# Supplementary material for: The Comparative Methylome and Transcriptome After Change of Direction Compared to Straight Line Running Exercise in Human Skeletal Muscle
Source: Front Physiol. 2021 Feb 19;12:619447. doi: 10.3389/fphys.2021.619447 (PMC7933519; doi:10.3389/fphys.2021.619447)
Supplement: Supplementary file 1 [file Table_1.XLSX]

## Sheet: Title_Author
Title: The methylome and comparative transcriptome after high intensity sprint exercise in human skeletal muscle
Authors: Mohd Firdaus Maasar; Daniel C Turner; Piotr P Gorski; Robert A Seaborne; Juliette A Strauss; Sam O Shepherd; Matt Cocks; Nicolas J Pillon; Juleen R. Zierath; Andrew T Hulton; Barry Drust; Adam P Sharples

## Sheet: 1a
Main effect TIME, p = 0.01_7,612 CpG list
Column #	Probeset ID	Gene Symbol	Regulatory_Feature_Group	Relation_to_UCSC_CpG_Island	p-value(Time)	p-value(Post vs. Baseline)	T(Post vs. Baseline)	Difference(Post vs. Baseline)	Difference(Post vs. Baseline) (Description)	Beta Difference(Post vs. Baseline)	Beta Difference(Post vs. Baseline) (Description)	p-value(24 h vs. Baseline)	T(24 h vs. Baseline)	Difference(24 h vs. Baseline)	Difference(24 h vs. Baseline) (Description)	Beta Difference(24 h vs. Baseline)	Beta Difference(24 h vs. Baseline) (Description)	p-value(24 h vs. Post)	Estimate(24 h vs. Post)	F(24 h vs. Post)	T(24 h vs. Post)	Difference(24 h vs. Post)	Difference(24 h vs. Post) (Description)	Beta Difference(24 h vs. Post)	Beta Difference(24 h vs. Post) (Description)	F(Time)	SS(Time)	SS(Error)	F(Error)
615678	cg14285788	SFT2D3		N_Shore	7.57029e-07	0.000175369	5.3438	0.319558	Post up vs Baseline	0.0470489	Post up vs Baseline	0.00616642	-3.31505	-0.19824	24 h down vs Baseline	-0.030994	24 h down vs Baseline	1.89193e-07	-0.517798	112.463	-10.6049	-0.517798	24 h down vs Post	-0.0780428	24 h down vs Post	56.8491	0.813175	0.0858245	1
620841	cg04607174	EED	Promoter_Associated	N_Shore	1.38109e-06	1.51438e-06	8.73374	2.07346	Post up vs Baseline	0.0246719	Post up vs Baseline	5.67227e-07	9.58156	2.27474	24 h up vs Baseline	0.028337	24 h up vs Baseline	0.319575	0.201278	1.07819	1.03836	0.201278	24 h up vs Post	0.00366516	24 h up vs Post	50.8566	11.4656	1.3527	1
796779	cg14356946	EIF2S2		S_Shore	1.75729e-06	0.579996	0.568779	0.198101	Post up vs Baseline	0.0125751	Post up vs Baseline	1.52039e-05	-6.95849	-2.42358	24 h down vs Baseline	-0.0680488	24 h down vs Baseline	8.55933e-07	-2.62169	84.9896	-9.21898	-2.62169	24 h down vs Post	-0.0806239	24 h down vs Post	48.619	23.5914	2.91137	1
118834	cg07622748	PRDM6		Island	3.23288e-06	0.152774	-1.52661	-0.059991	Post down vs Baseline	-0.000555431	Post down vs Baseline	8.11181e-05	5.82794	0.229019	24 h up vs Baseline	0.00240694	24 h up vs Baseline	1.09448e-06	0.28901	81.1342	9.00746	0.28901	24 h up vs Post	0.00296237	24 h up vs Post	43.3423	0.267723	0.0370616	1
108651	cg20876723	WDR81	Promoter_Associated	Island	3.67043e-06	1.39145e-05	7.02171	0.206948	Post up vs Baseline	0.00211027	Post up vs Baseline	9.70427e-07	9.11049	0.26851	24 h up vs Baseline	0.00280054	24 h up vs Baseline	0.0250833	0.0615618	6.54452	2.55823	0.0615618	24 h up vs Post	0.000690268	24 h up vs Post	42.3094	0.147005	0.0208472	1
500985	cg22206076				3.77236e-06	0.281285	-1.1282	-0.0850946	Post down vs Baseline	-0.00604352	Post down vs Baseline	6.86825e-06	-7.5388	-0.568612	24 h down vs Baseline	-0.047884	24 h down vs Baseline	4.55347e-06	-0.483518	61.6436	-7.85135	-0.483518	24 h down vs Post	-0.0418405	24 h down vs Post	42.0894	0.957769	0.136534	1
699502	cg00752397				4.03058e-06	4.01924e-06	7.948	0.447768	Post up vs Baseline	0.0635169	Post up vs Baseline	0.0724477	1.96929	0.110944	24 h up vs Baseline	0.0166128	24 h up vs Baseline	9.19221e-06	-0.336824	53.6175	-7.32239	-0.336824	24 h down vs Post	-0.0469042	24 h down vs Post	41.5616	0.527647	0.0761732	1
616010	cg20923085	PCDH9			4.65386e-06	1.12276e-06	-8.98572	-0.523045	Post down vs Baseline	-0.0279488	Post down vs Baseline	9.54314e-05	-5.72415	-0.333195	24 h down vs Baseline	-0.0168702	24 h down vs Baseline	0.00177896	0.189851	15.9567	3.99458	0.189851	24 h up vs Post	0.0110785	24 h up vs Post	40.4354	0.548018	0.0813175	1
636188	cg04594855	DOC2B			6.08755e-06	0.00162692	4.04429	0.158755	Post up vs Baseline	0.0154684	Post up vs Baseline	0.00920889	-3.09889	-0.121645	24 h down vs Baseline	-0.0125074	24 h down vs Baseline	1.48767e-06	-0.2804	76.5376	-8.74858	-0.2804	24 h down vs Post	-0.0279759	24 h down vs Post	38.4029	0.236698	0.0369814	1
215866	cg15001372	GCK			6.21191e-06	1.94515e-05	6.78462	0.72725	Post up vs Baseline	0.0684982	Post up vs Baseline	0.690209	0.40835	0.0437714	24 h up vs Baseline	0.00458145	24 h up vs Baseline	4.8091e-06	-0.683479	60.9852	-7.8093	-0.683479	24 h down vs Post	-0.0639168	24 h down vs Post	38.2534	1.75811	0.275758	1
678062	cg27041096	COLEC10			6.59063e-06	0.0532134	2.14396	0.173122	Post up vs Baseline	0.0146155	Post up vs Baseline	0.000396214	-4.85301	-0.391874	24 h down vs Baseline	-0.0377731	24 h down vs Baseline	1.84695e-06	-0.564995	73.4365	-8.56951	-0.564995	24 h down vs Post	-0.0523886	24 h down vs Post	37.8191	0.986371	0.156488	1
218201	cg15749157	MUM1		N_Shore	8.65236e-06	0.00324465	-3.66362	-0.359168	Post down vs Baseline	-0.0189763	Post down vs Baseline	3.16673e-06	-8.13497	-0.797524	24 h down vs Baseline	-0.0478249	24 h down vs Baseline	0.000141552	-0.438356	29.9894	-5.47626	-0.438356	24 h down vs Post	-0.0288486	24 h down vs Post	35.8757	1.37923	0.230668	1
186375	cg04594958				9.12999e-06	0.000675673	4.54184	0.251782	Post up vs Baseline	0.0274657	Post up vs Baseline	0.0430267	-2.26237	-0.125417	24 h down vs Baseline	-0.0147367	24 h down vs Baseline	2.46927e-06	-0.377199	69.4459	-8.33342	-0.377199	24 h down vs Post	-0.0422024	24 h down vs Post	35.5024	0.436419	0.073756	1
139930	cg15988727	ATG2B			1.03295e-05	5.41988e-06	-7.71782	-2.45337	Post down vs Baseline	-0.208013	Post down vs Baseline	7.50471e-06	-7.47255	-2.37541	24 h down vs Baseline	-0.197437	24 h down vs Baseline	0.769013	0.0779691	0.0902398	0.300399	0.0779691	24 h up vs Post	0.010576	24 h up vs Post	34.6572	14.0085	2.42521	1
570943	cg16540920	MANSC1			1.16367e-05	0.204935	1.34042	0.114065	Post up vs Baseline	0.00943059	Post up vs Baseline	0.000237834	-5.15796	-0.438924	24 h down vs Baseline	-0.0427849	24 h down vs Baseline	3.96352e-06	-0.55299	63.3435	-7.95886	-0.55299	24 h down vs Post	-0.0522155	24 h down vs Post	33.8578	0.980713	0.173794	1
170185	cg23931853	PRKAG2			1.3461e-05	3.86724e-06	7.97802	0.696908	Post up vs Baseline	0.119053	Post up vs Baseline	0.00117948	4.22449	0.369023	24 h up vs Baseline	0.0623849	24 h up vs Baseline	0.000613971	-0.327885	21.1336	-4.59713	-0.327885	24 h down vs Post	-0.056668	24 h down vs Post	32.902	1.00425	0.183135	1
631445	cg11948947	TMEM33		N_Shore	1.39721e-05	2.2006e-05	6.69857	0.419569	Post up vs Baseline	0.0343713	Post up vs Baseline	0.295015	1.09498	0.068585	24 h up vs Baseline	0.00607648	24 h up vs Baseline	1.73991e-05	-0.350984	47.1003	-6.86297	-0.350984	24 h down vs Post	-0.0282948	24 h down vs Post	32.6611	0.512547	0.0941572	1
696632	cg22820282	DHX35		N_Shore	1.49856e-05	0.118932	-1.67924	-0.0800158	Post down vs Baseline	-0.00389644	Post down vs Baseline	1.49659e-05	-6.96971	-0.332107	24 h down vs Baseline	-0.017457	24 h down vs Baseline	3.02627e-05	-0.252091	41.9837	-6.47948	-0.252091	24 h down vs Post	-0.0135606	24 h down vs Post	32.2125	0.292557	0.0544925	1
610652	cg13066963	ESPN		Island	1.71339e-05	4.27673e-06	7.8998	0.368831	Post up vs Baseline	0.0541204	Post up vs Baseline	0.000406452	4.83797	0.225878	24 h up vs Baseline	0.032491	24 h up vs Baseline	0.00277113	-0.142953	14.0623	-3.74997	-0.142953	24 h down vs Post	-0.0216294	24 h down vs Post	31.3687	0.273514	0.052316	1
103301	cg24024056			Island	2.04657e-05	0.00895354	3.11403	0.343136	Post up vs Baseline	0.00633628	Post up vs Baseline	8.36917e-06	7.39158	0.814482	24 h up vs Baseline	0.0176545	24 h up vs Baseline	0.000208151	0.471345	27.4462	5.23891	0.471345	24 h up vs Post	0.0113183	24 h up vs Post	30.2783	1.47055	0.291406	1
577966	cg27301507				2.12227e-05	2.00607e-05	-6.76305	-0.331952	Post down vs Baseline	-0.0203515	Post down vs Baseline	9.03429e-06	-7.33514	-0.360032	24 h down vs Baseline	-0.0223511	24 h down vs Baseline	0.496874	-0.02808	0.490931	-0.700665	-0.02808	24 h down vs Post	-0.00199962	24 h down vs Post	30.0593	0.289671	0.0578199	1
781854	cg24460489			N_Shelf	2.26708e-05	0.00895462	3.11397	0.197303	Post up vs Baseline	0.0144813	Post up vs Baseline	0.00799356	-3.1751	-0.201176	24 h down vs Baseline	-0.0163134	24 h down vs Baseline	5.53003e-06	-0.398479	59.3285	-7.7025	-0.398479	24 h down vs Post	-0.0307947	24 h down vs Post	29.6648	0.476366	0.0963496	1
276558	cg16080175	RAB28			2.40723e-05	8.17122e-06	-7.40931	-2.44651	Post down vs Baseline	-0.245666	Post down vs Baseline	3.51742e-05	-6.37756	-2.10583	24 h down vs Baseline	-0.193832	24 h down vs Baseline	0.230362	0.340676	1.59675	1.26362	0.340676	24 h up vs Post	0.0518337	24 h up vs Post	29.3101	12.7825	2.61667	1
497203	cg07640747	PPP1R3C	Unclassified	Island	2.67836e-05	0.000100159	5.69346	0.75445	Post up vs Baseline	0.0322841	Post up vs Baseline	0.943884	0.071877	0.00952454	24 h up vs Baseline	0.000468804	24 h up vs Baseline	1.68643e-05	-0.744926	47.4033	-6.885	-0.744926	24 h down vs Post	-0.0318153	24 h down vs Post	28.6875	2.01494	0.421425	1
16261	cg17945419	PAX2	Unclassified_Cell_type_specific	Island	2.72265e-05	0.230026	-1.26459	-0.0544055	Post down vs Baseline	-0.00116985	Post down vs Baseline	0.000502077	4.71404	0.202808	24 h up vs Baseline	0.00487203	24 h up vs Baseline	9.19342e-06	0.257213	53.616	7.3223	0.257213	24 h up vs Post	0.00604188	24 h up vs Post	28.5928	0.21169	0.0444217	1
103576	cg19346507	ESYT2	Promoter_Associated	Island	2.76537e-05	0.000709736	-4.51354	-0.155065	Post down vs Baseline	-0.00148678	Post down vs Baseline	0.15886	1.50234	0.0516135	24 h up vs Baseline	0.000542191	24 h up vs Baseline	8.64153e-06	0.206678	54.2861	7.36791	0.206678	24 h up vs Post	0.00202898	24 h up vs Post	28.5032	0.134569	0.0283271	1
142650	cg22845755	POU2F2			2.81439e-05	1.04472e-05	-7.22869	-0.694408	Post down vs Baseline	-0.0576574	Post down vs Baseline	3.35685e-05	-6.40912	-0.615678	24 h down vs Baseline	-0.0505466	24 h down vs Baseline	0.335306	0.0787299	1.00754	1.00376	0.0787299	24 h up vs Post	0.00711077	24 h up vs Post	28.4023	1.04839	0.221473	1
548047	cg15649007				2.8445e-05	0.0287379	2.48416	0.263419	Post up vs Baseline	0.027693	Post up vs Baseline	0.00338033	-3.64125	-0.386115	24 h down vs Baseline	-0.0467098	24 h down vs Baseline	7.21371e-06	-0.649534	56.281	-7.50207	-0.649534	24 h down vs Post	-0.0744028	24 h down vs Post	28.3413	1.27472	0.269864	1
598775	cg24118591	KALRN			2.97172e-05	0.000295726	-5.02685	-0.246607	Post down vs Baseline	-0.0136639	Post down vs Baseline	7.27773e-06	-7.49546	-0.367711	24 h down vs Baseline	-0.0210899	24 h down vs Baseline	0.0105954	-0.121105	9.14106	-3.02342	-0.121105	24 h down vs Post	-0.00742601	24 h down vs Post	28.0918	0.270431	0.0577601	1
382917	cg14611844	ARNT2		N_Shore	3.16936e-05	2.24117e-05	6.68589	0.560892	Post up vs Baseline	0.0669536	Post up vs Baseline	0.0671147	2.01292	0.168868	24 h up vs Baseline	0.02182	24 h up vs Baseline	9.55755e-05	-0.392024	32.755	-5.7232	-0.392024	24 h down vs Post	-0.0451336	24 h down vs Post	27.7279	0.780578	0.168908	1
295008	cg26209005	PLXNA4		Island	3.46068e-05	5.98065e-05	-6.02526	-0.720211	Post down vs Baseline	-0.0475462	Post down vs Baseline	0.417541	-0.83961	-0.10036	24 h down vs Baseline	-0.00727435	24 h down vs Baseline	3.65835e-05	0.619851	40.3365	6.3511	0.619851	24 h up vs Post	0.0402719	24 h up vs Post	27.2372	1.55665	0.342909	1
95223	cg00355275	KIF24		S_Shore	3.46222e-05	1.24898e-05	-7.09926	-1.56968	Post down vs Baseline	-0.0282345	Post down vs Baseline	4.34129e-05	-6.23653	-1.37892	24 h down vs Baseline	-0.0227978	24 h down vs Baseline	0.311492	0.190753	1.11645	1.05662	0.190753	24 h up vs Post	0.00543663	24 h up vs Post	27.2347	5.32571	1.17329	1
785291	cg06839950				3.67552e-05	3.64553e-05	-6.35346	-0.445227	Post down vs Baseline	-0.0268664	Post down vs Baseline	1.49901e-05	-6.96856	-0.488332	24 h down vs Baseline	-0.0298254	24 h down vs Baseline	0.465768	-0.0431041	0.567526	-0.753343	-0.0431041	24 h down vs Post	-0.00295902	24 h down vs Post	26.9052	0.528493	0.117857	1
760832	cg27613172	HOXC8		N_Shore	3.78361e-05	0.640188	0.479522	0.0487621	Post up vs Baseline	0.00808665	Post up vs Baseline	0.000253234	-5.12006	-0.520653	24 h down vs Baseline	-0.0874088	24 h down vs Baseline	1.75207e-05	-0.569415	47.0329	-6.85806	-0.569415	24 h down vs Post	-0.0954955	24 h down vs Post	26.7466	1.10631	0.248175	1
558357	cg22518745				4.08586e-05	1.25144e-05	-7.09784	-0.375229	Post down vs Baseline	-0.0235867	Post down vs Baseline	7.74772e-05	-5.85745	-0.309655	24 h down vs Baseline	-0.0190468	24 h down vs Baseline	0.15462	0.0655738	2.30787	1.51917	0.0655738	24 h up vs Post	0.00453996	24 h up vs Post	26.3299	0.29434	0.0670736	1
99261	cg00259618	C12orf42		Island	4.16816e-05	0.887418	0.144612	0.00769838	Post up vs Baseline	0.000133498	Post up vs Baseline	0.000137767	5.49313	0.292426	24 h up vs Baseline	0.0043924	24 h up vs Baseline	2.72714e-05	0.284727	42.9099	6.55057	0.284727	24 h up vs Post	0.0042589	24 h up vs Post	26.2226	0.297253	0.0680146	1
126312	cg16222083	DTL	Promoter_Associated	Island	4.2141e-05	0.773321	0.294617	0.024073	Post up vs Baseline	0.000267077	Post up vs Baseline	0.000119195	5.58368	0.456238	24 h up vs Baseline	0.00476182	24 h up vs Baseline	3.03397e-05	0.432165	41.9612	6.47775	0.432165	24 h up vs Post	0.00449474	24 h up vs Post	26.1638	0.69872	0.160234	1
569505	cg11198612			S_Shelf	4.22055e-05	0.000517511	4.69638	0.515058	Post up vs Baseline	0.0561482	Post up vs Baseline	0.351722	-0.968893	-0.10626	24 h down vs Baseline	-0.0124979	24 h down vs Baseline	1.56372e-05	-0.621318	48.1429	-6.93851	-0.621318	24 h down vs Post	-0.0686461	24 h down vs Post	26.1556	1.25838	0.288667	1
703279	cg24419071				4.44702e-05	0.0619321	-2.05852	-0.110322	Post down vs Baseline	-0.00853269	Post down vs Baseline	2.89286e-05	-6.51022	-0.3489	24 h down vs Baseline	-0.0290793	24 h down vs Baseline	0.000147144	-0.238578	29.7264	-5.45219	-0.238578	24 h down vs Post	-0.0205467	24 h down vs Post	25.8767	0.297289	0.068932	1
744183	cg25607225				4.70533e-05	0.00909685	-3.10548	-0.122223	Post down vs Baseline	-0.00718034	Post down vs Baseline	1.71619e-05	-6.87265	-0.270488	24 h down vs Baseline	-0.0166482	24 h down vs Baseline	0.000596524	-0.148265	21.2873	-4.61382	-0.148265	24 h down vs Post	-0.00946786	24 h down vs Post	25.5781	0.15848	0.0371756	1
669264	cg09895029	ZNF3		N_Shelf	5.00974e-05	0.363167	0.945269	0.048522	Post up vs Baseline	0.00280122	Post up vs Baseline	0.000590709	-4.61949	-0.237125	24 h down vs Baseline	-0.0150249	24 h down vs Baseline	1.86157e-05	-0.285647	46.4498	-6.81541	-0.285647	24 h down vs Post	-0.0178261	24 h down vs Post	25.2499	0.266126	0.063238	1
171232	cg26451769	B3GNTL1		N_Shore	5.06561e-05	0.000786443	-4.45466	-0.311403	Post down vs Baseline	-0.0137706	Post down vs Baseline	1.26714e-05	-7.08886	-0.495548	24 h down vs Baseline	-0.0231233	24 h down vs Baseline	0.00727001	-0.184144	10.4085	-3.22623	-0.184144	24 h down vs Post	-0.00935266	24 h down vs Post	25.1922	0.49243	0.117281	1
462468	cg26537545	PCDH1			5.20732e-05	0.000223436	5.19581	0.519061	Post up vs Baseline	0.0494018	Post up vs Baseline	0.907536	-0.118624	-0.0118505	24 h down vs Baseline	-0.00130806	24 h down vs Baseline	2.89876e-05	-0.530912	42.3648	-6.50883	-0.530912	24 h down vs Post	-0.0507098	24 h down vs Post	25.0491	0.99996	0.23952	1
449112	cg23891087				5.25285e-05	0.0618874	-2.05893	-0.240434	Post down vs Baseline	-0.0335116	Post down vs Baseline	0.00320746	3.66992	0.428558	24 h up vs Baseline	0.0551478	24 h up vs Baseline	1.40185e-05	0.668992	49.2296	7.01638	0.668992	24 h up vs Post	0.0886593	24 h up vs Post	25.0041	1.36388	0.327279	1
131503	cg16933977	LINC01482			5.64404e-05	0.884296	0.148653	0.00667616	Post up vs Baseline	0.000247945	Post up vs Baseline	0.000248443	-5.13158	-0.230464	24 h down vs Baseline	-0.0111907	24 h down vs Baseline	3.08254e-05	-0.237141	41.8214	-6.46694	-0.237141	24 h down vs Post	-0.0114387	24 h down vs Post	24.6351	0.198756	0.0484079	1
121166	cg06988236	TRIM39		N_Shore	5.99317e-05	4.21353e-05	6.25644	0.437967	Post up vs Baseline	0.00951226	Post up vs Baseline	0.0858432	1.87152	0.131011	24 h up vs Baseline	0.00256753	24 h up vs Baseline	0.000167948	-0.306955	28.8413	-5.37041	-0.306955	24 h down vs Post	-0.00694473	24 h down vs Post	24.3302	0.476906	0.117608	1
610222	cg11823159	POLR2D		N_Shelf	6.04458e-05	1.61074e-05	6.9175	0.693049	Post up vs Baseline	0.107385	Post up vs Baseline	0.000206033	5.24514	0.525499	24 h up vs Baseline	0.0831436	24 h up vs Baseline	0.0630709	-0.167549	4.19516	-2.04821	-0.167549	24 h down vs Post	-0.0242417	24 h down vs Post	24.287	0.975134	0.240902	1
18556	cg15188398	MACROD1	Unclassified		6.17955e-05	0.0525632	2.15085	0.132265	Post up vs Baseline	0.00380741	Post up vs Baseline	0.00442423	-3.49478	-0.214908	24 h down vs Baseline	-0.00662074	24 h down vs Baseline	1.61767e-05	-0.347173	47.8097	-6.91446	-0.347173	24 h down vs Post	-0.0104282	24 h down vs Post	24.1758	0.365685	0.0907566	1
88742	cg07109358	AFAP1		Island	6.31828e-05	0.0011673	4.23033	0.630988	Post up vs Baseline	0.0684708	Post up vs Baseline	0.225391	-1.27808	-0.190635	24 h down vs Baseline	-0.0242075	24 h down vs Baseline	2.05449e-05	-0.821623	45.5139	-6.7464	-0.821623	24 h down vs Post	-0.0926783	24 h down vs Post	24.0643	2.14154	0.533954	1
127532	cg13332925	LOC100130691	Promoter_Associated	Island	6.53804e-05	0.346742	-0.979345	-0.0401111	Post down vs Baseline	-0.000395304	Post down vs Baseline	0.000796146	4.44764	0.182163	24 h up vs Baseline	0.00198101	24 h up vs Baseline	2.37175e-05	0.222274	44.1783	6.64667	0.222274	24 h up vs Post	0.00237631	24 h up vs Post	23.8935	0.160324	0.0402597	1
7389	cg10330832	CNST	Promoter_Associated	Island	6.7238e-05	0.00112834	4.24948	0.203191	Post up vs Baseline	0.00342483	Post up vs Baseline	1.70347e-05	6.8779	0.328871	24 h up vs Baseline	0.00573994	24 h up vs Baseline	0.00736619	0.125679	10.3629	3.21914	0.125679	24 h up vs Post	0.00231511	24 h up vs Post	23.7542	0.21724	0.0548718	1
468323	cg16477744	PTPRN2		N_Shore	7.01277e-05	0.0164556	2.78635	0.316995	Post up vs Baseline	0.0455837	Post up vs Baseline	0.015553	-2.81676	-0.320455	24 h down vs Baseline	-0.0498483	24 h down vs Baseline	1.74135e-05	-0.637449	47.0923	-6.86238	-0.637449	24 h down vs Post	-0.0954319	24 h down vs Post	23.5463	1.21903	0.31063	1
375777	cg24396005	PCDHAC1		N_Shore	7.07072e-05	0.369312	-0.932801	-0.170084	Post down vs Baseline	-0.00409754	Post down vs Baseline	0.00080523	4.44115	0.809787	24 h up vs Baseline	0.0273736	24 h up vs Baseline	2.60612e-05	0.979872	43.319	6.58172	0.979872	24 h up vs Post	0.0314712	24 h up vs Post	23.5058	3.12598	0.797925	1
378149	cg15828454	ADGRL2			7.12889e-05	3.48095e-05	6.3846	2.9858	Post up vs Baseline	0.187211	Post up vs Baseline	5.27542e-05	6.10752	2.85623	24 h up vs Baseline	0.168835	24 h up vs Baseline	0.740217	-0.129574	0.115153	-0.339342	-0.129574	24 h down vs Post	-0.0183756	24 h down vs Post	23.4655	20.528	5.24889	1
291483	cg08201653	WDR91	Promoter_Associated	N_Shore	7.25507e-05	0.000740619	-4.48907	-0.396889	Post down vs Baseline	-0.00789159	Post down vs Baseline	0.410897	0.851997	0.0753271	24 h up vs Baseline	0.00189711	24 h up vs Baseline	2.76371e-05	0.472216	42.7905	6.54144	0.472216	24 h up vs Post	0.0097887	24 h up vs Post	23.3795	0.731006	0.187602	1
712080	cg06461408	LLGL2		S_Shelf	7.28576e-05	0.0029946	3.70747	0.248031	Post up vs Baseline	0.0291486	Post up vs Baseline	0.0956701	-1.8083	-0.120975	24 h down vs Baseline	-0.0155152	24 h down vs Baseline	2.02813e-05	-0.369006	45.6356	-6.75541	-0.369006	24 h down vs Post	-0.0446638	24 h down vs Post	23.3588	0.418182	0.107415	1
658501	cg22157845				7.61595e-05	0.58797	0.556691	0.0321086	Post up vs Baseline	0.00141798	Post up vs Baseline	0.00052973	-4.68278	-0.270091	24 h down vs Baseline	-0.0135202	24 h down vs Baseline	3.31792e-05	-0.3022	41.1781	-6.41702	-0.3022	24 h down vs Post	-0.0149381	24 h down vs Post	23.1428	0.307956	0.0798408	1
560816	cg03345925	ZC3H3	Unclassified_Cell_type_specific	N_Shelf	7.6237e-05	0.101117	-1.77574	-0.15985	Post down vs Baseline	-0.0068842	Post down vs Baseline	5.51441e-05	-6.07841	-0.54717	24 h down vs Baseline	-0.0258997	24 h down vs Baseline	0.000197919	-0.38732	27.7693	-5.26966	-0.38732	24 h down vs Post	-0.0190155	24 h down vs Post	23.1378	0.749977	0.194481	1
118117	cg23401105	RAB3IP		Island	7.86496e-05	0.00284419	3.7357	0.115559	Post up vs Baseline	0.00121711	Post up vs Baseline	2.1708e-05	6.70805	0.207505	24 h up vs Baseline	0.00224504	24 h up vs Baseline	0.00338579	0.0919456	13.2523	3.64037	0.0919456	24 h up vs Post	0.00102793	24 h up vs Post	22.9869	0.0879841	0.0229654	1
335603	cg21739530	GALNT7	Unclassified_Cell_type_specific		7.92732e-05	0.221407	1.28985	0.185076	Post up vs Baseline	0.00466313	Post up vs Baseline	8.24943e-05	5.81715	0.834682	24 h up vs Baseline	0.0263383	24 h up vs Baseline	0.000126825	0.649606	30.7447	5.54479	0.649606	24 h up vs Post	0.0216752	24 h up vs Post	22.9488	1.88991	0.49412	1
285379	cg20936296	CEBPG		S_Shore	8.4682e-05	0.0015817	4.06	0.394318	Post up vs Baseline	0.00748078	Post up vs Baseline	2.17935e-05	6.70531	0.651238	24 h up vs Baseline	0.0133356	24 h up vs Baseline	0.00708881	0.25692	10.4965	3.23983	0.25692	24 h up vs Post	0.00585486	24 h up vs Post	22.6321	0.853935	0.226387	1
529472	cg18571126	BAHD1	Promoter_Associated_Cell_type_specific		8.72669e-05	0.003507	-3.62118	-0.217834	Post down vs Baseline	-0.0104975	Post down vs Baseline	2.45951e-05	-6.62158	-0.398326	24 h down vs Baseline	-0.0202848	24 h down vs Baseline	0.00317932	-0.180492	13.5037	-3.67473	-0.180492	24 h down vs Post	-0.00978732	24 h down vs Post	22.4889	0.325524	0.086849	1
739589	cg08427782	RPS6KA2			8.7328e-05	7.43811e-05	-5.88372	-0.361328	Post down vs Baseline	-0.0302566	Post down vs Baseline	3.82734e-05	-6.32075	-0.388167	24 h down vs Baseline	-0.0328041	24 h down vs Baseline	0.602249	-0.0268392	0.286503	-0.53526	-0.0268392	24 h down vs Post	-0.0025475	24 h down vs Post	22.4856	0.339207	0.0905131	1
97558	cg07172756	HSPG2		Island	8.80618e-05	0.982931	-0.0218449	-0.00151404	Post down vs Baseline	-3.76105e-05	Post down vs Baseline	0.000304929	-5.00852	-0.347134	24 h down vs Baseline	-0.00380058	24 h down vs Baseline	5.27633e-05	-0.34562	37.3005	-6.10741	-0.34562	24 h down vs Post	-0.00376297	24 h down vs Post	22.4459	0.431292	0.115288	1
403261	cg17235822				8.91392e-05	6.04458e-05	6.01832	0.580401	Post up vs Baseline	0.0772068	Post up vs Baseline	0.091883	1.83193	0.17667	24 h up vs Baseline	0.0247865	24 h up vs Baseline	0.000250232	-0.403731	26.2887	-5.12725	-0.403731	24 h down vs Post	-0.0524203	24 h down vs Post	22.3883	0.832891	0.223212	1
334378	cg02859910				9.01144e-05	0.00896315	3.11345	0.30364	Post up vs Baseline	0.0185657	Post up vs Baseline	0.0378843	-2.3327	-0.227497	24 h down vs Baseline	-0.0162328	24 h down vs Baseline	2.29263e-05	-0.531138	44.4909	-6.67015	-0.531138	24 h down vs Post	-0.0347985	24 h down vs Post	22.3369	0.8498	0.228268	1
393988	cg13062888		Unclassified_Cell_type_specific		9.19538e-05	0.574016	0.5779	0.0480994	Post up vs Baseline	0.00703083	Post up vs Baseline	0.000646557	-4.56725	-0.380138	24 h down vs Baseline	-0.0582258	24 h down vs Baseline	3.93892e-05	-0.428238	39.7088	-6.30149	-0.428238	24 h down vs Post	-0.0652566	24 h down vs Post	22.2416	0.616312	0.166259	1
597278	cg01590848	DLL3	Unclassified	Island	9.26133e-05	0.26018	1.18179	0.163493	Post up vs Baseline	0.0155534	Post up vs Baseline	0.000102862	5.67659	0.785322	24 h up vs Baseline	0.0820915	24 h up vs Baseline	0.000135172	0.621829	30.3048	5.50498	0.621829	24 h up vs Post	0.0665382	24 h up vs Post	22.208	1.70016	0.459338	1
760770	cg17550403				9.51565e-05	0.200057	1.35603	0.106056	Post up vs Baseline	0.00805568	Post up vs Baseline	0.00194534	-3.94498	-0.308539	24 h down vs Baseline	-0.0266878	24 h down vs Baseline	2.96948e-05	-0.414595	42.1511	-6.49239	-0.414595	24 h down vs Post	-0.0347435	24 h down vs Post	22.0809	0.540267	0.146805	1
642156	cg22416470	COQ6	Promoter_Associated	S_Shore	9.84399e-05	4.10292e-05	6.2742	0.433167	Post up vs Baseline	0.011252	Post up vs Baseline	9.01569e-05	5.76036	0.397692	24 h up vs Baseline	0.0101431	24 h up vs Baseline	0.540933	-0.0354753	0.396049	-0.629324	-0.0354753	24 h down vs Post	-0.00110894	24 h down vs Post	21.9226	0.417972	0.114395	1
321355	cg05113898	RPTOR		S_Shelf	9.99166e-05	3.21603e-05	6.43815	0.425148	Post up vs Baseline	0.0226849	Post up vs Baseline	0.00803471	3.17234	0.209488	24 h up vs Baseline	0.0119499	24 h up vs Baseline	0.00176235	-0.215661	15.9984	-3.99979	-0.215661	24 h down vs Post	-0.010735	24 h down vs Post	21.8534	0.381186	0.104657	1
781596	cg23649731	ATG2B		N_Shore	0.000100409	3.88439e-05	6.31083	1.14348	Post up vs Baseline	0.0813411	Post up vs Baseline	0.000104467	5.66679	1.02679	24 h up vs Baseline	0.0695286	24 h up vs Baseline	0.445543	-0.116696	0.622179	-0.788783	-0.116696	24 h down vs Post	-0.0118125	24 h down vs Post	21.8306	2.8669	0.78795	1
497302	cg18087682	SGK223			0.000101181	4.12037e-05	-6.27137	-0.391079	Post down vs Baseline	-0.0277798	Post down vs Baseline	0.0214749	-2.64249	-0.164784	24 h down vs Baseline	-0.0109539	24 h down vs Baseline	0.000800601	0.226295	19.7531	4.44445	0.226295	24 h up vs Post	0.0168259	24 h up vs Post	21.7951	0.339018	0.0933287	1
16440	cg18286862	ADAD1		Island	0.00010307	0.0242557	-2.57645	-0.18451	Post down vs Baseline	-0.00785331	Post down vs Baseline	4.33162e-05	-6.23802	-0.446729	24 h down vs Baseline	-0.0205724	24 h down vs Baseline	0.000746565	-0.262219	20.1106	-4.48448	-0.262219	24 h down vs Post	-0.0127191	24 h down vs Post	21.7095	0.445354	0.123085	1
756847	cg01561889	CAMK1D			0.000105671	0.000525376	-4.68759	-0.246374	Post down vs Baseline	-0.0140249	Post down vs Baseline	2.69687e-05	-6.55822	-0.344692	24 h down vs Baseline	-0.0202491	24 h down vs Baseline	0.0408543	-0.0983181	5.24889	-2.29104	-0.0983181	24 h down vs Post	-0.0062242	24 h down vs Post	21.5947	0.238615	0.0662983	1
707663	cg00685014	AHNAK	Unclassified	Island	0.000110519	0.853159	-0.189121	-0.0291052	Post down vs Baseline	-0.000168833	Post down vs Baseline	0.000474634	4.74689	0.730533	24 h up vs Baseline	0.0400243	24 h up vs Baseline	5.79963e-05	0.759638	36.5463	6.04535	0.759638	24 h up vs Post	0.0401931	24 h up vs Post	21.3891	2.02635	0.568424	1
557480	cg13789639	STIL			0.000112124	0.0674503	2.01008	0.110188	Post up vs Baseline	0.00841929	Post up vs Baseline	0.00644568	-3.29114	-0.180413	24 h down vs Baseline	-0.0143518	24 h down vs Baseline	2.96834e-05	-0.290601	42.1545	-6.49265	-0.290601	24 h down vs Post	-0.022771	24 h down vs Post	21.3234	0.256307	0.0721198	1
109660	cg13283739		Unclassified	S_Shore	0.000113639	0.000320579	4.97865	0.502594	Post up vs Baseline	0.0488493	Post up vs Baseline	0.860199	0.179945	0.0181654	24 h up vs Baseline	0.00204038	24 h up vs Baseline	7.5138e-05	-0.484428	34.5414	-5.87719	-0.484428	24 h down vs Post	-0.0468089	24 h down vs Post	21.2623	0.866727	0.244581	1
100495	cg11858114	ADAM33		Island	0.000113706	0.00186747	3.96763	0.524156	Post up vs Baseline	0.0860439	Post up vs Baseline	0.248875	-1.2119	-0.160101	24 h down vs Baseline	-0.0246386	24 h down vs Baseline	3.69941e-05	-0.684257	40.2412	-6.34359	-0.684257	24 h down vs Post	-0.110682	24 h down vs Post	21.2597	1.48415	0.418862	1
38514	cg17743529	TTC19	Promoter_Associated	Island	0.000113846	0.00556709	3.3703	0.164135	Post up vs Baseline	0.00423722	Post up vs Baseline	3.36834e-05	6.40681	0.312015	24 h up vs Baseline	0.00852849	24 h up vs Baseline	0.00293247	0.14788	13.8306	3.71895	0.14788	24 h up vs Post	0.00429128	24 h up vs Post	21.2541	0.201637	0.0569218	1
385840	cg24844131				0.000113907	0.143333	1.56597	0.12898	Post up vs Baseline	0.0222913	Post up vs Baseline	0.00318898	-3.67307	-0.302531	24 h down vs Baseline	-0.0517944	24 h down vs Baseline	3.3205e-05	-0.431512	41.1714	-6.41649	-0.431512	24 h down vs Post	-0.0740857	24 h down vs Post	21.2517	0.576679	0.162814	1
165089	cg06432426				0.000116351	0.000137209	5.49566	0.414418	Post up vs Baseline	0.0297053	Post up vs Baseline	0.30561	1.07014	0.0806972	24 h up vs Baseline	0.00599302	24 h up vs Baseline	0.000154955	-0.333721	29.3779	-5.42014	-0.333721	24 h down vs Post	-0.0237123	24 h down vs Post	21.1554	0.481192	0.136474	1
12334	cg06748143	NMNAT2		Island	0.000116993	0.0321419	2.42298	0.173574	Post up vs Baseline	0.00248375	Post up vs Baseline	5.24263e-05	6.11163	0.437814	24 h up vs Baseline	0.00698466	24 h up vs Baseline	0.000704679	0.264241	20.4091	4.51765	0.264241	24 h up vs Post	0.00450091	24 h up vs Post	21.1305	0.433747	0.123162	1
735066	cg11736112	CHN2			0.000117471	8.88426e-05	-5.76973	-0.327981	Post down vs Baseline	-0.0191227	Post down vs Baseline	0.131502	-1.61859	-0.0920089	24 h down vs Baseline	-0.0049749	24 h down vs Baseline	0.000268818	0.235972	25.848	5.08409	0.235972	24 h up vs Post	0.0141478	24 h up vs Post	21.1121	0.272884	0.077553	1
743943	cg08195172				0.000118012	0.212459	1.31693	0.196196	Post up vs Baseline	0.00599219	Post up vs Baseline	0.000112803	5.61834	0.837024	24 h up vs Baseline	0.0319738	24 h up vs Baseline	0.000198414	0.640827	27.7533	5.26814	0.640827	24 h up vs Post	0.0259816	24 h up vs Post	21.0913	1.8725	0.532685	1
654018	cg02615435				0.000118174	0.984633	0.0196662	0.00304349	Post up vs Baseline	0.000122597	Post up vs Baseline	0.000414014	-4.82711	-0.747029	24 h down vs Baseline	-0.0883847	24 h down vs Baseline	6.85955e-05	-0.750073	35.2368	-5.93606	-0.750073	24 h down vs Post	-0.0885073	24 h down vs Post	21.0851	2.01994	0.574795	1
473317	cg07953944	GABBR2			0.000118566	0.0626111	-2.05235	-0.183663	Post down vs Baseline	-0.0259677	Post down vs Baseline	0.00732581	3.22211	0.288343	24 h up vs Baseline	0.0440525	24 h up vs Baseline	3.11481e-05	0.472006	41.7299	6.45987	0.472006	24 h up vs Post	0.0700201	24 h up vs Post	21.0702	0.674943	0.192198	1
32009	cg22196952	GRASP	Unclassified	Island	0.000119463	0.0411557	2.28698	0.0752303	Post up vs Baseline	0.00159294	Post up vs Baseline	5.76924e-05	6.04879	0.198975	24 h up vs Baseline	0.00436608	24 h up vs Baseline	0.000603315	0.123745	21.2269	4.60726	0.123745	24 h up vs Post	0.00277314	24 h up vs Post	21.0362	0.0910517	0.02597	1
112622	cg01239725	TXLNA	Promoter_Associated	Island	0.000120205	0.00419386	3.52382	0.250464	Post up vs Baseline	0.00282352	Post up vs Baseline	3.38068e-05	6.40434	0.455204	24 h up vs Baseline	0.00559013	24 h up vs Baseline	0.00416241	0.20474	12.4461	3.52791	0.20474	24 h up vs Post	0.00276661	24 h up vs Post	21.0083	0.424535	0.121248	1
416545	cg27553955	KCNG3		Island	0.000126842	0.011608	2.9743	0.283015	Post up vs Baseline	0.0244698	Post up vs Baseline	4.29061e-05	6.24435	0.594172	24 h up vs Baseline	0.0557762	24 h up vs Baseline	0.001746	0.311157	16.0398	4.00498	0.311157	24 h up vs Post	0.0313064	24 h up vs Post	20.7675	0.75213	0.217301	1
168804	cg25772986	LIMD1-AS1			0.000128071	0.00216367	3.88614	0.531098	Post up vs Baseline	0.0468968	Post up vs Baseline	0.240434	-1.23509	-0.168793	24 h down vs Baseline	-0.0180473	24 h down vs Baseline	4.11519e-05	-0.699891	39.3406	-6.2722	-0.699891	24 h down vs Post	-0.064944	24 h down vs Post	20.7245	1.5483	0.448253	1
643732	cg09187655	INO80B-WBP1		S_Shore	0.000128875	0.00023868	5.15582	0.62186	Post up vs Baseline	0.0389493	Post up vs Baseline	3.91423e-05	6.3057	0.760552	24 h up vs Baseline	0.0489444	24 h up vs Baseline	0.184415	0.138692	1.98336	1.40832	0.138692	24 h up vs Post	0.00999516	24 h up vs Post	20.6966	1.20434	0.349142	1
710442	cg06890441				0.000129799	0.00181912	3.98218	0.370769	Post up vs Baseline	0.0558259	Post up vs Baseline	0.28999	-1.107	-0.10307	24 h down vs Baseline	-0.016255	24 h down vs Baseline	4.36468e-05	-0.473838	38.8497	-6.23296	-0.473838	24 h down vs Post	-0.0720809	24 h down vs Post	20.6649	0.716566	0.208054	1
235914	cg17055591	PLXNA2			0.000131736	0.000705032	-4.51736	-0.301627	Post down vs Baseline	-0.0167378	Post down vs Baseline	3.35133e-05	-6.41024	-0.428016	24 h down vs Baseline	-0.0245254	24 h down vs Baseline	0.0388874	-0.126389	5.37448	-2.31829	-0.126389	24 h down vs Post	-0.00778756	24 h down vs Post	20.5991	0.36735	0.107	1
408187	cg05916701				0.000134343	0.0156463	2.81354	0.34426	Post up vs Baseline	0.0169856	Post up vs Baseline	0.0327272	-2.4131	-0.295262	24 h down vs Baseline	-0.0166457	24 h down vs Baseline	3.39592e-05	-0.639522	40.9767	-6.4013	-0.639522	24 h down vs Post	-0.0336312	24 h down vs Post	20.5124	1.22841	0.359316	1
340724	cg03162994	PSMA8	Unclassified_Cell_type_specific	Island	0.000136575	0.0161593	2.79615	0.34055	Post up vs Baseline	0.0408355	Post up vs Baseline	0.0322233	-2.4216	-0.294933	24 h down vs Baseline	-0.0406033	24 h down vs Baseline	3.45112e-05	-0.635483	40.8373	-6.39041	-0.635483	24 h down vs Post	-0.0814388	24 h down vs Post	20.4397	1.21276	0.356002	1
396471	cg22195115	ZCCHC14		Island	0.000139763	0.000379295	-4.87879	-0.236063	Post down vs Baseline	-0.00994118	Post down vs Baseline	3.86447e-05	-6.31428	-0.30552	24 h down vs Baseline	-0.0131635	24 h down vs Baseline	0.104183	-0.0694567	3.09093	-1.7581	-0.0694567	24 h down vs Post	-0.00322237	24 h down vs Post	20.3382	0.19046	0.0561878	1
796321	cg13428884	KDM3B			0.000140657	3.7783e-05	-6.32941	-0.407841	Post down vs Baseline	-0.024924	Post down vs Baseline	0.000450948	-4.77688	-0.307803	24 h down vs Baseline	-0.018357	24 h down vs Baseline	0.0815193	0.100039	3.61552	1.90145	0.100039	24 h up vs Post	0.00656701	24 h up vs Post	20.3102	0.337311	0.0996476	1
542408	cg14793620	CERS3			0.000142439	0.944849	-0.0706389	-0.0043182	Post down vs Baseline	-0.00030005	Post down vs Baseline	0.000440374	-4.79081	-0.292865	24 h down vs Baseline	-0.0143287	24 h down vs Baseline	8.72878e-05	-0.288547	33.42	-5.781	-0.288547	24 h down vs Post	-0.0140286	24 h down vs Post	20.2551	0.302768	0.0896868	1
798040	cg03022920				0.000144811	6.31419e-05	-5.98987	-1.04933	Post down vs Baseline	-0.0895489	Post down vs Baseline	0.000121407	-5.57214	-0.976152	24 h down vs Baseline	-0.0825478	24 h down vs Baseline	0.618208	0.0731792	0.261744	0.511609	0.0731792	24 h up vs Post	0.00700104	24 h up vs Post	20.1829	2.47761	0.736549	1
532746	cg27325719	EFCC1			0.000145832	0.00172298	4.01235	0.13078	Post up vs Baseline	0.0226541	Post up vs Baseline	0.340694	-0.992182	-0.0323395	24 h down vs Baseline	-0.00560025	24 h down vs Baseline	5.10404e-05	-0.16312	37.5681	-6.12928	-0.16312	24 h down vs Post	-0.0282544	24 h down vs Post	20.1522	0.0856383	0.0254974	1
796376	cg12394550	ATPAF1			0.000150095	8.58125e-05	-5.7919	-0.250015	Post down vs Baseline	-0.0135435	Post down vs Baseline	0.073654	-1.95983	-0.0845989	24 h down vs Baseline	-0.00441819	24 h down vs Baseline	0.000520245	0.165417	22.0271	4.69331	0.165417	24 h up vs Post	0.00912526	24 h up vs Post	20.027	0.149268	0.0447201	1
705782	cg07794770	TSPAN11			0.000150547	0.0553214	-2.12216	-0.15541	Post down vs Baseline	-0.00527289	Post down vs Baseline	7.74993e-05	-5.85726	-0.428939	24 h down vs Baseline	-0.0160366	24 h down vs Baseline	0.000638434	-0.273529	20.9265	-4.57454	-0.273529	24 h down vs Post	-0.0107637	24 h down vs Post	20.0139	0.429333	0.12871	1
356173	cg25097567	RICTOR			0.000151105	0.000177254	-5.33722	-0.412247	Post down vs Baseline	-0.0210459	Post down vs Baseline	0.323574	-1.02944	-0.0795142	24 h down vs Baseline	-0.00449888	24 h down vs Baseline	0.000195899	0.332733	27.8354	5.27593	0.332733	24 h up vs Post	0.016547	24 h up vs Post	19.9979	0.477231	0.143184	1
298059	cg24766104	AP1M1	Promoter_Associated	Island	0.000152256	4.63093e-05	6.19361	0.472219	Post up vs Baseline	0.0148019	Post up vs Baseline	0.000278518	5.06279	0.386002	24 h up vs Baseline	0.0118541	24 h up vs Baseline	0.191271	-0.0862171	1.91813	-1.38497	-0.0862171	24 h down vs Post	-0.00294774	24 h down vs Post	19.965	0.464227	0.139512	1
6871	cg22219248	SYT1	Unclassified_Cell_type_specific		0.000153056	0.903311	-0.124074	-0.00648816	Post down vs Baseline	-0.000143085	Post down vs Baseline	0.000586514	4.62362	0.241782	24 h up vs Baseline	0.00651095	24 h up vs Baseline	8.28084e-05	0.24827	33.8109	5.81472	0.24827	24 h up vs Post	0.00665404	24 h up vs Post	19.9424	0.218131	0.0656286	1
255429	cg02222252				0.000153447	0.0170336	2.76772	0.261221	Post up vs Baseline	0.0225968	Post up vs Baseline	0.034477	-2.38453	-0.225055	24 h down vs Baseline	-0.0220951	24 h down vs Baseline	3.88806e-05	-0.486275	39.8186	-6.3102	-0.486275	24 h down vs Post	-0.0446919	24 h down vs Post	19.9313	0.710176	0.213787	1
461604	cg22642311	ARSG			0.000156044	0.000268984	5.08372	0.231372	Post up vs Baseline	0.0105754	Post up vs Baseline	0.551387	0.612892	0.0278942	24 h up vs Baseline	0.00141508	24 h up vs Baseline	0.000141698	-0.203478	29.9824	-5.47562	-0.203478	24 h down vs Post	-0.00916035	24 h down vs Post	19.8589	0.164542	0.0497132	1
196719	cg20133164	CHODL			0.000157102	4.00362e-05	6.29058	0.365983	Post up vs Baseline	0.0207918	Post up vs Baseline	0.000842828	4.41507	0.256867	24 h up vs Baseline	0.0150814	24 h up vs Baseline	0.0404151	-0.109116	5.27629	-2.29702	-0.109116	24 h down vs Post	-0.00571034	24 h down vs Post	19.8298	0.268484	0.0812366	1
808755	cg17811913	FAIM3		N_Shore	0.000157421	0.519471	0.663634	0.0531858	Post up vs Baseline	0.00245101	Post up vs Baseline	0.00117977	-4.22435	-0.338553	24 h down vs Baseline	-0.0191391	24 h down vs Baseline	6.34666e-05	-0.391739	35.8385	-5.98653	-0.391739	24 h down vs Post	-0.0215901	24 h down vs Post	19.8211	0.509239	0.154151	1
623028	cg25472589	ACAT1		S_Shelf	0.000158579	0.0339613	-2.3928	-0.323184	Post down vs Baseline	-0.0558559	Post down vs Baseline	0.0178795	2.74156	0.37029	24 h up vs Baseline	0.0623266	24 h up vs Baseline	4.01735e-05	0.693474	39.5426	6.28829	0.693474	24 h up vs Post	0.118183	24 h up vs Post	19.7895	1.44405	0.437822	1
468816	cg21289382			S_Shore	0.000160227	0.906303	0.120214	0.00838085	Post up vs Baseline	0.000567844	Post up vs Baseline	0.000607864	-4.60291	-0.320897	24 h down vs Baseline	-0.0256584	24 h down vs Baseline	8.67945e-05	-0.329277	33.4619	-5.78463	-0.329277	24 h down vs Post	-0.0262262	24 h down vs Post	19.7451	0.38387	0.116648	1
95405	cg12525219	CTBP1	Gene_Associated	N_Shore	0.000164	0.000549164	4.66182	1.14702	Post up vs Baseline	0.112065	Post up vs Baseline	0.987993	-0.0153659	-0.0037807	24 h down vs Baseline	-0.00368913	24 h down vs Baseline	9.48026e-05	-1.1508	32.8141	-5.72836	-1.1508	24 h down vs Post	-0.115754	24 h down vs Post	19.6455	4.75721	1.45292	1
351262	cg03474596				0.00016606	0.000126616	5.54582	0.328167	Post up vs Baseline	0.01972	Post up vs Baseline	0.151122	1.53335	0.0907339	24 h up vs Baseline	0.00577321	24 h up vs Baseline	0.000357247	-0.237433	24.1499	-4.91426	-0.237433	24 h down vs Post	-0.0139468	24 h down vs Post	19.5922	0.27441	0.0840366	1
696557	cg17821385	GRIA4	Unclassified_Cell_type_specific	N_Shore	0.000167813	0.00954759	3.07945	0.281228	Post up vs Baseline	0.0325785	Post up vs Baseline	0.0682931	-2.00301	-0.182923	24 h down vs Baseline	-0.019065	24 h down vs Baseline	4.41899e-05	-0.464151	38.7472	-6.22473	-0.464151	24 h down vs Post	-0.0516435	24 h down vs Post	19.5474	0.652108	0.200162	1
662217	cg14638091	SKAP1			0.000171046	0.667352	-0.440576	-0.0594541	Post down vs Baseline	-0.00400272	Post down vs Baseline	0.000346239	-4.93283	-0.665668	24 h down vs Baseline	-0.0507356	24 h down vs Baseline	0.000135849	-0.606214	30.2705	-5.50187	-0.606214	24 h down vs Post	-0.0467329	24 h down vs Post	19.4663	1.41797	0.437053	1
321875	cg01341460	PRKCA			0.000172716	0.000556291	4.65433	0.372502	Post up vs Baseline	0.0584793	Post up vs Baseline	0.989993	0.0128066	0.00102496	24 h up vs Baseline	-2.87692e-05	24 h down vs Baseline	0.000101557	-0.371477	32.3155	-5.68468	-0.371477	24 h down vs Post	-0.0585081	24 h down vs Post	19.4251	0.497699	0.153729	1
25280	cg23944804	BTBD3	Unclassified_Cell_type_specific	Island	0.000172951	0.00595368	3.33402	0.124462	Post up vs Baseline	0.00209685	Post up vs Baseline	4.96752e-05	6.14717	0.229479	24 h up vs Baseline	0.0039663	24 h up vs Baseline	0.00484596	0.105018	11.8708	3.4454	0.105018	24 h up vs Post	0.00186945	24 h up vs Post	19.4193	0.10825	0.0334462	1
85993	cg10946576	KCNQ2		Island	0.000174044	0.0164639	2.78608	0.488004	Post up vs Baseline	0.0293065	Post up vs Baseline	0.0406271	-2.29413	-0.401835	24 h down vs Baseline	-0.0302803	24 h down vs Baseline	4.43744e-05	-0.889839	38.7127	-6.22195	-0.889839	24 h down vs Post	-0.0595868	24 h down vs Post	19.3927	2.3799	0.736329	1
499407	cg10193874				0.000174428	0.00714939	-3.23525	-0.415571	Post down vs Baseline	-0.0184481	Post down vs Baseline	5.16113e-05	-6.12195	-0.786371	24 h down vs Baseline	-0.0400596	24 h down vs Baseline	0.00410488	-0.3708	12.4996	-3.53547	-0.3708	24 h down vs Post	-0.0216115	24 h down vs Post	19.3833	1.27928	0.395993	1
130784	cg13183008	DHX34			0.000177419	4.58088e-05	-6.20082	-0.44867	Post down vs Baseline	-0.023874	Post down vs Baseline	0.00242182	-3.824	-0.276691	24 h down vs Baseline	-0.0138352	24 h down vs Baseline	0.0130568	0.171979	8.47392	2.911	0.171979	24 h up vs Post	0.0100387	24 h up vs Post	19.3115	0.404419	0.125651	1
354147	cg12752568	SUGCT			0.000177833	0.00271981	3.76022	0.377933	Post up vs Baseline	0.0271446	Post up vs Baseline	0.26094	-1.1798	-0.11858	24 h down vs Baseline	-0.010317	24 h down vs Baseline	5.75625e-05	-0.496512	36.6058	-6.05027	-0.496512	24 h down vs Post	-0.0374616	24 h down vs Post	19.3017	0.779931	0.242445	1
42349	cg00437399	CASC5	Promoter_Associated	N_Shore	0.000180086	0.00232826	3.8457	0.190991	Post up vs Baseline	0.00627516	Post up vs Baseline	4.63524e-05	6.19299	0.307565	24 h up vs Baseline	0.0104488	24 h up vs Baseline	0.0139638	0.116575	8.26469	2.87484	0.116575	24 h up vs Post	0.00417366	24 h up vs Post	19.2486	0.189904	0.059195	1
292001	cg06456864	GRM4			0.000180578	0.795625	0.264843	0.021037	Post up vs Baseline	0.00247579	Post up vs Baseline	0.000436784	4.79562	0.380926	24 h up vs Baseline	0.038547	24 h up vs Baseline	0.000125967	0.359888	30.7918	5.54904	0.359888	24 h up vs Post	0.0360712	24 h up vs Post	19.2372	0.485504	0.151427	1
582019	cg06697540	CPXM2			0.000187326	0.00171904	4.01363	0.512169	Post up vs Baseline	0.087806	Post up vs Baseline	0.425556	-0.82484	-0.105256	24 h down vs Baseline	-0.0169328	24 h down vs Baseline	6.96815e-05	-0.617424	35.1161	-5.92589	-0.617424	24 h down vs Post	-0.104739	24 h down vs Post	19.0833	1.24298	0.390808	1
66436	cg25204272	DLL4		Island	0.000187932	0.000265842	5.09078	0.175406	Post up vs Baseline	0.00328959	Post up vs Baseline	6.21882e-05	5.99978	0.206726	24 h up vs Baseline	0.00393132	24 h up vs Baseline	0.287388	0.0313201	1.23942	1.11329	0.0313201	24 h up vs Post	0.000641727	24 h up vs Post	19.0698	0.090558	0.0284926	1
480503	cg25629947	ENO4		Island	0.000188421	0.126023	-1.64437	-0.144796	Post down vs Baseline	-0.00274444	Post down vs Baseline	0.00589527	3.33934	0.294048	24 h up vs Baseline	0.00672879	24 h up vs Baseline	5.30557e-05	0.438844	37.2561	6.10377	0.438844	24 h up vs Post	0.00947323	24 h up vs Post	19.059	0.591117	0.186091	1
454969	cg03196766	THBS1			0.000192541	0.696779	0.399172	0.033467	Post up vs Baseline	0.00199997	Post up vs Baseline	0.00100469	-4.31514	-0.361786	24 h down vs Baseline	-0.0261905	24 h down vs Baseline	8.82736e-05	-0.395253	33.3371	-5.77383	-0.395253	24 h down vs Post	-0.0281905	24 h down vs Post	18.9688	0.533352	0.168704	1
107085	cg09131122	CARD10	Unclassified_Cell_type_specific	Island	0.00019683	0.00159985	4.05364	0.207566	Post up vs Baseline	0.00193312	Post up vs Baseline	4.98987e-05	6.14421	0.314613	24 h up vs Baseline	0.00305808	24 h up vs Baseline	0.0249827	0.107047	6.55569	2.56041	0.107047	24 h up vs Post	0.00112496	24 h up vs Post	18.8773	0.19798	0.0629266	1
240525	cg00151176	DAB1			0.000196883	0.738176	0.342123	0.0229809	Post up vs Baseline	0.00115571	Post up vs Baseline	0.000954037	-4.3445	-0.291826	24 h down vs Baseline	-0.0172033	24 h down vs Baseline	9.30967e-05	-0.314807	32.9466	-5.73991	-0.314807	24 h down vs Post	-0.018359	24 h down vs Post	18.8761	0.340677	0.108288	1
347229	cg25341423			N_Shore	0.000197028	0.000146195	5.4562	1.953	Post up vs Baseline	0.163866	Post up vs Baseline	9.27199e-05	5.74249	2.05547	24 h up vs Baseline	0.175021	24 h up vs Baseline	0.731942	0.102475	0.122943	0.350632	0.102475	24 h up vs Post	0.0111558	24 h up vs Post	18.8731	9.67222	3.07492	1
529309	cg05708637	PCGF3		N_Shore	0.000197739	0.0260374	-2.53793	-0.204322	Post down vs Baseline	-0.0118953	Post down vs Baseline	7.71343e-05	-5.8603	-0.471797	24 h down vs Baseline	-0.0296998	24 h down vs Baseline	0.00155622	-0.267475	16.5573	-4.06906	-0.267475	24 h down vs Post	-0.0178044	24 h down vs Post	18.8582	0.488911	0.155554	1
40188	cg27165920	SYT7		N_Shore	0.000197804	0.0800494	-1.91196	-0.178882	Post down vs Baseline	-0.00814042	Post down vs Baseline	0.000111709	-5.62448	-0.526224	24 h down vs Baseline	-0.0267587	24 h down vs Baseline	0.000669776	-0.347342	20.6742	-4.54689	-0.347342	24 h down vs Post	-0.0186182	24 h down vs Post	18.8568	0.660245	0.210082	1
544003	cg05675331		Unclassified	Island	0.000199338	5.72176e-05	6.0542	0.515912	Post up vs Baseline	0.0889728	Post up vs Baseline	0.00643329	3.29218	0.280545	24 h up vs Baseline	0.0484796	24 h up vs Baseline	0.00544016	-0.235367	11.4432	-3.38278	-0.235367	24 h down vs Post	-0.0404932	24 h down vs Post	18.8248	0.5468	0.17428	1
761615	cg21142191				0.00019957	0.138779	-1.58576	-0.12016	Post down vs Baseline	-0.0127211	Post down vs Baseline	0.000141919	-5.47465	-0.41484	24 h down vs Baseline	-0.047424	24 h down vs Baseline	0.000461832	-0.29468	22.6852	-4.7629	-0.29468	24 h down vs Post	-0.0347029	24 h down vs Post	18.82	0.432244	0.137803	1
633065	cg11265734	GRAMD1B			0.000200006	0.00268946	3.76638	0.601143	Post up vs Baseline	0.0730772	Post up vs Baseline	0.293987	-1.09743	-0.175158	24 h down vs Baseline	-0.025718	24 h down vs Baseline	6.64237e-05	-0.776301	35.485	-5.95693	-0.776301	24 h down vs Post	-0.0987951	24 h down vs Post	18.811	1.91681	0.61139	1
337600	cg10271050	SMYD3			0.00020132	0.000322743	4.97464	0.395768	Post up vs Baseline	0.0459861	Post up vs Baseline	0.529442	0.647595	0.0515208	24 h up vs Baseline	0.00651644	24 h up vs Baseline	0.000188488	-0.344247	28.085	-5.29953	-0.344247	24 h down vs Post	-0.0394697	24 h down vs Post	18.7839	0.475559	0.151904	1
452985	cg26105803	COL8A1			0.000202705	0.00488746	-3.44078	-0.323512	Post down vs Baseline	-0.0175038	Post down vs Baseline	5.58203e-05	-6.07041	-0.570758	24 h down vs Baseline	-0.0332924	24 h down vs Baseline	0.00734592	-0.247246	10.3724	-3.22063	-0.247246	24 h down vs Post	-0.0157886	24 h down vs Post	18.7556	0.663222	0.212168	1
162446	cg18603483				0.000204329	0.000351261	4.92428	0.689176	Post up vs Baseline	0.0780933	Post up vs Baseline	0.57581	0.575158	0.0804961	24 h up vs Baseline	0.00932792	24 h up vs Baseline	0.000180357	-0.60868	28.3723	-5.32657	-0.60868	24 h down vs Post	-0.0687654	24 h down vs Post	18.7227	1.46691	0.470095	1
647040	cg05903821			N_Shelf	0.000204432	0.0144971	-2.85465	-0.261353	Post down vs Baseline	-0.0362914	Post down vs Baseline	0.0544638	2.13094	0.195095	24 h up vs Baseline	0.0245796	24 h up vs Baseline	5.28705e-05	0.456448	37.2841	6.10607	0.456448	24 h up vs Post	0.0608711	24 h up vs Post	18.7206	0.627669	0.201169	1
737293	cg00473985	JPH3	Unclassified		0.000205244	0.020703	2.66231	0.204629	Post up vs Baseline	0.00971118	Post up vs Baseline	0.0381133	-2.32938	-0.17904	24 h down vs Baseline	-0.00927595	24 h down vs Baseline	5.22741e-05	-0.383669	37.3754	-6.11354	-0.383669	24 h down vs Post	-0.0189871	24 h down vs Post	18.7043	0.441998	0.141785	1
559731	cg27528247	MAPK8IP2	Unclassified_Cell_type_specific	S_Shore	0.000205858	0.185692	1.40391	0.128904	Post up vs Baseline	0.0120555	Post up vs Baseline	0.00438521	-3.49959	-0.321324	24 h down vs Baseline	-0.0343482	24 h down vs Baseline	6.16416e-05	-0.450228	36.0665	-6.00554	-0.450228	24 h down vs Post	-0.0464036	24 h down vs Post	18.692	0.63033	0.202331	1
400045	cg22306584				0.00020818	0.866432	0.171834	0.0214909	Post up vs Baseline	0.00346438	Post up vs Baseline	0.000546714	4.66442	0.58337	24 h up vs Baseline	0.0895779	24 h up vs Baseline	0.000135761	0.561879	30.275	5.50227	0.561879	24 h up vs Post	0.0861135	24 h up vs Post	18.6459	1.16664	0.375409	1
722948	cg05949502	DPCR1			0.000214945	0.113042	1.70963	0.135487	Post up vs Baseline	0.0185551	Post up vs Baseline	0.00744768	-3.21321	-0.254644	24 h down vs Baseline	-0.0372212	24 h down vs Baseline	5.94445e-05	-0.390131	36.3516	-6.02923	-0.390131	24 h down vs Post	-0.0557763	24 h down vs Post	18.5149	0.465126	0.15073	1
499481	cg01102201				0.00021864	0.000118079	5.58959	0.675167	Post up vs Baseline	0.0638927	Post up vs Baseline	0.0742602	1.95513	0.236161	24 h up vs Baseline	0.0247371	24 h up vs Baseline	0.000791103	-0.439006	19.8139	-4.45128	-0.439006	24 h down vs Post	-0.0391556	24 h down vs Post	18.4454	1.07649	0.350166	1
97468	cg05390402	C1orf88	Promoter_Associated	Island	0.000219334	0.000102503	-5.6788	-1.01095	Post down vs Baseline	-0.0346371	Post down vs Baseline	0.0494967	-2.18446	-0.388882	24 h down vs Baseline	-0.0159897	24 h down vs Baseline	0.00106962	0.622069	18.3156	4.27968	0.622069	24 h up vs Post	0.0186474	24 h up vs Post	18.4325	2.33662	0.760601	1
162394	cg23272405	KDM2A	Promoter_Associated		0.000219415	0.000115773	5.60198	0.48605	Post up vs Baseline	0.0110313	Post up vs Baseline	0.0698849	1.98987	0.172649	24 h up vs Baseline	0.00351642	24 h up vs Baseline	0.000829884	-0.313401	19.571	-4.42391	-0.313401	24 h down vs Post	-0.00751489	24 h down vs Post	18.4309	0.554991	0.180671	1
759526	cg19524983	SCAF11			0.000220354	9.28401e-05	-5.74167	-0.435185	Post down vs Baseline	-0.0515194	Post down vs Baseline	0.000190745	-5.29224	-0.40112	24 h down vs Baseline	-0.0467827	24 h down vs Baseline	0.592117	0.0340643	0.302984	0.55044	0.0340643	24 h up vs Post	0.00473669	24 h up vs Post	18.4136	0.423125	0.137874	1
567411	cg21057254	GLIS3		N_Shelf	0.000221858	6.23434e-05	-5.99816	-0.968233	Post down vs Baseline	-0.11041	Post down vs Baseline	0.00594663	-3.33466	-0.538286	24 h down vs Baseline	-0.0550245	24 h down vs Baseline	0.00680197	0.429947	10.6414	3.26211	0.429947	24 h up vs Post	0.055385	24 h up vs Post	18.3859	1.91632	0.625367	1
257957	cg08497292				0.000222361	0.00137773	4.13718	0.289283	Post up vs Baseline	0.029976	Post up vs Baseline	0.59585	-0.544831	-0.0380961	24 h down vs Baseline	-0.00396689	24 h down vs Baseline	9.39251e-05	-0.327379	32.8819	-5.73427	-0.327379	24 h down vs Post	-0.0339428	24 h down vs Post	18.3767	0.359388	0.11734	1
112032	cg17272019				0.000229357	0.487312	0.716637	0.0953072	Post up vs Baseline	0.00439769	Post up vs Baseline	0.00178185	-3.99368	-0.531129	24 h down vs Baseline	-0.0312881	24 h down vs Baseline	8.8953e-05	-0.626436	33.2806	-5.76894	-0.626436	24 h down vs Post	-0.0356858	24 h down vs Post	18.2512	1.29123	0.424487	1
629245	cg10030662	CASP7			0.000229663	0.00277392	-3.74942	-0.271414	Post down vs Baseline	-0.0113217	Post down vs Baseline	5.93823e-05	-6.02991	-0.436495	24 h down vs Baseline	-0.0191733	24 h down vs Baseline	0.0162532	-0.165081	7.80098	-2.79302	-0.165081	24 h down vs Post	-0.00785159	24 h down vs Post	18.2458	0.382437	0.125762	1
344795	cg23434203	ADAMTS16			0.000230491	0.0854957	1.87388	0.214667	Post up vs Baseline	0.0240034	Post up vs Baseline	0.0104798	-3.02932	-0.347032	24 h down vs Baseline	-0.0433427	24 h down vs Baseline	6.1677e-05	-0.561698	36.062	-6.00516	-0.561698	24 h down vs Post	-0.0673461	24 h down vs Post	18.2312	0.957028	0.314963	1
679028	cg22442895			N_Shore	0.000232024	0.0200499	-2.67965	-0.294372	Post down vs Baseline	-0.0309775	Post down vs Baseline	8.26328e-05	-5.81608	-0.638923	24 h down vs Baseline	-0.0630814	24 h down vs Baseline	0.00234683	-0.344551	14.7558	-3.84132	-0.344551	24 h down vs Post	-0.0321039	24 h down vs Post	18.2045	0.87877	0.289633	1
143117	cg01388121				0.000234666	0.849026	-0.194516	-0.00852378	Post down vs Baseline	-0.000307341	Post down vs Baseline	0.000591044	-4.61916	-0.202413	24 h down vs Baseline	-0.00775857	24 h down vs Baseline	0.000155223	-0.19389	29.3662	-5.41906	-0.19389	24 h down vs Post	-0.00745123	24 h down vs Post	18.1588	0.139476	0.0460854	1
760899	cg14816007	GAK		S_Shelf	0.000234692	9.58877e-05	5.72112	0.563932	Post up vs Baseline	0.0475384	Post up vs Baseline	0.0333536	2.40271	0.236835	24 h up vs Baseline	0.0215235	24 h up vs Baseline	0.0015698	-0.327097	16.5178	-4.06421	-0.327097	24 h down vs Post	-0.0260149	24 h down vs Post	18.1584	0.705714	0.233186	1
676236	cg13534323				0.000235835	0.538244	0.63358	0.0484012	Post up vs Baseline	0.00282474	Post up vs Baseline	0.00163344	-4.04206	-0.308786	24 h down vs Baseline	-0.0215692	24 h down vs Baseline	9.50854e-05	-0.357187	32.7924	-5.72646	-0.357187	24 h down vs Post	-0.024394	24 h down vs Post	18.1389	0.423427	0.140062	1
126018	cg19862860	C22orf25	Promoter_Associated	Island	0.000235998	0.246484	-1.2184	-0.0866925	Post down vs Baseline	-0.00140328	Post down vs Baseline	0.00375514	3.58392	0.255006	24 h up vs Baseline	0.00466291	24 h up vs Baseline	7.46237e-05	0.341698	34.5934	5.88162	0.341698	24 h up vs Post	0.0060662	24 h up vs Post	18.1361	0.36727	0.121505	1
740088	cg06130028				0.000237081	0.000421165	4.81702	0.406471	Post up vs Baseline	0.0673242	Post up vs Baseline	0.61207	0.520669	0.0439351	24 h up vs Baseline	0.0073761	24 h up vs Baseline	0.000200437	-0.362536	27.688	-5.26194	-0.362536	24 h down vs Post	-0.0599481	24 h down vs Post	18.1177	0.516016	0.170888	1
517729	cg08667972				0.000237284	0.0311004	2.44101	0.140118	Post up vs Baseline	0.0192849	Post up vs Baseline	0.0293067	-2.47347	-0.141982	24 h down vs Baseline	-0.0205825	24 h down vs Baseline	6.03844e-05	-0.2821	36.2281	-6.01898	-0.2821	24 h down vs Post	-0.0398674	24 h down vs Post	18.1142	0.238743	0.0790792	1
654927	cg11323346			N_Shore	0.00023729	0.983758	0.0207866	0.00299803	Post up vs Baseline	-0.000191371	Post down vs Baseline	0.000762453	-4.47241	-0.645053	24 h down vs Baseline	-0.0426123	24 h down vs Baseline	0.000135599	-0.648051	30.2832	-5.50301	-0.648051	24 h down vs Post	-0.0424209	24 h down vs Post	18.1141	1.50725	0.499251	1
266400	cg01237376	GNAZ			0.000238578	0.00119973	4.2149	0.27842	Post up vs Baseline	0.0177472	Post up vs Baseline	0.704109	-0.388975	-0.0256942	24 h down vs Baseline	-0.00170267	24 h down vs Baseline	0.000109241	-0.304114	31.7934	-5.63857	-0.304114	24 h down vs Post	-0.0194499	24 h down vs Post	18.0924	0.315778	0.104722	1
225774	cg03660502	CD19	Unclassified	Island	0.000239148	0.00170223	4.01909	0.662545	Post up vs Baseline	0.0422096	Post up vs Baseline	0.524841	-0.654975	-0.107972	24 h down vs Baseline	-0.00581443	24 h down vs Baseline	9.53733e-05	-0.770517	32.7704	-5.72454	-0.770517	24 h down vs Post	-0.048024	24 h down vs Post	18.0828	1.96562	0.652207	1
278232	cg15144200	DIP2A			0.000239248	0.00598197	3.33145	0.236581	Post up vs Baseline	0.0105307	Post up vs Baseline	0.156779	-1.51055	-0.107271	24 h down vs Baseline	-0.00532061	24 h down vs Baseline	6.92167e-05	-0.343852	35.1675	-5.93022	-0.343852	24 h down vs Post	-0.0158513	24 h down vs Post	18.0811	0.364735	0.121033	1
511480	cg00032192	SNORD41			0.000239476	0.0146201	2.8501	0.137017	Post up vs Baseline	0.0092661	Post up vs Baseline	0.063294	-2.04621	-0.0983704	24 h down vs Baseline	-0.00717507	24 h down vs Baseline	6.24807e-05	-0.235387	35.9607	-5.99672	-0.235387	24 h down vs Post	-0.0164412	24 h down vs Post	18.0773	0.167118	0.0554678	1
38656	cg11995374			S_Shelf	0.00024088	0.000234913	5.16544	0.268764	Post up vs Baseline	0.0356316	Post up vs Baseline	0.270467	1.15527	0.0601098	24 h up vs Baseline	0.00827941	24 h up vs Baseline	0.000358946	-0.208654	24.1223	-4.91144	-0.208654	24 h down vs Post	-0.0273522	24 h down vs Post	18.0538	0.195504	0.0649736	1
187253	cg06439809	RAB4B	Promoter_Associated	N_Shore	0.000241495	0.0132	-2.90513	-0.291272	Post down vs Baseline	-0.00831381	Post down vs Baseline	0.0708062	1.98239	0.198758	24 h up vs Baseline	0.00683715	24 h up vs Baseline	6.35213e-05	0.49003	35.8318	5.98597	0.49003	24 h up vs Post	0.015151	24 h up vs Post	18.0436	0.725524	0.241257	1
113517	cg16794506	EN1	Unclassified_Cell_type_specific	Island	0.000241544	0.150479	-1.53599	-0.412925	Post down vs Baseline	-0.0185814	Post down vs Baseline	0.00628671	3.30462	0.888395	24 h up vs Baseline	0.055093	24 h up vs Baseline	6.94001e-05	1.30132	35.1472	5.92851	1.30132	24 h up vs Post	0.0736744	24 h up vs Post	18.0428	5.21595	1.73452	1
436275	cg06072054				0.000241558	0.00166373	-4.03183	-0.173657	Post down vs Baseline	-0.0100651	Post down vs Baseline	6.15052e-05	-6.00698	-0.25873	24 h down vs Baseline	-0.0152769	24 h down vs Baseline	0.0323729	-0.0850728	5.85185	-2.41906	-0.0850728	24 h down vs Post	-0.00521177	24 h down vs Post	18.0426	0.133887	0.0445237	1
467644	cg16303788	MRPS25	Promoter_Associated		0.000246654	0.00167313	-4.02869	-0.363769	Post down vs Baseline	-0.0281576	Post down vs Baseline	0.545947	0.621421	0.056111	24 h up vs Baseline	0.00381063	24 h up vs Baseline	9.98843e-05	0.41988	32.4353	5.6952	0.41988	24 h up vs Post	0.0319682	24 h up vs Post	17.9591	0.58569	0.195675	1
777045	cg21215767	EN1	Unclassified_Cell_type_specific	Island	0.00024735	0.0149687	-2.8374	-0.556815	Post down vs Baseline	-0.0572598	Post down vs Baseline	0.0638212	2.0415	0.400627	24 h up vs Baseline	0.048979	24 h up vs Baseline	6.45599e-05	0.957443	35.7056	5.97542	0.957443	24 h up vs Post	0.106239	24 h up vs Post	17.9478	2.76473	0.924254	1
40613	cg16443424	CCBE1		Island	0.000247937	0.000228246	5.18289	0.170097	Post up vs Baseline	0.00272158	Post up vs Baseline	0.000100213	5.69311	0.186842	24 h up vs Baseline	0.00300524	24 h up vs Baseline	0.543739	0.016745	0.390494	0.624896	0.016745	24 h up vs Post	0.000283651	24 h up vs Post	17.9384	0.0772841	0.0258499	1
624660	cg26538093	PDZRN4		Island	0.000248473	0.0126388	2.92852	0.255178	Post up vs Baseline	0.0104791	Post up vs Baseline	0.076124	-1.94091	-0.169122	24 h down vs Baseline	-0.00824294	24 h down vs Baseline	6.57245e-05	-0.424301	35.5669	-5.9638	-0.424301	24 h down vs Post	-0.0187221	24 h down vs Post	17.9297	0.544537	0.182223	1
681828	cg04744304			S_Shelf	0.000249099	6.65178e-05	5.95601	0.610214	Post up vs Baseline	0.068437	Post up vs Baseline	0.00422249	3.52012	0.360649	24 h up vs Baseline	0.0421691	24 h up vs Baseline	0.0114147	-0.249565	8.90031	-2.98334	-0.249565	24 h down vs Post	-0.0262679	24 h down vs Post	17.9197	0.752393	0.251922	1
771037	cg24620165				0.000249945	0.0206937	-2.66255	-0.176748	Post down vs Baseline	-0.00830969	Post down vs Baseline	8.88467e-05	-5.7697	-0.383009	24 h down vs Baseline	-0.0191583	24 h down vs Baseline	0.00250479	-0.206262	14.4816	-3.80546	-0.206262	24 h down vs Post	-0.0108486	24 h down vs Post	17.9062	0.315628	0.105761	1
738409	cg01106329				0.000257382	0.0989359	1.78858	0.124834	Post up vs Baseline	0.0129542	Post up vs Baseline	0.0101042	-3.04896	-0.212802	24 h down vs Baseline	-0.0232935	24 h down vs Baseline	6.98031e-05	-0.337636	35.1028	-5.92476	-0.337636	24 h down vs Post	-0.0362477	24 h down vs Post	17.7897	0.346637	0.116912	1
89659	cg19519384	TRIM27	Promoter_Associated	Island	0.000261624	0.0132096	-2.90473	-0.224905	Post down vs Baseline	-0.00507165	Post down vs Baseline	8.33731e-05	-5.81036	-0.449878	24 h down vs Baseline	-0.00956431	24 h down vs Baseline	0.00393358	-0.224974	12.664	-3.55865	-0.224974	24 h down vs Post	-0.00449266	24 h down vs Post	17.7249	0.425039	0.143878	1
338988	cg23726831	SLC4A4			0.000267162	0.00227308	3.85892	0.395819	Post up vs Baseline	0.0520985	Post up vs Baseline	0.442992	-0.793327	-0.0813735	24 h down vs Baseline	-0.0117714	24 h down vs Baseline	9.94728e-05	-0.477193	32.4651	-5.69782	-0.477193	24 h down vs Post	-0.0638699	24 h down vs Post	17.6422	0.742464	0.252507	1
531168	cg11147204	BCL11A	Gene_Associated_Cell_type_specific		0.000267514	0.00407573	3.53934	0.369597	Post up vs Baseline	0.0376797	Post up vs Baseline	0.255044	-1.19534	-0.124823	24 h down vs Baseline	-0.0136313	24 h down vs Baseline	8.48952e-05	-0.49442	33.6258	-5.79878	-0.49442	24 h down vs Post	-0.0513111	24 h down vs Post	17.6371	0.769302	0.261711	1
480740	cg23986444				0.000269676	6.88284e-05	5.93386	0.479815	Post up vs Baseline	0.0286429	Post up vs Baseline	0.00191088	3.95488	0.319794	24 h up vs Baseline	0.0200019	24 h up vs Baseline	0.032097	-0.160021	5.87456	-2.42375	-0.160021	24 h down vs Post	-0.00864097	24 h down vs Post	17.6054	0.460445	0.156922	1
551605	cg19561129	CYTH3			0.000271844	0.00405079	-3.54268	-0.135359	Post down vs Baseline	-0.00690139	Post down vs Baseline	7.19743e-05	-5.90495	-0.225616	24 h down vs Baseline	-0.0118374	24 h down vs Baseline	0.0134964	-0.0902572	8.37045	-2.89317	-0.0902572	24 h down vs Post	-0.004936	24 h down vs Post	17.5739	0.102621	0.0350363	1
417753	cg18434965	PLOD2		S_Shore	0.000272616	0.00109614	-4.26583	-0.396201	Post down vs Baseline	-0.00582949	Post down vs Baseline	0.827443	0.222794	0.0206926	24 h up vs Baseline	0.000402316	24 h up vs Baseline	0.000136821	0.416894	30.2216	5.49742	0.416894	24 h up vs Post	0.00623181	24 h up vs Post	17.5627	0.606005	0.207031	1
417817	cg23556847		Unclassified		0.000276276	0.000683228	4.53544	0.399878	Post up vs Baseline	0.00796083	Post up vs Baseline	7.75281e-05	5.85703	0.516399	24 h up vs Baseline	0.010817	24 h up vs Baseline	0.131498	0.116521	2.61989	1.61861	0.116521	24 h up vs Post	0.00285614	24 h up vs Post	17.5104	0.54447	0.186564	1
113818	cg04924334	BTBD12	Promoter_Associated	N_Shore	0.000278188	0.000673278	4.54389	0.399786	Post up vs Baseline	0.00812446	Post up vs Baseline	7.84024e-05	5.84981	0.514685	24 h up vs Baseline	0.0109403	24 h up vs Baseline	0.135709	0.114899	2.55816	1.59942	0.114899	24 h up vs Post	0.00281584	24 h up vs Post	17.4834	0.54136	0.185785	1
278575	cg01561393	SWAP70			0.000282153	0.242703	-1.22879	-0.0738829	Post down vs Baseline	-0.00316333	Post down vs Baseline	0.000251858	-5.12335	-0.308049	24 h down vs Baseline	-0.0144213	24 h down vs Baseline	0.0004564	-0.234166	22.7513	-4.76984	-0.234166	24 h down vs Post	-0.011258	24 h down vs Post	17.4281	0.252024	0.0867647	1
338961	cg11551406	NMUR2			0.000283703	0.698781	0.396382	0.0253835	Post up vs Baseline	0.00159285	Post up vs Baseline	0.00141148	-4.12363	-0.264069	24 h down vs Baseline	-0.0188827	24 h down vs Baseline	0.000128649	-0.289452	30.6457	-5.53586	-0.289452	24 h down vs Post	-0.0204756	24 h down vs Post	17.4067	0.28553	0.0984207	1
115304	cg01780613	HEATR3	Promoter_Associated	Island	0.000285678	0.824366	0.226841	0.0141634	Post up vs Baseline	0.00015746	Post up vs Baseline	0.000675052	4.54237	0.283615	24 h up vs Baseline	0.00310996	24 h up vs Baseline	0.00019288	0.269452	27.9357	5.28543	0.269452	24 h up vs Post	0.0029525	24 h up vs Post	17.3797	0.271016	0.093563	1
26404	cg11594104	RABGAP1	Promoter_Associated	Island	0.00028667	0.0927	1.82676	0.101777	Post up vs Baseline	0.00208324	Post up vs Baseline	0.000161599	5.39418	0.300535	24 h up vs Baseline	0.00678095	24 h up vs Baseline	0.000913502	0.198758	19.0897	4.36918	0.198758	24 h up vs Post	0.00469771	24 h up vs Post	17.3662	0.215627	0.0744991	1
661737	cg08964915	HMP19			0.000290161	0.153538	1.52352	0.185952	Post up vs Baseline	0.0142412	Post up vs Baseline	0.00733373	-3.22152	-0.3932	24 h down vs Baseline	-0.0335337	24 h down vs Baseline	8.32289e-05	-0.579152	33.7732	-5.81147	-0.579152	24 h down vs Post	-0.0477749	24 h down vs Post	17.3191	1.03202	0.357533	1
363487	cg18849426	PCOLCE2			0.000290502	0.0132127	-2.90461	-0.570348	Post down vs Baseline	-0.0982845	Post down vs Baseline	0.0848595	1.87821	0.368804	24 h up vs Baseline	0.0607496	24 h up vs Baseline	7.74435e-05	0.939152	34.313	5.85773	0.939152	24 h up vs Post	0.159034	24 h up vs Post	17.3145	2.67039	0.925372	1
640518	cg10691323	REN			0.000291863	0.000995253	4.32049	0.405416	Post up vs Baseline	0.0600178	Post up vs Baseline	0.926503	-0.0942027	-0.00883957	24 h down vs Baseline	-0.00171725	24 h down vs Baseline	0.000158313	-0.414255	29.2343	-5.40687	-0.414255	24 h down vs Post	-0.061735	24 h down vs Post	17.2964	0.609185	0.211323	1
724884	cg14617592	MED27			0.000294901	0.000121228	-5.57307	-0.378948	Post down vs Baseline	-0.0325895	Post down vs Baseline	0.000261595	-5.10048	-0.346814	24 h down vs Baseline	-0.0293908	24 h down vs Baseline	0.573428	0.0321343	0.33501	0.5788	0.0321343	24 h up vs Post	0.00319872	24 h up vs Post	17.2562	0.319136	0.110964	1
438002	cg07920040	TTC19	Promoter_Associated	N_Shore	0.000295181	0.000180182	5.32716	0.633363	Post up vs Baseline	0.0872308	Post up vs Baseline	0.113624	1.70657	0.202899	24 h up vs Baseline	0.0292629	24 h up vs Baseline	0.000814931	-0.430464	19.663	-4.4343	-0.430464	24 h down vs Post	-0.0579679	24 h down vs Post	17.2525	0.975498	0.339254	1
431251	cg07725536	GPC5			0.000296928	7.91506e-05	5.84371	0.409271	Post up vs Baseline	0.0463093	Post up vs Baseline	0.00101194	4.31106	0.30193	24 h up vs Baseline	0.0349182	24 h up vs Baseline	0.0850213	-0.107341	3.52351	-1.8771	-0.107341	24 h down vs Post	-0.0113911	24 h down vs Post	17.2297	0.338051	0.117722	1
652920	cg19461464				0.000297282	0.000292303	5.03382	0.354224	Post up vs Baseline	0.0160772	Post up vs Baseline	0.000115098	5.60566	0.394463	24 h up vs Baseline	0.0180579	24 h up vs Baseline	0.49706	0.0402395	0.490497	0.700355	0.0402395	24 h up vs Post	0.0019807	24 h up vs Post	17.225	0.341177	0.118842	1
233992	cg03057362	SPDYA	Unclassified_Cell_type_specific		0.000303068	0.00211954	3.89753	0.364113	Post up vs Baseline	0.0196846	Post up vs Baseline	0.521718	-0.660004	-0.0616587	24 h down vs Baseline	-0.00270577	24 h down vs Baseline	0.00011955	-0.425772	31.1566	-5.58181	-0.425772	24 h down vs Post	-0.0223903	24 h down vs Post	17.1505	0.598733	0.209463	1
29210	cg04701420	S1PR1	Unclassified	N_Shore	0.000303855	0.854478	0.1874	0.018489	Post up vs Baseline	0.00041724	Post up vs Baseline	0.000743607	4.48676	0.442666	24 h up vs Baseline	0.0162056	24 h up vs Baseline	0.000199233	0.424177	27.7267	5.26562	0.424177	24 h up vs Post	0.0157884	24 h up vs Post	17.1405	0.667375	0.233613	1
56038	cg06359703			Island	0.000304081	0.565081	0.591625	0.116458	Post up vs Baseline	0.0180442	Post up vs Baseline	0.00193845	-3.94694	-0.776932	24 h down vs Baseline	-0.0968594	24 h down vs Baseline	0.000124061	-0.893389	30.8979	-5.55859	-0.893389	24 h down vs Post	-0.114904	24 h down vs Post	17.1377	2.65617	0.92994	1
7850	cg23788592	SFXN4	Promoter_Associated	Island	0.000305125	0.552535	-0.611097	-0.037333	Post down vs Baseline	-0.000761212	Post down vs Baseline	0.0019959	3.93077	0.240138	24 h up vs Baseline	0.005723	24 h up vs Baseline	0.000123263	0.277471	30.9428	5.56263	0.277471	24 h up vs Post	0.00648421	24 h up vs Post	17.1245	0.255648	0.0895729	1
541677	cg04029255			N_Shore	0.000306387	0.00550839	3.37603	0.44124	Post up vs Baseline	0.0505013	Post up vs Baseline	0.214766	-1.30986	-0.171195	24 h down vs Baseline	-0.0225778	24 h down vs Baseline	9.32269e-05	-0.612436	32.9364	-5.73902	-0.612436	24 h down vs Post	-0.0730791	24 h down vs Post	17.1086	1.16899	0.409966	1
659660	cg17645351	LOC100507291			0.000306404	0.00307374	3.6932	0.440435	Post up vs Baseline	0.0302406	Post up vs Baseline	0.376229	-0.918939	-0.109589	24 h down vs Baseline	-0.00880087	24 h down vs Baseline	0.000107502	-0.550024	31.9077	-5.64869	-0.550024	24 h down vs Post	-0.0390415	24 h down vs Post	17.1083	0.973256	0.341327	1
653190	cg09004566	FAM32A	Promoter_Associated	Island	0.000306616	0.000126031	-5.54872	-0.329472	Post down vs Baseline	-0.00705924	Post down vs Baseline	0.0387588	-2.32012	-0.137764	24 h down vs Baseline	-0.00316604	24 h down vs Baseline	0.0019132	0.191708	15.6358	3.95421	0.191708	24 h up vs Post	0.0038932	24 h up vs Post	17.1057	0.241241	0.084618	1
783387	cg12334820				0.000309566	0.121672	1.66556	0.0816555	Post up vs Baseline	0.0135977	Post up vs Baseline	0.00982826	-3.06386	-0.150209	24 h down vs Baseline	-0.0246286	24 h down vs Baseline	8.57549e-05	-0.231864	33.5511	-5.79233	-0.231864	24 h down vs Post	-0.0382262	24 h down vs Post	17.0688	0.164103	0.0576851	1
184714	cg04233669	LOC153328		S_Shelf	0.000310584	0.0493099	2.18657	0.281072	Post up vs Baseline	0.0443914	Post up vs Baseline	0.0241415	-2.57902	-0.331518	24 h down vs Baseline	-0.0556202	24 h down vs Baseline	8.00277e-05	-0.61259	34.0662	-5.83663	-0.61259	24 h down vs Post	-0.100012	24 h down vs Post	17.0562	1.12733	0.396569	1
795613	cg17405164	ST6GALNAC5			0.000311355	0.986397	0.017408	0.00274799	Post up vs Baseline	0.000289619	Post up vs Baseline	0.000960814	-4.34048	-0.685179	24 h down vs Baseline	-0.117613	24 h down vs Baseline	0.000177233	-0.687927	28.4867	-5.3373	-0.687927	24 h down vs Post	-0.117903	24 h down vs Post	17.0467	1.69916	0.59806	1
104480	cg19753255	HECTD3		Island	0.00031184	0.272692	1.14963	0.0758112	Post up vs Baseline	0.000932557	Post up vs Baseline	0.000292924	5.03255	0.331866	24 h up vs Baseline	0.00456488	24 h up vs Baseline	0.000467636	0.256055	22.6156	4.75559	0.256055	24 h up vs Post	0.00363232	24 h up vs Post	17.0407	0.296412	0.104366	1
650288	cg07389627	SEC24C	Promoter_Associated	N_Shore	0.000311892	0.000350421	4.9257	0.521938	Post up vs Baseline	0.0121322	Post up vs Baseline	0.000112644	5.61923	0.595426	24 h up vs Baseline	0.0140067	24 h up vs Baseline	0.412287	0.0734878	0.721471	0.849394	0.0734878	24 h up vs Post	0.00187453	24 h up vs Post	17.0401	0.765304	0.269472	1
468546	cg17192147	MMP20			0.000312748	0.00309451	3.68952	0.415764	Post up vs Baseline	0.0480456	Post up vs Baseline	0.380402	-0.910664	-0.102621	24 h down vs Baseline	-0.0130195	24 h down vs Baseline	0.000110026	-0.518385	31.7425	-5.63405	-0.518385	24 h down vs Post	-0.0610651	24 h down vs Post	17.0295	0.865005	0.304766	1
761336	cg22545271				0.000314323	0.0379722	-2.33142	-0.198062	Post down vs Baseline	-0.0076839	Post down vs Baseline	0.000127938	-5.53933	-0.470584	24 h down vs Baseline	-0.0201575	24 h down vs Baseline	0.00200279	-0.272522	15.4359	-3.92886	-0.272522	24 h down vs Post	-0.0124736	24 h down vs Post	17.0103	0.491058	0.17321	1
14267	cg19758054	ATF2	Unclassified	Island	0.000314691	0.000133544	5.51254	0.608527	Post up vs Baseline	0.0170343	Post up vs Baseline	0.0435079	2.2562	0.249061	24 h up vs Baseline	0.00604784	24 h up vs Baseline	0.00179957	-0.359465	15.9056	-3.98818	-0.359465	24 h down vs Post	-0.0109865	24 h down vs Post	17.0058	0.82892	0.29246	1
217811	cg17278207	HLTF			0.000315247	0.000157554	-5.40985	-1.7142	Post down vs Baseline	-0.234296	Post down vs Baseline	0.000211953	-5.22788	-1.65654	24 h down vs Baseline	-0.225539	24 h down vs Baseline	0.827396	0.0576575	0.049665	0.222856	0.0576575	24 h up vs Post	0.0087571	24 h up vs Post	16.999	6.82711	2.40971	1
102398	cg26467684	CAMTA1	Promoter_Associated	Island	0.000316022	0.00868164	3.13063	0.173098	Post up vs Baseline	0.00147704	Post up vs Baseline	9.13299e-05	5.75212	0.318045	24 h up vs Baseline	0.00286437	24 h up vs Baseline	0.0074832	0.144947	10.3083	3.21065	0.144947	24 h up vs Post	0.00138733	24 h up vs Post	16.9896	0.207762	0.0733724	1
599665	cg03445722	EEFSEC			0.00031885	0.00134019	-4.15267	-0.623957	Post down vs Baseline	-0.0832592	Post down vs Baseline	0.788425	0.274425	0.0412336	24 h up vs Baseline	0.00387161	24 h up vs Baseline	0.000154472	0.665191	29.3988	5.42206	0.665191	24 h up vs Post	0.0871308	24 h up vs Post	16.9555	1.53118	0.541833	1
58292	cg10938374	IER3	Promoter_Associated	Island	0.000319302	0.011086	2.99906	0.177343	Post up vs Baseline	0.00233126	Post up vs Baseline	9.61893e-05	5.71913	0.338189	24 h up vs Baseline	0.0047271	24 h up vs Baseline	0.00598274	0.160846	11.0981	3.33139	0.160846	24 h up vs Post	0.00239584	24 h up vs Post	16.9501	0.237078	0.083921	1
270047	cg07212818	DRD4	Unclassified_Cell_type_specific	Island	0.000320201	0.000425837	4.81053	0.264329	Post up vs Baseline	0.0448252	Post up vs Baseline	0.45926	0.764639	0.0420154	24 h up vs Baseline	0.00709476	24 h up vs Baseline	0.000333459	-0.222314	24.5539	-4.95519	-0.222314	24 h down vs Post	-0.0377304	24 h down vs Post	16.9393	0.204578	0.0724627	1
136296	cg17113880				0.000320323	0.000120002	-5.57945	-0.24464	Post down vs Baseline	-0.0112485	Post down vs Baseline	0.000333756	-4.95466	-0.217245	24 h down vs Baseline	-0.00986473	24 h down vs Baseline	0.458934	0.0273948	0.585541	0.765206	0.0273948	24 h up vs Post	0.00138373	24 h up vs Post	16.9379	0.130254	0.0461405	1
107438	cg19019214			Island	0.000322952	0.643056	-0.475375	-0.0382499	Post down vs Baseline	-0.000543238	Post down vs Baseline	0.00175297	4.00276	0.322073	24 h up vs Baseline	0.00512752	24 h up vs Baseline	0.000139673	0.360322	30.0806	5.48457	0.360322	24 h up vs Post	0.00567076	24 h up vs Post	16.9066	0.43783	0.155382	1
392210	cg15197679		Unclassified_Cell_type_specific		0.000323098	0.00460726	3.47278	0.413774	Post up vs Baseline	0.0441847	Post up vs Baseline	0.26826	-1.16089	-0.138317	24 h down vs Baseline	-0.0169442	24 h down vs Baseline	0.000103109	-0.552091	32.2064	-5.67507	-0.552091	24 h down vs Post	-0.0611288	24 h down vs Post	16.9049	0.959939	0.340707	1
549154	cg12833118				0.000328551	0.278411	1.13531	0.152774	Post up vs Baseline	0.00749167	Post up vs Baseline	0.00450196	-3.48533	-0.469003	24 h down vs Baseline	-0.029223	24 h down vs Baseline	0.000105745	-0.621776	32.0255	-5.65911	-0.621776	24 h down vs Post	-0.0367147	24 h down vs Post	16.8411	1.21982	0.434586	1
619292	cg16679386	HSPA12B		Island	0.000329646	0.167916	-1.46765	-0.141213	Post down vs Baseline	-0.0059212	Post down vs Baseline	0.000236281	-5.16193	-0.496667	24 h down vs Baseline	-0.0236992	24 h down vs Baseline	0.000696275	-0.355454	20.4716	-4.52455	-0.355454	24 h down vs Post	-0.0177779	24 h down vs Post	16.8285	0.623178	0.222187	1
797904	cg06591242		Unclassified		0.000330984	0.000122017	5.569	0.593741	Post up vs Baseline	0.0576172	Post up vs Baseline	0.0275108	2.50796	0.267387	24 h up vs Baseline	0.0277717	24 h up vs Baseline	0.00277606	-0.326354	14.055	-3.74899	-0.326354	24 h down vs Post	-0.0298455	24 h down vs Post	16.8131	0.764447	0.272805	1
239664	cg09509410	UBR5			0.000334907	0.0756356	-1.9446	-0.327288	Post down vs Baseline	-0.0446542	Post down vs Baseline	0.0169813	2.76938	0.466104	24 h up vs Baseline	0.0694496	24 h up vs Baseline	8.83288e-05	0.793393	33.3325	5.77343	0.793393	24 h up vs Post	0.114104	24 h up vs Post	16.7683	1.89998	0.679847	1
746975	cg19036022	PLA2G4F			0.000335437	0.603679	-0.533127	-0.0621055	Post down vs Baseline	-0.00257977	Post down vs Baseline	0.000557822	-4.65273	-0.542009	24 h down vs Baseline	-0.0259384	24 h down vs Baseline	0.000286681	-0.479904	25.4567	-5.04546	-0.479904	24 h down vs Post	-0.0233586	24 h down vs Post	16.7623	0.909895	0.325693	1
110422	cg07704934	ALX4		S_Shore	0.000336026	0.000638392	-4.57458	-0.671879	Post down vs Baseline	-0.0822645	Post down vs Baseline	0.692176	-0.405599	-0.0595712	24 h down vs Baseline	-0.0081758	24 h down vs Baseline	0.000259234	0.612307	26.0706	5.10594	0.612307	24 h up vs Post	0.0740887	24 h up vs Post	16.7556	1.44577	0.517714	1
212691	cg15109596	LRRK1		S_Shore	0.000337926	0.539689	0.631291	0.0521998	Post up vs Baseline	0.0023177	Post up vs Baseline	0.00224644	-3.86542	-0.319622	24 h down vs Baseline	-0.018345	24 h down vs Baseline	0.000134664	-0.371822	30.3307	-5.50733	-0.371822	24 h down vs Post	-0.0206627	24 h down vs Post	16.7343	0.457663	0.164093	1
319970	cg12303954	SORBS2			0.000341249	0.161621	1.49159	0.188009	Post up vs Baseline	0.0241267	Post up vs Baseline	0.00811605	-3.16691	-0.399177	24 h down vs Baseline	-0.0583706	24 h down vs Baseline	9.82797e-05	-0.587187	32.5524	-5.70547	-0.587187	24 h down vs Post	-0.0824972	24 h down vs Post	16.6972	1.06112	0.381304	1
741018	cg10208307	P3H2	Unclassified_Cell_type_specific	S_Shore	0.000344123	0.00140039	4.12805	0.676499	Post up vs Baseline	0.100149	Post up vs Baseline	0.802048	-0.256316	-0.0420048	24 h down vs Baseline	-0.00710419	24 h down vs Baseline	0.000168134	-0.718504	28.8339	-5.36972	-0.718504	24 h down vs Post	-0.107254	24 h down vs Post	16.6655	1.79029	0.64455	1
350408	cg04058337			N_Shelf	0.000344274	0.00144125	4.11195	0.478648	Post up vs Baseline	0.0675121	Post up vs Baseline	0.785018	-0.278969	-0.0324732	24 h down vs Baseline	-0.00570672	24 h down vs Baseline	0.000165959	-0.511122	28.9202	-5.37775	-0.511122	24 h down vs Post	-0.0732189	24 h down vs Post	16.6639	0.903179	0.325199	1
324559	cg27201107	KRTAP16-1			0.000347295	0.442098	-0.794922	-0.100775	Post down vs Baseline	-0.00413112	Post down vs Baseline	0.000442777	-4.78761	-0.606939	24 h down vs Baseline	-0.0284588	24 h down vs Baseline	0.00037216	-0.506164	23.9124	-4.89003	-0.506164	24 h down vs Post	-0.0243277	24 h down vs Post	16.6309	1.06912	0.385712	1
190234	cg24629898	GJA3	Unclassified_Cell_type_specific	S_Shore	0.000349829	0.000429942	4.80489	0.140707	Post up vs Baseline	0.0238758	Post up vs Baseline	0.000120974	5.57438	0.163241	24 h up vs Baseline	0.0276713	24 h up vs Baseline	0.364562	0.0225338	0.888164	0.942425	0.0225338	24 h up vs Post	0.00379551	24 h up vs Post	16.6035	0.0569541	0.0205815	1
539198	cg21168911	FEM1B	Unclassified	Island	0.000350524	0.00120652	4.21172	0.255235	Post up vs Baseline	0.0050224	Post up vs Baseline	9.33957e-05	5.73787	0.347722	24 h up vs Baseline	0.00710638	24 h up vs Baseline	0.0861948	0.0924867	3.49371	1.86915	0.0924867	24 h up vs Post	0.00208398	24 h up vs Post	16.596	0.243796	0.0881401	1
296307	cg21509123	IL15RA			0.000350841	0.840113	-0.206172	-0.0218751	Post down vs Baseline	-0.000781198	Post down vs Baseline	0.000823335	-4.42844	-0.469863	24 h down vs Baseline	-0.0261545	24 h down vs Baseline	0.000232691	-0.447988	26.7413	-5.1712	-0.447988	24 h down vs Post	-0.0253733	24 h down vs Post	16.5926	0.747165	0.27018	1
51068	cg04629501	VEGFA		Island	0.000351209	0.000137757	5.49318	0.329979	Post up vs Baseline	0.00720703	Post up vs Baseline	0.000334344	4.95361	0.297567	24 h up vs Baseline	0.00646638	24 h up vs Baseline	0.521206	-0.0324121	0.436696	-0.66083	-0.0324121	24 h down vs Post	-0.00074065	24 h down vs Post	16.5887	0.23944	0.0866037	1
210434	cg17814758				0.000352265	0.00295779	3.71424	0.475927	Post up vs Baseline	0.063188	Post up vs Baseline	0.437409	-0.803328	-0.102935	24 h down vs Baseline	-0.015789	24 h down vs Baseline	0.000129265	-0.578862	30.6127	-5.53287	-0.578862	24 h down vs Post	-0.078977	24 h down vs Post	16.5774	1.08872	0.39405	1
112473	cg11186962		Promoter_Associated	Island	0.000354809	0.151858	1.53034	0.0876214	Post up vs Baseline	0.000839495	Post up vs Baseline	0.000239394	5.15401	0.295098	24 h up vs Baseline	0.00302093	24 h up vs Baseline	0.000809586	0.207477	19.6964	4.43806	0.207477	24 h up vs Post	0.00218143	24 h up vs Post	16.5503	0.217024	0.0786782	1
108284	cg19617932	FBXL14	Promoter_Associated	Island	0.000357305	0.121257	1.66761	0.113349	Post up vs Baseline	0.00185685	Post up vs Baseline	0.000217436	5.21235	0.354287	24 h up vs Baseline	0.00616934	24 h up vs Baseline	0.000959247	0.240939	18.8478	4.3414	0.240939	24 h up vs Post	0.00431249	24 h up vs Post	16.524	0.305365	0.110881	1
322618	cg13603445	LINC00911			0.000357702	0.0411091	2.28761	0.248621	Post up vs Baseline	0.0276254	Post up vs Baseline	0.0331947	-2.40533	-0.261415	24 h down vs Baseline	-0.0305452	24 h down vs Baseline	9.19731e-05	-0.510036	33.0354	-5.74765	-0.510036	24 h down vs Post	-0.0581706	24 h down vs Post	16.5198	0.780509	0.283482	1
659536	cg15923513	CD302	Unclassified	N_Shore	0.000358583	0.000811951	4.4364	0.668706	Post up vs Baseline	0.0290187	Post up vs Baseline	0.817933	0.235314	0.0354693	24 h up vs Baseline	0.00148386	24 h up vs Baseline	0.000242884	-0.633237	26.4736	-5.14525	-0.633237	24 h down vs Post	-0.0275348	24 h down vs Post	16.5106	1.50048	0.545281	1
16723	cg18522266	SMARCA4	Promoter_Associated	Island	0.000359743	0.966236	0.0432219	0.00177964	Post up vs Baseline	4.0638e-05	Post up vs Baseline	0.00101342	4.31024	0.177471	24 h up vs Baseline	0.00302814	24 h up vs Baseline	0.000212609	0.175692	27.3111	5.226	0.175692	24 h up vs Post	0.0029875	24 h up vs Post	16.4984	0.111881	0.040688	1
174309	cg13531963			S_Shore	0.000362429	0.000993557	-4.32146	-0.285669	Post down vs Baseline	-0.020174	Post down vs Baseline	9.97235e-05	-5.69622	-0.376547	24 h down vs Baseline	-0.027239	24 h down vs Baseline	0.118044	-0.0908785	2.83497	-1.68374	-0.0908785	24 h down vs Post	-0.00706499	24 h down vs Post	16.4706	0.287895	0.104876	1
29699	cg24508547				0.000365366	0.0108243	-3.01191	-0.183845	Post down vs Baseline	-0.00326345	Post down vs Baseline	0.000108154	-5.64488	-0.344559	24 h down vs Baseline	-0.00635236	24 h down vs Baseline	0.00729056	-0.160714	10.3987	-3.22471	-0.160714	24 h down vs Post	-0.0030889	24 h down vs Post	16.4404	0.245014	0.0894191	1
77292	cg12616926	RBMS1		S_Shore	0.000366932	0.000393072	4.85771	0.308489	Post up vs Baseline	0.0126115	Post up vs Baseline	0.350527	0.971391	0.0616883	24 h up vs Baseline	0.00225642	24 h up vs Baseline	0.000464323	-0.246801	22.6552	-4.75975	-0.246801	24 h down vs Post	-0.0103551	24 h down vs Post	16.4244	0.264951	0.0967896	1
739032	cg14218309		Unclassified_Cell_type_specific		0.000368323	0.000102451	-5.67913	-0.581411	Post down vs Baseline	-0.0969437	Post down vs Baseline	0.000948463	-4.34782	-0.445117	24 h down vs Baseline	-0.0749585	24 h down vs Baseline	0.128944	0.136294	2.65854	1.6305	0.136294	24 h up vs Post	0.0219852	24 h up vs Post	16.4102	0.687984	0.251544	1
107646	cg19850959	FAM176A		Island	0.000369233	0.000104664	5.6656	0.377606	Post up vs Baseline	0.0049841	Post up vs Baseline	0.000862328	4.40202	0.29339	24 h up vs Baseline	0.00378504	24 h up vs Baseline	0.147685	-0.084216	2.39494	-1.54756	-0.084216	24 h down vs Post	-0.00119907	24 h down vs Post	16.401	0.291419	0.10661	1
687765	cg11113333	ANKS3		N_Shore	0.000369314	0.570421	-0.583408	-0.0335111	Post down vs Baseline	-0.00125668	Post down vs Baseline	0.000574615	-4.63551	-0.266265	24 h down vs Baseline	-0.0119677	24 h down vs Baseline	0.000329229	-0.232754	24.6293	-4.96279	-0.232754	24 h down vs Post	-0.010711	24 h down vs Post	16.4002	0.216442	0.0791852	1
725615	cg21404373				0.000371258	0.000106102	5.65697	0.591301	Post up vs Baseline	0.0752639	Post up vs Baseline	0.00882904	3.12157	0.326285	24 h up vs Baseline	0.0437908	24 h up vs Baseline	0.0091013	-0.265016	9.64239	-3.10522	-0.265016	24 h down vs Post	-0.0314731	24 h down vs Post	16.3806	0.715878	0.262217	1
439820	cg08643953	UBA5	Promoter_Associated	N_Shore	0.000371614	0.000125125	5.55324	0.364138	Post up vs Baseline	0.00989245	Post up vs Baseline	0.000485395	4.73378	0.310404	24 h up vs Baseline	0.00837598	24 h up vs Baseline	0.335366	-0.0537338	1.00727	-1.00363	-0.0537338	24 h down vs Post	-0.00151646	24 h down vs Post	16.377	0.281666	0.103193	1
75621	cg04709736	PLVAP		Island	0.000371897	0.825377	-0.225511	-0.0215435	Post down vs Baseline	-0.00365912	Post down vs Baseline	0.000846759	-4.41242	-0.421528	24 h down vs Baseline	-0.0642376	24 h down vs Baseline	0.000249967	-0.399984	26.2953	-5.12789	-0.399984	24 h down vs Post	-0.0605785	24 h down vs Post	16.3742	0.597749	0.219033	1
451953	cg01468193	DEFB134			0.000379879	0.00564545	3.36275	0.442339	Post up vs Baseline	0.0557879	Post up vs Baseline	0.254533	-1.1967	-0.157415	24 h down vs Baseline	-0.0222933	24 h down vs Baseline	0.000119105	-0.599753	31.1828	-5.58415	-0.599753	24 h down vs Post	-0.0780812	24 h down vs Post	16.2952	1.12782	0.415272	1
518765	cg20008841	SUN2			0.000379898	0.753517	0.321291	0.0278038	Post up vs Baseline	0.00150247	Post up vs Baseline	0.0016569	-4.03412	-0.349103	24 h down vs Baseline	-0.0205845	24 h down vs Baseline	0.000178109	-0.376907	28.4544	-5.33427	-0.376907	24 h down vs Post	-0.022087	24 h down vs Post	16.295	0.488116	0.17973	1
55972	cg00771574	BBS4	Promoter_Associated_Cell_type_specific	Island	0.000381743	0.280177	1.13094	0.0867911	Post up vs Baseline	0.00217398	Post up vs Baseline	0.000352443	4.92229	0.377748	24 h up vs Baseline	0.0108048	24 h up vs Baseline	0.000566823	0.290957	21.5615	4.64343	0.290957	24 h up vs Post	0.00863085	24 h up vs Post	16.277	0.383446	0.141346	1
62420	cg13251490	SLC43A2	Promoter_Associated	Island	0.000384182	0.0734025	1.96179	0.067432	Post up vs Baseline	0.00153652	Post up vs Baseline	0.000188961	5.29799	0.182106	24 h up vs Baseline	0.00430087	24 h up vs Baseline	0.00150974	0.114674	16.6953	4.08599	0.114674	24 h up vs Post	0.00276435	24 h up vs Post	16.2533	0.0768119	0.0283555	1
745951	cg18924906	ADCY9			0.000384273	0.000316486	4.98631	1.06248	Post up vs Baseline	0.0589918	Post up vs Baseline	0.000164119	5.38463	1.14735	24 h up vs Baseline	0.0645804	24 h up vs Baseline	0.634459	0.0848725	0.237982	0.487834	0.0848725	24 h up vs Post	0.00558863	24 h up vs Post	16.2525	2.95162	1.08966	1
200485	cg22978335				0.000384821	0.00759631	-3.20256	-0.184052	Post down vs Baseline	-0.012435	Post down vs Baseline	0.000107292	-5.64993	-0.324702	24 h down vs Baseline	-0.0228284	24 h down vs Baseline	0.0111204	-0.14065	8.98437	-2.99739	-0.14065	24 h down vs Post	-0.0103934	24 h down vs Post	16.2472	0.214646	0.0792678	1
501709	cg24544431	TNR	Unclassified_Cell_type_specific		0.000386575	0.000186732	5.30526	0.396966	Post up vs Baseline	0.0386988	Post up vs Baseline	0.000268362	5.08511	0.380493	24 h up vs Baseline	0.0374041	24 h up vs Baseline	0.792027	-0.0164728	0.0726995	-0.269628	-0.0164728	24 h down vs Post	-0.00129474	24 h down vs Post	16.2303	0.36348	0.134371	1
124511	cg14323539				0.000387236	0.00802182	3.1732	0.206425	Post up vs Baseline	0.0354138	Post up vs Baseline	0.183776	-1.41053	-0.0917586	24 h down vs Baseline	-0.0154372	24 h down vs Baseline	0.000113601	-0.298183	31.5159	-5.6139	-0.298183	24 h down vs Post	-0.050851	24 h down vs Post	16.224	0.274629	0.101564	1
757353	cg15014784		Unclassified_Cell_type_specific		0.00038949	0.000943812	4.35062	2.27584	Post up vs Baseline	0.0792584	Post up vs Baseline	0.000109564	5.6367	2.9486	24 h up vs Baseline	0.119121	24 h up vs Baseline	0.14121	0.672761	2.48102	1.57513	0.672761	24 h up vs Post	0.0398624	24 h up vs Post	16.2025	17.7347	6.56739	1
266467	cg22989161	HSF1			0.000390188	0.000194521	5.28024	0.496001	Post up vs Baseline	0.0429417	Post up vs Baseline	0.0766253	1.93713	0.181965	24 h up vs Baseline	0.0170392	24 h up vs Baseline	0.00148703	-0.314036	16.7646	-4.09446	-0.314036	24 h down vs Post	-0.0259025	24 h down vs Post	16.1959	0.571638	0.211772	1
18847	cg10213302	ZFY		Island	0.000390832	0.0320857	2.42394	0.207194	Post up vs Baseline	0.0114765	Post up vs Baseline	0.0463311	-2.22129	-0.189872	24 h down vs Baseline	-0.0102563	24 h down vs Baseline	0.000100831	-0.397065	32.3672	-5.68922	-0.397065	24 h down vs Post	-0.0217328	24 h down vs Post	16.1898	0.473163	0.175356	1
352121	cg08632088	ZNFX1			0.000393617	0.0667413	-2.0161	-0.233553	Post down vs Baseline	-0.0214127	Post down vs Baseline	0.000186337	-5.30656	-0.614733	24 h down vs Baseline	-0.0606305	24 h down vs Baseline	0.00166928	-0.38118	16.2407	-4.02997	-0.38118	24 h down vs Post	-0.0392178	24 h down vs Post	16.1635	0.867649	0.322077	1
19791	cg02170312	TAOK2	Promoter_Associated	Island	0.000393698	0.00137178	4.13961	0.361548	Post up vs Baseline	0.00847072	Post up vs Baseline	0.000104823	5.66464	0.494742	24 h up vs Baseline	0.0119824	24 h up vs Baseline	0.0863993	0.133194	3.48857	1.86777	0.133194	24 h up vs Post	0.00351171	24 h up vs Post	16.1628	0.493161	0.183073	1
240203	cg24390322	SFRP5		S_Shore	0.000396827	0.00923689	3.09726	0.335754	Post up vs Baseline	0.0531094	Post up vs Baseline	0.163505	-1.48434	-0.160908	24 h down vs Baseline	-0.026898	24 h down vs Baseline	0.000114072	-0.496663	31.4866	-5.6113	-0.496663	24 h down vs Post	-0.0800073	24 h down vs Post	16.1335	0.758364	0.282033	1
359893	cg09319946	CENPJ	Promoter_Associated	S_Shore	0.000397052	0.0128627	2.91906	0.255079	Post up vs Baseline	0.0120128	Post up vs Baseline	0.000120308	5.57784	0.487413	24 h up vs Baseline	0.0247743	24 h up vs Baseline	0.00687523	0.232335	10.6037	3.25633	0.232335	24 h up vs Post	0.0127616	24 h up vs Post	16.1315	0.492714	0.183262	1
709810	cg26781728			N_Shore	0.000399158	0.632156	-0.491186	-0.0350947	Post down vs Baseline	-0.00156002	Post down vs Baseline	0.000674689	-4.54268	-0.32457	24 h down vs Baseline	-0.0159577	24 h down vs Baseline	0.000329637	-0.289475	24.6219	-4.96205	-0.289475	24 h down vs Post	-0.0143977	24 h down vs Post	16.1119	0.329003	0.122519	1
709235	cg17774514	KCNC1			0.000399732	0.000103232	5.67431	0.499786	Post up vs Baseline	0.0309768	Post up vs Baseline	0.00220533	3.87561	0.341359	24 h up vs Baseline	0.0223503	24 h up vs Baseline	0.0478828	-0.158427	4.85298	-2.20295	-0.158427	24 h down vs Post	-0.00862651	24 h down vs Post	16.1067	0.499813	0.186189	1
572831	cg27374477	ALG6		S_Shelf	0.000400376	0.000137281	-5.49533	-0.267654	Post down vs Baseline	-0.0137843	Post down vs Baseline	0.000498357	-4.71838	-0.229812	24 h down vs Baseline	-0.0117233	24 h down vs Baseline	0.36009	0.037842	0.905481	0.951568	0.037842	24 h up vs Post	0.00206096	24 h up vs Post	16.1007	0.15278	0.056934	1
463989	cg23704874				0.000405037	0.0380421	-2.33041	-0.205127	Post down vs Baseline	-0.0243252	Post down vs Baseline	0.00015906	-5.40396	-0.475666	24 h down vs Baseline	-0.0593082	24 h down vs Baseline	0.00269958	-0.27054	14.1701	-3.76432	-0.27054	24 h down vs Post	-0.034983	24 h down vs Post	16.0581	0.497663	0.185948	1
298843	cg21503763				0.000407581	0.000228434	5.18239	0.451447	Post up vs Baseline	0.0664206	Post up vs Baseline	0.105066	1.75311	0.152717	24 h up vs Baseline	0.0233052	24 h up vs Baseline	0.00123193	-0.29873	17.6399	-4.19999	-0.29873	24 h down vs Post	-0.0431154	24 h down vs Post	16.0351	0.486727	0.182123	1
263315	cg05141217		Unclassified_Cell_type_specific		0.000409849	0.00174887	4.00406	0.448021	Post up vs Baseline	0.0244225	Post up vs Baseline	0.760565	-0.311771	-0.0348846	24 h down vs Baseline	-0.00213222	24 h down vs Baseline	0.000192764	-0.482906	27.9396	-5.28579	-0.482906	24 h down vs Post	-0.0265547	24 h down vs Post	16.0148	0.802004	0.300474	1
333877	cg14159342	TP73		S_Shore	0.00041197	0.000317725	4.98398	0.453603	Post up vs Baseline	0.067411	Post up vs Baseline	0.208439	1.32939	0.120991	24 h up vs Baseline	0.0172936	24 h up vs Baseline	0.000757764	-0.332612	20.0341	-4.47594	-0.332612	24 h down vs Post	-0.0501174	24 h down vs Post	15.9958	0.529987	0.198797	1
445419	cg17437086	LPCAT1			0.000415883	0.00223379	-3.86854	-0.159836	Post down vs Baseline	-0.00904703	Post down vs Baseline	0.000107569	-5.6483	-0.233371	24 h down vs Baseline	-0.0134359	24 h down vs Baseline	0.0499157	-0.0735344	4.75133	-2.17976	-0.0735344	24 h down vs Post	-0.00438885	24 h down vs Post	15.9612	0.108989	0.0409702	1
254652	cg03104262	LOC101928973			0.000420305	0.399589	-0.873394	-0.0790961	Post down vs Baseline	-0.00492268	Post down vs Baseline	0.000482125	-4.73773	-0.429057	24 h down vs Baseline	-0.0283989	24 h down vs Baseline	0.000486187	-0.349961	22.3996	-4.73282	-0.349961	24 h down vs Post	-0.0234762	24 h down vs Post	15.9225	0.522349	0.196834	1
576456	cg24140200	C10orf107		N_Shore	0.000420335	0.000613095	-4.59795	-0.208223	Post down vs Baseline	-0.0135697	Post down vs Baseline	0.000135427	-5.50381	-0.249246	24 h down vs Baseline	-0.0164479	24 h down vs Baseline	0.28898	-0.0410225	1.23085	-1.10944	-0.0410225	24 h down vs Post	-0.00287825	24 h down vs Post	15.9223	0.130615	0.0492199	1
103549	cg16817668			S_Shore	0.000420611	0.00552596	3.37431	0.437791	Post up vs Baseline	0.0626838	Post up vs Baseline	0.284061	-1.12139	-0.145492	24 h down vs Baseline	-0.0231597	24 h down vs Baseline	0.000134932	-0.583283	30.317	-5.50609	-0.583283	24 h down vs Post	-0.0858436	24 h down vs Post	15.9199	1.07192	0.403993	1
15667	cg01929285	AXIN1	Unclassified_Cell_type_specific		0.000421708	0.959199	-0.0522381	-0.00513538	Post down vs Baseline	-7.35621e-05	Post down vs Baseline	0.00114912	-4.23919	-0.416742	24 h down vs Baseline	-0.0128835	24 h down vs Baseline	0.000249946	-0.411607	26.2958	-5.12794	-0.411607	24 h down vs Post	-0.0128099	24 h down vs Post	15.9103	0.615049	0.231943	1
449690	cg23936402	GPX5			0.000421799	0.000108903	5.64052	0.876086	Post up vs Baseline	0.144851	Post up vs Baseline	0.00250392	3.80566	0.591096	24 h up vs Baseline	0.0966727	24 h up vs Baseline	0.044217	-0.284991	5.05006	-2.24723	-0.284991	24 h down vs Post	-0.0481781	24 h down vs Post	15.9096	1.53523	0.578985	1
409025	cg22294577	SLC26A3			0.000425016	0.0101765	3.04513	0.20825	Post up vs Baseline	0.0316931	Post up vs Baseline	0.158251	-1.50473	-0.102905	24 h down vs Baseline	-0.0162934	24 h down vs Baseline	0.000121354	-0.311155	31.0518	-5.57242	-0.311155	24 h down vs Post	-0.0479865	24 h down vs Post	15.8818	0.297111	0.112246	1
55020	cg20498591	ATRIP	Promoter_Associated	Island	0.000425885	0.000113002	5.61723	0.249022	Post up vs Baseline	0.00823346	Post up vs Baseline	0.00154148	4.07437	0.180624	24 h up vs Baseline	0.00579829	24 h up vs Baseline	0.0832062	-0.0683976	3.57061	-1.88961	-0.0683976	24 h down vs Post	-0.00243516	24 h down vs Post	15.8744	0.124792	0.0471674	1
318117	cg13396037	HGSNAT		Island	0.000429711	0.000256742	5.11176	0.464823	Post up vs Baseline	0.0125735	Post up vs Baseline	0.000235343	5.16434	0.469604	24 h up vs Baseline	0.0128475	24 h up vs Baseline	0.949718	0.00478085	0.00414635	0.0643922	0.00478085	24 h up vs Post	0.000273963	24 h up vs Post	15.8418	0.523962	0.198448	1
652208	cg11111498	NIPA1			0.000429824	0.00225712	-3.86281	-0.374607	Post down vs Baseline	-0.0230463	Post down vs Baseline	0.000111324	-5.62665	-0.545661	24 h down vs Baseline	-0.0356448	24 h down vs Baseline	0.0516871	-0.171054	4.66673	-2.16026	-0.171054	24 h down vs Post	-0.0125984	24 h down vs Post	15.8408	0.595913	0.225713	1
375189	cg13756824	LDLRAD3		N_Shore	0.000430739	0.000115635	-5.60274	-0.342494	Post down vs Baseline	-0.0171246	Post down vs Baseline	0.00584597	-3.34388	-0.204411	24 h down vs Baseline	-0.00988156	24 h down vs Baseline	0.0170716	0.138083	7.65364	2.76652	0.138083	24 h up vs Post	0.00724304	24 h up vs Post	15.8331	0.236664	0.0896843	1
675551	cg14107346	DGKK		N_Shore	0.000435262	0.00958509	3.07734	0.24786	Post up vs Baseline	0.0162367	Post up vs Baseline	0.00012435	5.55713	0.44759	24 h up vs Baseline	0.0309846	24 h up vs Baseline	0.0103293	0.19973	9.22401	3.03711	0.19973	24 h up vs Post	0.0147479	24 h up vs Post	15.7951	0.409867	0.155694	1
17205	cg05094046	DYM	Promoter_Associated	S_Shore	0.000435882	0.00034998	4.92645	0.266261	Post up vs Baseline	0.00713029	Post up vs Baseline	0.00018849	5.29952	0.286424	24 h up vs Baseline	0.00763881	24 h up vs Baseline	0.655893	0.0201634	0.208771	0.456915	0.0201634	24 h up vs Post	0.000508523	24 h up vs Post	15.79	0.184496	0.0701065	1
69028	cg14398899	LRP1	Unclassified	S_Shore	0.000438383	0.000747591	4.48369	0.929411	Post up vs Baseline	0.0604455	Post up vs Baseline	0.647704	0.468672	0.0971495	24 h up vs Baseline	0.00460783	24 h up vs Baseline	0.000355372	-0.832261	24.1806	-4.91738	-0.832261	24 h down vs Post	-0.0558377	24 h down vs Post	15.7692	2.71027	1.03123	1
379581	cg22975864	RBM41	Promoter_Associated_Cell_type_specific	N_Shore	0.000440092	0.866719	0.171461	0.0126533	Post up vs Baseline	0.000106036	Post up vs Baseline	0.0010386	4.29633	0.317055	24 h up vs Baseline	0.00709884	24 h up vs Baseline	0.000283613	0.304402	25.5218	5.05191	0.304402	24 h up vs Post	0.00699281	24 h up vs Post	15.7551	0.343207	0.130703	1
729059	cg03969251	DCLK2			0.000440671	0.0752595	-1.94746	-0.404348	Post down vs Baseline	-0.0566147	Post down vs Baseline	0.0221743	2.62512	0.545049	24 h up vs Baseline	0.0834122	24 h up vs Baseline	0.000116092	0.949398	31.3629	5.60026	0.949398	24 h up vs Post	0.140027	24 h up vs Post	15.7503	2.71595	1.03463	1
456423	cg00477111				0.000447402	0.00116233	4.23274	0.447542	Post up vs Baseline	0.0575405	Post up vs Baseline	0.933059	0.0857764	0.00906942	24 h up vs Baseline	0.00107981	24 h up vs Baseline	0.000271114	-0.438472	25.796	-5.07897	-0.438472	24 h down vs Post	-0.0564607	24 h down vs Post	15.6954	0.70187	0.268309	1
87522	cg21124552	AP4E1		Island	0.000447504	0.300443	1.08217	0.0608742	Post up vs Baseline	0.000500796	Post up vs Baseline	0.000419935	4.81875	0.271063	24 h up vs Baseline	0.00234861	24 h up vs Baseline	0.000636444	0.210189	20.943	4.57635	0.210189	24 h up vs Post	0.00184781	24 h up vs Post	15.6946	0.198648	0.0759424	1
297696	cg09821400				0.000447925	0.190199	1.38857	0.16151	Post up vs Baseline	0.0109683	Post up vs Baseline	0.00886358	-3.11947	-0.362837	24 h down vs Baseline	-0.0297482	24 h down vs Baseline	0.000131704	-0.524348	30.4836	-5.5212	-0.524348	24 h down vs Post	-0.0407165	24 h down vs Post	15.6912	0.849141	0.324694	1
632922	cg27376287	C21orf91		S_Shore	0.000448256	0.000235926	5.16284	0.301397	Post up vs Baseline	0.00428426	Post up vs Baseline	0.000279073	5.06159	0.295486	24 h up vs Baseline	0.00420696	24 h up vs Baseline	0.90337	-0.0059104	0.0153753	-0.123997	-0.0059104	24 h down vs Post	-7.73026e-05	24 h down vs Post	15.6885	0.213866	0.081792	1
492529	cg06879673				0.000448618	0.000128597	5.53611	0.451238	Post up vs Baseline	0.0519895	Post up vs Baseline	0.00995246	3.0571	0.249179	24 h up vs Baseline	0.0298581	24 h up vs Baseline	0.0103476	-0.202059	9.21823	-3.03615	-0.202059	24 h down vs Post	-0.0221314	24 h down vs Post	15.6856	0.416835	0.159446	1
806628	cg02450650	SEMA4F	Unclassified		0.000448793	0.688419	0.410857	0.0356393	Post up vs Baseline	0.00140412	Post up vs Baseline	0.00215095	-3.8894	-0.337381	24 h down vs Baseline	-0.0158315	24 h down vs Baseline	0.000198874	-0.37302	27.7383	-5.26672	-0.37302	24 h down vs Post	-0.0172357	24 h down vs Post	15.6842	0.472061	0.180587	1
641929	cg07250238				0.000450229	0.000149978	5.44035	0.334793	Post up vs Baseline	0.0533212	Post up vs Baseline	0.000598066	4.61232	0.283837	24 h up vs Baseline	0.0452358	24 h up vs Baseline	0.330533	-0.0509562	1.02846	-1.01413	-0.0509562	24 h down vs Post	-0.00808537	24 h down vs Post	15.6727	0.237411	0.0908885	1
611430	cg11964364	COL12A1			0.000450318	0.0350168	2.376	0.258637	Post up vs Baseline	0.0171102	Post up vs Baseline	0.0486153	-2.19449	-0.238878	24 h down vs Baseline	-0.0183185	24 h down vs Baseline	0.000116568	-0.497515	31.334	-5.59768	-0.497515	24 h down vs Post	-0.0354288	24 h down vs Post	15.672	0.742797	0.284379	1
791288	cg12918565	TDRD9			0.000450935	0.000122437	5.56684	0.682019	Post up vs Baseline	0.0587121	Post up vs Baseline	0.00665508	3.27389	0.401099	24 h up vs Baseline	0.0366163	24 h up vs Baseline	0.0157997	-0.28092	7.88645	-2.80828	-0.28092	24 h down vs Post	-0.0220958	24 h down vs Post	15.667	0.940636	0.360236	1
123104	cg15686800	FAM117A	Promoter_Associated	Island	0.000451595	0.000377801	4.88113	0.304006	Post up vs Baseline	0.00608385	Post up vs Baseline	0.248429	1.21311	0.0755548	24 h up vs Baseline	0.00140642	24 h up vs Baseline	0.000736351	-0.228452	20.1815	-4.49239	-0.228452	24 h down vs Post	-0.00467743	24 h down vs Post	15.6617	0.243011	0.0930973	1
609341	cg23441958	GNG12-AS1			0.000455686	0.215326	1.30815	0.171076	Post up vs Baseline	0.016861	Post up vs Baseline	0.00792927	-3.17945	-0.415798	24 h down vs Baseline	-0.0462519	24 h down vs Baseline	0.000137097	-0.586874	30.2079	-5.49617	-0.586874	24 h down vs Post	-0.0631129	24 h down vs Post	15.6292	1.0692	0.410461	1
46575	cg08151498	MDK		Island	0.000459619	0.00369033	3.5934	0.20687	Post up vs Baseline	0.00369276	Post up vs Baseline	0.000119377	5.58272	0.321395	24 h up vs Baseline	0.00595327	24 h up vs Baseline	0.0313631	0.114524	5.93609	2.43641	0.114524	24 h up vs Post	0.0022605	24 h up vs Post	15.5982	0.206786	0.0795419	1
397328	cg27397402		Unclassified		0.000466386	0.00135409	4.14688	0.28849	Post up vs Baseline	0.0250784	Post up vs Baseline	0.989236	-0.0137754	-0.000958323	24 h down vs Baseline	0.000107815	24 h up vs Baseline	0.00026366	-0.289448	25.9666	-5.09574	-0.289448	24 h down vs Post	-0.0249705	24 h down vs Post	15.5457	0.300945	0.116153	1
237151	cg18976649				0.000467399	0.509692	0.67954	0.0504258	Post up vs Baseline	0.00776468	Post up vs Baseline	0.00320096	-3.67102	-0.272411	24 h down vs Baseline	-0.0417709	24 h down vs Baseline	0.000179839	-0.322837	28.3911	-5.32833	-0.322837	24 h down vs Post	-0.0495356	24 h down vs Post	15.5379	0.342237	0.132156	1
161139	cg19911179	MCTS1	Promoter_Associated		0.000467434	0.000123844	5.55969	0.551051	Post up vs Baseline	0.049775	Post up vs Baseline	0.00523527	3.40355	0.337344	24 h up vs Baseline	0.0289305	24 h up vs Baseline	0.0215452	-0.213706	6.97339	-2.64072	-0.213706	24 h down vs Post	-0.0208445	24 h down vs Post	15.5376	0.610559	0.235773	1
266694	cg20970945	DDX52		S_Shelf	0.000467629	0.000139021	-5.48749	-0.247852	Post down vs Baseline	-0.0186807	Post down vs Baseline	0.0126477	-2.92814	-0.132254	24 h down vs Baseline	-0.00969366	24 h down vs Baseline	0.00861863	0.115598	9.82544	3.13456	0.115598	24 h up vs Post	0.00898702	24 h up vs Post	15.5361	0.126777	0.0489608	1
751247	cg26686147		Unclassified		0.000470637	0.753588	-0.321195	-0.0410663	Post down vs Baseline	-0.00161884	Post down vs Baseline	0.0019962	3.93069	0.502558	24 h up vs Baseline	0.0241454	24 h up vs Baseline	0.000219189	0.543624	27.1177	5.20747	0.543624	24 h up vs Post	0.0257643	24 h up vs Post	15.5131	1.01437	0.392325	1
357727	cg24632241	CTNNA2		Island	0.000474372	0.0133089	2.9007	0.31797	Post up vs Baseline	0.00569023	Post up vs Baseline	0.000142137	5.4737	0.600017	24 h up vs Baseline	0.0116803	24 h up vs Baseline	0.00835538	0.282047	9.93043	3.15126	0.282047	24 h up vs Post	0.00599006	24 h up vs Post	15.4848	0.744271	0.288388	1
415151	cg01692901	FHIT			0.000475256	0.000803769	-4.44219	-0.22556	Post down vs Baseline	-0.00774167	Post down vs Baseline	0.00014566	-5.45848	-0.277165	24 h down vs Baseline	-0.00965618	24 h down vs Baseline	0.237002	-0.0516043	1.54928	-1.2447	-0.0516043	24 h down vs Post	-0.00191451	24 h down vs Post	15.4781	0.159628	0.0618789	1
751737	cg06623962	JAM3			0.000479538	0.0484041	2.19691	0.210054	Post up vs Baseline	0.00944589	Post up vs Baseline	0.0373332	-2.34077	-0.223809	24 h down vs Baseline	-0.0109291	24 h down vs Baseline	0.000124275	-0.433863	30.8859	-5.55751	-0.433863	24 h down vs Post	-0.020375	24 h down vs Post	15.4461	0.564826	0.219406	1
63770	cg05016066		Unclassified		0.000481614	0.0296679	-2.46678	-0.225575	Post down vs Baseline	-0.0048526	Post down vs Baseline	0.000172319	-5.35458	-0.48965	24 h down vs Baseline	-0.0112754	24 h down vs Baseline	0.00409468	-0.264075	12.5091	-3.53682	-0.264075	24 h down vs Post	-0.00642283	24 h down vs Post	15.4306	0.516135	0.200693	1
177621	cg17246894	MED27			0.00048328	0.0265135	-2.52806	-0.226136	Post down vs Baseline	-0.0159872	Post down vs Baseline	0.000167898	-5.37059	-0.4804	24 h down vs Baseline	-0.0371568	24 h down vs Baseline	0.00453489	-0.254264	12.1199	-3.48137	-0.254264	24 h down vs Post	-0.0211696	24 h down vs Post	15.4183	0.493466	0.192031	1
773752	cg03117439	GABRB3			0.00048507	0.00458075	-3.47591	-0.205954	Post down vs Baseline	-0.00984984	Post down vs Baseline	0.000127212	-5.54289	-0.328427	24 h down vs Baseline	-0.0164153	24 h down vs Baseline	0.0263459	-0.122472	6.40858	-2.53152	-0.122472	24 h down vs Post	-0.0065655	24 h down vs Post	15.4051	0.216336	0.084259	1
430874	cg15130928	HECW1		S_Shelf	0.0004874	0.0108006	3.0131	0.396506	Post up vs Baseline	0.0363849	Post up vs Baseline	0.169118	-1.46316	-0.192544	24 h down vs Baseline	-0.021254	24 h down vs Baseline	0.00014019	-0.58905	30.0553	-5.48227	-0.58905	24 h down vs Post	-0.0576389	24 h down vs Post	15.388	1.0659	0.41561	1
511764	cg05506864				0.000487859	0.111624	-1.71715	-0.147541	Post down vs Baseline	-0.00492547	Post down vs Baseline	0.00027238	-5.07617	-0.436155	24 h down vs Baseline	-0.0160689	24 h down vs Baseline	0.00143612	-0.288613	16.9245	-4.11394	-0.288613	24 h down vs Post	-0.0111434	24 h down vs Post	15.3847	0.454314	0.177182	1
60744	cg15688670	BDNF		S_Shore	0.000494216	0.000177329	5.33696	0.161992	Post up vs Baseline	0.00323525	Post up vs Baseline	0.000548995	4.662	0.141505	24 h up vs Baseline	0.00280474	24 h up vs Baseline	0.424564	-0.020487	0.683362	-0.826657	-0.020487	24 h down vs Post	-0.000430501	24 h down vs Post	15.3386	0.0565251	0.022111	1
100483	cg24885417	NPY		Island	0.000494712	0.134783	-1.6036	-0.0889965	Post down vs Baseline	-0.000625648	Post down vs Baseline	0.0137814	2.88192	0.159941	24 h up vs Baseline	0.00123395	24 h up vs Baseline	0.000137661	0.248937	30.1798	5.49361	0.248937	24 h up vs Post	0.0018596	24 h up vs Post	15.335	0.188929	0.0739208	1
108382	cg14986359	MZF1	Promoter_Associated	Island	0.000495449	0.829118	-0.220593	-0.0122784	Post down vs Baseline	-9.45707e-05	Post down vs Baseline	0.00183696	3.97677	0.22135	24 h up vs Baseline	0.00240976	24 h up vs Baseline	0.000244724	0.233628	26.4267	5.14069	0.233628	24 h up vs Post	0.00250433	24 h up vs Post	15.3297	0.189973	0.074355	1
49400	cg27391512	TUBA8	Unclassified	Island	0.000496473	0.960369	0.0507386	0.00177018	Post up vs Baseline	3.99643e-05	Post up vs Baseline	0.00132334	4.15977	0.145127	24 h up vs Baseline	0.0031485	24 h up vs Baseline	0.000292942	0.143357	25.3262	5.03252	0.143357	24 h up vs Post	0.00310854	24 h up vs Post	15.3224	0.0746007	0.0292125	1
3663	cg14965979	PREPL	Promoter_Associated	Island	0.000496483	0.000160115	5.39988	0.324206	Post up vs Baseline	0.0170358	Post up vs Baseline	0.000715995	4.50849	0.270688	24 h up vs Baseline	0.0141279	24 h up vs Baseline	0.296389	-0.0535185	1.19186	-1.09172	-0.0535185	24 h down vs Post	-0.0029079	24 h down vs Post	15.3223	0.220932	0.0865138	1
807814	cg03717781	PLEKHB2			0.000497069	0.0953715	1.81013	0.151105	Post up vs Baseline	0.0211679	Post up vs Baseline	0.0195995	-2.69194	-0.224716	24 h down vs Baseline	-0.0331389	24 h down vs Baseline	0.000133256	-0.375821	30.4029	-5.51388	-0.375821	24 h down vs Post	-0.0543067	24 h down vs Post	15.3181	0.426975	0.167243	1
593272	cg03538996	EDA		Island	0.000498656	0.000416675	4.82333	0.348832	Post up vs Baseline	0.0136285	Post up vs Baseline	0.255183	1.19497	0.0864222	24 h up vs Baseline	0.00309927	24 h up vs Baseline	0.000801475	-0.26241	19.7476	-4.44382	-0.26241	24 h down vs Post	-0.0105292	24 h down vs Post	15.3068	0.320245	0.125531	1
753086	cg24605948			S_Shelf	0.000499405	0.0159502	2.80317	0.261063	Post up vs Baseline	0.0378528	Post up vs Baseline	0.117606	-1.68596	-0.157016	24 h down vs Baseline	-0.0240733	24 h down vs Baseline	0.000136685	-0.41808	30.2285	-5.49804	-0.41808	24 h down vs Post	-0.0619261	24 h down vs Post	15.3014	0.530868	0.208164	1
783088	cg05890087				0.000502348	0.000329711	-4.96192	-0.301475	Post down vs Baseline	-0.0165912	Post down vs Baseline	0.000251325	-5.12462	-0.311361	24 h down vs Baseline	-0.0171889	24 h down vs Baseline	0.845384	-0.00988575	0.0397106	-0.199275	-0.00988575	24 h down vs Post	-0.000597735	24 h down vs Post	15.2806	0.225634	0.0885962	1
218483	cg24438954	ANAPC7	Promoter_Associated	Island	0.000505024	0.0162642	-2.79266	-0.211971	Post down vs Baseline	-0.00698515	Post down vs Baseline	0.116551	1.69136	0.128379	24 h up vs Baseline	0.00446705	24 h up vs Baseline	0.000138065	0.34035	30.1597	5.49178	0.34035	24 h up vs Post	0.0114522	24 h up vs Post	15.2618	0.351707	0.13827	1
425058	cg21848524		Unclassified	N_Shore	0.000509315	0.228346	-1.26946	-0.19173	Post down vs Baseline	-0.0086074	Post down vs Baseline	0.00826199	3.15731	0.476858	24 h up vs Baseline	0.0286819	24 h up vs Baseline	0.000154573	0.668588	29.3944	5.42166	0.668588	24 h up vs Post	0.0372893	24 h up vs Post	15.2318	1.38981	0.547463	1
361404	cg24957476	C6orf106	Promoter_Associated	S_Shore	0.00050966	0.284328	1.12074	0.0772932	Post up vs Baseline	0.00132536	Post up vs Baseline	0.000452374	4.77503	0.329316	24 h up vs Baseline	0.00615889	24 h up vs Baseline	0.000758246	0.252023	20.0308	4.47558	0.252023	24 h up vs Post	0.00483353	24 h up vs Post	15.2294	0.289746	0.114152	1
114875	cg25161429	AGAP1		Island	0.000511032	0.00980703	-3.06503	-0.233992	Post down vs Baseline	-0.00362822	Post down vs Baseline	0.000144676	-5.46269	-0.417035	24 h down vs Baseline	-0.00689522	24 h down vs Baseline	0.012452	-0.183044	8.6232	-2.93653	-0.183044	24 h down vs Post	-0.003267	24 h down vs Post	15.2199	0.354817	0.139876	1
717093	cg02877738	RBBP9			0.000512778	0.00176784	-3.99806	-0.292411	Post down vs Baseline	-0.0166997	Post down vs Baseline	0.870837	0.166109	0.0121489	24 h up vs Baseline	0.000578125	24 h up vs Baseline	0.000261782	0.30456	26.0105	5.10005	0.30456	24 h up vs Post	0.0172778	24 h up vs Post	15.2078	0.325399	0.128381	1
203133	cg00239742			N_Shore	0.000516362	0.35003	-0.972433	-0.076243	Post down vs Baseline	-0.00614516	Post down vs Baseline	0.000522155	-4.69117	-0.367808	24 h down vs Baseline	-0.0316758	24 h down vs Baseline	0.00066099	-0.291565	20.7435	-4.55451	-0.291565	24 h down vs Post	-0.0255307	24 h down vs Post	15.1832	0.37334	0.147534	1
800669	cg06770191				0.000517025	0.49962	-0.696113	-0.0571363	Post down vs Baseline	-0.00778424	Post down vs Baseline	0.000680319	-4.5379	-0.372466	24 h down vs Baseline	-0.0520568	24 h down vs Baseline	0.000509736	-0.31533	22.1389	-4.7052	-0.31533	24 h down vs Post	-0.0442726	24 h down vs Post	15.1787	0.409034	0.161688	1
94794	cg14521995			S_Shore	0.000517589	0.000381431	4.87547	0.855755	Post up vs Baseline	0.0518558	Post up vs Baseline	0.205561	1.33844	0.234926	24 h up vs Baseline	0.0156754	24 h up vs Baseline	0.000975328	-0.620829	18.7659	-4.33196	-0.620829	24 h down vs Post	-0.0361805	24 h down vs Post	15.1749	1.87004	0.739395	1
252418	cg17508477	ATP11A		S_Shore	0.000517748	0.875773	-0.159701	-0.00903587	Post down vs Baseline	-0.000406295	Post down vs Baseline	0.00120848	-4.2108	-0.238246	24 h down vs Baseline	-0.0101465	24 h down vs Baseline	0.000329905	-0.22921	24.6171	-4.96157	-0.22921	24 h down vs Post	-0.00974022	24 h down vs Post	15.1738	0.194301	0.0768304	1
121964	cg21223681	LOC154449			0.000520732	0.121808	-1.66488	-0.138936	Post down vs Baseline	-0.00257881	Post down vs Baseline	0.000298584	-5.0211	-0.419015	24 h down vs Baseline	-0.00857316	24 h down vs Baseline	0.00144495	-0.280079	16.8963	-4.11051	-0.280079	24 h down vs Post	-0.00599435	24 h down vs Post	15.1535	0.422118	0.167137	1
664732	cg07977752				0.000528207	0.000476429	4.74468	0.837749	Post up vs Baseline	0.0423386	Post up vs Baseline	0.294771	1.09556	0.193439	24 h up vs Baseline	0.0116335	24 h up vs Baseline	0.00076668	-0.64431	19.9741	-4.46924	-0.64431	24 h down vs Post	-0.0307051	24 h down vs Post	15.1033	1.88341	0.748213	1
31514	cg02651953	CDKN2B	Unclassified	Island	0.000533529	0.00160266	4.05266	0.148855	Post up vs Baseline	0.00270253	Post up vs Baseline	0.00014488	5.46182	0.200613	24 h up vs Baseline	0.00369795	24 h up vs Baseline	0.110005	0.0517584	2.97857	1.72585	0.0517584	24 h up vs Post	0.000995421	24 h up vs Post	15.0681	0.0813135	0.0323785	1
206716	cg11124794	ABLIM2			0.000539079	0.0195793	2.6925	0.422234	Post up vs Baseline	0.0340789	Post up vs Baseline	0.102953	-1.76512	-0.276805	24 h down vs Baseline	-0.02643	24 h down vs Baseline	0.000145435	-0.699039	29.8055	-5.45944	-0.699039	24 h down vs Post	-0.0605089	24 h down vs Post	15.0318	1.47866	0.590213	1
194764	cg09658987	PGM3		Island	0.000540751	0.00030721	5.00407	0.406075	Post up vs Baseline	0.0182123	Post up vs Baseline	0.000307813	5.0029	0.40598	24 h up vs Baseline	0.0179555	24 h up vs Baseline	0.998879	-9.50893e-05	2.05963e-06	-0.00143514	-9.50893e-05	24 h down vs Post	-0.00025684	24 h down vs Post	15.0209	0.39566	0.158044	1
498617	cg10562732	ALCAM			0.000542764	0.00123735	-4.19752	-0.51136	Post down vs Baseline	-0.0813395	Post down vs Baseline	0.864744	-0.17403	-0.021201	24 h down vs Baseline	-0.00292696	24 h down vs Baseline	0.000349216	0.490159	24.2827	4.92775	0.490159	24 h up vs Post	0.0784125	24 h up vs Post	15.0079	0.89094	0.356188	1
46002	cg20510213	ATP6V1G2	Promoter_Associated		0.000543016	0.000155862	5.41652	0.288878	Post up vs Baseline	0.00862822	Post up vs Baseline	0.0110841	2.99916	0.159953	24 h up vs Baseline	0.00462753	24 h up vs Baseline	0.0119062	-0.128925	8.76548	-2.96065	-0.128925	24 h down vs Post	-0.0040007	24 h down vs Post	15.0063	0.170735	0.0682652	1
347506	cg24656992				0.000543096	0.717039	0.37109	0.0178411	Post up vs Baseline	0.000839392	Post up vs Baseline	0.00241087	-3.82649	-0.183968	24 h down vs Baseline	-0.00944076	24 h down vs Baseline	0.000244612	-0.20181	26.4296	-5.14097	-0.20181	24 h down vs Post	-0.0102802	24 h down vs Post	15.0058	0.13874	0.0554748	1
57369	cg00995807	XRCC3			0.000545604	0.000205843	5.2457	0.571198	Post up vs Baseline	0.065343	Post up vs Baseline	0.0382333	2.32765	0.253455	24 h up vs Baseline	0.0309642	24 h up vs Baseline	0.00382506	-0.317744	12.7726	-3.57388	-0.317744	24 h down vs Post	-0.0343788	24 h down vs Post	14.9896	0.710915	0.284563	1
317598	cg08320225				0.000546557	0.312346	1.05468	0.138436	Post up vs Baseline	0.0123473	Post up vs Baseline	0.00633276	-3.30068	-0.433244	24 h down vs Baseline	-0.0316437	24 h down vs Baseline	0.000178128	-0.57168	28.4537	-5.3342	-0.57168	24 h down vs Post	-0.043991	24 h down vs Post	14.9835	1.0326	0.413495	1
9672	cg20217034	KDSR	Unclassified	S_Shore	0.000546615	0.00551684	3.37521	0.216015	Post up vs Baseline	0.00767367	Post up vs Baseline	0.354942	-0.962192	-0.0615807	24 h down vs Baseline	-0.00187205	24 h down vs Baseline	0.000184628	-0.277595	28.2195	-5.31221	-0.277595	24 h down vs Post	-0.00954572	24 h down vs Post	14.9832	0.245487	0.0983052	1
221943	cg23638252		Unclassified_Cell_type_specific	N_Shore	0.000548161	0.000370547	4.8926	0.354613	Post up vs Baseline	0.0343167	Post up vs Baseline	0.176942	1.43461	0.10398	24 h up vs Baseline	0.00932816	24 h up vs Baseline	0.00115737	-0.250633	17.9365	-4.23515	-0.250633	24 h down vs Post	-0.0249885	24 h down vs Post	14.9733	0.314636	0.126079	1
34554	cg16545499	PSMB3	Promoter_Associated	Island	0.000552623	0.00103321	4.29928	0.194991	Post up vs Baseline	0.00579863	Post up vs Baseline	0.000164426	5.38348	0.244165	24 h up vs Baseline	0.00737877	24 h up vs Baseline	0.208927	0.0491733	1.76323	1.32787	0.0491733	24 h up vs Post	0.00158014	24 h up vs Post	14.945	0.122969	0.0493687	1
751488	cg00293362				0.000553678	0.0043143	3.50844	0.580711	Post up vs Baseline	0.0679329	Post up vs Baseline	0.447621	-0.785095	-0.129948	24 h down vs Baseline	-0.0193413	24 h down vs Baseline	0.000201576	-0.710658	27.6516	-5.25848	-0.710658	24 h down vs Post	-0.0872742	24 h down vs Post	14.9383	1.63702	0.657512	1
377882	cg06783102	C1orf114		N_Shelf	0.000555381	0.524823	-0.655003	-0.0892224	Post down vs Baseline	-0.0129838	Post down vs Baseline	0.00360214	3.60658	0.491277	24 h up vs Baseline	0.0620494	24 h up vs Baseline	0.000214946	0.580499	27.2416	5.21935	0.580499	24 h up vs Post	0.0750332	24 h up vs Post	14.9276	1.10793	0.44532	1
213688	cg22738018	LINC01125	Unclassified		0.00055585	0.000557735	4.65282	2.21002	Post up vs Baseline	0.0592454	Post up vs Baseline	0.000209033	5.23633	2.48718	24 h up vs Baseline	0.0662185	24 h up vs Baseline	0.488493	0.27716	0.51073	0.714654	0.27716	24 h up vs Post	0.0069731	24 h up vs Post	14.9247	13.4687	5.41466	1
758889	cg06512164	ZFPM2-AS1			0.000561343	0.000796847	-4.44714	-0.483179	Post down vs Baseline	-0.0653363	Post down vs Baseline	0.554974	-0.607294	-0.0659822	24 h down vs Baseline	-0.00833188	24 h down vs Baseline	0.000511817	0.417197	22.1166	4.70283	0.417197	24 h up vs Post	0.0570044	24 h up vs Post	14.8904	0.703107	0.283313	1
771781	cg09820225				0.000562594	0.771362	0.297246	0.0302859	Post up vs Baseline	0.0046511	Post up vs Baseline	0.00111025	4.25861	0.433902	24 h up vs Baseline	0.061467	24 h up vs Baseline	0.000397126	0.403616	23.5386	4.85165	0.403616	24 h up vs Post	0.0568159	24 h up vs Post	14.8826	0.618001	0.24915	1
117929	cg03876116	ADAM33		Island	0.000565656	0.00514806	3.41264	0.695289	Post up vs Baseline	0.0815819	Post up vs Baseline	0.388734	-0.894324	-0.182209	24 h down vs Baseline	-0.0170314	24 h down vs Baseline	0.000196218	-0.877498	27.8249	-5.27493	-0.877498	24 h down vs Post	-0.0986133	24 h down vs Post	14.8638	2.46796	0.996233	1
342341	cg18204208	PTGIS		S_Shore	0.000565824	0.000685597	4.53345	0.551369	Post up vs Baseline	0.0900307	Post up vs Baseline	0.459167	0.7648	0.0930169	24 h up vs Baseline	0.0154646	24 h up vs Baseline	0.00059466	-0.458352	21.304	-4.61563	-0.458352	24 h down vs Post	-0.0745661	24 h down vs Post	14.8627	0.8794	0.355009	1
479300	cg10093254	TMEM181		N_Shelf	0.000566396	0.000211165	5.23015	0.606839	Post up vs Baseline	0.0504609	Post up vs Baseline	0.000577348	4.63276	0.537525	24 h up vs Baseline	0.04585	24 h up vs Baseline	0.478422	-0.0693142	0.535326	-0.731659	-0.0693142	24 h down vs Post	-0.00461092	24 h down vs Post	14.8592	0.800155	0.323094	1
280522	cg10081425				0.000566898	0.00843052	3.14644	0.646888	Post up vs Baseline	0.0506602	Post up vs Baseline	0.245892	-1.22002	-0.250829	24 h down vs Baseline	-0.0274201	24 h down vs Baseline	0.000174231	-0.897717	28.5989	-5.3478	-0.897717	24 h down vs Post	-0.0780803	24 h down vs Post	14.8561	2.5118	1.01445	1
19656	cg07899486	TOP2B		Island	0.00056839	0.137326	1.59219	0.0769727	Post up vs Baseline	0.00157141	Post up vs Baseline	0.00033875	4.94583	0.2391	24 h up vs Baseline	0.00506695	24 h up vs Baseline	0.00145315	0.162128	16.8703	4.10735	0.162128	24 h up vs Post	0.00349554	24 h up vs Post	14.847	0.138797	0.0560911	1
704812	cg12914694	MAN2B2			0.000568573	0.00142552	-4.11808	-0.313689	Post down vs Baseline	-0.0100027	Post down vs Baseline	0.000158772	-5.40508	-0.411725	24 h down vs Baseline	-0.0134061	24 h down vs Baseline	0.140953	-0.0980353	2.48454	-1.57624	-0.0980353	24 h down vs Post	-0.00340339	24 h down vs Post	14.8459	0.344568	0.139258	1
208118	cg23606392	BNIP3			0.000568941	0.00163042	-4.04309	-0.329087	Post down vs Baseline	-0.0131495	Post down vs Baseline	0.000155541	-5.4178	-0.440981	24 h down vs Baseline	-0.0184342	24 h down vs Baseline	0.118058	-0.111894	2.83473	-1.68367	-0.111894	24 h down vs Post	-0.00528464	24 h down vs Post	14.8436	0.393363	0.159003	1
105703	cg15786900	ALX4		S_Shore	0.000569375	0.000972945	-4.33335	-0.47035	Post down vs Baseline	-0.0695514	Post down vs Baseline	0.676485	-0.427643	-0.0464171	24 h down vs Baseline	-0.00685466	24 h down vs Baseline	0.000445893	0.423932	22.8818	4.7835	0.423932	24 h up vs Post	0.0626967	24 h up vs Post	14.841	0.699385	0.282751	1
571314	cg23324441	CDC73			0.000571177	0.053201	-2.14409	-0.146591	Post down vs Baseline	-0.00742246	Post down vs Baseline	0.000236698	-5.16086	-0.352846	24 h down vs Baseline	-0.0190233	24 h down vs Baseline	0.00306494	-0.206255	13.6513	-3.69477	-0.206255	24 h down vs Post	-0.0116008	24 h down vs Post	14.83	0.277286	0.112186	1
700876	cg21808111	OLFML2A		N_Shore	0.000571841	0.0034032	-3.63757	-0.18668	Post down vs Baseline	-0.00863549	Post down vs Baseline	0.000148775	-5.44535	-0.279456	24 h down vs Baseline	-0.0132496	24 h down vs Baseline	0.0469355	-0.0927759	4.90213	-2.21408	-0.0927759	24 h down vs Post	-0.00461412	24 h down vs Post	14.826	0.156192	0.0632102	1
252360	cg20030799				0.000574858	0.222862	1.28553	0.136979	Post up vs Baseline	0.00870433	Post up vs Baseline	0.00946	-3.08441	-0.328657	24 h down vs Baseline	-0.0240285	24 h down vs Baseline	0.000173025	-0.465635	28.6446	-5.35207	-0.465635	24 h down vs Post	-0.0327328	24 h down vs Post	14.8077	0.672493	0.27249	1
291036	cg05861291	KLF7			0.000576857	0.00435343	3.50353	0.397985	Post up vs Baseline	0.0382554	Post up vs Baseline	0.458493	-0.765977	-0.0870115	24 h down vs Baseline	-0.00986855	24 h down vs Baseline	0.000211543	-0.484997	27.3431	-5.22906	-0.484997	24 h down vs Post	-0.048124	24 h down vs Post	14.7957	0.763689	0.309694	1
33002	cg24779941	CDC42BPB	Unclassified	S_Shore	0.000577318	0.000520945	4.69252	0.398859	Post up vs Baseline	0.0288011	Post up vs Baseline	0.302167	1.07814	0.0916406	24 h up vs Baseline	0.00590545	24 h up vs Baseline	0.000825846	-0.307218	19.5957	-4.4267	-0.307218	24 h down vs Post	-0.0228956	24 h down vs Post	14.7929	0.427504	0.173395	1
402068	cg02299979				0.0005781	0.0304736	2.45214	0.199264	Post up vs Baseline	0.0138675	Post up vs Baseline	0.0706864	-1.98336	-0.161171	24 h down vs Baseline	-0.0122678	24 h down vs Baseline	0.000151926	-0.360435	29.5105	-5.43236	-0.360435	24 h down vs Post	-0.0261353	24 h down vs Post	14.7882	0.39061	0.158482	1
486596	cg10095710				0.000579447	0.00277858	-3.7485	-0.29755	Post down vs Baseline	-0.0286771	Post down vs Baseline	0.000151443	-5.43433	-0.431369	24 h down vs Baseline	-0.0428432	24 h down vs Baseline	0.0612581	-0.133819	4.26305	-2.06472	-0.133819	24 h down vs Post	-0.0141661	24 h down vs Post	14.7802	0.372517	0.151223	1
632970	cg07722420				0.000579881	0.00023665	5.16098	0.502246	Post up vs Baseline	0.0363531	Post up vs Baseline	0.0510568	2.16712	0.210896	24 h up vs Baseline	0.0162831	24 h up vs Baseline	0.00322631	-0.29135	13.4448	-3.66671	-0.29135	24 h down vs Post	-0.0200701	24 h down vs Post	14.7776	0.559798	0.22729	1
182599	cg07556512				0.000584073	0.0128615	2.91911	0.329841	Post up vs Baseline	0.0281474	Post up vs Baseline	0.167748	-1.46828	-0.165906	24 h down vs Baseline	-0.0151101	24 h down vs Baseline	0.000167125	-0.495746	28.8738	-5.37344	-0.495746	24 h down vs Post	-0.0432575	24 h down vs Post	14.7526	0.753418	0.30642	1
114220	cg00359435	UQCRB	Promoter_Associated		0.000584284	0.00147413	4.09933	0.197786	Post up vs Baseline	0.00188298	Post up vs Baseline	0.000162977	5.38894	0.260007	24 h up vs Baseline	0.00254584	24 h up vs Baseline	0.14022	0.0622213	2.49463	1.57944	0.0622213	24 h up vs Post	0.000662853	24 h up vs Post	14.7514	0.137359	0.0558695	1
25138	cg24857620	NPBWR1		Island	0.000586141	0.00101313	4.3104	0.435256	Post up vs Baseline	0.0340306	Post up vs Baseline	0.687144	0.412645	0.0416681	24 h up vs Baseline	0.00306549	24 h up vs Baseline	0.000453362	-0.393588	22.7887	-4.77375	-0.393588	24 h down vs Post	-0.0309651	24 h down vs Post	14.7404	0.601208	0.244718	1
75458	cg23479742	CILP2		Island	0.000586696	0.0184429	2.72481	0.30003	Post up vs Baseline	0.0114443	Post up vs Baseline	0.000183334	5.31652	0.585404	24 h up vs Baseline	0.0243858	24 h up vs Baseline	0.00800722	0.285374	10.0754	3.17418	0.285374	24 h up vs Post	0.0129415	24 h up vs Post	14.7372	0.714712	0.290984	1
256008	cg14669114	URI1			0.000587605	0.000631545	-4.58081	-0.441051	Post down vs Baseline	-0.0759949	Post down vs Baseline	0.394376	-0.883396	-0.0850553	24 h down vs Baseline	-0.0144362	24 h down vs Baseline	0.000691643	0.355995	20.5063	4.52839	0.355995	24 h up vs Post	0.0615588	24 h up vs Post	14.7318	0.54627	0.222486	1
103726	cg01071265				0.000588773	0.394483	-0.88319	-0.069423	Post down vs Baseline	-0.00169683	Post down vs Baseline	0.000632712	-4.57974	-0.35999	24 h down vs Baseline	-0.00990456	24 h down vs Baseline	0.000692911	-0.290567	20.4968	-4.52734	-0.290567	24 h down vs Post	-0.00820773	24 h down vs Post	14.7249	0.363925	0.148289	1
267796	cg13448512	INTS10			0.000590348	0.00429588	3.51076	0.236706	Post up vs Baseline	0.0119226	Post up vs Baseline	0.472222	-0.742238	-0.0500438	24 h down vs Baseline	-0.00291385	24 h down vs Baseline	0.000218695	-0.286749	27.132	-5.20884	-0.286749	24 h down vs Post	-0.0148365	24 h down vs Post	14.7157	0.267581	0.1091	1
265373	cg09730421	UBA2		N_Shore	0.000592542	0.00111842	4.25447	0.199016	Post up vs Baseline	0.0120851	Post up vs Baseline	0.746965	0.330169	0.0154447	24 h up vs Baseline	0.000944297	24 h up vs Baseline	0.000428942	-0.183571	23.1002	-4.80626	-0.183571	24 h down vs Post	-0.0111409	24 h down vs Post	14.7029	0.128691	0.0525166	1
52602	cg25241322	SLC16A13	Promoter_Associated	Island	0.00059819	0.0054184	3.38494	0.175212	Post up vs Baseline	0.0048941	Post up vs Baseline	0.000157878	5.40857	0.279959	24 h up vs Baseline	0.00807429	24 h up vs Baseline	0.0290415	0.104747	6.14261	2.47843	0.104747	24 h up vs Post	0.00318019	24 h up vs Post	14.6702	0.157224	0.0643034	1
708791	cg27389471		Promoter_Associated	S_Shore	0.000599317	0.00949552	3.0824	0.3376	Post up vs Baseline	0.0361354	Post up vs Baseline	0.230269	-1.26389	-0.138428	24 h down vs Baseline	-0.0170337	24 h down vs Baseline	0.000181379	-0.476027	28.3354	-5.3231	-0.476027	24 h down vs Post	-0.0531691	24 h down vs Post	14.6637	0.703608	0.287898	1
97846	cg26641455	PTPRN2		N_Shore	0.000599965	0.0369391	2.34662	0.207263	Post up vs Baseline	0.00543005	Post up vs Baseline	0.0603827	-2.07285	-0.183083	24 h down vs Baseline	-0.00552768	24 h down vs Baseline	0.000156824	-0.390346	29.2975	-5.41272	-0.390346	24 h down vs Post	-0.0109577	24 h down vs Post	14.66	0.45746	0.187228	1
27107	cg13987669	TARS	Promoter_Associated	Island	0.000601976	0.000857975	4.40491	0.38222	Post up vs Baseline	0.00739141	Post up vs Baseline	0.000194258	5.28107	0.458245	24 h up vs Baseline	0.00896575	24 h up vs Baseline	0.304343	0.0760256	1.15149	1.07307	0.0760256	24 h up vs Post	0.00157435	24 h up vs Post	14.6485	0.441168	0.180702	1
76333	cg20163085	CORT			0.000602502	0.0158857	2.80536	0.562279	Post up vs Baseline	0.0365286	Post up vs Baseline	0.140212	-1.57947	-0.316575	24 h down vs Baseline	-0.0279223	24 h down vs Baseline	0.000167978	-0.878853	28.8401	-5.3703	-0.878853	24 h down vs Post	-0.0644509	24 h down vs Post	14.6455	2.35337	0.964136	1
85559	cg16635212	OR6N2			0.000602942	0.00261274	-3.78227	-0.275531	Post down vs Baseline	-0.032648	Post down vs Baseline	0.000158441	-5.40637	-0.393843	24 h down vs Baseline	-0.047643	24 h down vs Baseline	0.0699787	-0.118312	3.95655	-1.98911	-0.118312	24 h down vs Post	-0.0149949	24 h down vs Post	14.643	0.31083	0.127364	1
102840	cg19414071	PNRC2	Promoter_Associated	Island	0.000603878	0.061639	2.06121	0.06282	Post up vs Baseline	0.000645166	Post up vs Baseline	0.000260543	5.10291	0.155523	24 h up vs Baseline	0.00164586	24 h up vs Baseline	0.00289867	0.0927025	13.8779	3.7253	0.0927025	24 h up vs Post	0.0010007	24 h up vs Post	14.6376	0.0543853	0.0222927	1
412969	cg18089022				0.00060602	0.000339338	4.94479	0.307232	Post up vs Baseline	0.0530476	Post up vs Baseline	0.122077	1.66355	0.10336	24 h up vs Baseline	0.017891	24 h up vs Baseline	0.00170348	-0.203871	16.1498	-4.01868	-0.203871	24 h down vs Post	-0.0351565	24 h down vs Post	14.6254	0.225842	0.0926505	1
106337	cg04047892	CFAP99	Promoter_Associated	Island	0.000607446	0.610722	-0.522664	-0.0337979	Post down vs Baseline	-0.000264093	Post down vs Baseline	0.00324973	3.66276	0.236851	24 h up vs Baseline	0.00219291	24 h up vs Baseline	0.000250719	0.270649	26.2767	5.12608	0.270649	24 h up vs Post	0.002457	24 h up vs Post	14.6174	0.244491	0.100356	1
651147	cg05593620	FAM107B			0.000609143	0.00117299	4.2276	0.429196	Post up vs Baseline	0.0425883	Post up vs Baseline	0.763302	0.308083	0.0312774	24 h up vs Baseline	0.00321079	24 h up vs Baseline	0.00043324	-0.397919	23.0439	-4.8004	-0.397919	24 h down vs Post	-0.0393775	24 h down vs Post	14.6078	0.60224	0.247364	1
445845	cg05293875	PDE6A			0.000609184	0.0810033	-1.90512	-0.16754	Post down vs Baseline	-0.00848845	Post down vs Baseline	0.00028918	-5.04026	-0.443249	24 h down vs Baseline	-0.0239842	24 h down vs Baseline	0.00235356	-0.27571	14.7436	-3.83974	-0.27571	24 h down vs Post	-0.0154958	24 h down vs Post	14.6076	0.451885	0.18561	1
664341	cg12360424		Unclassified_Cell_type_specific		0.000612624	0.0292772	2.47402	0.150238	Post up vs Baseline	0.0030774	Post up vs Baseline	0.000211819	5.22827	0.317493	24 h up vs Baseline	0.00696526	24 h up vs Baseline	0.00553675	0.167255	11.3789	3.37326	0.167255	24 h up vs Post	0.00388786	24 h up vs Post	14.5882	0.215186	0.0885041	1
61956	cg07052663		Unclassified	Island	0.000612707	0.000460035	4.76519	0.235838	Post up vs Baseline	0.0119106	Post up vs Baseline	0.000274062	5.07248	0.251046	24 h up vs Baseline	0.0126797	24 h up vs Baseline	0.713225	0.0152084	0.141641	0.376352	0.0152084	24 h up vs Post	0.000769069	24 h up vs Post	14.5878	0.142928	0.0587866	1
116180	cg23130097	MAL2		Island	0.000614519	0.479396	0.730005	0.0676334	Post up vs Baseline	0.000644084	Post up vs Baseline	0.000759918	4.47431	0.414536	24 h up vs Baseline	0.00479703	24 h up vs Baseline	0.000626091	0.346902	21.0298	4.58582	0.346902	24 h up vs Post	0.00415295	24 h up vs Post	14.5776	0.500516	0.206007	1
223541	cg07624742			N_Shore	0.00061678	0.147773	1.54719	0.185664	Post up vs Baseline	0.0175357	Post up vs Baseline	0.000375028	4.88548	0.586262	24 h up vs Baseline	0.0591501	24 h up vs Baseline	0.00150283	0.400597	16.7163	4.08855	0.400597	24 h up vs Post	0.0416144	24 h up vs Post	14.565	0.838957	0.345604	1
645569	cg23703711	CHMP7			0.000617357	0.0101439	3.04685	0.161981	Post up vs Baseline	0.00857644	Post up vs Baseline	0.22177	-1.28877	-0.0685153	24 h down vs Baseline	-0.00382382	24 h down vs Baseline	0.000185284	-0.230496	28.1964	-5.31003	-0.230496	24 h down vs Post	-0.0124003	24 h down vs Post	14.5618	0.164627	0.0678323	1
337589	cg08377807				0.00061787	0.0015538	-4.06993	-0.35978	Post down vs Baseline	-0.0199174	Post down vs Baseline	0.000172436	-5.35417	-0.473306	24 h down vs Baseline	-0.0268852	24 h down vs Baseline	0.141732	-0.113526	2.4739	-1.57286	-0.113526	24 h down vs Post	-0.00696776	24 h down vs Post	14.559	0.455085	0.187548	1
120907	cg04543756	PTTG1IP		Island	0.000622402	0.0181825	2.73249	0.231394	Post up vs Baseline	0.00273706	Post up vs Baseline	0.000192739	5.28588	0.447621	24 h up vs Baseline	0.00574458	24 h up vs Baseline	0.00873643	0.216227	9.77967	3.12725	0.216227	24 h up vs Post	0.00300751	24 h up vs Post	14.534	0.416899	0.172107	1
776926	cg23053977				0.000622475	0.0169528	-2.77029	-0.21835	Post down vs Baseline	-0.0244914	Post down vs Baseline	0.135453	1.60057	0.126154	24 h up vs Baseline	0.0128294	24 h up vs Baseline	0.00017271	0.344504	28.6567	5.35319	0.344504	24 h up vs Post	0.0373209	24 h up vs Post	14.5336	0.361149	0.149096	1
624480	cg22032961		Unclassified_Cell_type_specific		0.000623386	0.0244925	2.57118	0.227796	Post up vs Baseline	0.0301984	Post up vs Baseline	0.0942299	-1.81718	-0.160996	24 h down vs Baseline	-0.0231565	24 h down vs Baseline	0.000166804	-0.388792	28.8866	-5.37462	-0.388792	24 h down vs Post	-0.053355	24 h down vs Post	14.5286	0.456155	0.188383	1
720052	ch.4.176248015F				0.000623583	0.466449	0.752166	0.059372	Post up vs Baseline	0.00141572	Post up vs Baseline	0.00075268	4.4798	0.353612	24 h up vs Baseline	0.00884367	24 h up vs Baseline	0.000648623	0.29424	20.8429	4.5654	0.29424	24 h up vs Post	0.00742795	24 h up vs Post	14.5275	0.362065	0.149537	1
651645	cg27651321	ITPKB-IT1	Promoter_Associated_Cell_type_specific		0.000623965	0.00416347	3.52777	0.358401	Post up vs Baseline	0.0581152	Post up vs Baseline	0.506069	-0.685478	-0.0696406	24 h down vs Baseline	-0.0119054	24 h down vs Baseline	0.000236975	-0.428041	26.6272	-5.16015	-0.428041	24 h down vs Post	-0.0700207	24 h down vs Post	14.5254	0.599688	0.247713	1
764980	cg18955927	EPHB1			0.000625559	0.0807172	1.90716	0.189745	Post up vs Baseline	0.011651	Post up vs Baseline	0.0287076	-2.48474	-0.247209	24 h down vs Baseline	-0.0177497	24 h down vs Baseline	0.000165634	-0.436954	28.9332	-5.37896	-0.436954	24 h down vs Post	-0.0294007	24 h down vs Post	14.5167	0.574769	0.237563	1
97753	cg06079273	UQCRB	Promoter_Associated		0.000625717	0.373773	-0.923841	-0.0671486	Post down vs Baseline	-0.000524477	Post down vs Baseline	0.00588066	3.34068	0.242815	24 h up vs Baseline	0.00223732	24 h up vs Baseline	0.000213677	0.309963	27.2792	5.22295	0.309963	24 h up vs Post	0.0027618	24 h up vs Post	14.5158	0.306747	0.126792	1
57114	cg07722774			Island	0.000626361	0.083651	-1.88652	-0.149745	Post down vs Baseline	-0.00450427	Post down vs Baseline	0.000299631	-5.019	-0.39839	24 h down vs Baseline	-0.0128599	24 h down vs Baseline	0.00236749	-0.248645	14.7187	-3.83649	-0.248645	24 h down vs Post	-0.00835564	24 h down vs Post	14.5123	0.365744	0.151214	1
159838	cg21221642	ADAMTS9-AS1			0.00062962	0.722534	0.363528	0.0243584	Post up vs Baseline	0.00150698	Post up vs Baseline	0.002713	-3.7616	-0.252048	24 h down vs Baseline	-0.0145864	24 h down vs Baseline	0.000283463	-0.276406	25.525	-5.05223	-0.276406	24 h down vs Post	-0.0160934	24 h down vs Post	14.4945	0.260307	0.107754	1
41056	cg02664812			Island	0.00062974	0.0803307	1.90993	0.0814166	Post up vs Baseline	0.00144828	Post up vs Baseline	0.000296484	5.02532	0.214219	24 h up vs Baseline	0.00397524	24 h up vs Baseline	0.00245927	0.132803	14.5585	3.81555	0.132803	24 h up vs Post	0.00252696	24 h up vs Post	14.4939	0.10535	0.0436115	1
328147	cg02752882	KCNH1	Unclassified	Island	0.000629791	0.00530851	3.39603	0.223299	Post up vs Baseline	0.00414565	Post up vs Baseline	0.000165896	5.37799	0.353618	24 h up vs Baseline	0.00684752	24 h up vs Baseline	0.0318842	0.130319	5.89222	2.42739	0.130319	24 h up vs Post	0.00270187	24 h up vs Post	14.4936	0.25065	0.103763	1
107568	cg27294562		Promoter_Associated	Island	0.000636045	0.267176	1.16366	0.0715218	Post up vs Baseline	0.00056081	Post up vs Baseline	0.000523997	4.68912	0.288205	24 h up vs Baseline	0.00241607	24 h up vs Baseline	0.00100001	0.216683	18.6433	4.31778	0.216683	24 h up vs Post	0.00185526	24 h up vs Post	14.4599	0.218497	0.0906635	1
611213	cg20612486	ARHGEF10			0.000636716	0.0777719	1.92859	0.163944	Post up vs Baseline	0.00705332	Post up vs Baseline	0.0302913	-2.45542	-0.208728	24 h down vs Baseline	-0.0101961	24 h down vs Baseline	0.000168252	-0.372672	28.8293	-5.36929	-0.372672	24 h down vs Post	-0.0172494	24 h down vs Post	14.4563	0.417857	0.173429	1
4345	cg18796458	LINGO3	Unclassified_Cell_type_specific	S_Shore	0.000637569	0.000166547	5.37557	0.467483	Post up vs Baseline	0.00925842	Post up vs Baseline	0.00335901	3.6447	0.316959	24 h up vs Baseline	0.00595054	24 h up vs Baseline	0.0555474	-0.150524	4.49387	-2.11987	-0.150524	24 h down vs Post	-0.00330788	24 h down vs Post	14.4517	0.437183	0.181507	1
2526	cg19903298	KIAA0495		N_Shelf	0.000641069	0.00223465	-3.86833	-0.543155	Post down vs Baseline	-0.0293968	Post down vs Baseline	0.000171368	-5.35799	-0.752321	24 h down vs Baseline	-0.0443292	24 h down vs Baseline	0.093065	-0.209166	3.32866	-1.82446	-0.209166	24 h down vs Post	-0.0149324	24 h down vs Post	14.4331	1.1382	0.473165	1
116241	cg21085462	SNX24		Island	0.00064143	0.930879	0.0885775	0.00434494	Post up vs Baseline	9.29134e-05	Post up vs Baseline	0.00157369	4.06283	0.199292	24 h up vs Baseline	0.00320527	24 h up vs Baseline	0.000386644	0.194947	23.6921	4.86745	0.194947	24 h up vs Post	0.00311235	24 h up vs Post	14.4312	0.138894	0.0577474	1
692241	cg22282280	SLFN11			0.000641515	0.00157417	4.06266	0.474979	Post up vs Baseline	0.0616044	Post up vs Baseline	0.000179798	5.32847	0.622968	24 h up vs Baseline	0.0777388	24 h up vs Baseline	0.147032	0.147989	2.4034	1.55029	0.147989	24 h up vs Post	0.0161344	24 h up vs Post	14.4307	0.788995	0.328048	1
40346	cg09195549	NCKAP1	Unclassified	Island	0.000643631	0.00147667	4.09837	0.270432	Post up vs Baseline	0.0031004	Post up vs Baseline	0.000182656	5.31879	0.350963	24 h up vs Baseline	0.00416834	24 h up vs Baseline	0.160816	0.0805302	2.23415	1.49471	0.0805302	24 h up vs Post	0.00106794	24 h up vs Post	14.4195	0.251135	0.104498	1
220197	cg24154699	LILRB1			0.000645364	0.0368096	2.34855	0.191476	Post up vs Baseline	0.0286919	Post up vs Baseline	0.0648392	-2.03253	-0.165711	24 h down vs Baseline	-0.0258651	24 h down vs Baseline	0.000169236	-0.357188	28.7907	-5.3657	-0.357188	24 h down vs Post	-0.054557	24 h down vs Post	14.4104	0.383147	0.15953	1
203922	cg23330668				0.000645491	0.00121302	-4.20869	-0.232812	Post down vs Baseline	-0.012367	Post down vs Baseline	0.000191514	-5.28977	-0.292614	24 h down vs Baseline	-0.0158271	24 h down vs Baseline	0.210154	-0.0598022	1.75311	-1.32405	-0.0598022	24 h down vs Post	-0.00346013	24 h down vs Post	14.4097	0.176373	0.0734392	1
764433	cg00900847	MRAP		N_Shore	0.000646319	0.0471406	2.21165	0.244318	Post up vs Baseline	0.0111525	Post up vs Baseline	0.0507129	-2.1709	-0.239817	24 h down vs Baseline	-0.0131912	24 h down vs Baseline	0.00016874	-0.484134	28.8101	-5.36751	-0.484134	24 h down vs Post	-0.0243438	24 h down vs Post	14.4053	0.703171	0.29288	1
401578	cg13168187	PKP4			0.000647347	0.00282109	3.74017	0.5549	Post up vs Baseline	0.0543195	Post up vs Baseline	0.714165	-0.375055	-0.055644	24 h down vs Baseline	-0.00755622	24 h down vs Baseline	0.000289255	-0.610544	25.4026	-5.0401	-0.610544	24 h down vs Post	-0.0618757	24 h down vs Post	14.3999	1.26785	0.528273	1
335615	cg17377658	MYO1E			0.00064925	0.246086	-1.21949	-0.0702265	Post down vs Baseline	-0.00313279	Post down vs Baseline	0.000508244	-4.70691	-0.271056	24 h down vs Baseline	-0.0128339	24 h down vs Baseline	0.00108577	-0.20083	18.2432	-4.27121	-0.20083	24 h down vs Post	-0.00970115	24 h down vs Post	14.3899	0.190882	0.0795897	1
97295	cg16373002	LRTOMT	Promoter_Associated	Island	0.000650107	0.0576048	2.09941	0.144535	Post up vs Baseline	0.00133199	Post up vs Baseline	0.000271268	5.07863	0.349641	24 h up vs Baseline	0.00344939	24 h up vs Baseline	0.00333399	0.205106	13.3136	3.64878	0.205106	24 h up vs Post	0.00211739	24 h up vs Post	14.3855	0.272731	0.113753	1
91595	cg07148716	GJB6		Island	0.000651693	0.000233631	5.16876	0.642287	Post up vs Baseline	0.00806977	Post up vs Baseline	0.000714139	4.50998	0.560425	24 h up vs Baseline	0.00679878	24 h up vs Baseline	0.435464	-0.0818616	0.650977	-0.806831	-0.0818616	24 h down vs Post	-0.00127099	24 h down vs Post	14.3772	0.888014	0.370593	1
673965	cg03344027	CSMD3	Unclassified		0.000654714	0.000170982	5.35938	0.470832	Post up vs Baseline	0.00949452	Post up vs Baseline	0.0038511	3.57018	0.313648	24 h up vs Baseline	0.00600125	24 h up vs Baseline	0.048893	-0.157185	4.80184	-2.19131	-0.157185	24 h down vs Post	-0.00349326	24 h down vs Post	14.3615	0.443366	0.185231	1
539551	cg08921414	SIDT2			0.000655999	0.86098	-0.178927	-0.0324279	Post down vs Baseline	-0.00193027	Post down vs Baseline	0.00144426	-4.11078	-0.745019	24 h down vs Baseline	-0.0509609	24 h down vs Baseline	0.000422248	-0.712591	23.1892	-4.81551	-0.712591	24 h down vs Post	-0.0490307	24 h down vs Post	14.3548	1.88601	0.78831	1
726438	cg16271823				0.000656104	0.51971	0.663247	0.0599652	Post up vs Baseline	0.00534554	Post up vs Baseline	0.00421748	-3.52077	-0.318318	24 h down vs Baseline	-0.0306727	24 h down vs Baseline	0.000251439	-0.378283	26.2589	-5.12435	-0.378283	24 h down vs Post	-0.0360183	24 h down vs Post	14.3543	0.469342	0.196182	1
50404	cg13405485	PRPF18	Promoter_Associated	Island	0.000656252	0.339038	-0.995727	-0.057529	Post down vs Baseline	-0.00114537	Post down vs Baseline	0.00682672	3.26015	0.188358	24 h up vs Baseline	0.00428451	24 h up vs Baseline	0.00021743	0.245887	27.1688	5.21237	0.245887	24 h up vs Post	0.00542988	24 h up vs Post	14.3535	0.191651	0.0801132	1
467531	cg08168213			S_Shore	0.00065669	0.000377822	4.88109	0.347485	Post up vs Baseline	0.0475739	Post up vs Baseline	0.133823	1.60795	0.11447	24 h up vs Baseline	0.0160944	24 h up vs Baseline	0.00173413	-0.233015	16.0702	-4.00877	-0.233015	24 h down vs Post	-0.0314795	24 h down vs Post	14.3513	0.290929	0.121632	1
781621	cg09244660	NCK1	Unclassified_Cell_type_specific		0.000657394	0.00355384	3.61394	0.366267	Post up vs Baseline	0.0626246	Post up vs Baseline	0.600482	-0.537897	-0.054515	24 h down vs Baseline	-0.00944779	24 h down vs Baseline	0.000268437	-0.420782	25.8566	-5.08494	-0.420782	24 h down vs Post	-0.0720724	24 h down vs Post	14.3476	0.589486	0.246516	1
20525	cg02076607	C1QTNF8	Unclassified_Cell_type_specific	S_Shelf	0.000658933	0.27599	1.14135	0.317167	Post up vs Baseline	0.00794458	Post up vs Baseline	0.00854764	-3.13901	-0.872291	24 h down vs Baseline	-0.0349857	24 h down vs Baseline	0.00020698	-1.18946	27.4822	-5.24235	-1.18946	24 h down vs Post	-0.0429303	24 h down vs Post	14.3397	4.42933	1.85332	1
56935	cg01768868	IGFBP4			0.000661987	0.00339193	3.63938	0.483624	Post up vs Baseline	0.0269673	Post up vs Baseline	0.626788	-0.499019	-0.0663128	24 h down vs Baseline	-0.00464889	24 h down vs Baseline	0.000275891	-0.549937	25.6895	-5.06848	-0.549937	24 h down vs Post	-0.0316162	24 h down vs Post	14.324	1.01178	0.423811	1
281142	cg14561766	RBCK1	Promoter_Associated	N_Shore	0.000663155	0.0164725	2.78579	0.400285	Post up vs Baseline	0.031822	Post up vs Baseline	0.147505	-1.54831	-0.222474	24 h down vs Baseline	-0.0154731	24 h down vs Baseline	0.000185846	-0.622759	28.1767	-5.30817	-0.622759	24 h down vs Post	-0.0472951	24 h down vs Post	14.3181	1.18246	0.495511	1
219525	cg05305620				0.000663729	0.00269169	3.76593	0.582682	Post up vs Baseline	0.0651992	Post up vs Baseline	0.752606	-0.322524	-0.0499024	24 h down vs Baseline	-0.00750576	24 h down vs Baseline	0.00030555	-0.632584	25.0731	-5.00731	-0.632584	24 h down vs Post	-0.0727049	24 h down vs Post	14.3151	1.3708	0.574554	1
162386	cg06361744	TRIM26			0.000664361	0.0182539	-2.73037	-0.191888	Post down vs Baseline	-0.00710208	Post down vs Baseline	0.00020453	-5.2496	-0.368937	24 h down vs Baseline	-0.0144497	24 h down vs Baseline	0.0094424	-0.177049	9.5198	-3.08542	-0.177049	24 h down vs Post	-0.00734764	24 h down vs Post	14.3119	0.282754	0.118539	1
423773	cg14434028	TIA1			0.0006651	0.000175872	-5.34203	-0.826049	Post down vs Baseline	-0.13639	Post down vs Baseline	0.00575974	-3.35191	-0.518313	24 h down vs Baseline	-0.0838003	24 h down vs Baseline	0.0313068	0.307736	5.94088	2.43739	0.307736	24 h up vs Post	0.0525895	24 h up vs Post	14.3081	1.36849	0.573865	1
151687	cg09616749				0.000665418	0.00128354	4.17692	0.390425	Post up vs Baseline	0.0458572	Post up vs Baseline	0.773845	0.293915	0.0274728	24 h up vs Baseline	0.00290113	24 h up vs Baseline	0.000467556	-0.362952	22.6165	-4.75569	-0.362952	24 h down vs Post	-0.042956	24 h down vs Post	14.3065	0.499987	0.209689	1
84109	cg24726064	HNRNPUL1	Promoter_Associated	Island	0.000668508	0.575621	-0.575447	-0.0325081	Post down vs Baseline	-0.00035126	Post down vs Baseline	0.00379599	3.57803	0.20213	24 h up vs Baseline	0.00222701	24 h up vs Baseline	0.000267543	0.234638	25.877	5.08695	0.234638	24 h up vs Post	0.00257827	24 h up vs Post	14.2908	0.182427	0.0765919	1
424746	cg01054668				0.000674097	0.00023055	5.1768	0.596146	Post up vs Baseline	0.0693035	Post up vs Baseline	0.0293896	2.47193	0.28466	24 h up vs Baseline	0.0347824	24 h up vs Baseline	0.00619243	-0.311486	10.9745	-3.31278	-0.311486	24 h down vs Post	-0.0345211	24 h down vs Post	14.2627	0.756561	0.318268	1
492416	cg18922542	AUTS2		S_Shore	0.000675361	0.0118104	2.965	0.245292	Post up vs Baseline	0.013346	Post up vs Baseline	0.207165	-1.33338	-0.11031	24 h down vs Baseline	-0.00655534	24 h down vs Baseline	0.000199625	-0.355601	27.7141	-5.26442	-0.355601	24 h down vs Post	-0.0199013	24 h down vs Post	14.2564	0.390289	0.164258	1
229488	cg12496211	CACNA1C			0.000675765	0.302978	1.07625	0.1578	Post up vs Baseline	0.0167493	Post up vs Baseline	0.00791333	-3.18053	-0.46633	24 h down vs Baseline	-0.0585728	24 h down vs Baseline	0.000217033	-0.62413	27.1803	-5.21347	-0.62413	24 h down vs Post	-0.0753221	24 h down vs Post	14.2544	1.22573	0.515939	1
327936	cg01345136	GALNT9		N_Shore	0.000678021	0.22404	-1.28205	-0.206163	Post down vs Baseline	-0.0132844	Post down vs Baseline	0.0109242	3.00698	0.483542	24 h up vs Baseline	0.0370297	24 h up vs Baseline	0.000203407	0.689705	27.5936	5.25296	0.689705	24 h up vs Post	0.0503141	24 h up vs Post	14.2431	1.47324	0.620612	1
627118	cg06281426	EFCAB11			0.000679531	0.0115634	-2.97637	-0.238237	Post down vs Baseline	-0.00976523	Post down vs Baseline	0.000192975	-5.28513	-0.423036	24 h down vs Baseline	-0.0186704	24 h down vs Baseline	0.0152426	-0.184799	7.9955	-2.82763	-0.184799	24 h down vs Post	-0.00890516	24 h down vs Post	14.2356	0.364821	0.153764	1
456339	cg00727279	WWC3			0.000679805	0.323004	-1.03071	-0.102176	Post down vs Baseline	-0.00432478	Post down vs Baseline	0.000622505	-4.58914	-0.454927	24 h down vs Baseline	-0.0218672	24 h down vs Baseline	0.000931351	-0.352752	18.9937	-4.35817	-0.352752	24 h down vs Post	-0.0175425	24 h down vs Post	14.2343	0.559519	0.235848	1
271898	cg17979824		Unclassified		0.000680667	0.00161183	4.04948	0.292608	Post up vs Baseline	0.0215859	Post up vs Baseline	0.913421	0.111039	0.0080235	24 h up vs Baseline	0.000407611	24 h up vs Baseline	0.000416496	-0.284584	23.267	-4.82359	-0.284584	24 h down vs Post	-0.0211783	24 h down vs Post	14.23	0.297192	0.12531	1
250717	cg20393308	MGC57346-CRHR1			0.000685516	0.000902121	4.37632	0.620292	Post up vs Baseline	0.0906973	Post up vs Baseline	0.528308	0.64941	0.0920463	24 h up vs Baseline	0.0132585	24 h up vs Baseline	0.000649628	-0.528246	20.8347	-4.56451	-0.528246	24 h down vs Post	-0.0774388	24 h down vs Post	14.2061	1.14159	0.482155	1
349165	cg14549849	GRID2IP		N_Shelf	0.000685774	0.0618443	-2.05933	-0.136103	Post down vs Baseline	-0.00612116	Post down vs Baseline	0.000290668	-5.03718	-0.332913	24 h down vs Baseline	-0.0154709	24 h down vs Baseline	0.00334419	-0.19681	13.3014	-3.64711	-0.19681	24 h down vs Post	-0.00934978	24 h down vs Post	14.2048	0.248188	0.104833	1
80841	cg26942432			N_Shore	0.000686731	0.665405	0.443343	0.0851646	Post up vs Baseline	0.00609765	Post up vs Baseline	0.00324946	-3.66281	-0.703611	24 h down vs Baseline	-0.070088	24 h down vs Baseline	0.000294674	-0.788776	25.2907	-5.02899	-0.788776	24 h down vs Post	-0.0761856	24 h down vs Post	14.2001	2.09599	0.885623	1
480713	cg04117869	KLHL1		Island	0.000690904	0.908385	-0.117529	-0.0127975	Post down vs Baseline	-0.000533411	Post down vs Baseline	0.00214874	3.88997	0.42357	24 h up vs Baseline	0.0232504	24 h up vs Baseline	0.000360939	0.436367	24.09	4.90816	0.436367	24 h up vs Post	0.0237838	24 h up vs Post	14.1797	0.672489	0.284557	1
427099	cg12561924	ONECUT1	Unclassified	Island	0.000690908	0.00897277	3.11288	0.317319	Post up vs Baseline	0.0156822	Post up vs Baseline	0.000189641	5.29579	0.539839	24 h up vs Baseline	0.0287899	24 h up vs Baseline	0.0202786	0.222521	7.14768	2.67351	0.222521	24 h up vs Post	0.0131077	24 h up vs Post	14.1797	0.589378	0.24939	1
326333	cg15718287	DCLK1		N_Shelf	0.000692732	0.0471597	2.21142	0.424617	Post up vs Baseline	0.0550561	Post up vs Baseline	0.0540501	-2.13522	-0.409985	24 h down vs Baseline	-0.0594103	24 h down vs Baseline	0.000181252	-0.834602	28.3399	-5.32352	-0.834602	24 h down vs Post	-0.114466	24 h down vs Post	14.1708	2.08981	0.884837	1
475841	cg08262889				0.000693139	0.0271762	2.51462	0.441146	Post up vs Baseline	0.058326	Post up vs Baseline	0.0936567	-1.82076	-0.319419	24 h down vs Baseline	-0.0476064	24 h down vs Baseline	0.000185374	-0.760565	28.1933	-5.30973	-0.760565	24 h down vs Post	-0.105932	24 h down vs Post	14.1689	1.74427	0.738635	1
775808	cg14207114			N_Shore	0.000693427	0.605926	-0.529783	-0.0818073	Post down vs Baseline	-0.00553316	Post down vs Baseline	0.00368166	3.59468	0.555079	24 h up vs Baseline	0.0494989	24 h up vs Baseline	0.000283846	0.636886	25.5168	5.05142	0.636886	24 h up vs Post	0.055032	24 h up vs Post	14.1675	1.35126	0.572267	1
766969	cg03940650	GALNT2			0.000695356	0.171725	1.45353	0.182748	Post up vs Baseline	0.0165143	Post up vs Baseline	0.0147206	-2.84641	-0.357871	24 h down vs Baseline	-0.0269845	24 h down vs Baseline	0.000199002	-0.54062	27.7342	-5.26633	-0.54062	24 h down vs Post	-0.0434987	24 h down vs Post	14.1581	0.89521	0.379377	1
351666	cg04810115	UVRAG			0.000695788	0.00774158	3.19236	0.26067	Post up vs Baseline	0.0140116	Post up vs Baseline	0.316775	-1.04464	-0.0852997	24 h down vs Baseline	-0.00520077	24 h down vs Baseline	0.000225867	-0.345969	26.9283	-5.18925	-0.345969	24 h down vs Post	-0.0192124	24 h down vs Post	14.156	0.377537	0.160018	1
216756	cg03417294	ATP11A-AS1		N_Shelf	0.000702364	0.019861	2.68477	0.348773	Post up vs Baseline	0.0215705	Post up vs Baseline	0.129237	-1.62913	-0.211637	24 h down vs Baseline	-0.0149417	24 h down vs Baseline	0.000193511	-0.56041	27.9146	-5.28343	-0.56041	24 h down vs Post	-0.0365122	24 h down vs Post	14.1245	0.95346	0.405025	1
780398	cg18225225				0.000704084	0.0183336	-2.72802	-0.205862	Post down vs Baseline	-0.0167653	Post down vs Baseline	0.000215693	-5.21724	-0.393704	24 h down vs Baseline	-0.0337014	24 h down vs Baseline	0.0101098	-0.187842	9.29435	-3.04866	-0.187842	24 h down vs Post	-0.0169361	24 h down vs Post	14.1163	0.321542	0.136669	1
244620	cg00472099	CD34	Unclassified_Cell_type_specific	Island	0.000705938	0.000483	4.73667	0.371329	Post up vs Baseline	0.00784169	Post up vs Baseline	0.000336631	4.94956	0.388018	24 h up vs Baseline	0.00823342	24 h up vs Baseline	0.798719	0.0166892	0.0679818	0.260733	0.0166892	24 h up vs Post	0.000391732	24 h up vs Post	14.1074	0.3468	0.147497	1
44862	cg09449532				0.000706594	0.000306722	5.00502	0.725842	Post up vs Baseline	0.0424801	Post up vs Baseline	0.0672193	2.01204	0.291791	24 h up vs Baseline	0.0198519	24 h up vs Baseline	0.00323265	-0.434051	13.4369	-3.66564	-0.434051	24 h down vs Post	-0.0226281	24 h down vs Post	14.1043	1.18655	0.504758	1
753490	cg01068781				0.000708348	0.00145447	4.10684	0.733147	Post up vs Baseline	0.0753243	Post up vs Baseline	0.82237	0.229467	0.0409642	24 h up vs Baseline	0.00522709	24 h up vs Baseline	0.000473097	-0.692183	22.551	-4.74879	-0.692183	24 h down vs Post	-0.0700973	24 h down vs Post	14.096	1.7969	0.764855	1
287353	cg08757670	JARID2		N_Shelf	0.000709768	0.864801	0.173954	0.0189019	Post up vs Baseline	0.000596176	Post up vs Baseline	0.0023588	-3.83852	-0.417093	24 h down vs Baseline	-0.0284213	24 h down vs Baseline	0.000357246	-0.435995	24.1499	-4.91426	-0.435995	24 h down vs Post	-0.0290175	24 h down vs Post	14.0893	0.665409	0.283367	1
31787	cg05149425	SLC15A4	Promoter_Associated	Island	0.000710836	0.0100399	3.0524	0.152734	Post up vs Baseline	0.00263086	Post up vs Baseline	0.000197441	5.27114	0.263753	24 h up vs Baseline	0.00467731	24 h up vs Baseline	0.018698	0.11102	7.3842	2.71739	0.11102	24 h up vs Post	0.00204645	24 h up vs Post	14.0843	0.141053	0.0600894	1
670538	cg06265020				0.000713149	0.00505493	3.42253	0.348812	Post up vs Baseline	0.0567966	Post up vs Baseline	0.473632	-0.739826	-0.0754004	24 h down vs Baseline	-0.0129166	24 h down vs Baseline	0.000262753	-0.424212	25.9878	-5.09782	-0.424212	24 h down vs Post	-0.0697132	24 h down vs Post	14.0734	0.584721	0.249287	1
333057	cg04783185				0.000713216	0.00637418	3.29716	0.415078	Post up vs Baseline	0.0460439	Post up vs Baseline	0.385915	-0.899824	-0.113278	24 h down vs Baseline	-0.0133741	24 h down vs Baseline	0.000244909	-0.528357	26.422	-5.14024	-0.528357	24 h down vs Post	-0.059418	24 h down vs Post	14.0731	0.892133	0.380357	1
209030	cg03864397	CASP10			0.000715157	0.894741	0.13514	0.0201884	Post up vs Baseline	0.00121213	Post up vs Baseline	0.00226173	-3.86168	-0.57689	24 h down vs Baseline	-0.0792025	24 h down vs Baseline	0.000368992	-0.597078	23.9619	-4.89509	-0.597078	24 h down vs Post	-0.0804146	24 h down vs Post	14.064	1.25546	0.535604	1
108203	cg10322510	RUNDC2A		Island	0.000720147	0.00303911	3.6994	0.527995	Post up vs Baseline	0.0229155	Post up vs Baseline	0.723817	-0.361766	-0.0516329	24 h down vs Baseline	-0.00295678	24 h down vs Baseline	0.000323149	-0.579628	24.7396	-4.97389	-0.579628	24 h down vs Post	-0.0258723	24 h down vs Post	14.0408	1.14406	0.488887	1
227187	cg27285408	IGF2R			0.000721187	0.000531172	4.6812	0.278625	Post up vs Baseline	0.0205349	Post up vs Baseline	0.000325012	4.97047	0.295842	24 h up vs Baseline	0.0216829	24 h up vs Baseline	0.729279	0.0172171	0.125512	0.354277	0.0172171	24 h up vs Post	0.00114803	24 h up vs Post	14.0359	0.198897	0.0850233	1
302773	cg10724690	TMEM202			0.000724651	0.232329	1.25797	0.116757	Post up vs Baseline	0.0174914	Post up vs Baseline	0.0111654	-2.99522	-0.277997	24 h down vs Baseline	-0.0442421	24 h down vs Baseline	0.000218609	-0.394755	27.1345	-5.20908	-0.394755	24 h down vs Post	-0.0617336	24 h down vs Post	14.02	0.483092	0.206745	1
564153	cg03069494				0.000728966	0.61546	0.51566	0.0305293	Post up vs Baseline	0.0010678	Post up vs Baseline	0.00377166	-3.58153	-0.212042	24 h down vs Baseline	-0.0085423	24 h down vs Baseline	0.000300128	-0.242571	25.1804	-5.01801	-0.242571	24 h down vs Post	-0.0096101	24 h down vs Post	14.0002	0.19629	0.0841234	1
75477	cg01824933				0.000733683	0.000851946	4.40893	0.927069	Post up vs Baseline	0.0771671	Post up vs Baseline	0.459719	0.763839	0.160613	24 h up vs Baseline	0.0154756	24 h up vs Baseline	0.000773301	-0.766456	19.9301	-4.46431	-0.766456	24 h down vs Post	-0.0616915	24 h down vs Post	13.9787	2.4722	1.06113	1
111406	cg15960155	ENTHD2		Island	0.000734002	0.368378	0.934686	0.0713138	Post up vs Baseline	0.000753375	Post up vs Baseline	0.000724255	4.5019	0.343482	24 h up vs Baseline	0.00383859	24 h up vs Baseline	0.000913912	0.272168	19.0875	4.36892	0.272168	24 h up vs Post	0.00308522	24 h up vs Post	13.9772	0.325459	0.13971	1
396112	cg25362361	TNRC6C			0.000734363	0.000197442	-5.27113	-0.264059	Post down vs Baseline	-0.0136214	Post down vs Baseline	0.0024481	-3.81806	-0.191266	24 h down vs Baseline	-0.00975472	24 h down vs Baseline	0.100449	0.0727921	3.16714	1.77965	0.0727921	24 h up vs Post	0.00386668	24 h up vs Post	13.9756	0.140289	0.0602288	1
32723	cg10981736	C4orf42	Promoter_Associated	Island	0.000735311	0.0526983	2.14941	0.128015	Post up vs Baseline	0.00214911	Post up vs Baseline	0.000292937	5.03253	0.299728	24 h up vs Baseline	0.00538498	24 h up vs Baseline	0.00413821	0.171713	12.4685	3.53108	0.171713	24 h up vs Post	0.00323588	24 h up vs Post	13.9713	0.198234	0.0851321	1
615179	cg19192065	LOC100188947			0.000737157	0.00026297	5.09732	0.353823	Post up vs Baseline	0.0596152	Post up vs Baseline	0.036104	2.3592	0.16376	24 h up vs Baseline	0.0278738	24 h up vs Baseline	0.0057428	-0.190063	11.246	-3.3535	-0.190063	24 h down vs Post	-0.0317414	24 h down vs Post	13.9629	0.269107	0.115638	1
100177	cg27213933	KAZALD1	Promoter_Associated	Island	0.000737995	0.720125	0.366841	0.0340773	Post up vs Baseline	0.000411877	Post up vs Baseline	0.0012917	4.17335	0.38768	24 h up vs Baseline	0.00445563	24 h up vs Baseline	0.000548986	0.353602	21.7343	4.66201	0.353602	24 h up vs Post	0.00404375	24 h up vs Post	13.9592	0.481831	0.207103	1
65178	cg20462561			Island	0.000738236	0.0617627	2.06008	0.417044	Post up vs Baseline	0.0611647	Post up vs Baseline	0.0437534	-2.25308	-0.456116	24 h down vs Baseline	-0.0712798	24 h down vs Baseline	0.0001938	-0.87316	27.905	-5.28252	-0.87316	24 h down vs Post	-0.132444	24 h down vs Post	13.9581	2.28814	0.983577	1
655023	cg10092652	CH25H	Unclassified_Cell_type_specific	N_Shore	0.00073982	0.887003	-0.145149	-0.0156224	Post down vs Baseline	-0.00029449	Post down vs Baseline	0.00235723	3.83889	0.41318	24 h up vs Baseline	0.0104218	24 h up vs Baseline	0.000378889	0.428802	23.8088	4.87943	0.428802	24 h up vs Post	0.0107163	24 h up vs Post	13.951	0.646445	0.278022	1
128873	cg03513874			S_Shelf	0.000742143	0.0330397	2.40789	0.178097	Post up vs Baseline	0.0112054	Post up vs Baseline	0.0820972	-1.89737	-0.140337	24 h down vs Baseline	-0.00997626	24 h down vs Baseline	0.000196891	-0.318433	27.8029	-5.27284	-0.318433	24 h down vs Post	-0.0211817	24 h down vs Post	13.9405	0.305055	0.131296	1
357743	cg07169826		Unclassified		0.000744456	0.0147517	2.84527	0.240216	Post up vs Baseline	0.0413304	Post up vs Baseline	0.181967	-1.41683	-0.119618	24 h down vs Baseline	-0.0206987	24 h down vs Baseline	0.000214722	-0.359835	27.2482	-5.21999	-0.359835	24 h down vs Post	-0.0620291	24 h down vs Post	13.9302	0.397169	0.171068	1
532549	cg04093322	RYR3			0.000744885	0.00156349	-4.06646	-0.270531	Post down vs Baseline	-0.0134853	Post down vs Baseline	0.000215145	-5.21879	-0.347192	24 h down vs Baseline	-0.0177376	24 h down vs Baseline	0.183553	-0.0766611	1.99178	-1.41131	-0.0766611	24 h down vs Post	-0.0042523	24 h down vs Post	13.9283	0.246579	0.106221	1
109407	cg14981610	SLC12A7		N_Shore	0.000745156	0.427923	0.820512	0.063986	Post up vs Baseline	0.00126545	Post up vs Baseline	0.0058998	-3.33893	-0.26038	24 h down vs Baseline	-0.00498628	24 h down vs Baseline	0.000264315	-0.324366	25.9514	-5.09425	-0.324366	24 h down vs Post	-0.00625172	24 h down vs Post	13.9271	0.338781	0.145952	1
126081	cg02066716	PRKCZ			0.000746364	0.0784887	1.92331	0.136681	Post up vs Baseline	0.00180164	Post up vs Baseline	0.0347478	-2.38024	-0.169153	24 h down vs Baseline	-0.00255828	24 h down vs Baseline	0.000197568	-0.305834	27.7807	-5.27074	-0.305834	24 h down vs Post	-0.00435992	24 h down vs Post	13.9217	0.281237	0.121208	1
773631	cg20454443	COL8A2	Unclassified		0.000746926	0.00782021	3.18691	0.435348	Post up vs Baseline	0.0749623	Post up vs Baseline	0.332607	-1.00961	-0.137918	24 h down vs Baseline	-0.0237215	24 h down vs Baseline	0.00024514	-0.573266	26.4162	-5.13967	-0.573266	24 h down vs Post	-0.0986839	24 h down vs Post	13.9192	1.03898	0.447862	1
61475	cg25914931	KIF11	Promoter_Associated	Island	0.000748203	0.005189	3.40835	0.239441	Post up vs Baseline	0.00362432	Post up vs Baseline	0.000196783	5.27318	0.370448	24 h up vs Baseline	0.00587419	24 h up vs Baseline	0.0413831	0.131006	5.21635	2.28393	0.131006	24 h up vs Post	0.00224987	24 h up vs Post	13.9135	0.274667	0.118446	1
25962	cg03889263		Unclassified_Cell_type_specific		0.000748418	0.20027	1.35535	0.264215	Post up vs Baseline	0.0343614	Post up vs Baseline	0.0134218	-2.89616	-0.564585	24 h down vs Baseline	-0.0583839	24 h down vs Baseline	0.000219356	-0.828799	27.1129	-5.20701	-0.828799	24 h down vs Post	-0.0927452	24 h down vs Post	13.9126	2.11486	0.912064	1
111654	cg08003150	KCNQ2	Unclassified_Cell_type_specific	Island	0.000748948	0.0165395	2.7836	0.121029	Post up vs Baseline	0.00156119	Post up vs Baseline	0.000223712	5.19506	0.225877	24 h up vs Baseline	0.00302469	24 h up vs Baseline	0.0120673	0.104848	8.7227	2.95342	0.104848	24 h up vs Post	0.0014635	24 h up vs Post	13.9102	0.105185	0.0453703	1
144146	cg21811143	EN1	Unclassified_Cell_type_specific	Island	0.000749026	0.00636956	-3.29755	-0.743947	Post down vs Baseline	-0.0601698	Post down vs Baseline	0.401412	0.869918	0.196258	24 h up vs Baseline	0.0216967	24 h up vs Baseline	0.000260032	0.940205	26.0517	5.10409	0.940205	24 h up vs Post	0.0818665	24 h up vs Post	13.9099	2.83194	1.22155	1
416315	cg07744561				0.000749219	0.774315	-0.293285	-0.0125064	Post down vs Baseline	-0.000587702	Post down vs Baseline	0.00141899	-4.12066	-0.175715	24 h down vs Baseline	-0.00945247	24 h down vs Baseline	0.000525407	-0.163208	21.9732	-4.68755	-0.163208	24 h down vs Post	-0.00886477	24 h down vs Post	13.909	0.101167	0.0436409	1
724830	cg07565321				0.000749244	0.0270865	2.51642	0.357124	Post up vs Baseline	0.0384339	Post up vs Baseline	0.100853	-1.77729	-0.252228	24 h down vs Baseline	-0.0303169	24 h down vs Baseline	0.000201504	-0.609351	27.6539	-5.2587	-0.609351	24 h down vs Post	-0.0687509	24 h down vs Post	13.9089	1.12053	0.483372	1
602750	cg06463589	MT1E	Unclassified_Cell_type_specific	Island	0.000752261	0.00242225	3.8239	0.523981	Post up vs Baseline	0.0108459	Post up vs Baseline	0.000203032	5.25409	0.719957	24 h up vs Baseline	0.0158711	24 h up vs Baseline	0.105332	0.195976	3.06816	1.75162	0.195976	24 h up vs Post	0.00502522	24 h up vs Post	13.8956	1.04365	0.45064	1
775997	cg21670396	INTS1	Gene_Associated_Cell_type_specific	Island	0.000753778	0.00240304	3.82829	0.405928	Post up vs Baseline	0.0473546	Post up vs Baseline	0.000203664	5.25219	0.55691	24 h up vs Baseline	0.0641143	24 h up vs Baseline	0.106708	0.150982	3.04127	1.74392	0.150982	24 h up vs Post	0.0167597	24 h up vs Post	13.8889	0.624621	0.269836	1
650886	cg00279453				0.000755518	0.0169805	2.76941	0.517788	Post up vs Baseline	0.0201194	Post up vs Baseline	0.000226578	5.18734	0.969861	24 h up vs Baseline	0.0445311	24 h up vs Baseline	0.0118909	0.452073	8.76957	2.96135	0.452073	24 h up vs Post	0.0244118	24 h up vs Post	13.8813	1.94097	0.838959	1
575817	cg12293139				0.000755743	0.00737942	3.21818	0.557515	Post up vs Baseline	0.0613958	Post up vs Baseline	0.35406	-0.964023	-0.167007	24 h down vs Baseline	-0.0207804	24 h down vs Baseline	0.000252367	-0.724521	26.2362	-5.12213	-0.724521	24 h down vs Post	-0.0821763	24 h down vs Post	13.8803	1.66629	0.720285	1
217743	cg08622859				0.000756899	0.0253165	2.55319	0.408117	Post up vs Baseline	0.0628855	Post up vs Baseline	0.108818	-1.7323	-0.276901	24 h down vs Baseline	-0.044973	24 h down vs Baseline	0.000204853	-0.685018	27.5483	-5.24864	-0.685018	24 h down vs Post	-0.107859	24 h down vs Post	13.8752	1.41808	0.613215	1
390884	cg06795636			N_Shore	0.000757347	0.675156	0.42952	0.0433531	Post up vs Baseline	0.00152361	Post up vs Baseline	0.00347142	-3.62674	-0.366061	24 h down vs Baseline	-0.0156809	24 h down vs Baseline	0.000326426	-0.409414	24.6798	-4.96788	-0.409414	24 h down vs Post	-0.0172046	24 h down vs Post	13.8732	0.565343	0.244504	1
682435	cg15901993	CCDC26			0.000757363	0.0058069	3.3475	0.278783	Post up vs Baseline	0.0240485	Post up vs Baseline	0.439428	-0.7997	-0.0665996	24 h down vs Baseline	-0.00610586	24 h down vs Baseline	0.000270982	-0.345382	25.799	-5.07927	-0.345382	24 h down vs Post	-0.0301544	24 h down vs Post	13.8732	0.38488	0.166456	1
597167	cg21765010				0.000758135	0.487896	-0.715656	-0.13029	Post down vs Baseline	-0.0122962	Post down vs Baseline	0.00515267	3.41216	0.621208	24 h up vs Baseline	0.0779456	24 h up vs Baseline	0.000281913	0.751498	25.5583	5.05552	0.751498	24 h up vs Post	0.0902418	24 h up vs Post	13.8698	1.83885	0.795475	1
50579	cg26033657	PRKAR1A	Promoter_Associated	Island	0.000758507	0.000340669	4.94247	0.23967	Post up vs Baseline	0.0110837	Post up vs Baseline	0.000559775	4.6507	0.225521	24 h up vs Baseline	0.010376	24 h up vs Baseline	0.72704	-0.0141485	0.127694	-0.357343	-0.0141485	24 h down vs Post	-0.000707764	24 h down vs Post	13.8682	0.130442	0.0564352	1
23101	cg02107545	CIR1	Promoter_Associated		0.000760009	0.0477699	2.20426	0.115475	Post up vs Baseline	0.00222718	Post up vs Baseline	0.00029243	5.03356	0.263694	24 h up vs Baseline	0.00535041	24 h up vs Baseline	0.00467239	0.148219	12.0074	3.46517	0.148219	24 h up vs Post	0.00312323	24 h up vs Post	13.8616	0.152168	0.0658659	1
749038	cg02884919	ARHGAP1			0.000763344	0.00284666	-3.73522	-0.166407	Post down vs Baseline	-0.0115207	Post down vs Baseline	0.000203316	-5.25324	-0.234035	24 h down vs Baseline	-0.0165578	24 h down vs Baseline	0.0876862	-0.0676285	3.45655	-1.85918	-0.0676285	24 h down vs Post	-0.00503713	24 h down vs Post	13.8471	0.109933	0.0476343	1
12031	cg09909115		Unclassified_Cell_type_specific		0.000763725	0.00879954	-3.12337	-0.302772	Post down vs Baseline	-0.0107887	Post down vs Baseline	0.000208169	-5.23886	-0.507842	24 h down vs Baseline	-0.0189859	24 h down vs Baseline	0.0236174	-0.20507	6.71292	-2.59093	-0.20507	24 h down vs Post	-0.00819715	24 h down vs Post	13.8455	0.520419	0.225526	1
757515	cg10641328	NPHS2		N_Shore	0.000764768	0.000335208	4.95208	0.577513	Post up vs Baseline	0.0531584	Post up vs Baseline	0.000583989	4.62612	0.5395	24 h up vs Baseline	0.0497161	24 h up vs Baseline	0.696752	-0.0380128	0.159369	-0.39921	-0.0380128	24 h down vs Post	-0.00344231	24 h down vs Post	13.841	0.752965	0.326407	1
764709	cg07438291				0.000768142	0.109282	1.72978	0.259873	Post up vs Baseline	0.0407167	Post up vs Baseline	0.0255492	-2.54822	-0.382831	24 h down vs Baseline	-0.0644259	24 h down vs Baseline	0.000207964	-0.642704	27.4519	-5.23945	-0.642704	24 h down vs Post	-0.105143	24 h down vs Post	13.8264	1.24828	0.541692	1
646534	cg17870792	LPHN2		Island	0.000768762	0.00133057	4.15671	0.292248	Post up vs Baseline	0.00685381	Post up vs Baseline	0.000232658	5.17129	0.363581	24 h up vs Baseline	0.00869871	24 h up vs Baseline	0.237752	0.0713321	1.54404	1.24259	0.0713321	24 h up vs Post	0.0018449	24 h up vs Post	13.8238	0.273332	0.118636	1
116854	cg05320369	DERL1	Promoter_Associated	Island	0.000770076	0.0390878	2.31546	0.212523	Post up vs Baseline	0.00219446	Post up vs Baseline	0.000279144	5.06144	0.464562	24 h up vs Baseline	0.0052638	24 h up vs Baseline	0.00564143	0.252039	11.3106	3.36313	0.252039	24 h up vs Post	0.00306934	24 h up vs Post	13.8181	0.465638	0.202186	1
568438	cg16809806	ARHGAP24			0.000770395	0.398082	0.876277	0.0872748	Post up vs Baseline	0.00462383	Post up vs Baseline	0.0065905	-3.27915	-0.326594	24 h down vs Baseline	-0.0217407	24 h down vs Baseline	0.000266482	-0.413869	25.9014	-5.08934	-0.413869	24 h down vs Post	-0.0263646	24 h down vs Post	13.8167	0.548227	0.238071	1
593184	cg09192732	RALGAPB		S_Shelf	0.000771907	0.00027768	5.0646	0.360515	Post up vs Baseline	0.0179973	Post up vs Baseline	0.0380607	2.33014	0.165867	24 h up vs Baseline	0.00891739	24 h up vs Baseline	0.0057907	-0.194648	11.2159	-3.34901	-0.194648	24 h down vs Post	-0.00907991	24 h down vs Post	13.8103	0.279911	0.12161	1
308643	cg24718038				0.000774463	0.000364426	-4.90246	-0.265786	Post down vs Baseline	-0.0146844	Post down vs Baseline	0.000536355	-4.67555	-0.253484	24 h down vs Baseline	-0.013859	24 h down vs Baseline	0.78581	0.0123021	0.0772353	0.277912	0.0123021	24 h up vs Post	0.000825395	24 h up vs Post	13.7994	0.162239	0.0705418	1
608470	cg06588457	ILF3			0.000777853	0.00391937	-3.56062	-0.315645	Post down vs Baseline	-0.0175447	Post down vs Baseline	0.000204372	-5.25008	-0.465413	24 h down vs Baseline	-0.0264636	24 h down vs Baseline	0.0607791	-0.149768	4.28139	-2.06915	-0.149768	24 h down vs Post	-0.00891889	24 h down vs Post	13.785	0.433322	0.188606	1
800812	cg06350257	LOC339524	Promoter_Associated	N_Shore	0.000779067	0.000579598	4.6305	0.693041	Post up vs Baseline	0.0741967	Post up vs Baseline	0.237472	1.24338	0.186095	24 h up vs Baseline	0.0219997	24 h up vs Baseline	0.00135053	-0.506946	17.2089	-4.14836	-0.506946	24 h down vs Post	-0.052197	24 h down vs Post	13.7798	1.23471	0.537617	1
311843	cg19713585	ECI1		N_Shelf	0.000779258	0.0193995	-2.69748	-0.225022	Post down vs Baseline	-0.0135658	Post down vs Baseline	0.000238986	-5.15504	-0.43003	24 h down vs Baseline	-0.0274664	24 h down vs Baseline	0.0108654	-0.205008	9.05937	-3.00988	-0.205008	24 h down vs Post	-0.0139006	24 h down vs Post	13.779	0.383541	0.167011	1
188908	cg27093784			N_Shore	0.000781168	0.000816595	4.43314	0.559622	Post up vs Baseline	0.0624954	Post up vs Baseline	0.405641	0.861893	0.108802	24 h up vs Baseline	0.0129573	24 h up vs Baseline	0.000906019	-0.45082	19.1307	-4.37386	-0.45082	24 h down vs Post	-0.0495381	24 h down vs Post	13.7709	0.877791	0.382454	1
503785	cg24256423	TRPS1			0.000781293	0.0267018	-2.52421	-0.336639	Post down vs Baseline	-0.0415155	Post down vs Baseline	0.106233	1.74657	0.232929	24 h up vs Baseline	0.0247356	24 h up vs Baseline	0.000211003	0.569568	27.3594	5.23062	0.569568	24 h up vs Post	0.066251	24 h up vs Post	13.7704	0.979677	0.426862	1
748402	cg03822267	NFKBIE	Unclassified_Cell_type_specific	S_Shore	0.000781323	0.000296978	5.02433	0.638845	Post up vs Baseline	0.0979888	Post up vs Baseline	0.046441	2.21997	0.28227	24 h up vs Baseline	0.0454268	24 h up vs Baseline	0.00494331	-0.356575	11.7966	-3.43462	-0.356575	24 h down vs Post	-0.0525621	24 h down vs Post	13.7703	0.890508	0.388013	1
312967	cg08110610	SAG			0.000781347	0.197789	1.3634	0.171312	Post up vs Baseline	0.0119213	Post up vs Baseline	0.0141343	-2.8683	-0.360404	24 h down vs Baseline	-0.0268375	24 h down vs Baseline	0.000228297	-0.531716	26.8609	-5.18275	-0.531716	24 h down vs Post	-0.0387588	24 h down vs Post	13.7702	0.869619	0.378914	1
518182	cg08881202	CCNB1IP1	Promoter_Associated		0.000781826	0.00792616	3.17966	0.170721	Post up vs Baseline	0.00640987	Post up vs Baseline	0.34093	-0.991679	-0.0532447	24 h down vs Baseline	-0.00177997	24 h down vs Baseline	0.000257994	-0.223966	26.1001	-5.10883	-0.223966	24 h down vs Post	-0.00818984	24 h down vs Post	13.7682	0.158762	0.0691866	1
295405	cg10179669	KCNK10		N_Shore	0.000782204	0.000447192	4.78179	0.320982	Post up vs Baseline	0.00729585	Post up vs Baseline	0.000434883	4.79818	0.322082	24 h up vs Baseline	0.0073016	24 h up vs Baseline	0.984316	0.00110006	0.000402852	0.0200712	0.00110006	24 h up vs Post	5.75123e-06	24 h up vs Post	13.7666	0.248123	0.108142	1
561814	cg19542238	SEMA3E			0.000785342	0.0201768	2.67624	0.192492	Post up vs Baseline	0.00495252	Post up vs Baseline	0.000242554	5.14608	0.370138	24 h up vs Baseline	0.010057	24 h up vs Baseline	0.0105658	0.177646	9.15018	3.02493	0.177646	24 h up vs Post	0.00510448	24 h up vs Post	13.7534	0.284606	0.124161	1
126944	cg16349964	RBM20		S_Shore	0.000786922	0.204728	1.34108	0.108399	Post up vs Baseline	0.00155189	Post up vs Baseline	0.000539374	4.67228	0.377661	24 h up vs Baseline	0.00584555	24 h up vs Baseline	0.00152636	0.269262	16.6454	4.07988	0.269262	24 h up vs Post	0.00429366	24 h up vs Post	13.7468	0.359258	0.156804	1
296742	cg27335943				0.000792213	0.95483	0.0578378	0.0116222	Post up vs Baseline	0.000714272	Post up vs Baseline	0.00224292	-3.86629	-0.77691	24 h down vs Baseline	-0.0776048	24 h down vs Baseline	0.000429094	-0.788532	23.0982	-4.80605	-0.788532	24 h down vs Post	-0.078319	24 h down vs Post	13.7247	2.21675	0.96909	1
603285	cg21582089	LOC102724201			0.000793149	0.00439548	3.49832	0.420518	Post up vs Baseline	0.0693332	Post up vs Baseline	0.576535	-0.574052	-0.0690045	24 h down vs Baseline	-0.0118002	24 h down vs Baseline	0.000315797	-0.489523	24.8763	-4.98761	-0.489523	24 h down vs Post	-0.0811334	24 h down vs Post	13.7208	0.793035	0.346787	1
595239	cg27377279	ARHGAP27			0.000794431	0.680593	0.42185	0.0695098	Post up vs Baseline	0.00339257	Post up vs Baseline	0.00358054	-3.60986	-0.59481	24 h down vs Baseline	-0.0366904	24 h down vs Baseline	0.000343345	-0.664319	24.382	-4.93782	-0.664319	24 h down vs Post	-0.0400829	24 h down vs Post	13.7155	1.48952	0.651608	1
204512	cg20351190	MEG8	Unclassified_Cell_type_specific		0.000794973	0.803957	0.253787	0.0230729	Post up vs Baseline	0.00143528	Post up vs Baseline	0.00287559	-3.72968	-0.339083	24 h down vs Baseline	-0.0159048	24 h down vs Baseline	0.000379333	-0.362156	23.802	-4.87873	-0.362156	24 h down vs Post	-0.0173401	24 h down vs Post	13.7133	0.453388	0.198371	1
344925	cg27020573	BOD1	Promoter_Associated	Island	0.000795835	0.00129574	4.1716	0.320177	Post up vs Baseline	0.00692897	Post up vs Baseline	0.680476	0.422015	0.0323903	24 h up vs Baseline	0.000648268	24 h up vs Baseline	0.000619134	-0.287786	21.0891	-4.59228	-0.287786	24 h down vs Post	-0.0062807	24 h down vs Post	13.7097	0.323045	0.141379	1
156668	cg14453945	SDHC			0.00079848	0.453908	0.774003	0.0780918	Post up vs Baseline	0.00472949	Post up vs Baseline	0.00586083	-3.34251	-0.337237	24 h down vs Baseline	-0.0203979	24 h down vs Baseline	0.000288496	-0.415329	25.4185	-5.04168	-0.415329	24 h down vs Post	-0.0251274	24 h down vs Post	13.6988	0.557788	0.244307	1
436820	cg26570776				0.000799685	0.000233091	5.17016	0.519646	Post up vs Baseline	0.0354991	Post up vs Baseline	0.0148275	2.84251	0.285697	24 h up vs Baseline	0.0208595	24 h up vs Baseline	0.0146018	-0.233949	8.12691	-2.85077	-0.233949	24 h down vs Post	-0.0146397	24 h down vs Post	13.6939	0.553343	0.242448	1
103550	cg23900774	KCNK13		Island	0.00080109	0.00237557	3.83462	0.384524	Post up vs Baseline	0.00524061	Post up vs Baseline	0.000218383	5.20971	0.522413	24 h up vs Baseline	0.00737502	24 h up vs Baseline	0.117965	0.13789	2.83631	1.68413	0.13789	24 h up vs Post	0.00213441	24 h up vs Post	13.6881	0.550561	0.241331	1
624726	cg07335915			Island	0.000803372	0.782485	-0.282351	-0.0497111	Post down vs Baseline	-0.0015136	Post down vs Baseline	0.00301021	3.70463	0.652242	24 h up vs Baseline	0.0366197	24 h up vs Baseline	0.000376586	0.701953	23.844	4.88303	0.701953	24 h up vs Post	0.0381333	24 h up vs Post	13.6788	1.69604	0.743942	1
28785	cg04655303	MAPK12	Unclassified_Cell_type_specific	Island	0.000803446	0.379417	-0.91261	-0.0406059	Post down vs Baseline	-0.000554661	Post down vs Baseline	0.00721537	3.23029	0.14373	24 h up vs Baseline	0.00219639	24 h up vs Baseline	0.000273367	0.184336	25.7455	5.074	0.184336	24 h up vs Post	0.00275105	24 h up vs Post	13.6785	0.108319	0.0475138	1
307626	cg05950416			N_Shore	0.000803863	0.0153413	2.82415	0.497295	Post up vs Baseline	0.0335914	Post up vs Baseline	0.187331	-1.3983	-0.246222	24 h down vs Baseline	-0.0196949	24 h down vs Baseline	0.000232603	-0.743517	26.7437	-5.17143	-0.743517	24 h down vs Post	-0.0532863	24 h down vs Post	13.6768	1.69628	0.744155	1
197898	cg25204186	ACCN1			0.000807066	0.0130309	2.91207	0.346468	Post up vs Baseline	0.035616	Post up vs Baseline	0.219857	-1.29447	-0.154012	24 h down vs Baseline	-0.0180216	24 h down vs Baseline	0.000240212	-0.500479	26.5425	-5.15194	-0.500479	24 h down vs Post	-0.0536376	24 h down vs Post	13.6638	0.773662	0.339729	1
284740	cg13765417	DYNC1H1			0.000807996	0.000215216	-5.21859	-0.578082	Post down vs Baseline	-0.0385279	Post down vs Baseline	0.00304692	-3.69799	-0.40964	24 h down vs Baseline	-0.0261297	24 h down vs Baseline	0.0872106	0.168442	3.46832	1.86234	0.168442	24 h up vs Post	0.0123982	24 h up vs Post	13.66	0.670474	0.294499	1
270340	cg05275605	NCRNA00175		N_Shelf	0.000811724	0.0300534	2.45973	0.157995	Post up vs Baseline	0.0205816	Post up vs Baseline	0.0978194	-1.79526	-0.115314	24 h down vs Baseline	-0.015868	24 h down vs Baseline	0.000217822	-0.273309	27.1573	-5.21127	-0.273309	24 h down vs Post	-0.0364496	24 h down vs Post	13.6449	0.225186	0.0990199	1
510626	cg06861011	ACOXL			0.000812312	0.508667	0.681217	0.0687621	Post up vs Baseline	0.00334854	Post up vs Baseline	0.00521181	-3.40598	-0.3438	24 h down vs Baseline	-0.0212762	24 h down vs Baseline	0.000306336	-0.412562	25.0578	-5.00577	-0.412562	24 h down vs Post	-0.0246248	24 h down vs Post	13.6425	0.556009	0.244534	1
693829	cg01553632		Unclassified	Island	0.000813074	0.0326419	-2.41453	-0.341995	Post down vs Baseline	-0.00942862	Post down vs Baseline	0.0902675	1.84228	0.260942	24 h up vs Baseline	0.00908264	24 h up vs Baseline	0.000217021	0.602937	27.1807	5.21351	0.602937	24 h up vs Post	0.0185113	24 h up vs Post	13.6395	1.09454	0.481489	1
799352	cg00224671	LAMC3	Unclassified	Island	0.000816275	0.000410508	4.83212	0.402609	Post up vs Baseline	0.0173272	Post up vs Baseline	0.000519537	4.6941	0.39111	24 h up vs Baseline	0.0168529	24 h up vs Baseline	0.868587	-0.0114993	0.0285722	-0.169033	-0.0114993	24 h down vs Post	-0.000474369	24 h down vs Post	13.6266	0.378391	0.166611	1
87308	cg10640845	ONECUT3		Island	0.000818645	0.935509	0.0826291	0.0134215	Post up vs Baseline	0.000657225	Post up vs Baseline	0.00194756	3.94435	0.640684	24 h up vs Baseline	0.0228275	24 h up vs Baseline	0.000488862	0.627263	22.3693	4.72962	0.627263	24 h up vs Post	0.0221702	24 h up vs Post	13.6171	1.43709	0.633212	1
654173	cg18744117	NAE1		S_Shore	0.000820187	0.0206118	2.66469	0.227366	Post up vs Baseline	0.037521	Post up vs Baseline	0.143101	-1.56697	-0.133702	24 h down vs Baseline	-0.0226857	24 h down vs Baseline	0.000228315	-0.361067	26.8604	-5.18271	-0.361067	24 h down vs Post	-0.0602067	24 h down vs Post	13.611	0.396373	0.174729	1
461547	cg16285217				0.000820797	0.0453666	-2.23298	-0.10124	Post down vs Baseline	-0.00518917	Post down vs Baseline	0.000307771	-5.00298	-0.226826	24 h down vs Baseline	-0.0118532	24 h down vs Baseline	0.00534286	-0.125587	11.5093	-3.39254	-0.125587	24 h down vs Post	-0.00666403	24 h down vs Post	13.6085	0.111892	0.0493333	1
272285	cg00838829	SSBP3		N_Shore	0.000823514	0.81986	0.232774	0.0175431	Post up vs Baseline	0.00142153	Post up vs Baseline	0.00288485	-3.72792	-0.280956	24 h down vs Baseline	-0.0277922	24 h down vs Baseline	0.000397673	-0.298499	23.5307	-4.85084	-0.298499	24 h down vs Post	-0.0292137	24 h down vs Post	13.5977	0.308936	0.136318	1
476660	cg17428922	VARS2		S_Shelf	0.000823597	0.00057492	4.6352	0.413854	Post up vs Baseline	0.0333726	Post up vs Baseline	0.215014	1.3091	0.116883	24 h up vs Baseline	0.01043	24 h up vs Baseline	0.00154355	-0.296971	16.5944	-4.07362	-0.296971	24 h down vs Post	-0.0229426	24 h down vs Post	13.5974	0.433584	0.191323	1
358726	cg11022519	PCCB		N_Shore	0.000823919	0.0256972	2.54508	0.234692	Post up vs Baseline	0.0336329	Post up vs Baseline	0.115716	-1.69566	-0.156364	24 h down vs Baseline	-0.0235226	24 h down vs Baseline	0.000224168	-0.391056	26.9758	-5.19383	-0.391056	24 h down vs Post	-0.0571556	24 h down vs Post	13.5961	0.462455	0.204082	1
284335	cg26483294	ZMIZ1			0.000823937	0.0151636	2.83043	0.358788	Post up vs Baseline	0.0300112	Post up vs Baseline	0.193538	-1.3774	-0.1746	24 h down vs Baseline	-0.0170823	24 h down vs Baseline	0.000239588	-0.533388	26.5587	-5.15352	-0.533388	24 h down vs Post	-0.0470935	24 h down vs Post	13.5961	0.873862	0.385639	1
63676	cg08082791	MAPK8IP3		S_Shore	0.000825607	0.109472	-1.72874	-0.162684	Post down vs Baseline	-0.00519945	Post down vs Baseline	0.00042016	-4.81843	-0.45344	24 h down vs Baseline	-0.0162039	24 h down vs Baseline	0.00260416	-0.290756	14.3193	-3.78408	-0.290756	24 h down vs Post	-0.0110044	24 h down vs Post	13.5895	0.481384	0.21254	1
244456	cg26936496	ICAM2			0.000826386	0.000264985	5.09273	0.409538	Post up vs Baseline	0.0585993	Post up vs Baseline	0.0247178	2.5662	0.206364	24 h up vs Baseline	0.03027	24 h up vs Baseline	0.009287	-0.203174	9.57499	-3.09435	-0.203174	24 h down vs Post	-0.0283293	24 h down vs Post	13.5864	0.35144	0.155203	1
636074	cg08049614				0.000831006	0.00184622	3.97398	0.303392	Post up vs Baseline	0.0435056	Post up vs Baseline	0.891828	0.138906	0.0106047	24 h up vs Baseline	0.00165532	24 h up vs Baseline	0.000516976	-0.292787	22.0616	-4.69698	-0.292787	24 h down vs Post	-0.0418503	24 h down vs Post	13.5682	0.316329	0.139884	1
250916	cg23630442			Island	0.000831705	0.0145115	2.85411	0.384988	Post up vs Baseline	0.053809	Post up vs Baseline	0.203525	-1.3449	-0.181412	24 h down vs Baseline	-0.0263009	24 h down vs Baseline	0.000243905	-0.5664	26.4476	-5.14272	-0.5664	24 h down vs Post	-0.08011	24 h down vs Post	13.5654	0.987293	0.43668	1
594881	cg14985548				0.000832207	0.323973	1.02856	0.105404	Post up vs Baseline	0.00847644	Post up vs Baseline	0.000737705	4.49133	0.460258	24 h up vs Baseline	0.034756	24 h up vs Baseline	0.0011454	0.354854	17.9862	4.24101	0.354854	24 h up vs Post	0.0262795	24 h up vs Post	13.5635	0.569748	0.252036	1
554365	cg16333393	UBE2Q2		S_Shelf	0.000835875	0.415396	0.843594	0.10576	Post up vs Baseline	0.0121346	Post up vs Baseline	0.00674882	-3.26634	-0.409495	24 h down vs Baseline	-0.0520411	24 h down vs Baseline	0.0002924	-0.515255	25.3374	-5.03362	-0.515255	24 h down vs Post	-0.0641757	24 h down vs Post	13.5491	0.851815	0.377212	1
73903	cg11720358	PSMD10	Promoter_Associated	Island	0.000836629	0.0045229	3.48281	0.213592	Post up vs Baseline	0.00527446	Post up vs Baseline	0.000220078	5.20501	0.319211	24 h up vs Baseline	0.00816112	24 h up vs Baseline	0.0566063	0.105618	4.44896	2.10926	0.105618	24 h up vs Post	0.00288666	24 h up vs Post	13.5462	0.203793	0.0902657	1
20790	cg12052348	ATP5L	Promoter_Associated	Island	0.00084115	0.00183212	3.97823	0.192591	Post up vs Baseline	0.00406029	Post up vs Baseline	0.000240969	5.15004	0.24932	24 h up vs Baseline	0.00538064	24 h up vs Baseline	0.176787	0.0567288	2.05971	1.43517	0.0567288	24 h up vs Post	0.00132035	24 h up vs Post	13.5287	0.126826	0.0562476	1
151816	cg02385908		Unclassified_Cell_type_specific	S_Shelf	0.000841435	0.00108545	4.27137	0.331724	Post up vs Baseline	0.0243566	Post up vs Baseline	0.000279823	5.05998	0.39297	24 h up vs Baseline	0.0281144	24 h up vs Baseline	0.353181	0.0612455	0.932868	0.965851	0.0612455	24 h up vs Post	0.00375778	24 h up vs Post	13.5276	0.326362	0.144754	1
770249	cg18709545	VAX1		N_Shore	0.000841614	0.147732	1.54736	0.151666	Post up vs Baseline	0.0143972	Post up vs Baseline	0.020421	-2.66973	-0.261676	24 h down vs Baseline	-0.022681	24 h down vs Baseline	0.000235138	-0.413342	26.6758	-5.16486	-0.413342	24 h down vs Post	-0.0370781	24 h down vs Post	13.5269	0.519815	0.23057	1
58412	cg01730534	CACYBP	Unclassified	N_Shore	0.000843954	0.00901132	3.11057	0.15496	Post up vs Baseline	0.00519299	Post up vs Baseline	0.000229615	5.17926	0.258017	24 h up vs Baseline	0.00892633	24 h up vs Baseline	0.026244	0.103057	6.41925	2.53362	0.103057	24 h up vs Post	0.00373334	24 h up vs Post	13.5178	0.134192	0.0595623	1
705268	cg04609773	C14orf37	Unclassified		0.000845909	0.000232898	5.17066	1.28209	Post up vs Baseline	0.0894914	Post up vs Baseline	0.00233153	3.84493	0.953366	24 h up vs Baseline	0.060831	24 h up vs Baseline	0.130402	-0.328722	2.63636	-1.62369	-0.328722	24 h down vs Post	-0.0286604	24 h down vs Post	13.5103	3.32252	1.47555	1
555498	cg12136883				0.000846327	0.0335936	2.39878	0.277104	Post up vs Baseline	0.0387618	Post up vs Baseline	0.0909627	-1.83781	-0.212302	24 h down vs Baseline	-0.0312838	24 h down vs Baseline	0.000226056	-0.489406	26.923	-5.18874	-0.489406	24 h down vs Post	-0.0700456	24 h down vs Post	13.5087	0.721075	0.320272	1
597103	cg01176417				0.000846804	0.00601117	3.32882	0.244116	Post up vs Baseline	0.014745	Post up vs Baseline	0.464274	-0.755928	-0.0554351	24 h down vs Baseline	-0.00381826	24 h down vs Baseline	0.000307876	-0.299551	25.0278	-5.00278	-0.299551	24 h down vs Post	-0.0185633	24 h down vs Post	13.5069	0.290552	0.129069	1
20934	cg19665644	RASSF10		Island	0.000848969	0.00724211	3.2283	0.142768	Post up vs Baseline	0.00250651	Post up vs Baseline	0.000226801	5.18674	0.229378	24 h up vs Baseline	0.00416807	24 h up vs Baseline	0.0336048	0.08661	5.75325	2.39859	0.08661	24 h up vs Post	0.00166156	24 h up vs Post	13.4986	0.1056	0.0469381	1
111707	cg01965325	THSD1	Unclassified_Cell_type_specific	Island	0.000851887	0.0394712	-2.31007	-0.197332	Post down vs Baseline	-0.00230983	Post down vs Baseline	0.0779689	1.92713	0.16462	24 h up vs Baseline	0.00218462	24 h up vs Baseline	0.000225775	0.361952	26.9308	5.18949	0.361952	24 h up vs Post	0.00449446	24 h up vs Post	13.4874	0.393671	0.175128	1
25192	cg27477373	ZNF542	Unclassified	Island	0.00085608	0.148881	1.54258	0.0705788	Post up vs Baseline	0.00155642	Post up vs Baseline	0.000494869	4.72248	0.216071	24 h up vs Baseline	0.0049764	24 h up vs Baseline	0.00213093	0.145492	15.1676	3.89457	0.145492	24 h up vs Post	0.00341998	24 h up vs Post	13.4715	0.112805	0.0502416	1
140749	cg07610336		Unclassified		0.000857748	0.141428	1.57418	0.240156	Post up vs Baseline	0.0208404	Post up vs Baseline	0.0217227	-2.63627	-0.402188	24 h down vs Baseline	-0.0312307	24 h down vs Baseline	0.000238317	-0.642344	26.5919	-5.15673	-0.642344	24 h down vs Post	-0.0520711	24 h down vs Post	13.4652	1.25357	0.558584	1
302590	cg27257137		Unclassified	S_Shore	0.000861946	0.00295155	3.7154	0.596977	Post up vs Baseline	0.0386851	Post up vs Baseline	0.829394	-0.220231	-0.0353859	24 h down vs Baseline	-0.00133406	24 h down vs Baseline	0.000418938	-0.632363	23.2338	-4.82014	-0.632363	24 h down vs Post	-0.0400191	24 h down vs Post	13.4493	1.38888	0.619606	1
3040	cg00569385	MLLT11	Promoter_Associated	Island	0.000867356	0.0027498	3.75421	0.361447	Post up vs Baseline	0.0298521	Post up vs Baseline	0.000234804	5.16572	0.497345	24 h up vs Baseline	0.0429181	24 h up vs Baseline	0.109471	0.135898	2.98857	1.72875	0.135898	24 h up vs Post	0.013066	24 h up vs Post	13.4291	0.497919	0.222467	1
90375	cg01466862	ZC3H8	Promoter_Associated	Island	0.000868323	0.215187	1.30857	0.0542769	Post up vs Baseline	0.00050386	Post up vs Baseline	0.000601014	4.60947	0.191191	24 h up vs Baseline	0.00187866	24 h up vs Baseline	0.00163139	0.136914	16.3439	4.04276	0.136914	24 h up vs Post	0.0013748	24 h up vs Post	13.4254	0.0923893	0.04129	1
703730	cg23197297				0.000868939	0.133157	1.61099	0.14759	Post up vs Baseline	0.0178247	Post up vs Baseline	0.0233745	-2.59654	-0.237881	24 h down vs Baseline	-0.0308721	24 h down vs Baseline	0.000239735	-0.38547	26.5549	-5.15315	-0.38547	24 h down vs Post	-0.0486967	24 h down vs Post	13.4232	0.450653	0.201437	1
393617	cg13889173				0.000869225	0.390368	0.891148	0.108288	Post up vs Baseline	0.0105429	Post up vs Baseline	0.00749026	-3.21014	-0.390079	24 h down vs Baseline	-0.0400298	24 h down vs Baseline	0.00029762	-0.498367	25.2309	-5.02303	-0.498367	24 h down vs Post	-0.0505728	24 h down vs Post	13.4221	0.792753	0.35438	1
597719	cg13880583	PEPD			0.000870497	0.000261388	5.10096	0.518852	Post up vs Baseline	0.0879387	Post up vs Baseline	0.018342	2.72777	0.27746	24 h up vs Baseline	0.0474648	24 h up vs Baseline	0.0131652	-0.241393	8.44802	-2.90655	-0.241393	24 h down vs Post	-0.0404739	24 h down vs Post	13.4174	0.555279	0.248311	1
786139	cg21322172				0.0008712	0.100671	-1.77835	-0.117766	Post down vs Baseline	-0.00495609	Post down vs Baseline	0.000425047	-4.81163	-0.318635	24 h down vs Baseline	-0.0143284	24 h down vs Baseline	0.00295377	-0.200869	13.8011	-3.71499	-0.200869	24 h down vs Post	-0.00937228	24 h down vs Post	13.4147	0.235312	0.105248	1
604133	cg00701318				0.000872101	0.00284848	3.73487	0.337468	Post up vs Baseline	0.0378869	Post up vs Baseline	0.856782	-0.184397	-0.0166613	24 h down vs Baseline	-0.00203917	24 h down vs Baseline	0.000433458	-0.35413	23.041	-4.80011	-0.35413	24 h down vs Post	-0.0399261	24 h down vs Post	13.4114	0.437973	0.195941	1
317756	cg06099218		Unclassified_Cell_type_specific	Island	0.00087442	0.00049054	4.72761	0.293911	Post up vs Baseline	0.00554336	Post up vs Baseline	0.000492737	4.725	0.293749	24 h up vs Baseline	0.0055512	24 h up vs Baseline	0.997502	-0.000162284	1.0221e-05	-0.00319703	-0.000162284	24 h down vs Post	7.83801e-06	24 h up vs Post	13.4028	0.207207	0.0927597	1
766989	cg08095532	PSMA4		N_Shore	0.000874593	0.00580225	-3.34794	-0.240207	Post down vs Baseline	-0.0106133	Post down vs Baseline	0.000231057	-5.17547	-0.371328	24 h down vs Baseline	-0.0170891	24 h down vs Baseline	0.0449377	-0.131121	5.00981	-2.23826	-0.131121	24 h down vs Post	-0.00647585	24 h down vs Post	13.4022	0.275963	0.123546	1
241226	ch.7.3089487R	CNTNAP2			0.000874627	0.00144579	4.11019	2.21099	Post up vs Baseline	0.0985208	Post up vs Baseline	0.700723	0.393679	0.211771	24 h up vs Baseline	0.00598859	24 h up vs Baseline	0.000664131	-1.99921	20.7186	-4.55177	-1.99921	24 h down vs Post	-0.0925322	24 h down vs Post	13.402	15.5124	6.9448	1
193165	cg13829281	CCDC82			0.000876088	0.000234481	-5.16656	-0.201463	Post down vs Baseline	-0.0130764	Post down vs Baseline	0.00314864	-3.68003	-0.143498	24 h down vs Baseline	-0.00917898	24 h down vs Baseline	0.0936793	0.0579651	3.31464	1.82061	0.0579651	24 h up vs Post	0.00389742	24 h up vs Post	13.3966	0.0814787	0.0364921	1
256014	cg08499392	TRIM45		S_Shore	0.000876133	0.000381648	-4.87514	-0.296861	Post down vs Baseline	-0.019997	Post down vs Baseline	0.0744706	-1.95351	-0.118955	24 h down vs Baseline	-0.00759111	24 h down vs Baseline	0.00379448	0.177906	12.8038	3.57824	0.177906	24 h up vs Post	0.0124059	24 h up vs Post	13.3965	0.198694	0.0889909	1
696767	cg12900807	GRASP	Unclassified_Cell_type_specific	S_Shelf	0.000878359	0.0030279	3.70142	0.52414	Post up vs Baseline	0.0758658	Post up vs Baseline	0.823748	-0.227654	-0.032237	24 h down vs Baseline	-0.00517853	24 h down vs Baseline	0.000424695	-0.556377	23.1564	-4.81211	-0.556377	24 h down vs Post	-0.0810444	24 h down vs Post	13.3883	1.07385	0.481248	1
730523	cg25730138	NDUFA11	Promoter_Associated	Island	0.000881438	0.000461291	4.76359	0.568257	Post up vs Baseline	0.0132037	Post up vs Baseline	0.000534118	4.67798	0.558045	24 h up vs Baseline	0.012751	24 h up vs Baseline	0.918228	-0.0102124	0.0109933	-0.104849	-0.0102124	24 h down vs Post	-0.00045271	24 h down vs Post	13.377	0.761447	0.341533	1
198634	cg05454901	PLXNA4			0.000882251	0.000259769	5.1047	0.415978	Post up vs Baseline	0.0455062	Post up vs Baseline	0.0165285	2.78396	0.226863	24 h up vs Baseline	0.0257069	24 h up vs Baseline	0.0148331	-0.189115	8.0787	-2.84231	-0.189115	24 h down vs Post	-0.0197993	24 h down vs Post	13.374	0.35524	0.159372	1
445096	cg13529166	LOC101927637			0.000884455	0.000567267	4.64298	0.521854	Post up vs Baseline	0.0710908	Post up vs Baseline	0.186893	1.39979	0.157332	24 h up vs Baseline	0.0227111	24 h up vs Baseline	0.00185256	-0.364522	15.7774	-3.97207	-0.364522	24 h down vs Post	-0.0483796	24 h down vs Post	13.3659	0.675406	0.303191	1
703053	cg03228943	LOC150185		Island	0.000885137	0.0108147	3.01239	0.402817	Post up vs Baseline	0.0454018	Post up vs Baseline	0.283268	-1.12333	-0.150212	24 h down vs Baseline	-0.0193301	24 h down vs Baseline	0.000277397	-0.553028	25.6563	-5.06521	-0.553028	24 h down vs Post	-0.0647319	24 h down vs Post	13.3635	0.955807	0.429144	1
413489	cg13582266	ITIH6			0.000886947	0.739586	-0.340201	-0.0350759	Post down vs Baseline	-0.00139007	Post down vs Baseline	0.00155126	-4.07084	-0.419718	24 h down vs Baseline	-0.0262189	24 h down vs Baseline	0.000644499	-0.384642	20.8765	-4.56908	-0.384642	24 h down vs Post	-0.0248288	24 h down vs Post	13.3569	0.567952	0.255128	1
90317	cg11015251	HOXA4	Promoter_Associated	Island	0.000887002	0.954313	-0.0585	-0.0268068	Post down vs Baseline	0.00523922	Post up vs Baseline	0.00247017	3.81312	1.74731	24 h up vs Baseline	0.0915822	24 h up vs Baseline	0.000478824	1.77412	22.4842	4.74175	1.77412	24 h up vs Post	0.086343	24 h up vs Post	13.3567	11.2186	5.03954	1
412619	cg09360571	ID4		S_Shore	0.000888595	0.363487	-0.944616	-0.0675063	Post down vs Baseline	-0.00266812	Post down vs Baseline	0.000840909	-4.41638	-0.315613	24 h down vs Baseline	-0.012007	24 h down vs Baseline	0.00112328	-0.248107	18.0797	-4.25202	-0.248107	24 h down vs Post	-0.00933892	24 h down vs Post	13.3509	0.272739	0.122571	1
635986	cg21837225				0.00089177	0.000292714	5.03298	0.791124	Post up vs Baseline	0.123538	Post up vs Baseline	0.0284326	2.48999	0.391396	24 h up vs Baseline	0.0628903	24 h up vs Baseline	0.00894547	-0.399728	9.70021	-3.11452	-0.399728	24 h down vs Post	-0.0606478	24 h down vs Post	13.3394	1.31836	0.592993	1
728783	cg19539533	RASGRF1			0.000892853	0.000752786	-4.47972	-0.437021	Post down vs Baseline	-0.0331669	Post down vs Baseline	0.00036485	-4.90177	-0.478195	24 h down vs Baseline	-0.0362726	24 h down vs Baseline	0.614615	-0.0411735	0.267192	-0.516907	-0.0411735	24 h down vs Post	-0.00310565	24 h down vs Post	13.3355	0.507658	0.22841	1
573002	cg03454027				0.00089697	0.00502298	-3.42596	-0.226423	Post down vs Baseline	-0.00994817	Post down vs Baseline	0.000236456	-5.16148	-0.341124	24 h down vs Baseline	-0.0156027	24 h down vs Baseline	0.0549872	-0.114701	4.51804	-2.12557	-0.114701	24 h down vs Post	-0.00565451	24 h down vs Post	13.3206	0.232735	0.104831	1
587302	cg07328505	TXN		Island	0.000897168	0.000239703	5.15323	0.715937	Post up vs Baseline	0.0253077	Post up vs Baseline	0.00736382	3.21932	0.447259	24 h up vs Baseline	0.0144023	24 h up vs Baseline	0.0354951	-0.268678	5.61002	-2.36855	-0.268678	24 h down vs Post	-0.0109054	24 h down vs Post	13.3199	1.02838	0.463235	1
361521	cg03915682		Unclassified_Cell_type_specific	S_Shelf	0.000899521	0.00239975	3.82904	0.396723	Post up vs Baseline	0.0462567	Post up vs Baseline	0.980352	-0.0251455	-0.0026053	24 h down vs Baseline	-0.000871857	24 h down vs Baseline	0.000496642	-0.399328	22.2821	-4.72039	-0.399328	24 h down vs Post	-0.0471285	24 h down vs Post	13.3115	0.571586	0.257636	1
450156	cg11707219	FGF17		Island	0.000900958	0.155027	1.51753	0.212251	Post up vs Baseline	0.0350219	Post up vs Baseline	0.0206655	-2.66329	-0.372504	24 h down vs Baseline	-0.0640543	24 h down vs Baseline	0.000253074	-0.584756	26.2189	-5.12044	-0.584756	24 h down vs Post	-0.0990762	24 h down vs Post	13.3064	1.04123	0.469501	1
495847	cg13733390				0.000904508	0.446	0.787971	0.0808056	Post up vs Baseline	0.010328	Post up vs Baseline	0.00666822	-3.27282	-0.335625	24 h down vs Baseline	-0.0480283	24 h down vs Baseline	0.000323395	-0.41643	24.7351	-4.97344	-0.41643	24 h down vs Post	-0.0583563	24 h down vs Post	13.2937	0.559202	0.252391	1
128995	cg03739014	LEFTY2		S_Shelf	0.000905463	0.0332952	2.40367	0.252357	Post up vs Baseline	0.0304702	Post up vs Baseline	0.097505	-1.79715	-0.18868	24 h down vs Baseline	-0.0249825	24 h down vs Baseline	0.000243016	-0.441037	26.4703	-5.14493	-0.441037	24 h down vs Post	-0.0554527	24 h down vs Post	13.2903	0.585974	0.264542	1
705195	cg09503640	GK5			0.000905497	0.00948085	3.08323	0.196374	Post up vs Baseline	0.0122866	Post up vs Baseline	0.325861	-1.02439	-0.065244	24 h down vs Baseline	-0.00429592	24 h down vs Baseline	0.000293792	-0.261618	25.3087	-5.03078	-0.261618	24 h down vs Post	-0.0165825	24 h down vs Post	13.2902	0.215648	0.0973567	1
623226	cg08313108	OR4S1			0.000906419	0.000295151	5.02802	0.396397	Post up vs Baseline	0.0371488	Post up vs Baseline	0.0276857	2.5045	0.197449	24 h up vs Baseline	0.0194993	24 h up vs Baseline	0.00935083	-0.198948	9.55219	-3.09066	-0.198948	24 h down vs Post	-0.0176495	24 h down vs Post	13.2869	0.330333	0.149169	1
721761	cg19462087	RCVRN	Unclassified	S_Shore	0.000907192	0.000589708	-4.62047	-0.691208	Post down vs Baseline	-0.0388757	Post down vs Baseline	0.193523	-1.37744	-0.206061	24 h down vs Baseline	-0.0124646	24 h down vs Baseline	0.00185319	0.485147	15.7759	3.97188	0.485147	24 h up vs Post	0.0264111	24 h up vs Post	13.2842	1.18916	0.537101	1
649878	cg17296551	C2orf60	Promoter_Associated	N_Shore	0.00091159	0.000485348	4.73383	0.373057	Post up vs Baseline	0.00873017	Post up vs Baseline	0.000541226	4.67029	0.368049	24 h up vs Baseline	0.00863266	24 h up vs Baseline	0.939246	-0.00500798	0.0060575	-0.0778299	-0.00500798	24 h down vs Post	-9.75089e-05	24 h down vs Post	13.2687	0.329617	0.149051	1
534293	cg16395492	BAZ2B			0.000911723	0.000735206	-4.49328	-0.327585	Post down vs Baseline	-0.0175784	Post down vs Baseline	0.000382845	-4.87328	-0.355289	24 h down vs Baseline	-0.0191289	24 h down vs Baseline	0.649973	-0.0277043	0.216603	-0.465407	-0.0277043	24 h down vs Post	-0.00155051	24 h down vs Post	13.2682	0.282092	0.127565	1
266196	cg07275179	ATXN7			0.000912113	0.119401	1.67688	0.222327	Post up vs Baseline	0.0223047	Post up vs Baseline	0.0272908	-2.51233	-0.333094	24 h down vs Baseline	-0.0386595	24 h down vs Baseline	0.000248801	-0.55542	26.3242	-5.13071	-0.55542	24 h down vs Post	-0.0609642	24 h down vs Post	13.2668	0.932837	0.421882	1
151655	cg08968442	DYM		S_Shore	0.000912877	0.0852073	-1.87584	-0.12004	Post down vs Baseline	-0.00905964	Post down vs Baseline	0.000414866	-4.8259	-0.308822	24 h down vs Baseline	-0.0242812	24 h down vs Baseline	0.00355951	-0.188782	13.0543	-3.61307	-0.188782	24 h down vs Post	-0.0152216	24 h down vs Post	13.2641	0.21727	0.0982816	1
120079	cg00433770	ANKLE1	Promoter_Associated	Island	0.000912969	0.0519706	2.1572	0.161396	Post up vs Baseline	0.00172842	Post up vs Baseline	0.000351342	4.92414	0.368411	24 h up vs Baseline	0.00425268	24 h up vs Baseline	0.00537993	0.207015	11.484	3.3888	0.207015	24 h up vs Post	0.00252425	24 h up vs Post	13.2638	0.296983	0.134343	1
275324	cg25368116		Unclassified		0.000914129	0.00111963	4.25386	0.661915	Post up vs Baseline	0.0714163	Post up vs Baseline	0.513972	0.672557	0.104652	24 h up vs Baseline	0.0112248	24 h up vs Baseline	0.000886631	-0.557263	19.2386	-4.38618	-0.557263	24 h down vs Post	-0.0601914	24 h down vs Post	13.2597	1.2842	0.581099	1
318932	cg08213712				0.000917108	0.00127657	4.17997	0.301882	Post up vs Baseline	0.045089	Post up vs Baseline	0.594201	0.547307	0.0395271	24 h up vs Baseline	0.00622898	24 h up vs Baseline	0.000794131	-0.262355	19.7944	-4.44909	-0.262355	24 h down vs Post	-0.03886	24 h down vs Post	13.2493	0.276427	0.125181	1
798276	cg12213687	COL4A1			0.000918337	0.0112452	-2.99139	-0.188485	Post down vs Baseline	-0.00809295	Post down vs Baseline	0.00025494	-5.11601	-0.322354	24 h down vs Baseline	-0.0143331	24 h down vs Baseline	0.0231357	-0.13387	6.77099	-2.60211	-0.13387	24 h down vs Post	-0.00624015	24 h down vs Post	13.245	0.210337	0.0952832	1
693083	cg17961892			N_Shore	0.000921576	0.000627865	4.58419	0.347106	Post up vs Baseline	0.0107298	Post up vs Baseline	0.000436058	4.79659	0.363189	24 h up vs Baseline	0.0113004	24 h up vs Baseline	0.799166	0.0160828	0.0676727	0.26014	0.0160828	24 h up vs Post	0.00057056	24 h up vs Post	13.2337	0.303487	0.137597	1
290441	cg01951972	ZNF462			0.000921602	0.00324515	3.66353	0.352067	Post up vs Baseline	0.0218389	Post up vs Baseline	0.806975	-0.249789	-0.0240048	24 h down vs Baseline	-0.00152828	24 h down vs Baseline	0.000438868	-0.376072	22.9711	-4.79282	-0.376072	24 h down vs Post	-0.0233672	24 h down vs Post	13.2336	0.488865	0.221647	1
511486	cg15514072			S_Shore	0.000925199	0.253545	1.19933	0.101581	Post up vs Baseline	0.00435967	Post up vs Baseline	0.0126624	-2.92751	-0.247954	24 h down vs Baseline	-0.0121863	24 h down vs Baseline	0.000282471	-0.349535	25.5463	-5.05433	-0.349535	24 h down vs Post	-0.016546	24 h down vs Post	13.2211	0.37938	0.17217	1
177759	cg26141483	NOMO1			0.00092996	0.00189254	3.96023	0.390663	Post up vs Baseline	0.02919	Post up vs Baseline	0.845536	0.199076	0.0196382	24 h up vs Baseline	0.00144291	24 h up vs Baseline	0.000604156	-0.371024	21.2194	-4.60645	-0.371024	24 h down vs Post	-0.0277471	24 h down vs Post	13.2047	0.513985	0.233547	1
806016	cg06813515	C6orf118			0.000932505	0.213794	-1.31283	-0.168876	Post down vs Baseline	-0.00675816	Post down vs Baseline	0.0152672	2.82676	0.363621	24 h up vs Baseline	0.0177326	24 h up vs Baseline	0.000275221	0.532497	25.7043	5.06994	0.532497	24 h up vs Post	0.0244908	24 h up vs Post	13.1959	0.873415	0.397129	1
412622	cg13389211	CCDC40			0.000934287	0.490485	0.711316	0.0986162	Post up vs Baseline	0.00839268	Post up vs Baseline	0.00614272	-3.31713	-0.459884	24 h down vs Baseline	-0.04783	24 h down vs Baseline	0.000345663	-0.5585	24.3426	-4.93382	-0.5585	24 h down vs Post	-0.0562227	24 h down vs Post	13.1898	1.01408	0.461299	1
195530	cg25445714	C16orf70			0.000936845	0.00109204	-4.26795	-0.250783	Post down vs Baseline	-0.0210828	Post down vs Baseline	0.000323776	-4.97274	-0.292195	24 h down vs Baseline	-0.0246151	24 h down vs Baseline	0.404961	-0.0414127	0.74508	-0.86318	-0.0414127	24 h down vs Post	-0.00353231	24 h down vs Post	13.1811	0.18204	0.0828642	1
433362	cg12778944				0.000937507	0.250777	-1.20676	-0.152366	Post down vs Baseline	-0.0181617	Post down vs Baseline	0.000697028	-4.52393	-0.571193	24 h down vs Baseline	-0.072842	24 h down vs Baseline	0.0015741	-0.418828	16.5054	-4.06269	-0.418828	24 h down vs Post	-0.0546803	24 h down vs Post	13.1788	0.840373	0.382601	1
98689	cg02048807	AHNAK2	Unclassified	Island	0.000938137	0.146763	1.55142	0.088763	Post up vs Baseline	0.000720786	Post up vs Baseline	0.000530725	4.68169	0.267858	24 h up vs Baseline	0.00231662	24 h up vs Baseline	0.00237918	0.179095	14.6979	3.83378	0.179095	24 h up vs Post	0.00159583	24 h up vs Post	13.1767	0.172532	0.0785625	1
70419	cg26817546				0.000938259	0.155636	1.5151	0.186807	Post up vs Baseline	0.0274135	Post up vs Baseline	0.0213458	-2.64575	-0.326213	24 h down vs Baseline	-0.0512181	24 h down vs Baseline	0.000263556	-0.51302	25.969	-5.09598	-0.51302	24 h down vs Post	-0.0786316	24 h down vs Post	13.1763	0.801229	0.364851	1
801277	cg18404513	KIAA0146			0.000938388	0.00509443	-3.41831	-0.379568	Post down vs Baseline	-0.0210854	Post down vs Baseline	0.000247703	-5.13338	-0.570009	24 h down vs Baseline	-0.0339898	24 h down vs Baseline	0.0574912	-0.190441	4.41221	-2.10053	-0.190441	24 h down vs Post	-0.0129045	24 h down vs Post	13.1758	0.649822	0.295915	1
564927	cg07414636				0.000938774	0.00178585	3.99243	0.271082	Post up vs Baseline	0.0134054	Post up vs Baseline	0.801665	0.256825	0.0174381	24 h up vs Baseline	0.000752062	24 h up vs Baseline	0.000637744	-0.253644	20.9322	-4.57517	-0.253644	24 h down vs Post	-0.0126533	24 h down vs Post	13.1745	0.242951	0.110646	1
78980	cg05555409	NKTR	Promoter_Associated	N_Shore	0.000940099	0.000408069	4.83563	2.18334	Post up vs Baseline	0.0888893	Post up vs Baseline	0.000719851	4.5054	2.03424	24 h up vs Baseline	0.0774397	24 h up vs Baseline	0.693005	-0.1491	0.163572	-0.40444	-0.1491	24 h down vs Post	-0.0114496	24 h down vs Post	13.17	10.7395	4.8927	1
372777	cg26946259			Island	0.000942128	0.00792791	-3.17954	-0.592915	Post down vs Baseline	-0.0525411	Post down vs Baseline	0.395177	0.881854	0.164446	24 h up vs Baseline	0.0178847	24 h up vs Baseline	0.000322994	0.757361	24.7424	4.97418	0.757361	24 h up vs Post	0.0704258	24 h up vs Post	13.1631	1.83094	0.834577	1
535316	cg14842268	RYR1			0.000942407	0.0871102	1.86301	0.342689	Post up vs Baseline	0.024032	Post up vs Baseline	0.0386833	-2.3212	-0.426969	24 h down vs Baseline	-0.0336774	24 h down vs Baseline	0.000251341	-0.769658	26.2614	-5.12458	-0.769658	24 h down vs Post	-0.0577094	24 h down vs Post	13.1622	1.78138	0.812046	1
282152	cg13623434				0.00094562	0.00690006	3.25439	0.223703	Post up vs Baseline	0.0382311	Post up vs Baseline	0.447766	-0.784838	-0.053949	24 h down vs Baseline	-0.00900206	24 h down vs Baseline	0.00033807	-0.277652	24.473	-4.94702	-0.277652	24 h down vs Post	-0.0472331	24 h down vs Post	13.1513	0.248562	0.113401	1
201633	cg23575913	ATRIP			0.000949009	0.496619	-0.701087	-0.0676992	Post down vs Baseline	-0.00399314	Post down vs Baseline	0.00112239	-4.25247	-0.410632	24 h down vs Baseline	-0.0274588	24 h down vs Baseline	0.00094561	-0.342933	18.9185	-4.34954	-0.342933	24 h down vs Post	-0.0234656	24 h down vs Post	13.1399	0.490089	0.223787	1
802908	cg10964302	CUX1			0.000949415	0.00348388	3.62478	0.325899	Post up vs Baseline	0.040706	Post up vs Baseline	0.78041	-0.285124	-0.0256351	24 h down vs Baseline	-0.00337628	24 h down vs Baseline	0.000442004	-0.351534	22.9311	-4.78864	-0.351534	24 h down vs Post	-0.0440823	24 h down vs Post	13.1385	0.424825	0.194006	1
178221	cg24121891	CACNB1		S_Shelf	0.000950967	0.00135576	-4.14619	-0.384162	Post down vs Baseline	-0.0213368	Post down vs Baseline	0.000304389	-5.00958	-0.464159	24 h down vs Baseline	-0.0263396	24 h down vs Baseline	0.311136	-0.079997	1.11817	-1.05744	-0.079997	24 h down vs Post	-0.00500284	24 h down vs Post	13.1333	0.450988	0.206035	1
606603	cg22545425				0.000954482	0.00529772	3.39713	0.486515	Post up vs Baseline	0.0641931	Post up vs Baseline	0.564035	-0.593239	-0.0849599	24 h down vs Baseline	-0.0131122	24 h down vs Baseline	0.000373951	-0.571475	23.8846	-4.88718	-0.571475	24 h down vs Post	-0.0773054	24 h down vs Post	13.1216	1.0765	0.492243	1
223657	cg22047552	FLJ25006	Gene_Associated		0.000956566	0.113959	1.70481	0.332728	Post up vs Baseline	0.0385172	Post up vs Baseline	0.0298705	-2.46306	-0.480717	24 h down vs Baseline	-0.066951	24 h down vs Baseline	0.00025982	-0.813445	26.0567	-5.10458	-0.813445	24 h down vs Post	-0.105468	24 h down vs Post	13.1146	1.99822	0.914195	1
712198	cg07282550	VAMP4		N_Shore	0.000958664	0.000263405	5.09633	0.767204	Post up vs Baseline	0.0389475	Post up vs Baseline	0.0104597	3.03035	0.456192	24 h up vs Baseline	0.0215223	24 h up vs Baseline	0.0264053	-0.311013	6.40237	-2.53029	-0.311013	24 h down vs Post	-0.0174253	24 h down vs Post	13.1076	1.18821	0.5439	1
400276	cg16265926	PHEX			0.00096151	0.0021972	-3.87765	-0.211655	Post down vs Baseline	-0.0118637	Post down vs Baseline	0.000272866	-5.0751	-0.277016	24 h down vs Baseline	-0.0158691	24 h down vs Baseline	0.168204	-0.0653607	2.15083	-1.46657	-0.0653607	24 h down vs Post	-0.00400541	24 h down vs Post	13.0982	0.156095	0.0715039	1
218610	cg22254481				0.000961756	0.457005	-0.768577	-0.0646064	Post down vs Baseline	-0.00474044	Post down vs Baseline	0.00106163	-4.28392	-0.360105	24 h down vs Baseline	-0.027822	24 h down vs Baseline	0.00102211	-0.295499	18.5364	-4.3054	-0.295499	24 h down vs Post	-0.0230816	24 h down vs Post	13.0974	0.370187	0.169585	1
167411	cg16548984	FERMT3			0.000962527	0.000409178	-4.83403	-0.473284	Post down vs Baseline	-0.0228729	Post down vs Baseline	0.00075933	-4.47476	-0.43811	24 h down vs Baseline	-0.0207615	24 h down vs Baseline	0.667748	0.0351749	0.193612	0.440013	0.0351749	24 h up vs Post	0.00211137	24 h up vs Post	13.0948	0.502095	0.230058	1
113956	cg14340110	EIF3B			0.000963755	0.0011804	4.22404	0.777674	Post up vs Baseline	0.104516	Post up vs Baseline	0.519466	0.663642	0.122181	24 h up vs Baseline	0.0182519	24 h up vs Baseline	0.00092741	-0.655493	19.0147	-4.36059	-0.655493	24 h down vs Post	-0.086264	24 h down vs Post	13.0908	1.77486	0.813485	1
505576	cg18532910	SLC6A17			0.000964131	0.0190173	2.70824	0.350449	Post up vs Baseline	0.0294196	Post up vs Baseline	0.178201	-1.43012	-0.185059	24 h down vs Baseline	-0.0184418	24 h down vs Baseline	0.000275914	-0.535508	25.689	-5.06843	-0.535508	24 h down vs Post	-0.0478614	24 h down vs Post	13.0895	0.876718	0.401871	1
253630	cg25135125				0.000964825	0.000506449	4.70898	0.753324	Post up vs Baseline	0.0865179	Post up vs Baseline	0.125142	1.64861	0.263738	24 h up vs Baseline	0.0322658	24 h up vs Baseline	0.00278021	-0.489586	14.0488	-3.74817	-0.489586	24 h down vs Post	-0.0542521	24 h down vs Post	13.0872	1.33973	0.614216	1
544794	cg25794766	ZNF695	Unclassified	Island	0.000965753	0.00298229	3.70973	0.369403	Post up vs Baseline	0.0134673	Post up vs Baseline	0.000262462	5.09849	0.507691	24 h up vs Baseline	0.0195514	24 h up vs Baseline	0.114712	0.138288	2.89297	1.70087	0.138288	24 h up vs Post	0.00608406	24 h up vs Post	13.0842	0.518947	0.237973	1
368036	cg25526913		Unclassified	Island	0.000967364	0.000273141	5.0745	0.554518	Post up vs Baseline	0.0280488	Post up vs Baseline	0.00227421	3.85865	0.421655	24 h up vs Baseline	0.0205561	24 h up vs Baseline	0.162264	-0.132863	2.21744	-1.48911	-0.132863	24 h down vs Post	-0.00749269	24 h down vs Post	13.0789	0.624705	0.286586	1
509143	cg03223121	RXRA			0.000970485	0.166014	1.4748	0.212858	Post up vs Baseline	0.0221413	Post up vs Baseline	0.0205846	-2.66541	-0.3847	24 h down vs Baseline	-0.0463394	24 h down vs Baseline	0.000274872	-0.597558	25.712	-5.0707	-0.597558	24 h down vs Post	-0.0684807	24 h down vs Post	13.0686	1.08895	0.499951	1
743121	cg20832090	TRAF5			0.000971483	0.0254794	2.54971	0.264192	Post up vs Baseline	0.024456	Post up vs Baseline	0.135019	-1.60253	-0.166049	24 h down vs Baseline	-0.0177845	24 h down vs Baseline	0.000268218	-0.430241	25.8616	-5.08543	-0.430241	24 h down vs Post	-0.0422406	24 h down vs Post	13.0654	0.561102	0.257674	1
198656	cg05821961	PGBD3	Unclassified		0.000973931	0.010974	3.00453	0.222369	Post up vs Baseline	0.0209658	Post up vs Baseline	0.302198	-1.07807	-0.0797893	24 h down vs Baseline	-0.00816552	24 h down vs Baseline	0.000309239	-0.302159	25.0014	-5.00014	-0.302159	24 h down vs Post	-0.0291314	24 h down vs Post	13.0574	0.286097	0.131465	1
54567	cg24658158	TMED5	Promoter_Associated	Island	0.000975316	0.0574808	2.10063	0.105875	Post up vs Baseline	0.00185783	Post up vs Baseline	0.000383692	4.87198	0.245555	24 h up vs Baseline	0.00449463	24 h up vs Baseline	0.00532654	0.13968	11.5206	3.3942	0.13968	24 h up vs Post	0.00263679	24 h up vs Post	13.0529	0.132633	0.0609673	1
154510	cg22100553				0.000978822	0.0182331	2.73099	0.316952	Post up vs Baseline	0.0361322	Post up vs Baseline	0.187999	-1.39602	-0.162019	24 h down vs Baseline	-0.0207948	24 h down vs Baseline	0.000282376	-0.478971	25.5483	-5.05453	-0.478971	24 h down vs Post	-0.056927	24 h down vs Post	13.0415	0.702643	0.323265	1
146611	cg08424876	NCBP2	Promoter_Associated	Island	0.000982129	0.000644827	4.56879	0.549563	Post up vs Baseline	0.0123094	Post up vs Baseline	0.000477374	4.74352	0.570581	24 h up vs Baseline	0.0127917	24 h up vs Baseline	0.83414	0.0210176	0.0457959	0.214	0.0210176	24 h up vs Post	0.000482324	24 h up vs Post	13.0308	0.754159	0.347251	1
123550	cg03215730	FBXO48	Promoter_Associated	Island	0.000985438	0.210601	-1.32266	-0.0730809	Post down vs Baseline	-0.00074844	Post down vs Baseline	0.0162912	2.79176	0.154253	24 h up vs Baseline	0.00173618	24 h up vs Baseline	0.000289729	0.227334	25.3927	5.03912	0.227334	24 h up vs Post	0.00248462	24 h up vs Post	13.0201	0.158995	0.0732691	1
687262	cg15268887				0.00098684	0.0107866	3.01379	0.497756	Post up vs Baseline	0.0342783	Post up vs Baseline	0.310318	-1.05931	-0.174954	24 h down vs Baseline	-0.0135361	24 h down vs Baseline	0.000315324	-0.672711	24.8852	-4.98851	-0.672711	24 h down vs Post	-0.0478144	24 h down vs Post	13.0156	1.42014	0.654663	1
222635	cg02462195	ADAMTS5		S_Shore	0.000991285	0.000554724	4.65596	0.742016	Post up vs Baseline	0.0875466	Post up vs Baseline	0.146165	1.55394	0.247649	24 h up vs Baseline	0.0261428	24 h up vs Baseline	0.00253352	-0.494367	14.4339	-3.79919	-0.494367	24 h down vs Post	-0.0614039	24 h down vs Post	13.0014	1.32086	0.609563	1
622421	cg01994599	KIAA1586	Promoter_Associated	Island	0.000991662	0.0971345	1.79938	0.148409	Post up vs Baseline	0.00610723	Post up vs Baseline	0.000467552	4.75569	0.392239	24 h up vs Baseline	0.016957	24 h up vs Baseline	0.00350992	0.24383	13.1096	3.62072	0.24383	24 h up vs Post	0.0108497	24 h up vs Post	13.0002	0.35374	0.163262	1
759149	cg16375660	GLP1R		S_Shore	0.000992237	0.00885071	3.12025	0.465762	Post up vs Baseline	0.0653947	Post up vs Baseline	0.37297	-0.925449	-0.138142	24 h down vs Baseline	-0.0218671	24 h down vs Baseline	0.000333594	-0.603905	24.5515	-4.95495	-0.603905	24 h down vs Post	-0.0872617	24 h down vs Post	12.9983	1.1585	0.534763	1
435175	cg05281629	ENPP6			0.000993241	0.000367661	4.89723	0.675995	Post up vs Baseline	0.0719048	Post up vs Baseline	0.0473844	2.20878	0.304891	24 h up vs Baseline	0.0346782	24 h up vs Baseline	0.00642747	-0.371104	10.8417	-3.29267	-0.371104	24 h down vs Post	-0.0372266	24 h down vs Post	12.9951	0.990438	0.457297	1
478548	cg24567198	LYPD1			0.000993549	0.00445528	3.49098	0.344852	Post up vs Baseline	0.0176297	Post up vs Baseline	0.666569	-0.441688	-0.0436316	24 h down vs Baseline	-0.00251999	24 h down vs Baseline	0.000421529	-0.388483	23.1988	-4.81652	-0.388483	24 h down vs Post	-0.0201497	24 h down vs Post	12.9941	0.507198	0.234197	1
115679	cg06126225				0.000994166	0.88533	0.147314	0.0103409	Post up vs Baseline	0.000260234	Post up vs Baseline	0.00303774	-3.69964	-0.259701	24 h down vs Baseline	-0.00644777	24 h down vs Baseline	0.000504228	-0.270042	22.1986	-4.71154	-0.270042	24 h down vs Post	-0.00670801	24 h down vs Post	12.9922	0.256077	0.11826	1
793597	cg04881646				0.000995211	0.00358033	-3.60989	-0.248621	Post down vs Baseline	-0.00971914	Post down vs Baseline	0.000266868	-5.08847	-0.350454	24 h down vs Baseline	-0.0143255	24 h down vs Baseline	0.0952502	-0.101833	3.27927	-1.81088	-0.101833	24 h down vs Post	-0.00460639	24 h down vs Post	12.9889	0.246445	0.113841	1
180781	cg25526547	MED13L	Gene_Associated		0.000996793	0.00208338	3.90704	0.363646	Post up vs Baseline	0.0620666	Post up vs Baseline	0.870719	0.166263	0.0154748	24 h up vs Baseline	0.00271139	24 h up vs Baseline	0.000630797	-0.348171	20.9901	-4.5815	-0.348171	24 h down vs Post	-0.0593552	24 h down vs Post	12.9838	0.449908	0.207909	1
211786	cg05675648	IL1RAPL1			0.000999059	0.000337175	4.9486	0.517069	Post up vs Baseline	0.0824073	Post up vs Baseline	0.0337021	2.39701	0.250458	24 h up vs Baseline	0.0392221	24 h up vs Baseline	0.00877219	-0.266611	9.76592	-3.12505	-0.266611	24 h down vs Post	-0.0431852	24 h down vs Post	12.9766	0.566703	0.262026	1
400533	cg02084955			N_Shelf	0.00100078	0.00634269	3.29983	0.516961	Post up vs Baseline	0.0679754	Post up vs Baseline	0.502107	-0.692001	-0.108411	24 h down vs Baseline	-0.0163856	24 h down vs Baseline	0.000372818	-0.625372	23.9021	-4.88898	-0.625372	24 h down vs Post	-0.0843611	24 h down vs Post	12.9712	1.27342	0.589038	1
737739	cg20627174		Unclassified_Cell_type_specific	Island	0.00100134	0.0152861	-2.8261	-0.671619	Post down vs Baseline	-0.0560925	Post down vs Baseline	0.226785	1.274	0.302765	24 h up vs Baseline	0.0351681	24 h up vs Baseline	0.000298348	0.974384	25.2162	5.02157	0.974384	24 h up vs Post	0.0912606	24 h up vs Post	12.9694	2.9299	1.35545	1
159479	cg20931755	PTPRN2			0.00100956	0.000270676	5.07995	0.443735	Post up vs Baseline	0.0756417	Post up vs Baseline	0.00800896	3.17406	0.277256	24 h up vs Baseline	0.0469374	24 h up vs Baseline	0.0377801	-0.166479	5.44858	-2.33422	-0.166479	24 h down vs Post	-0.0287043	24 h down vs Post	12.9436	0.395043	0.183122	1
742034	cg02401589	C11orf90		S_Shore	0.00101141	0.000267922	5.0861	0.44954	Post up vs Baseline	0.0729207	Post up vs Baseline	0.00476633	3.45438	0.305319	24 h up vs Baseline	0.0504821	24 h up vs Baseline	0.0688433	-0.144221	3.99376	-1.99844	-0.144221	24 h down vs Post	-0.0224386	24 h down vs Post	12.9378	0.404287	0.18749	1
278512	cg02638679	CELF5		N_Shore	0.00101143	0.000768543	4.46785	0.5116	Post up vs Baseline	0.0632153	Post up vs Baseline	0.266276	1.16598	0.133513	24 h up vs Baseline	0.0176323	24 h up vs Baseline	0.00162792	-0.378088	16.3535	-4.04395	-0.378088	24 h down vs Post	-0.045583	24 h down vs Post	12.9377	0.678553	0.314685	1
92068	cg24956250	KLRG2	Unclassified	Island	0.00101309	0.00100046	4.31753	0.287196	Post up vs Baseline	0.00241459	Post up vs Baseline	0.000377436	4.8817	0.324723	24 h up vs Baseline	0.00278291	24 h up vs Baseline	0.502736	0.0375277	0.477431	0.690964	0.0375277	24 h up vs Post	0.000368321	24 h up vs Post	12.9326	0.228892	0.106193	1
7305	cg00926192	UBTF	Promoter_Associated	Island	0.00101462	0.428774	0.81896	0.0677048	Post up vs Baseline	0.0013903	Post up vs Baseline	0.00105678	4.28651	0.354373	24 h up vs Baseline	0.00794763	24 h up vs Baseline	0.00113358	0.286669	18.0359	4.24687	0.286669	24 h up vs Post	0.00655732	24 h up vs Post	12.9278	0.353427	0.164031	1
142263	cg08326996	DNMT1	Promoter_Associated	Island	0.00101512	0.00123222	4.19985	0.645166	Post up vs Baseline	0.0177926	Post up vs Baseline	0.000344356	4.93607	0.758261	24 h up vs Baseline	0.0217219	24 h up vs Baseline	0.384968	0.113095	0.813024	0.901679	0.113095	24 h up vs Post	0.00392929	24 h up vs Post	12.9263	1.22014	0.566351	1
257156	cg17299858				0.00101558	0.000269324	-5.08296	-0.399054	Post down vs Baseline	-0.0308842	Post down vs Baseline	0.00459416	-3.47433	-0.272763	24 h down vs Baseline	-0.0204357	24 h down vs Baseline	0.0723373	0.126291	3.88154	1.97016	0.126291	24 h up vs Post	0.0104485	24 h up vs Post	12.9248	0.318651	0.147925	1
603831	cg05049029	LINC00400			0.00101704	0.992301	0.00985248	0.00160444	Post up vs Baseline	0.000914037	Post up vs Baseline	0.00261241	-3.78234	-0.61594	24 h down vs Baseline	-0.0393777	24 h down vs Baseline	0.000565809	-0.617544	21.5711	-4.64447	-0.617544	24 h down vs Post	-0.0402917	24 h down vs Post	12.9203	1.37053	0.636452	1
224441	cg07406197	RHOBTB1			0.00101784	0.193967	1.37597	0.136323	Post up vs Baseline	0.00796228	Post up vs Baseline	0.018274	-2.72978	-0.27045	24 h down vs Baseline	-0.0175926	24 h down vs Baseline	0.000294914	-0.406773	25.2858	-5.0285	-0.406773	24 h down vs Post	-0.0255549	24 h down vs Post	12.9178	0.507186	0.235575	1
788018	cg10707139	UNC119		N_Shelf	0.00101873	0.316201	1.04594	0.107145	Post up vs Baseline	0.00895578	Post up vs Baseline	0.0108676	-3.00977	-0.308318	24 h down vs Baseline	-0.0290495	24 h down vs Baseline	0.000326795	-0.415462	24.6732	-4.96721	-0.415462	24 h down vs Post	-0.0380053	24 h down vs Post	12.9151	0.542109	0.25185	1
502689	cg12455526	SLC26A11		S_Shore	0.00102031	0.0110228	3.00214	0.674274	Post up vs Baseline	0.0306905	Post up vs Baseline	0.00028114	5.05716	1.13583	24 h up vs Baseline	0.0563921	24 h up vs Baseline	0.0270636	0.461555	6.33471	2.51688	0.461555	24 h up vs Post	0.0257016	24 h up vs Post	12.9102	2.60498	1.21066	1
571912	cg11870426	YY1		S_Shelf	0.00102132	0.0187286	-2.7165	-0.202253	Post down vs Baseline	-0.00850726	Post down vs Baseline	0.000303545	-5.01124	-0.373104	24 h down vs Baseline	-0.0168857	24 h down vs Baseline	0.0157357	-0.170851	7.89875	-2.81047	-0.170851	24 h down vs Post	-0.00837845	24 h down vs Post	12.9071	0.286192	0.133039	1
659776	cg09911316				0.00102148	0.054569	2.12985	0.412452	Post up vs Baseline	0.0544482	Post up vs Baseline	0.0664959	-2.01819	-0.390828	24 h down vs Baseline	-0.0583715	24 h down vs Baseline	0.000270517	-0.80328	25.8094	-5.0803	-0.80328	24 h down vs Post	-0.11282	24 h down vs Post	12.9066	1.93606	0.900033	1
91805	cg10971895	PHLDA3	Unclassified	Island	0.00102185	0.0025733	3.79063	0.448644	Post up vs Baseline	0.00525966	Post up vs Baseline	0.000285312	5.04833	0.5975	24 h up vs Baseline	0.00749202	24 h up vs Baseline	0.149417	0.148856	2.37271	1.54036	0.148856	24 h up vs Post	0.00223236	24 h up vs Post	12.9054	0.723125	0.336195	1
10120	cg12060422	KAZALD1		Island	0.00102237	0.136936	1.59393	0.120226	Post up vs Baseline	0.00354038	Post up vs Baseline	0.000552864	4.65792	0.351334	24 h up vs Baseline	0.010887	24 h up vs Baseline	0.00275787	0.231108	14.082	3.7526	0.231108	24 h up vs Post	0.00734666	24 h up vs Post	12.9038	0.293653	0.136542	1
132897	cg17330388			N_Shore	0.00102281	0.473745	0.739631	0.0597368	Post up vs Baseline	0.00610154	Post up vs Baseline	0.00691954	-3.25287	-0.26272	24 h down vs Baseline	-0.029121	24 h down vs Baseline	0.000372307	-0.322457	23.9101	-4.88979	-0.322457	24 h down vs Post	-0.0352225	24 h down vs Post	12.9025	0.336656	0.156554	1
532719	cg13956518				0.00102551	0.000287579	-5.04358	-0.756049	Post down vs Baseline	-0.101874	Post down vs Baseline	0.00251265	-3.80374	-0.570193	24 h down vs Baseline	-0.0743349	24 h down vs Baseline	0.154789	0.185856	2.30581	1.51849	0.185856	24 h up vs Post	0.0275389	24 h up vs Post	12.8942	1.15898	0.539303	1
512892	cg21825879			Island	0.00102559	0.0318408	2.42814	0.207074	Post up vs Baseline	0.00483444	Post up vs Baseline	0.000340317	4.94308	0.421551	24 h up vs Baseline	0.0103799	24 h up vs Baseline	0.00953496	0.214477	9.48743	3.08017	0.214477	24 h up vs Post	0.00554541	24 h up vs Post	12.8939	0.375103	0.174548	1
734565	cg01599957	PATZ1			0.00102629	0.000296341	-5.02561	-0.240587	Post down vs Baseline	-0.0125256	Post down vs Baseline	0.0157669	-2.8094	-0.134492	24 h down vs Baseline	-0.00672922	24 h down vs Baseline	0.0188056	0.106095	7.36736	2.71429	0.106095	24 h up vs Post	0.00579643	24 h up vs Post	12.8918	0.118179	0.0550021	1
212263	cg13092433	SPTBN2	Unclassified_Cell_type_specific	N_Shelf	0.00102631	0.000984019	4.32693	0.63154	Post up vs Baseline	0.0792707	Post up vs Baseline	0.383784	0.904001	0.131944	24 h up vs Baseline	0.0181679	24 h up vs Baseline	0.00124907	-0.499596	17.5747	-4.19221	-0.499596	24 h down vs Post	-0.0611028	24 h down vs Post	12.8917	1.09853	0.511274	1
128266	cg18470125	TOMM7	Promoter_Associated	Island	0.00102733	0.000577352	4.63275	0.221962	Post up vs Baseline	0.00259897	Post up vs Baseline	0.000573374	4.63676	0.222155	24 h up vs Baseline	0.00260072	24 h up vs Baseline	0.996161	0.000192165	2.41302e-05	0.00491225	0.000192165	24 h up vs Post	1.75151e-06	24 h up vs Post	12.8886	0.118344	0.0550925	1
196063	cg25991183			N_Shore	0.00102789	0.000276237	5.06773	0.576723	Post up vs Baseline	0.0359585	Post up vs Baseline	0.00361611	3.60447	0.4102	24 h up vs Baseline	0.0242664	24 h up vs Baseline	0.0983439	-0.166523	3.21167	-1.79211	-0.166523	24 h down vs Post	-0.0116921	24 h down vs Post	12.8869	0.667601	0.310828	1
753346	cg24272257	HERC1			0.00102828	0.000272594	-5.0757	-0.286881	Post down vs Baseline	-0.016094	Post down vs Baseline	0.00617249	-3.31452	-0.187338	24 h down vs Baseline	-0.0102596	24 h down vs Baseline	0.0519894	0.0995427	4.65264	2.157	0.0995427	24 h up vs Post	0.00583449	24 h up vs Post	12.8857	0.164656	0.0766694	1
346503	cg04000927	CCDC113		N_Shore	0.00103005	0.0796547	1.91481	0.168755	Post up vs Baseline	0.0108203	Post up vs Baseline	0.0458614	-2.22695	-0.196265	24 h down vs Baseline	-0.0133643	24 h down vs Baseline	0.000274004	-0.36502	25.7313	-5.0726	-0.36502	24 h down vs Post	-0.0241846	24 h down vs Post	12.8803	0.400174	0.186413	1
265281	cg00076998			Island	0.00103153	0.64202	-0.476871	-0.0582871	Post down vs Baseline	-0.000783399	Post down vs Baseline	0.00482516	3.44773	0.421409	24 h up vs Baseline	0.0073396	24 h up vs Baseline	0.000428671	0.479697	23.1037	4.80663	0.479697	24 h up vs Post	0.008123	24 h up vs Post	12.8758	0.769441	0.358553	1
474802	cg24408656			Island	0.00103392	0.0767354	1.93631	0.271286	Post up vs Baseline	0.00449135	Post up vs Baseline	0.000444054	4.78592	0.67053	24 h up vs Baseline	0.0118614	24 h up vs Baseline	0.00446293	0.399244	12.1805	3.49005	0.399244	24 h up vs Post	0.00737006	24 h up vs Post	12.8685	1.0104	0.471104	1
90440	cg01786314	GFI1	Promoter_Associated	Island	0.00103701	0.00811371	3.16707	0.39195	Post up vs Baseline	0.0147764	Post up vs Baseline	0.000278154	5.06357	0.626658	24 h up vs Baseline	0.0250205	24 h up vs Baseline	0.0385751	0.234708	5.39512	2.32274	0.234708	24 h up vs Post	0.0102441	24 h up vs Post	12.8591	0.787802	0.367586	1
34759	cg15174791				0.00103784	0.00153254	-4.07762	-0.596234	Post down vs Baseline	-0.0778972	Post down vs Baseline	0.645627	-0.471664	-0.0689673	24 h down vs Baseline	-0.00882489	24 h down vs Baseline	0.000840908	0.527267	19.5044	4.41638	0.527267	24 h up vs Post	0.0690723	24 h up vs Post	12.8566	1.09953	0.513135	1
461989	cg07679173				0.00103943	0.00494352	3.4346	0.527065	Post up vs Baseline	0.0403669	Post up vs Baseline	0.633063	-0.489865	-0.0751735	24 h down vs Baseline	-0.00807075	24 h down vs Baseline	0.000428794	-0.602239	23.1021	-4.80647	-0.602239	24 h down vs Post	-0.0484376	24 h down vs Post	12.8518	1.2106	0.565182	1
757929	cg09263059				0.00103976	0.0078775	3.18298	0.2485	Post up vs Baseline	0.0429824	Post up vs Baseline	0.428686	-0.819121	-0.06395	24 h down vs Baseline	-0.01099	24 h down vs Baseline	0.000364986	-0.31245	24.0252	-4.90155	-0.31245	24 h down vs Post	-0.0539724	24 h down vs Post	12.8508	0.313311	0.146284	1
796103	cg02182081	FAM179A			0.00104322	0.00321801	3.66812	0.426473	Post up vs Baseline	0.0318221	Post up vs Baseline	0.874979	-0.160731	-0.0186874	24 h down vs Baseline	-0.00210751	24 h down vs Baseline	0.000523775	-0.445161	21.9902	-4.68937	-0.445161	24 h down vs Post	-0.0339296	24 h down vs Post	12.8403	0.694278	0.32442	1
85994	cg00800993	C20orf177	Promoter_Associated	Island	0.00104587	0.000775277	4.46285	0.274388	Post up vs Baseline	0.00293708	Post up vs Baseline	0.000462398	4.76218	0.292792	24 h up vs Baseline	0.00312535	24 h up vs Baseline	0.720292	0.018404	0.134403	0.366611	0.018404	24 h up vs Post	0.000188277	24 h up vs Post	12.8324	0.194032	0.0907229	1
458897	cg18861870	LOC339593			0.00105112	0.000314395	-4.99027	-0.236721	Post down vs Baseline	-0.0128036	Post down vs Baseline	0.00187999	-3.96392	-0.188035	24 h down vs Baseline	-0.0100117	24 h down vs Baseline	0.232665	0.0486864	1.58008	1.25701	0.0486864	24 h up vs Post	0.00279191	24 h up vs Post	12.8167	0.115362	0.0540054	1
25308	cg07315993		Promoter_Associated	Island	0.00105188	0.00028669	5.04544	0.377172	Post up vs Baseline	0.00974753	Post up vs Baseline	0.00318927	3.67302	0.274577	24 h up vs Baseline	0.00681075	24 h up vs Baseline	0.118611	-0.102595	2.82529	-1.68086	-0.102595	24 h down vs Post	-0.00293678	24 h down vs Post	12.8144	0.286444	0.13412	1
77979	cg06926306	WIZ		Island	0.00105219	0.352709	-0.966834	-0.1327	Post down vs Baseline	-0.00248149	Post down vs Baseline	0.000947638	-4.34832	-0.596817	24 h down vs Baseline	-0.0132376	24 h down vs Baseline	0.00136726	-0.464117	17.1517	-4.14146	-0.464117	24 h down vs Post	-0.0107561	24 h down vs Post	12.8135	0.965531	0.452117	1
317322	cg17910564	VDAC3	Promoter_Associated	N_Shore	0.00105226	0.000511245	4.70348	0.588868	Post up vs Baseline	0.100427	Post up vs Baseline	0.107332	1.74047	0.217904	24 h up vs Baseline	0.0365692	24 h up vs Baseline	0.00345747	-0.370964	13.1692	-3.62893	-0.370964	24 h down vs Post	-0.0638581	24 h down vs Post	12.8133	0.803372	0.376191	1
102090	cg11004309	COMMD7	Promoter_Associated	Island	0.00105473	0.0194816	2.6952	0.185703	Post up vs Baseline	0.00254553	Post up vs Baseline	0.000314813	4.98948	0.343782	24 h up vs Baseline	0.00502118	24 h up vs Baseline	0.0157523	0.158079	7.89555	2.8099	0.158079	24 h up vs Post	0.00247565	24 h up vs Post	12.8059	0.243179	0.113938	1
14504	cg15577559	MRPL19	Promoter_Associated	Island	0.00105501	0.0274989	2.50819	0.1008	Post up vs Baseline	0.00142857	Post up vs Baseline	0.000337382	4.94823	0.198862	24 h up vs Baseline	0.00292193	24 h up vs Baseline	0.0113073	0.0980614	8.93069	2.98843	0.0980614	24 h up vs Post	0.00149335	24 h up vs Post	12.8051	0.0827265	0.0387627	1
792306	cg07119434		Unclassified_Cell_type_specific	N_Shore	0.00105527	0.08814	1.85618	0.358353	Post up vs Baseline	0.0430765	Post up vs Baseline	0.0423215	-2.27152	-0.438539	24 h down vs Baseline	-0.0416072	24 h down vs Baseline	0.000281979	-0.796892	25.5568	-5.05538	-0.796892	24 h down vs Post	-0.0846837	24 h down vs Post	12.8043	1.90897	0.894529	1
632962	cg08694544	RTBDN	Unclassified_Cell_type_specific	S_Shore	0.00105875	0.00253306	3.7993	0.404996	Post up vs Baseline	0.01032	Post up vs Baseline	0.000298086	5.0221	0.535344	24 h up vs Baseline	0.0143704	24 h up vs Baseline	0.160067	0.130348	2.24287	1.49762	0.130348	24 h up vs Post	0.00405041	24 h up vs Post	12.794	0.581515	0.272713	1
32139	cg27640833	KIAA1257	Unclassified	Island	0.00105954	0.574939	-0.57649	-0.030263	Post down vs Baseline	-0.000704048	Post down vs Baseline	0.00566252	3.36111	0.176443	24 h up vs Baseline	0.00463793	24 h up vs Baseline	0.000417224	0.206706	23.2571	4.82256	0.206706	24 h up vs Post	0.00534198	24 h up vs Post	12.7917	0.141003	0.0661383	1
50156	cg16593646	PTCD2	Promoter_Associated	Island	0.00106589	0.000316499	4.98629	0.546736	Post up vs Baseline	0.0205733	Post up vs Baseline	0.00196248	3.94012	0.432026	24 h up vs Baseline	0.0155409	24 h up vs Baseline	0.224298	-0.11471	1.64171	-1.28129	-0.11471	24 h down vs Post	-0.00503233	24 h down vs Post	12.773	0.61426	0.288544	1
311801	cg19684059	COL6A2		S_Shore	0.00106788	0.000884392	4.38762	0.344236	Post up vs Baseline	0.0570852	Post up vs Baseline	0.311426	1.05677	0.0829102	24 h up vs Baseline	0.0139755	24 h up vs Baseline	0.00152755	-0.261325	16.6418	-4.07944	-0.261325	24 h down vs Post	-0.0431096	24 h down vs Post	12.7671	0.314345	0.147729	1
180228	ch.X.938089F	FAAH2			0.00106835	0.00163409	4.04184	0.276796	Post up vs Baseline	0.00995512	Post up vs Baseline	0.671712	0.434392	0.0297483	24 h up vs Baseline	0.00102948	24 h up vs Baseline	0.000838223	-0.247048	19.5205	-4.4182	-0.247048	24 h down vs Post	-0.00892564	24 h down vs Post	12.7658	0.239479	0.112557	1
715415	cg02294868	ZC2HC1A	Promoter_Associated	S_Shore	0.00107122	0.000359197	4.91103	0.534823	Post up vs Baseline	0.0211471	Post up vs Baseline	0.0339367	2.3932	0.260625	24 h up vs Baseline	0.00974414	24 h up vs Baseline	0.00947264	-0.274198	9.50918	-3.0837	-0.274198	24 h down vs Post	-0.0114029	24 h down vs Post	12.7574	0.605196	0.284634	1
536555	cg03515346	FAM53A		N_Shore	0.00107314	0.968891	0.0398203	0.00485953	Post up vs Baseline	0.000354439	Post up vs Baseline	0.00283508	-3.73746	-0.456106	24 h down vs Baseline	-0.0186357	24 h down vs Baseline	0.000583909	-0.460966	21.4018	-4.6262	-0.460966	24 h down vs Post	-0.0189901	24 h down vs Post	12.7518	0.759643	0.35743	1
690384	cg11964413	MCM8			0.00107332	0.00558953	3.36813	0.283683	Post up vs Baseline	0.0215801	Post up vs Baseline	0.586337	-0.55916	-0.0470956	24 h down vs Baseline	-0.00401859	24 h down vs Baseline	0.000426279	-0.330778	23.1354	-4.80993	-0.330778	24 h down vs Post	-0.0255987	24 h down vs Post	12.7512	0.361827	0.170255	1
539833	cg18505453	TREM1			0.0010743	0.0411835	2.28661	0.251317	Post up vs Baseline	0.0365396	Post up vs Baseline	0.0919982	-1.8312	-0.201264	24 h down vs Baseline	-0.0316248	24 h down vs Baseline	0.000287733	-0.452582	25.4345	-5.04326	-0.452582	24 h down vs Post	-0.0681645	24 h down vs Post	12.7484	0.615993	0.289916	1
270696	cg00343217	ARIH1	Promoter_Associated	Island	0.00107433	0.430447	0.815915	0.0783354	Post up vs Baseline	0.00182927	Post up vs Baseline	0.00111126	4.2581	0.408817	24 h up vs Baseline	0.00989688	24 h up vs Baseline	0.00119782	0.330481	17.7729	4.21579	0.330481	24 h up vs Post	0.0080676	24 h up vs Post	12.7483	0.470044	0.221227	1
680319	cg16399833		Unclassified_Cell_type_specific		0.00107615	0.0892698	1.84876	0.141472	Post up vs Baseline	0.0217935	Post up vs Baseline	0.0425205	-2.26892	-0.173624	24 h down vs Baseline	-0.0279496	24 h down vs Baseline	0.000287804	-0.315097	25.433	-5.04312	-0.315097	24 h down vs Post	-0.0497431	24 h down vs Post	12.743	0.298478	0.140538	1
59713	cg02528389	YIPF5	Promoter_Associated	Island	0.00107637	0.0101938	3.04421	0.193327	Post up vs Baseline	0.00548122	Post up vs Baseline	0.000293637	5.0311	0.319507	24 h up vs Baseline	0.00951271	24 h up vs Baseline	0.0315345	0.12618	5.92156	2.43343	0.12618	24 h up vs Post	0.00403148	24 h up vs Post	12.7424	0.205564	0.0967937	1
557298	cg09626131	POU3F4		N_Shore	0.00107666	0.0243073	2.5753	0.556103	Post up vs Baseline	0.0411682	Post up vs Baseline	0.000334677	4.95302	1.06954	24 h up vs Baseline	0.0918388	24 h up vs Baseline	0.0130301	0.513439	8.48034	2.9121	0.513439	24 h up vs Post	0.0506707	24 h up vs Post	12.7415	2.37649	1.11909	1
65865	cg25524784	PSMB9	Promoter_Associated	Island	0.00107844	0.00346243	3.62815	0.142439	Post up vs Baseline	0.0023749	Post up vs Baseline	0.000292307	5.03382	0.197625	24 h up vs Baseline	0.00334447	24 h up vs Baseline	0.110798	0.0551856	2.96383	1.72158	0.0551856	24 h up vs Post	0.000969571	24 h up vs Post	12.7364	0.0785224	0.0369913	1
710132	ch.21.228978R	APP			0.0010812	0.000757952	4.4758	0.506781	Post up vs Baseline	0.0152674	Post up vs Baseline	0.235844	1.24797	0.141304	24 h up vs Baseline	0.00362235	24 h up vs Baseline	0.00191647	-0.365477	15.6283	-3.95326	-0.365477	24 h down vs Post	-0.0116451	24 h down vs Post	12.7284	0.652729	0.307688	1
163086	cg13454258	RCN1		N_Shore	0.00108203	0.0003419	4.94032	0.850647	Post up vs Baseline	0.0254338	Post up vs Baseline	0.0263449	2.53154	0.435891	24 h up vs Baseline	0.0109627	24 h up vs Baseline	0.0121408	-0.414756	8.70338	-2.95015	-0.414756	24 h down vs Post	-0.0144711	24 h down vs Post	12.726	1.50917	0.711539	1
386183	cg01545419	MAGEB1		Island	0.00108515	0.00132445	-4.1593	-0.419979	Post down vs Baseline	-0.0309122	Post down vs Baseline	0.529773	-0.647066	-0.0653365	24 h down vs Baseline	-0.00455564	24 h down vs Baseline	0.001029	0.354643	18.5037	4.30159	0.354643	24 h up vs Post	0.0263566	24 h up vs Post	12.717	0.518633	0.244696	1
636054	cg23315601	GRIK4			0.0010873	0.000508791	4.70629	0.374374	Post up vs Baseline	0.064537	Post up vs Baseline	0.000744747	4.48588	0.356841	24 h up vs Baseline	0.061519	24 h up vs Baseline	0.79179	-0.0175329	0.0728694	-0.269943	-0.0175329	24 h down vs Post	-0.00301796	24 h down vs Post	12.7108	0.321728	0.151868	1
419058	cg12551737	LINC01214			0.00108825	0.0131365	2.90772	0.389661	Post up vs Baseline	0.0440724	Post up vs Baseline	0.280069	-1.13121	-0.151592	24 h down vs Baseline	-0.0175397	24 h down vs Baseline	0.000338276	-0.541253	24.4694	-4.94666	-0.541253	24 h down vs Post	-0.0616121	24 h down vs Post	12.7081	0.912869	0.431002	1
519062	cg25058576	FAM83G		Island	0.00108839	0.000602587	4.60796	0.689167	Post up vs Baseline	0.0320587	Post up vs Baseline	0.14765	1.5477	0.231475	24 h up vs Baseline	0.00920515	24 h up vs Baseline	0.00278093	-0.457692	14.0477	-3.74803	-0.457692	24 h down vs Post	-0.0228535	24 h down vs Post	12.7077	1.13699	0.536837	1
270595	cg12399366	ADGRF2			0.00108871	0.00756107	3.20507	0.34368	Post up vs Baseline	0.0467857	Post up vs Baseline	0.459865	-0.763585	-0.0818792	24 h down vs Baseline	-0.0113992	24 h down vs Baseline	0.000391161	-0.425559	23.6253	-4.86059	-0.425559	24 h down vs Post	-0.0581849	24 h down vs Post	12.7068	0.584425	0.275959	1
399526	cg10662221	CAMKMT	Unclassified_Cell_type_specific		0.00109196	0.0662837	-2.02001	-0.382933	Post down vs Baseline	-0.0521551	Post down vs Baseline	0.0581135	2.09446	0.397046	24 h up vs Baseline	0.0620557	24 h up vs Baseline	0.000289702	0.779979	25.3933	5.03918	0.779979	24 h up vs Post	0.114211	24 h up vs Post	12.6975	1.82522	0.86248	1
619889	cg08496033				0.00109258	0.77897	0.287051	0.0465566	Post up vs Baseline	0.00722056	Post up vs Baseline	0.00195897	3.94111	0.639207	24 h up vs Baseline	0.0894484	24 h up vs Baseline	0.000758626	0.59265	20.0282	4.47529	0.59265	24 h up vs Post	0.0822278	24 h up vs Post	12.6957	1.33586	0.63133	1
628105	cg11383659				0.00109738	0.102508	-1.76768	-0.131134	Post down vs Baseline	-0.00555814	Post down vs Baseline	0.000520109	-4.69346	-0.34818	24 h down vs Baseline	-0.0159906	24 h down vs Baseline	0.00375921	-0.217046	12.8403	-3.58333	-0.217046	24 h down vs Post	-0.0104324	24 h down vs Post	12.6821	0.279171	0.132078	1
526672	cg13040016	NOX4		N_Shore	0.00109876	0.000346979	4.93156	0.455987	Post up vs Baseline	0.011434	Post up vs Baseline	0.00162088	4.04636	0.374138	24 h up vs Baseline	0.00932089	24 h up vs Baseline	0.299602	-0.0818484	1.17537	-1.08415	-0.0818484	24 h down vs Post	-0.00211312	24 h down vs Post	12.6782	0.433562	0.205185	1
348449	cg20258919				0.00109895	0.0348484	2.37865	0.293353	Post up vs Baseline	0.0485817	Post up vs Baseline	0.110675	-1.72224	-0.2124	24 h down vs Baseline	-0.0364555	24 h down vs Baseline	0.000297862	-0.505753	25.226	-5.02255	-0.505753	24 h down vs Post	-0.0850372	24 h down vs Post	12.6776	0.771291	0.365033	1
389021	cg20162200				0.00109928	0.000583515	-4.62659	-0.275591	Post down vs Baseline	-0.0133048	Post down vs Baseline	0.000648644	-4.56538	-0.271945	24 h down vs Baseline	-0.0130372	24 h down vs Baseline	0.941477	0.00364606	0.00561994	0.0749663	0.00364606	24 h up vs Post	0.000267585	24 h up vs Post	12.6767	0.179917	0.0851564	1
499158	cg15862209				0.00110172	0.0859068	-1.87109	-0.165855	Post down vs Baseline	-0.0144863	Post down vs Baseline	0.000488062	-4.73057	-0.419323	24 h down vs Baseline	-0.0401241	24 h down vs Baseline	0.00436465	-0.253467	12.265	-3.50214	-0.253467	24 h down vs Post	-0.0256378	24 h down vs Post	12.6698	0.398197	0.188573	1
464706	cg00883449	ZNF630	Unclassified	Island	0.00110218	0.000745725	4.48513	0.386315	Post up vs Baseline	0.0104398	Post up vs Baseline	0.000520413	4.69312	0.40423	24 h up vs Baseline	0.0108957	24 h up vs Baseline	0.80324	0.0179148	0.0648903	0.254736	0.0179148	24 h up vs Post	0.00045587	24 h up vs Post	12.6685	0.37594	0.178051	1
66795	cg05192452				0.00110237	0.00491206	3.43806	0.415108	Post up vs Baseline	0.0554984	Post up vs Baseline	0.662019	-0.448164	-0.0541109	24 h down vs Baseline	-0.00593683	24 h down vs Baseline	0.000464419	-0.469219	22.6541	-4.75963	-0.469219	24 h down vs Post	-0.0614352	24 h down vs Post	12.668	0.73869	0.34987	1
215287	cg02261874				0.00110619	0.192152	-1.38201	-0.112715	Post down vs Baseline	-0.00433696	Post down vs Baseline	0.000693036	-4.52723	-0.369235	24 h down vs Baseline	-0.0156699	24 h down vs Baseline	0.00230142	-0.25652	14.8386	-3.85209	-0.25652	24 h down vs Post	-0.011333	24 h down vs Post	12.6572	0.336773	0.159644	1
410315	cg00437227	BTBD11			0.00110861	0.0295142	-2.46962	-0.158292	Post down vs Baseline	-0.00738065	Post down vs Baseline	0.000358276	-4.91255	-0.314874	24 h down vs Baseline	-0.0153886	24 h down vs Baseline	0.011233	-0.156582	8.9519	-2.99197	-0.156582	24 h down vs Post	-0.00800791	24 h down vs Post	12.6504	0.207885	0.0985984	1
8705	cg11537379	BRF1	Promoter_Associated	Island	0.00111085	0.744002	0.334193	0.0199085	Post up vs Baseline	0.000342881	Post up vs Baseline	0.00188409	3.96271	0.236067	24 h up vs Baseline	0.00393293	24 h up vs Baseline	0.000801214	0.216158	19.7492	4.44401	0.216158	24 h up vs Post	0.00359005	24 h up vs Post	12.6441	0.179487	0.0851716	1
543202	cg23108580	KIF21A			0.00111155	0.0149737	2.83722	0.341458	Post up vs Baseline	0.0274865	Post up vs Baseline	0.252239	-1.20283	-0.14476	24 h down vs Baseline	-0.0132048	24 h down vs Baseline	0.000337497	-0.486218	24.483	-4.94803	-0.486218	24 h down vs Post	-0.0406913	24 h down vs Post	12.6422	0.732437	0.347616	1
422705	cg20137386				0.00111293	0.00398532	3.55154	0.699562	Post up vs Baseline	0.0539583	Post up vs Baseline	0.780744	-0.284678	-0.0560742	24 h down vs Baseline	-0.00779647	24 h down vs Baseline	0.000515725	-0.755637	22.0749	-4.69839	-0.755637	24 h down vs Post	-0.0617547	24 h down vs Post	12.6383	1.96141	0.931172	1
405419	cg16266219				0.00111297	0.0028214	3.74011	0.491798	Post up vs Baseline	0.0840317	Post up vs Baseline	0.991552	-0.0108113	-0.00142161	24 h down vs Baseline	3.23306e-05	24 h up vs Baseline	0.000617383	-0.49322	21.1041	-4.59392	-0.49322	24 h down vs Post	-0.0839993	24 h down vs Post	12.6382	0.874078	0.414969	1
174116	cg07313613	HEG1			0.00111373	0.00655201	-3.28231	-0.242095	Post down vs Baseline	-0.00918994	Post down vs Baseline	0.000296	-5.0263	-0.370727	24 h down vs Baseline	-0.0146134	24 h down vs Baseline	0.0539804	-0.128632	4.56224	-2.13594	-0.128632	24 h down vs Post	-0.00542346	24 h down vs Post	12.6361	0.274969	0.130564	1
799833	cg25047677	RAB21		N_Shore	0.00111491	0.000323829	4.97264	0.577161	Post up vs Baseline	0.0547656	Post up vs Baseline	0.01702	2.76816	0.321292	24 h up vs Baseline	0.0321244	24 h up vs Baseline	0.0193119	-0.255868	7.28962	-2.69993	-0.255868	24 h down vs Post	-0.0226413	24 h down vs Post	12.6328	0.680737	0.323319	1
140260	cg12916973	CALD1			0.00111639	0.448124	0.784205	0.068806	Post up vs Baseline	0.00466438	Post up vs Baseline	0.00796213	-3.17722	-0.278769	24 h down vs Baseline	-0.0212669	24 h down vs Baseline	0.00039707	-0.347575	23.5394	-4.85174	-0.347575	24 h down vs Post	-0.0259313	24 h down vs Post	12.6287	0.388876	0.184759	1
15580	cg25113616	ABHD6	Promoter_Associated	Island	0.0011189	0.0252355	2.55494	0.17959	Post up vs Baseline	0.00298157	Post up vs Baseline	0.00034917	4.92783	0.346383	24 h up vs Baseline	0.00615566	24 h up vs Baseline	0.0131741	0.166793	8.44591	2.90618	0.166793	24 h up vs Post	0.00317408	24 h up vs Post	12.6217	0.249448	0.11858	1
43019	cg25053334	DDX47	Promoter_Associated	Island	0.0011209	0.000297939	5.02239	0.206579	Post up vs Baseline	0.00433003	Post up vs Baseline	0.00655515	3.28205	0.134996	24 h up vs Baseline	0.00276732	24 h up vs Baseline	0.0544118	-0.071583	4.54318	-2.13147	-0.071583	24 h down vs Post	-0.00156271	24 h down vs Post	12.6162	0.0853764	0.0406033	1
544018	cg18205770			S_Shore	0.00112563	0.000401053	4.84585	0.574638	Post up vs Baseline	0.0427245	Post up vs Baseline	0.0438449	2.25192	0.267041	24 h up vs Baseline	0.018754	24 h up vs Baseline	0.00796693	-0.307597	10.0927	-3.1769	-0.307597	24 h down vs Post	-0.0239705	24 h down vs Post	12.6031	0.708902	0.337489	1
254726	cg11444242	SIN3B		N_Shelf	0.00112705	0.0353349	2.37103	0.29472	Post up vs Baseline	0.0317678	Post up vs Baseline	0.111622	-1.71717	-0.213445	24 h down vs Baseline	-0.0257962	24 h down vs Baseline	0.000305705	-0.508164	25.0701	-5.00701	-0.508164	24 h down vs Post	-0.057564	24 h down vs Post	12.5992	0.778657	0.370813	1
370526	cg15571330		Promoter_Associated	S_Shore	0.00112747	0.534639	0.639304	0.067669	Post up vs Baseline	0.000978291	Post up vs Baseline	0.00137793	4.1371	0.437904	24 h up vs Baseline	0.0068481	24 h up vs Baseline	0.00106165	0.370235	18.3519	4.28391	0.370235	24 h up vs Post	0.00586981	24 h up vs Post	12.598	0.564583	0.268891	1
643466	cg02063370	SULT6B1			0.00112925	0.00918941	-3.10003	-0.234692	Post down vs Baseline	-0.0132591	Post down vs Baseline	0.000305018	-5.00835	-0.379163	24 h down vs Baseline	-0.0222132	24 h down vs Baseline	0.0375762	-0.144471	5.46251	-2.3372	-0.144471	24 h down vs Post	-0.0089541	24 h down vs Post	12.5931	0.288707	0.137554	1
21464	cg17922329	FXYD5	Promoter_Associated	Island	0.0011299	0.48697	-0.717212	-0.0672221	Post down vs Baseline	-0.00268038	Post down vs Baseline	0.00730235	3.22383	0.30216	24 h up vs Baseline	0.0145868	24 h up vs Baseline	0.000414246	0.369382	23.2978	4.82678	0.369382	24 h up vs Post	0.0172672	24 h up vs Post	12.5914	0.442447	0.210834	1
572321	cg01305801	NRG2		N_Shelf	0.00113208	0.959803	0.0514629	0.00415313	Post up vs Baseline	0.000296156	Post up vs Baseline	0.00300827	-3.70498	-0.298997	24 h down vs Baseline	-0.0148313	24 h down vs Baseline	0.000610208	-0.30315	21.1663	-4.60069	-0.30315	24 h down vs Post	-0.0151274	24 h down vs Post	12.5854	0.32786	0.156305	1
175597	cg18456331		Unclassified_Cell_type_specific	N_Shelf	0.00113447	0.101708	1.77231	0.335366	Post up vs Baseline	0.029355	Post up vs Baseline	0.0390624	-2.31581	-0.438211	24 h down vs Baseline	-0.0477222	24 h down vs Baseline	0.000305756	-0.773577	25.0691	-5.00691	-0.773577	24 h down vs Post	-0.0770772	24 h down vs Post	12.5789	1.80161	0.859351	1
679708	cg20017214	NAA20	Promoter_Associated	S_Shore	0.00113722	0.0146423	2.84928	0.194239	Post up vs Baseline	0.00477357	Post up vs Baseline	0.262454	-1.17586	-0.0801593	24 h down vs Baseline	-0.00180118	24 h down vs Baseline	0.000348029	-0.274398	24.3026	-4.92977	-0.274398	24 h down vs Post	-0.00657475	24 h down vs Post	12.5714	0.233691	0.111535	1
113863	cg07607126	EBF1	Unclassified	Island	0.00113866	0.556794	0.60446	0.0312502	Post up vs Baseline	0.000304175	Post up vs Baseline	0.00143973	4.11254	0.212615	24 h up vs Baseline	0.00233551	24 h up vs Baseline	0.0010383	0.181365	18.4599	4.2965	0.181365	24 h up vs Post	0.00203133	24 h up vs Post	12.5675	0.134362	0.0641476	1
750133	cg17128553			S_Shelf	0.00114139	0.764424	0.306571	0.0356606	Post up vs Baseline	0.00152097	Post up vs Baseline	0.0041898	-3.52434	-0.409954	24 h down vs Baseline	-0.0235348	24 h down vs Baseline	0.000521509	-0.445614	22.0139	-4.69189	-0.445614	24 h down vs Post	-0.0250558	24 h down vs Post	12.56	0.679774	0.324732	1
627602	cg21203097				0.00114178	0.193487	1.37757	0.121513	Post up vs Baseline	0.00732476	Post up vs Baseline	0.0202867	-2.6733	-0.235808	24 h down vs Baseline	-0.0163871	24 h down vs Baseline	0.000330065	-0.357321	24.6143	-4.96128	-0.357321	24 h down vs Post	-0.0237118	24 h down vs Post	12.559	0.390872	0.186737	1
349613	cg04035828	SNX29			0.00114236	0.0166852	2.77887	0.206426	Post up vs Baseline	0.03463	Post up vs Baseline	0.233057	-1.25589	-0.0932926	24 h down vs Baseline	-0.0160164	24 h down vs Baseline	0.000341191	-0.299718	24.419	-4.94156	-0.299718	24 h down vs Post	-0.0506464	24 h down vs Post	12.5574	0.277172	0.132434	1
127509	cg11723848	UNC5C	Unclassified_Cell_type_specific	Island	0.00114591	0.000315868	4.98748	0.343219	Post up vs Baseline	0.00434487	Post up vs Baseline	0.0115968	2.97482	0.204716	24 h up vs Baseline	0.00245303	24 h up vs Baseline	0.0297654	-0.138503	6.07617	-2.46499	-0.138503	24 h down vs Post	-0.00189184	24 h down vs Post	12.5478	0.23769	0.113656	1
272863	cg08933276	GNA12	Gene_Associated_Cell_type_specific		0.00114607	0.400041	0.872531	0.090348	Post up vs Baseline	0.00913489	Post up vs Baseline	0.00927446	-3.09508	-0.320486	24 h down vs Baseline	-0.0369109	24 h down vs Baseline	0.000392011	-0.410834	23.6129	-4.85931	-0.410834	24 h down vs Post	-0.0460458	24 h down vs Post	12.5474	0.538132	0.257328	1
504960	cg06767766	TET1	Unclassified_Cell_type_specific	S_Shore	0.00114648	0.000542963	4.66842	0.676208	Post up vs Baseline	0.0251439	Post up vs Baseline	0.104095	1.75861	0.254729	24 h up vs Baseline	0.00841949	24 h up vs Baseline	0.00389665	-0.421479	12.7006	-3.56378	-0.421479	24 h down vs Post	-0.0167244	24 h down vs Post	12.5463	1.05292	0.503537	1
430470	cg11775258		Unclassified_Cell_type_specific		0.00114671	0.0198248	-2.68576	-0.729952	Post down vs Baseline	-0.0530843	Post down vs Baseline	0.198512	1.36104	0.369913	24 h up vs Baseline	0.0340325	24 h up vs Baseline	0.000332839	1.09987	24.5649	4.9563	1.09987	24 h up vs Post	0.0871169	24 h up vs Post	12.5457	3.70689	1.77283	1
425904	cg12173409			Island	0.00114695	0.0410417	2.28851	0.394763	Post up vs Baseline	0.0622377	Post up vs Baseline	0.097802	-1.79536	-0.309695	24 h down vs Baseline	-0.0445954	24 h down vs Baseline	0.000308429	-0.704458	25.0171	-5.00171	-0.704458	24 h down vs Post	-0.106833	24 h down vs Post	12.545	1.49312	0.714128	1
738017	cg15848830	ZC3H4			0.00114718	0.000819993	-4.43076	-0.626418	Post down vs Baseline	-0.0460165	Post down vs Baseline	0.00051871	-4.69503	-0.66378	24 h down vs Baseline	-0.0491065	24 h down vs Baseline	0.751768	-0.0373618	0.104755	-0.323659	-0.0373618	24 h down vs Post	-0.00309002	24 h down vs Post	12.5444	1.00296	0.479715	1
200737	cg01352374				0.00114983	0.000376421	4.88329	0.311984	Post up vs Baseline	0.0260732	Post up vs Baseline	0.0317579	2.42956	0.15522	24 h up vs Baseline	0.0134889	24 h up vs Baseline	0.0109605	-0.156764	9.03117	-3.00519	-0.156764	24 h down vs Post	-0.0125844	24 h down vs Post	12.5373	0.204693	0.0979606	1
343631	cg05616436	DEDD2	Promoter_Associated	S_Shore	0.00115188	0.000602123	4.60841	1.67982	Post up vs Baseline	0.0610568	Post up vs Baseline	0.000689443	4.53022	1.65132	24 h up vs Baseline	0.0589226	24 h up vs Baseline	0.925298	-0.0284979	0.00916839	-0.0957517	-0.0284979	24 h down vs Post	-0.00213417	24 h down vs Post	12.5318	6.66032	3.18885	1
117616	cg09721029	ZNF670	Promoter_Associated	Island	0.00115331	0.0066302	-3.27591	-0.201893	Post down vs Baseline	-0.00263791	Post down vs Baseline	0.536062	0.637042	0.0392606	24 h up vs Baseline	0.000545215	24 h up vs Baseline	0.000439206	0.241154	22.9668	4.79237	0.241154	24 h up vs Post	0.00318313	24 h up vs Post	12.5279	0.190335	0.0911569	1
198974	cg24613220				0.00115419	0.213211	-1.31461	-0.145498	Post down vs Baseline	-0.0111413	Post down vs Baseline	0.000757661	-4.47602	-0.495393	24 h down vs Baseline	-0.0409737	24 h down vs Baseline	0.00222016	-0.349895	14.9917	-3.87192	-0.349895	24 h down vs Post	-0.0298325	24 h down vs Post	12.5256	0.613724	0.293986	1
656775	cg17310700	DDR2			0.00115498	0.0623368	2.05484	0.162353	Post up vs Baseline	0.00929157	Post up vs Baseline	0.0649613	-2.03146	-0.160506	24 h down vs Baseline	-0.0104463	24 h down vs Baseline	0.000306901	-0.322859	25.0467	-5.00467	-0.322859	24 h down vs Post	-0.0197378	24 h down vs Post	12.5235	0.312716	0.149822	1
428694	cg18992113	CYP4F22			0.0011559	0.272112	1.1511	0.0701077	Post up vs Baseline	0.0105658	Post up vs Baseline	0.0142876	-2.86249	-0.17434	24 h down vs Baseline	-0.0273579	24 h down vs Baseline	0.000356424	-0.244448	24.1634	-4.91562	-0.244448	24 h down vs Post	-0.0379237	24 h down vs Post	12.521	0.185783	0.0890262	1
326611	cg08394896	FBXL18		N_Shore	0.00115607	0.169552	-1.46155	-0.134299	Post down vs Baseline	-0.00928707	Post down vs Baseline	0.000675986	-4.54158	-0.417318	24 h down vs Baseline	-0.0313057	24 h down vs Baseline	0.00266088	-0.283019	14.2299	-3.77225	-0.283019	24 h down vs Post	-0.0220186	24 h down vs Post	12.5206	0.422867	0.202643	1
524720	cg21502136	KIAA1161	Promoter_Associated	Island	0.00115885	0.000562926	-4.64744	-0.514828	Post down vs Baseline	-0.0115232	Post down vs Baseline	0.111398	-1.71836	-0.190354	24 h down vs Baseline	-0.00451683	24 h down vs Baseline	0.00373142	0.324473	12.8692	3.58737	0.324473	24 h up vs Post	0.00700639	24 h up vs Post	12.5131	0.614218	0.294515	1
587734	cg08911236	LRCH3			0.00115896	0.00760802	3.20173	0.356175	Post up vs Baseline	0.0305169	Post up vs Baseline	0.479111	-0.730489	-0.0812628	24 h down vs Baseline	-0.00804883	24 h down vs Baseline	0.00042192	-0.437437	23.1936	-4.81597	-0.437437	24 h down vs Post	-0.0385657	24 h down vs Post	12.5128	0.6194	0.297007	1
437625	cg06899202	BRF1		S_Shelf	0.00115971	0.000754662	-4.47829	-0.198087	Post down vs Baseline	-0.00807318	Post down vs Baseline	0.000563721	-4.64662	-0.205532	24 h down vs Baseline	-0.00840232	24 h down vs Baseline	0.840126	-0.00744545	0.0424999	-0.206155	-0.00744545	24 h down vs Post	-0.000329137	24 h down vs Post	12.5109	0.0979113	0.0469567	1
343604	cg03951267	LINC01599	Unclassified_Cell_type_specific		0.00116164	0.0105363	-3.02643	-0.281628	Post down vs Baseline	-0.0231052	Post down vs Baseline	0.000317057	-4.98524	-0.463907	24 h down vs Baseline	-0.0403264	24 h down vs Baseline	0.0335772	-0.182279	5.75541	-2.39904	-0.182279	24 h down vs Post	-0.0172212	24 h down vs Post	12.5057	0.43317	0.207827	1
108916	cg15308487	PDK3	Promoter_Associated_Cell_type_specific	Island	0.00116634	0.0131762	-2.9061	-0.170618	Post down vs Baseline	-0.00226414	Post down vs Baseline	0.29542	1.09402	0.0642305	24 h up vs Baseline	0.000914356	24 h up vs Baseline	0.000366484	0.234849	24.0014	4.89913	0.234849	24 h up vs Post	0.00317849	24 h up vs Post	12.4933	0.172253	0.082726	1
124048	cg04667586	MDM2	Promoter_Associated	Island	0.00116802	0.000707165	4.51562	0.328753	Post up vs Baseline	0.00590656	Post up vs Baseline	0.18275	1.4141	0.102951	24 h up vs Baseline	0.00174079	24 h up vs Baseline	0.00253636	-0.225802	14.4292	-3.79858	-0.225802	24 h down vs Post	-0.00416577	24 h down vs Post	12.4888	0.26478	0.127208	1
680831	cg19947322	LOC283352			0.00116893	0.00266867	3.77064	0.548864	Post up vs Baseline	0.0703095	Post up vs Baseline	0.000331798	4.95816	0.721723	24 h up vs Baseline	0.0954265	24 h up vs Baseline	0.171486	0.172858	2.1153	1.45441	0.172858	24 h up vs Post	0.0251169	24 h up vs Post	12.4864	1.05827	0.508523	1
619491	cg15313740			N_Shore	0.00116916	0.000478192	4.74252	0.465227	Post up vs Baseline	0.0530466	Post up vs Baseline	0.0701323	1.98786	0.195003	24 h up vs Baseline	0.0229423	24 h up vs Baseline	0.0055316	-0.270225	11.3823	-3.37376	-0.270225	24 h down vs Post	-0.0301043	24 h down vs Post	12.4858	0.480606	0.230953	1
118955	cg02569437	PEX6	Promoter_Associated	Island	0.00116975	0.158546	-1.50357	-0.0842911	Post down vs Baseline	-0.000665042	Post down vs Baseline	0.0254919	2.54944	0.142923	24 h up vs Baseline	0.00126804	24 h up vs Baseline	0.000328611	0.227214	24.6404	4.96391	0.227214	24 h up vs Post	0.00193309	24 h up vs Post	12.4843	0.156942	0.0754269	1
514427	cg04613080	CNGA2			0.00117259	0.000318906	-4.98177	-0.451897	Post down vs Baseline	-0.0358616	Post down vs Baseline	0.0101465	-3.04671	-0.276368	24 h down vs Baseline	-0.0209305	24 h down vs Baseline	0.0354046	0.175529	5.61667	2.36995	0.175529	24 h up vs Post	0.0149311	24 h up vs Post	12.4768	0.410653	0.19748	1
90572	cg02895156			S_Shore	0.00117716	0.0026853	3.76723	0.559778	Post up vs Baseline	0.0290629	Post up vs Baseline	0.000334186	4.95389	0.736106	24 h up vs Baseline	0.0407553	24 h up vs Baseline	0.171771	0.176328	2.11225	1.45336	0.176328	24 h up vs Post	0.0116924	24 h up vs Post	12.4648	1.10086	0.529906	1
84274	cg25463470	SOX1		Island	0.00117741	0.0542111	2.13355	0.128519	Post up vs Baseline	0.00159293	Post up vs Baseline	0.000443306	4.78691	0.28835	24 h up vs Baseline	0.00380032	24 h up vs Baseline	0.00696037	0.159831	10.5605	3.24969	0.159831	24 h up vs Post	0.00220739	24 h up vs Post	12.4642	0.180905	0.0870841	1
501415	cg15440663				0.00117983	0.00374093	3.58598	0.32793	Post up vs Baseline	0.0263788	Post up vs Baseline	0.846819	-0.197399	-0.0180517	24 h down vs Baseline	-0.00174291	24 h down vs Baseline	0.00057643	-0.345982	21.471	-4.63368	-0.345982	24 h down vs Post	-0.0281217	24 h down vs Post	12.4579	0.416726	0.200705	1
18757	cg06094615	C10orf53		Island	0.00118026	0.164537	1.4804	0.146305	Post up vs Baseline	0.00211606	Post up vs Baseline	0.000678006	4.53986	0.448664	24 h up vs Baseline	0.00730421	24 h up vs Baseline	0.0027859	0.302359	14.0404	3.74705	0.302359	24 h up vs Post	0.00518816	24 h up vs Post	12.4567	0.486656	0.234406	1
295203	cg25532891	CTRB1			0.00118079	0.000630062	4.58217	0.303553	Post up vs Baseline	0.051873	Post up vs Baseline	0.140069	1.5801	0.104676	24 h up vs Baseline	0.017965	24 h up vs Baseline	0.00316748	-0.198877	13.5186	-3.67677	-0.198877	24 h down vs Post	-0.033908	24 h down vs Post	12.4554	0.218647	0.105327	1
197890	cg08882250	CAPRIN1			0.00118214	0.000487602	4.73113	0.442598	Post up vs Baseline	0.0544837	Post up vs Baseline	0.0722518	1.97084	0.184373	24 h up vs Baseline	0.023802	24 h up vs Baseline	0.00546163	-0.258226	11.4288	-3.38065	-0.258226	24 h down vs Post	-0.0306817	24 h down vs Post	12.4518	0.435897	0.21004	1
170353	cg10228866	LOC339568			0.00118442	0.0441705	2.24782	0.227149	Post up vs Baseline	0.037708	Post up vs Baseline	0.0935606	-1.82136	-0.184054	24 h down vs Baseline	-0.0315264	24 h down vs Baseline	0.000317875	-0.411203	24.8373	-4.9837	-0.411203	24 h down vs Post	-0.0692345	24 h down vs Post	12.4459	0.508377	0.245082	1
24766	cg03923252	TXNDC16	Promoter_Associated	Island	0.00118497	0.343663	-0.985861	-0.0613984	Post down vs Baseline	-0.000799674	Post down vs Baseline	0.0113178	2.98793	0.186085	24 h up vs Baseline	0.00272471	24 h up vs Baseline	0.000387017	0.247484	23.6865	4.86688	0.247484	24 h up vs Post	0.00352439	24 h up vs Post	12.4445	0.193073	0.0930882	1
490540	cg10664498	GLB1L2		S_Shore	0.00118533	0.490791	0.710804	0.0731417	Post up vs Baseline	0.00750987	Post up vs Baseline	0.00754035	-3.20655	-0.329953	24 h down vs Baseline	-0.0389641	24 h down vs Baseline	0.000435195	-0.403095	23.0185	-4.79776	-0.403095	24 h down vs Post	-0.046474	24 h down vs Post	12.4435	0.527028	0.254121	1
608235	cg19195949		Unclassified_Cell_type_specific		0.00118787	0.000633211	4.57929	0.362795	Post up vs Baseline	0.00905522	Post up vs Baseline	0.140061	1.58013	0.125186	24 h up vs Baseline	0.00292073	24 h up vs Baseline	0.00318823	-0.237609	13.4924	-3.6732	-0.237609	24 h down vs Post	-0.00613449	24 h down vs Post	12.437	0.31225	0.150639	1
123612	cg14918074	IKBKG	Promoter_Associated	Island	0.00118818	0.000316843	-4.98564	-0.383102	Post down vs Baseline	-0.0052888	Post down vs Baseline	0.00721604	-3.23024	-0.248216	24 h down vs Baseline	-0.00352092	24 h down vs Baseline	0.0526515	0.134887	4.62212	2.14991	0.134887	24 h up vs Post	0.00176788	24 h up vs Post	12.4362	0.29372	0.141709	1
219248	cg05251678				0.0011885	0.475642	-0.736393	-0.0744521	Post down vs Baseline	-0.00382008	Post down vs Baseline	0.00130567	-4.16731	-0.421331	24 h down vs Baseline	-0.0233731	24 h down vs Baseline	0.00122752	-0.346879	17.6568	-4.202	-0.346879	24 h down vs Post	-0.019553	24 h down vs Post	12.4354	0.508456	0.245327	1
66110	cg26049744	RAD21L1		S_Shore	0.00118869	0.577497	-0.572584	-0.0484542	Post down vs Baseline	-0.00194617	Post down vs Baseline	0.00621572	3.31075	0.280168	24 h up vs Baseline	0.0114614	24 h up vs Baseline	0.000467228	0.328622	22.6205	4.7561	0.328622	24 h up vs Post	0.0134076	24 h up vs Post	12.4349	0.356193	0.171868	1
547651	cg07709210	PGC			0.00118943	0.00945376	-3.08477	-0.182084	Post down vs Baseline	-0.0158901	Post down vs Baseline	0.000321598	-4.97676	-0.293762	24 h down vs Baseline	-0.0262165	24 h down vs Baseline	0.0389643	-0.111678	5.36943	-2.3172	-0.111678	24 h down vs Post	-0.0103264	24 h down vs Post	12.433	0.173273	0.0836197	1
109871	cg05941624	SYNJ2	Promoter_Associated	Island	0.00119165	0.000406666	4.83766	0.330976	Post up vs Baseline	0.0052236	Post up vs Baseline	0.0014128	4.12311	0.282089	24 h up vs Baseline	0.00442548	24 h up vs Baseline	0.398674	-0.0488872	0.765874	-0.875142	-0.0488872	24 h down vs Post	-0.000798128	24 h down vs Post	12.4272	0.232679	0.11234	1
191393	cg22732432	LOC400027		Island	0.001192	0.111642	1.71706	0.118975	Post up vs Baseline	0.0076542	Post up vs Baseline	0.0371343	-2.34371	-0.162396	24 h down vs Baseline	-0.00964581	24 h down vs Baseline	0.000323408	-0.281372	24.7348	-4.97341	-0.281372	24 h down vs Post	-0.0173	24 h down vs Post	12.4263	0.238641	0.115227	1
290834	cg26300491				0.00119252	0.0154151	-2.82156	-0.31635	Post down vs Baseline	-0.0302286	Post down vs Baseline	0.000339707	-4.94415	-0.554332	24 h down vs Baseline	-0.0563593	24 h down vs Baseline	0.023242	-0.237982	6.75805	-2.59962	-0.237982	24 h down vs Post	-0.0261306	24 h down vs Post	12.425	0.624759	0.301695	1
134108	cg18882292	SEMA3A			0.00119363	0.0247379	-2.56576	-0.778401	Post down vs Baseline	-0.130993	Post down vs Baseline	0.16606	1.47463	0.447373	24 h up vs Baseline	0.0677075	24 h up vs Baseline	0.000337262	1.22577	24.4871	4.94844	1.22577	24 h up vs Post	0.198701	24 h up vs Post	12.4221	4.57331	2.20895	1
625276	cg13862597				0.00119375	0.0045613	3.47822	0.350125	Post up vs Baseline	0.0267549	Post up vs Baseline	0.738136	-0.342177	-0.0344443	24 h down vs Baseline	-0.00309386	24 h down vs Baseline	0.00053317	-0.384569	21.8932	-4.67901	-0.384569	24 h down vs Post	-0.0298488	24 h down vs Post	12.4218	0.503472	0.243188	1
705421	cg09688928	PDGFD		Island	0.00119657	0.00744855	3.21315	0.358881	Post up vs Baseline	0.0159245	Post up vs Baseline	0.499323	-0.696603	-0.0778046	24 h down vs Baseline	-0.00449951	24 h down vs Baseline	0.000442147	-0.436686	22.9292	-4.78845	-0.436686	24 h down vs Post	-0.020424	24 h down vs Post	12.4146	0.619486	0.299399	1
373174	cg15211847	OXCT1			0.00120112	0.00222321	-3.87116	-0.776081	Post down vs Baseline	-0.13203	Post down vs Baseline	0.810547	-0.245065	-0.04913	24 h down vs Baseline	-0.00833838	24 h down vs Baseline	0.000805385	0.726951	19.7228	4.44104	0.726951	24 h up vs Post	0.123691	24 h up vs Post	12.4029	1.99395	0.96459	1
128135	cg06614469	MAPK4		Island	0.0012036	0.00681815	-3.26083	-0.217811	Post down vs Baseline	-0.00295036	Post down vs Baseline	0.539944	0.630889	0.042141	24 h up vs Baseline	0.000634355	24 h up vs Baseline	0.000459113	0.259952	22.7182	4.76636	0.259952	24 h up vs Post	0.00358471	24 h up vs Post	12.3966	0.221242	0.107082	1
678468	cg13593854				0.00120525	0.0663151	-2.01974	-0.152243	Post down vs Baseline	-0.010959	Post down vs Baseline	0.000481817	-4.7381	-0.357147	24 h down vs Baseline	-0.0271731	24 h down vs Baseline	0.00600586	-0.204904	11.0842	-3.3293	-0.204904	24 h down vs Post	-0.0162141	24 h down vs Post	12.3924	0.281644	0.136363	1
64425	cg15816503	C8orf74			0.00120541	0.0119305	-2.95956	-0.494674	Post down vs Baseline	-0.0462873	Post down vs Baseline	0.332099	1.01071	0.168935	24 h up vs Baseline	0.0185021	24 h up vs Baseline	0.000389852	0.663609	23.6446	4.86257	0.663609	24 h up vs Post	0.0647894	24 h up vs Post	12.392	1.3848	0.670496	1
70613	cg13527016	FAM45B	Promoter_Associated_Cell_type_specific	Island	0.00120583	0.0490401	-2.18963	-0.173612	Post down vs Baseline	-0.00942082	Post down vs Baseline	0.0856949	1.87252	0.148469	24 h up vs Baseline	0.00909445	24 h up vs Baseline	0.000322491	0.322081	24.7517	4.97511	0.322081	24 h up vs Post	0.0185153	24 h up vs Post	12.3909	0.311588	0.150879	1
66259	cg11681428	SLC6A18	Unclassified_Cell_type_specific	Island	0.00121308	0.000705753	4.51677	0.629551	Post up vs Baseline	0.0964391	Post up vs Baseline	0.170588	1.45771	0.203177	24 h up vs Baseline	0.029309	24 h up vs Baseline	0.00278837	-0.426374	14.0368	-3.74657	-0.426374	24 h down vs Post	-0.0671301	24 h down vs Post	12.3726	0.961445	0.466248	1
608960	cg06782606				0.00121475	0.00155499	4.0695	0.479909	Post up vs Baseline	0.0826426	Post up vs Baseline	0.571486	0.581775	0.0686077	24 h up vs Baseline	0.0118883	24 h up vs Baseline	0.00108505	-0.411301	18.2464	-4.27158	-0.411301	24 h down vs Post	-0.0707544	24 h down vs Post	12.3683	0.688029	0.333769	1
33556	cg06769620	ANKRD36	Unclassified_Cell_type_specific	Island	0.00121703	0.651919	0.462612	0.0283241	Post up vs Baseline	0.000492019	Post up vs Baseline	0.00176622	3.99858	0.244819	24 h up vs Baseline	0.00412763	24 h up vs Baseline	0.00097758	0.216495	18.7546	4.33065	0.216495	24 h up vs Post	0.00363561	24 h up vs Post	12.3626	0.185375	0.0899687	1
379294	cg19212523	LY9			0.00121883	0.00112174	4.25279	0.337023	Post up vs Baseline	0.0582208	Post up vs Baseline	0.377704	0.916007	0.0725912	24 h up vs Baseline	0.0125455	24 h up vs Baseline	0.00150779	-0.264432	16.7012	-4.08671	-0.264432	24 h down vs Post	-0.0456753	24 h down vs Post	12.3581	0.310443	0.150724	1
106566	cg14350088	ATG16L1	Promoter_Associated	Island	0.00122553	0.0176334	-2.74905	-0.176638	Post down vs Baseline	-0.00213683	Post down vs Baseline	0.234495	1.2518	0.0804332	24 h up vs Baseline	0.00102185	24 h up vs Baseline	0.000365936	0.257071	24.0101	4.90001	0.257071	24 h up vs Post	0.00315868	24 h up vs Post	12.3413	0.20381	0.0990866	1
253268	cg15182613	RAP1GAP2			0.00122676	0.00306333	3.69506	0.544	Post up vs Baseline	0.0936849	Post up vs Baseline	0.000343223	4.93803	0.726996	24 h up vs Baseline	0.12481	24 h up vs Baseline	0.153835	0.182995	2.31748	1.52233	0.182995	24 h up vs Post	0.0311256	24 h up vs Post	12.3383	1.06972	0.520197	1
308799	cg03366382	INS			0.00122751	0.00032689	4.96703	0.344628	Post up vs Baseline	0.053697	Post up vs Baseline	0.00590299	3.33864	0.231644	24 h up vs Baseline	0.036662	24 h up vs Baseline	0.0693359	-0.112983	3.97752	-1.99437	-0.112983	24 h down vs Post	-0.0170351	24 h down vs Post	12.3364	0.237549	0.115536	1
693139	cg00250572	FRRS1L		S_Shore	0.00123011	0.00220447	3.87583	0.247689	Post up vs Baseline	0.0427778	Post up vs Baseline	0.00036729	4.89783	0.313001	24 h up vs Baseline	0.0540905	24 h up vs Baseline	0.234535	0.0653117	1.56671	1.25168	0.0653117	24 h up vs Post	0.0113127	24 h up vs Post	12.3299	0.201421	0.0980158	1
328205	cg09732432	KIF2A		Island	0.00123059	0.000914339	-4.36866	-0.466444	Post down vs Baseline	-0.0157648	Post down vs Baseline	0.000539723	-4.6719	-0.498821	24 h down vs Baseline	-0.0167514	24 h down vs Baseline	0.716816	-0.0323776	0.137937	-0.371398	-0.0323776	24 h down vs Post	-0.000986536	24 h down vs Post	12.3287	0.562187	0.273598	1
87675	cg09799633	DUSP1	Promoter_Associated	Island	0.00123805	0.000965712	4.33759	1.09311	Post up vs Baseline	0.0265726	Post up vs Baseline	0.294687	1.09576	0.276141	24 h up vs Baseline	0.0052816	24 h up vs Baseline	0.00185812	-0.816967	15.7642	-3.97041	-0.816967	24 h down vs Post	-0.021291	24 h down vs Post	12.3103	3.12721	1.5242	1
128845	cg10343901	RAB6A	Promoter_Associated	Island	0.00123806	0.872574	-0.163853	-0.0144895	Post down vs Baseline	-0.000169787	Post down vs Baseline	0.00373305	3.58713	0.31721	24 h up vs Baseline	0.0042036	24 h up vs Baseline	0.000617299	0.331699	21.1048	4.594	0.331699	24 h up vs Post	0.00437338	24 h up vs Post	12.3102	0.385057	0.187676	1
334603	cg16693369			N_Shore	0.00124192	0.760878	0.311349	0.0358475	Post up vs Baseline	0.00197447	Post up vs Baseline	0.00452878	-3.4821	-0.400915	24 h down vs Baseline	-0.0260234	24 h down vs Baseline	0.000564312	-0.436763	21.5854	-4.64601	-0.436763	24 h down vs Post	-0.0279979	24 h down vs Post	12.3008	0.65225	0.318151	1
165677	cg21877464	SPARC			0.00124405	0.00628371	3.30488	0.607203	Post up vs Baseline	0.0973349	Post up vs Baseline	0.590794	-0.552431	-0.101498	24 h down vs Baseline	-0.017545	24 h down vs Baseline	0.000493399	-0.708701	22.3183	-4.72422	-0.708701	24 h down vs Post	-0.11488	24 h down vs Post	12.2955	1.66021	0.810155	1
118582	cg09583926	TEFM	Promoter_Associated	Island	0.00124635	0.0348605	2.37846	0.205851	Post up vs Baseline	0.00174932	Post up vs Baseline	0.000413415	4.82796	0.41785	24 h up vs Baseline	0.00388508	24 h up vs Baseline	0.0110665	0.211999	9.00007	3.00001	0.211999	24 h up vs Post	0.00213576	24 h up vs Post	12.2899	0.368233	0.179773	1
91693	cg21921513	CTH	Promoter_Associated	Island	0.00124767	0.164634	1.48003	0.096192	Post up vs Baseline	0.000962178	Post up vs Baseline	0.00071039	4.51301	0.293314	24 h up vs Baseline	0.00309762	24 h up vs Baseline	0.00295577	0.197122	13.7984	3.71462	0.197122	24 h up vs Post	0.00213544	24 h up vs Post	12.2867	0.207601	0.101378	1
2666	cg04430381	ZEB1	Promoter_Associated	Island	0.00124836	0.489147	-0.713557	-0.0404975	Post down vs Baseline	-0.000791006	Post down vs Baseline	0.00791529	3.1804	0.180502	24 h up vs Baseline	0.00397774	24 h up vs Baseline	0.000456968	0.220999	22.7444	4.76911	0.220999	24 h up vs Post	0.00476875	24 h up vs Post	12.285	0.158283	0.0773056	1
438374	cg04784672	LRFN5	Unclassified_Cell_type_specific	S_Shore	0.00124977	0.293652	1.09823	0.126497	Post up vs Baseline	0.00405141	Post up vs Baseline	0.000971169	4.33439	0.499246	24 h up vs Baseline	0.017576	24 h up vs Baseline	0.00188151	0.372749	15.7091	3.96347	0.372749	24 h up vs Post	0.0135246	24 h up vs Post	12.2815	0.651758	0.318408	1
347580	cg00432495	IPO9			0.00125329	0.00257012	-3.79131	-0.327092	Post down vs Baseline	-0.0118619	Post down vs Baseline	0.000363029	-4.90474	-0.423152	24 h down vs Baseline	-0.0156729	24 h down vs Baseline	0.197708	-0.0960599	1.85958	-1.36366	-0.0960599	24 h down vs Post	-0.00381101	24 h down vs Post	12.273	0.365402	0.178637	1
222903	cg23540063			S_Shore	0.00125456	0.916806	-0.10668	-0.010619	Post down vs Baseline	-0.00059252	Post down vs Baseline	0.00270814	-3.76258	-0.374532	24 h down vs Baseline	-0.0221807	24 h down vs Baseline	0.000755645	-0.363913	20.0484	-4.47755	-0.363913	24 h down vs Post	-0.0215882	24 h down vs Post	12.2699	0.486303	0.237803	1
511508	cg23056437	ZKSCAN1			0.00125831	0.000656777	-4.5582	-0.247741	Post down vs Baseline	-0.0103969	Post down vs Baseline	0.000750965	-4.48111	-0.243552	24 h down vs Baseline	-0.0102122	24 h down vs Baseline	0.926342	0.00418961	0.00891307	0.0944091	0.00418961	24 h up vs Post	0.000184715	24 h up vs Post	12.2608	0.144874	0.0708961	1
177430	cg14307152	MAPRE3			0.00125913	0.827963	0.22211	0.0372669	Post up vs Baseline	0.00570882	Post up vs Baseline	0.00407935	-3.53886	-0.593769	24 h down vs Baseline	-0.0518492	24 h down vs Baseline	0.000604388	-0.631036	21.2174	-4.60623	-0.631036	24 h down vs Post	-0.057558	24 h down vs Post	12.2588	1.38044	0.675646	1
206003	cg06515041	HDLBP			0.00125944	0.00154833	4.0719	0.635586	Post up vs Baseline	0.0612077	Post up vs Baseline	0.55011	0.614889	0.0959786	24 h up vs Baseline	0.0109839	24 h up vs Baseline	0.00115983	-0.539608	17.9264	-4.23395	-0.539608	24 h down vs Post	-0.0502238	24 h down vs Post	12.2581	1.19464	0.584745	1
603489	cg12826119	LINC00925		Island	0.00125947	0.0147269	2.84618	0.23605	Post up vs Baseline	0.0405777	Post up vs Baseline	0.283643	-1.12241	-0.0930882	24 h down vs Baseline	-0.0156159	24 h down vs Baseline	0.000391212	-0.329138	23.6246	-4.86051	-0.329138	24 h down vs Post	-0.0561935	24 h down vs Post	12.258	0.337259	0.16508	1
206799	cg06788090	HTR2C			0.00126236	0.00354483	3.61532	0.386808	Post up vs Baseline	0.06303	Post up vs Baseline	0.000347716	4.9303	0.527498	24 h up vs Baseline	0.0842643	24 h up vs Baseline	0.13326	0.140691	2.59375	1.61051	0.140691	24 h up vs Post	0.0212343	24 h up vs Post	12.251	0.560955	0.27473	1
96218	cg01934041	ZFYVE28	Promoter_Associated	Island	0.00126238	0.000380273	4.87727	0.393786	Post up vs Baseline	0.00980809	Post up vs Baseline	0.0223185	2.62161	0.211666	24 h up vs Baseline	0.00491361	24 h up vs Baseline	0.0171959	-0.18212	7.63199	-2.76261	-0.18212	24 h down vs Post	-0.00489448	24 h down vs Post	12.251	0.319446	0.156451	1
619540	cg18168435	APOL3			0.00126417	0.000342056	4.94005	0.693291	Post up vs Baseline	0.022615	Post up vs Baseline	0.00970314	3.07076	0.430952	24 h up vs Baseline	0.0125171	24 h up vs Baseline	0.0409752	-0.262338	5.2414	-2.28941	-0.262338	24 h down vs Post	-0.0100979	24 h down vs Post	12.2467	0.964818	0.472693	1
77971	cg14743462	HIST3H2A	Promoter_Associated	S_Shore	0.00126604	0.722156	-0.364048	-0.0218056	Post down vs Baseline	-0.000403542	Post down vs Baseline	0.00493572	3.43545	0.205775	24 h up vs Baseline	0.00378743	24 h up vs Baseline	0.000557158	0.227581	21.6543	4.65342	0.227581	24 h up vs Post	0.00419097	24 h up vs Post	12.2422	0.175686	0.0861053	1
69816	cg20454520	DCAF11	Promoter_Associated	S_Shore	0.00126721	0.000815275	4.43406	0.521452	Post up vs Baseline	0.0194172	Post up vs Baseline	0.211456	1.32002	0.155236	24 h up vs Baseline	0.00534177	24 h up vs Baseline	0.00246663	-0.366216	14.5459	-3.81391	-0.366216	24 h down vs Post	-0.0140755	24 h down vs Post	12.2394	0.677086	0.331922	1
705210	cg07947220	DDX23			0.00126824	0.000366238	4.89953	0.329012	Post up vs Baseline	0.0193795	Post up vs Baseline	0.0174012	2.7562	0.185084	24 h up vs Baseline	0.0112121	24 h up vs Baseline	0.0221784	-0.143928	6.89075	-2.62502	-0.143928	24 h down vs Post	-0.00816738	24 h down vs Post	12.2369	0.220722	0.108225	1
30391	cg03114595	ZNF574		N_Shore	0.00127204	0.0129385	2.9159	0.377392	Post up vs Baseline	0.0177981	Post up vs Baseline	0.32192	-1.03312	-0.133712	24 h down vs Baseline	-0.00785816	24 h down vs Baseline	0.000407433	-0.511104	23.3922	-4.83655	-0.511104	24 h down vs Post	-0.0256562	24 h down vs Post	12.2278	0.819311	0.402023	1
790734	cg03935956	GGA2			0.00127228	0.0294364	-2.47106	-0.197125	Post down vs Baseline	-0.00920376	Post down vs Baseline	0.000404981	-4.8401	-0.386111	24 h down vs Baseline	-0.0189624	24 h down vs Baseline	0.0132898	-0.188987	8.41856	-2.90148	-0.188987	24 h down vs Post	-0.0097586	24 h down vs Post	12.2272	0.311246	0.152731	1
150056	cg15416643			S_Shore	0.00127277	0.00152791	-4.07931	-0.90568	Post down vs Baseline	-0.101715	Post down vs Baseline	0.536492	-0.636359	-0.141283	24 h down vs Baseline	-0.0189774	24 h down vs Baseline	0.00119581	0.764397	17.7809	4.21674	0.764397	24 h up vs Post	0.0827372	24 h up vs Post	12.2261	2.41059	1.18301	1
529229	cg03247217				0.00127308	0.00250506	-3.80541	-0.345698	Post down vs Baseline	-0.0295774	Post down vs Baseline	0.857462	-0.18351	-0.0166707	24 h down vs Baseline	-0.000883013	24 h down vs Baseline	0.000812659	0.329027	19.6772	4.4359	0.329027	24 h up vs Post	0.0286944	24 h up vs Post	12.2253	0.403563	0.198062	1
526305	cg13131681	KIF26B			0.00127712	0.000441384	4.78946	0.343941	Post up vs Baseline	0.0499136	Post up vs Baseline	0.00146304	4.10355	0.294685	24 h up vs Baseline	0.0426777	24 h up vs Baseline	0.417296	-0.0492566	0.705708	-0.840064	-0.0492566	24 h down vs Post	-0.00723592	24 h down vs Post	12.2157	0.251985	0.123767	1
182770	cg08283150	C9orf3	Unclassified_Cell_type_specific		0.00127903	0.345225	0.98255	0.0901346	Post up vs Baseline	0.00411005	Post up vs Baseline	0.0120342	-2.9549	-0.271069	24 h down vs Baseline	-0.0135744	24 h down vs Baseline	0.000417356	-0.361203	23.2553	-4.82237	-0.361203	24 h down vs Post	-0.0176845	24 h down vs Post	12.2112	0.411046	0.201969	1
723166	cg19780684	ASB9			0.00128023	0.000550144	4.66078	0.70926	Post up vs Baseline	0.0510191	Post up vs Baseline	0.0840356	1.88386	0.286679	24 h up vs Baseline	0.0185827	24 h up vs Baseline	0.00525979	-0.422581	11.5669	-3.40102	-0.422581	24 h down vs Post	-0.0324363	24 h down vs Post	12.2083	1.13086	0.555782	1
51571	cg13373321	C12orf41	Unclassified	Island	0.00128091	0.919221	0.103571	0.00764489	Post up vs Baseline	8.60111e-05	Post up vs Baseline	0.00276574	3.75104	0.276875	24 h up vs Baseline	0.00536369	24 h up vs Baseline	0.000769391	0.26923	19.956	4.46721	0.26923	24 h up vs Post	0.00527768	24 h up vs Post	12.2067	0.266026	0.13076	1
440760	cg18419747	RPP38		S_Shelf	0.00128227	0.00380608	3.57658	0.414634	Post up vs Baseline	0.0585011	Post up vs Baseline	0.878745	-0.155846	-0.0180673	24 h down vs Baseline	-0.0029059	24 h down vs Baseline	0.000642061	-0.432701	20.8965	-4.57127	-0.432701	24 h down vs Post	-0.061407	24 h down vs Post	12.2035	0.656051	0.322556	1
53970	cg12344046	SEC14L2	Promoter_Associated	Island	0.00128472	0.00989459	3.06024	0.22244	Post up vs Baseline	0.00570286	Post up vs Baseline	0.000347995	4.92983	0.358334	24 h up vs Baseline	0.00951042	24 h up vs Baseline	0.040949	0.135894	5.24302	2.28976	0.135894	24 h up vs Post	0.00380756	24 h up vs Post	12.1977	0.257781	0.126802	1
343852	cg07616374		Unclassified_Cell_type_specific	N_Shore	0.00128509	0.00202617	3.92244	0.348403	Post up vs Baseline	0.0586135	Post up vs Baseline	0.712116	0.377884	0.0335648	24 h up vs Baseline	0.00550255	24 h up vs Baseline	0.00095963	-0.314838	18.8458	-4.34118	-0.314838	24 h down vs Post	-0.053111	24 h down vs Post	12.1968	0.384908	0.189349	1
226767	cg18745184	RPL13AP5		S_Shore	0.00128597	0.00521521	3.40563	0.276667	Post up vs Baseline	0.00407394	Post up vs Baseline	0.0003443	4.93617	0.401006	24 h up vs Baseline	0.00614657	24 h up vs Baseline	0.0854004	0.124339	3.51383	1.87452	0.124339	24 h up vs Post	0.00207263	24 h up vs Post	12.1947	0.321925	0.158392	1
574019	cg11387571	CDX1			0.00128723	0.441209	-0.79651	-0.0849323	Post down vs Baseline	-0.00403709	Post down vs Baseline	0.0013149	-4.16336	-0.443941	24 h down vs Baseline	-0.0222635	24 h down vs Baseline	0.00141173	-0.359009	17.0035	-4.12353	-0.359009	24 h down vs Post	-0.0182264	24 h down vs Post	12.1918	0.554486	0.272882	1
739529	cg06197537	ZNF710	Unclassified		0.00128811	0.00177597	3.99552	0.740794	Post up vs Baseline	0.12204	Post up vs Baseline	0.625115	0.501468	0.0929753	24 h up vs Baseline	0.0159186	24 h up vs Baseline	0.0010703	-0.647819	18.3126	-4.27932	-0.647819	24 h down vs Post	-0.106121	24 h down vs Post	12.1897	1.67611	0.825012	1
12927	cg20613337	HP1BP3	Promoter_Associated	Island	0.00128942	0.00166016	4.03302	0.198231	Post up vs Baseline	0.00236935	Post up vs Baseline	0.000425464	4.81105	0.236472	24 h up vs Baseline	0.00284893	24 h up vs Baseline	0.359448	0.0382415	0.907993	0.952886	0.0382415	24 h up vs Post	0.000479583	24 h up vs Post	12.1866	0.117767	0.0579817	1
252129	cg13447174				0.00128975	0.00561196	3.36596	0.38164	Post up vs Baseline	0.0266172	Post up vs Baseline	0.662286	-0.447783	-0.0507706	24 h down vs Baseline	-0.00410127	24 h down vs Baseline	0.000540688	-0.43241	21.817	-4.67087	-0.43241	24 h down vs Post	-0.0307184	24 h down vs Post	12.1859	0.62662	0.308532	1
276348	cg17447749				0.00128995	0.997852	-0.00274844	-0.000451485	Post down vs Baseline	0.000997047	Post up vs Baseline	0.00314071	-3.68141	-0.604745	24 h down vs Baseline	-0.0525163	24 h down vs Baseline	0.000719826	-0.604293	20.2988	-4.50542	-0.604293	24 h down vs Post	-0.0535134	24 h down vs Post	12.1854	1.31527	0.64763	1
390008	cg06095790	MGMT			0.0012914	0.00186584	-3.96811	-0.261011	Post down vs Baseline	-0.00964091	Post down vs Baseline	0.000409534	-4.83351	-0.317935	24 h down vs Baseline	-0.0118096	24 h down vs Baseline	0.310059	-0.0569237	1.12338	-1.0599	-0.0569237	24 h down vs Post	-0.00216868	24 h down vs Post	12.182	0.210828	0.103839	1
401488	cg05861030			N_Shelf	0.00129184	0.0249974	-2.56009	-0.202785	Post down vs Baseline	-0.0160097	Post down vs Baseline	0.000396842	-4.85208	-0.384334	24 h down vs Baseline	-0.0321651	24 h down vs Baseline	0.0158343	-0.181549	7.87982	-2.8071	-0.181549	24 h down vs Post	-0.0161554	24 h down vs Post	12.1809	0.305705	0.150582	1
35096	cg18771577	GRAMD1B	Unclassified_Cell_type_specific	S_Shelf	0.00129263	0.179138	1.42679	0.228675	Post up vs Baseline	0.0202134	Post up vs Baseline	0.0245291	-2.57036	-0.411958	24 h down vs Baseline	-0.0438581	24 h down vs Baseline	0.000368738	-0.640634	23.9659	-4.8955	-0.640634	24 h down vs Post	-0.0640715	24 h down vs Post	12.1791	1.25139	0.616494	1
20194	cg24220766	BECN1	Promoter_Associated	S_Shore	0.00129694	0.000404994	4.84008	0.252209	Post up vs Baseline	0.00710614	Post up vs Baseline	0.00196865	3.93838	0.205223	24 h up vs Baseline	0.00571094	24 h up vs Baseline	0.291091	-0.0469863	1.2196	-1.10436	-0.0469863	24 h down vs Post	-0.0013952	24 h down vs Post	12.169	0.132169	0.0651668	1
121362	cg12408189	MAP3K8	Promoter_Associated	N_Shore	0.00129767	0.00102303	4.30489	0.904581	Post up vs Baseline	0.0183092	Post up vs Baseline	0.303742	1.07447	0.225777	24 h up vs Baseline	0.00340663	24 h up vs Baseline	0.00190554	-0.678804	15.6534	-3.95644	-0.678804	24 h down vs Post	-0.0149026	24 h down vs Post	12.1673	2.14895	1.0597	1
283682	cg03991126	CNKSR3			0.00129789	0.00463794	-3.46918	-0.176249	Post down vs Baseline	-0.0108432	Post down vs Baseline	0.000349846	-4.92668	-0.250296	24 h down vs Baseline	-0.015687	24 h down vs Baseline	0.0995307	-0.0740468	3.18643	-1.78506	-0.0740468	24 h down vs Post	-0.00484372	24 h down vs Post	12.1668	0.125613	0.0619457	1
676276	cg20929568	EXPH5			0.00129883	0.00124994	4.19182	0.390204	Post up vs Baseline	0.0554229	Post up vs Baseline	0.408268	0.856937	0.0797695	24 h up vs Baseline	0.0113669	24 h up vs Baseline	0.00151408	-0.310434	16.6822	-4.08439	-0.310434	24 h down vs Post	-0.044056	24 h down vs Post	12.1646	0.421633	0.207964	1
86450	cg02252240	UQCRQ	Promoter_Associated	Island	0.00130058	0.0577886	2.09762	0.145385	Post up vs Baseline	0.0025271	Post up vs Baseline	0.0778067	-1.92833	-0.133651	24 h down vs Baseline	-0.00223349	24 h down vs Baseline	0.000347447	-0.279036	24.3124	-4.93076	-0.279036	24 h down vs Post	-0.00476059	24 h down vs Post	12.1605	0.233666	0.115291	1
159316	cg14853212				0.00130211	0.00596758	-3.33276	-0.188349	Post down vs Baseline	-0.0165208	Post down vs Baseline	0.000347582	-4.93053	-0.278647	24 h down vs Baseline	-0.0252221	24 h down vs Baseline	0.0740359	-0.0902977	3.82933	-1.95687	-0.0902977	24 h down vs Post	-0.00870126	24 h down vs Post	12.157	0.155313	0.0766536	1
11604	cg16124571	DENND2C	Promoter_Associated	Island	0.00130314	0.000379014	4.87923	0.367482	Post up vs Baseline	0.0187455	Post up vs Baseline	0.00261854	3.78105	0.284773	24 h up vs Baseline	0.0140358	24 h up vs Baseline	0.203499	-0.0827097	1.80898	-1.34498	-0.0827097	24 h down vs Post	-0.00470963	24 h down vs Post	12.1546	0.275785	0.136139	1
100541	cg26143457	SLC25A16	Promoter_Associated	Island	0.00130665	0.10653	-1.74491	-0.104109	Post down vs Baseline	-0.00121637	Post down vs Baseline	0.0422473	2.27249	0.135586	24 h up vs Baseline	0.00173859	24 h up vs Baseline	0.000353626	0.239695	24.2094	4.9203	0.239695	24 h up vs Post	0.00295496	24 h up vs Post	12.1464	0.172955	0.0854352	1
412887	cg10659171	TMC7			0.00130842	0.00545942	-3.38087	-0.216174	Post down vs Baseline	-0.0126575	Post down vs Baseline	0.000350103	-4.92624	-0.314986	24 h down vs Baseline	-0.0189792	24 h down vs Baseline	0.0827636	-0.0988122	3.58228	-1.89269	-0.0988122	24 h down vs Post	-0.00632168	24 h down vs Post	12.1423	0.198571	0.0981213	1
779518	cg23499133			N_Shelf	0.00131163	0.597913	-0.54174	-0.0848193	Post down vs Baseline	-0.00629237	Post down vs Baseline	0.00172766	-4.01085	-0.627972	24 h down vs Baseline	-0.0536455	24 h down vs Baseline	0.00112977	-0.543152	18.052	-4.24877	-0.543152	24 h down vs Post	-0.0473531	24 h down vs Post	12.1349	1.18989	0.588328	1
73744	cg26572163	AHCYL1	Promoter_Associated	N_Shore	0.00131188	0.00582873	3.34548	0.174268	Post up vs Baseline	0.0027222	Post up vs Baseline	0.000350463	4.92563	0.256579	24 h up vs Baseline	0.00413845	24 h up vs Baseline	0.0768717	0.0823112	3.74534	1.93529	0.0823112	24 h up vs Post	0.00141626	24 h up vs Post	12.1343	0.131703	0.0651223	1
346913	cg03120234	PIEZO2			0.0013151	0.631149	0.492651	0.043576	Post up vs Baseline	0.00233993	Post up vs Baseline	0.00606623	-3.3239	-0.294005	24 h down vs Baseline	-0.0179758	24 h down vs Baseline	0.000537505	-0.337581	21.8491	-4.6743	-0.337581	24 h down vs Post	-0.0203158	24 h down vs Post	12.1269	0.379512	0.18777	1
485439	cg15736062	PTPRN2			0.00131616	0.00861578	3.13473	0.302673	Post up vs Baseline	0.0382207	Post up vs Baseline	0.000353533	4.92046	0.475093	24 h up vs Baseline	0.0585006	24 h up vs Baseline	0.0492673	0.17242	4.7832	2.18705	0.17242	24 h up vs Post	0.0202798	24 h up vs Post	12.1245	0.452137	0.223747	1
478159	cg23959469				0.00131657	0.82628	0.224323	0.0203744	Post up vs Baseline	0.00127118	Post up vs Baseline	0.00424776	-3.51688	-0.319425	24 h down vs Baseline	-0.0217329	24 h down vs Baseline	0.000630227	-0.339799	20.9949	-4.58202	-0.339799	24 h down vs Post	-0.0230041	24 h down vs Post	12.1236	0.400049	0.197985	1
486935	cg13810536				0.00131741	0.00287856	3.72912	0.821378	Post up vs Baseline	0.139865	Post up vs Baseline	0.930029	0.0896702	0.0197508	24 h up vs Baseline	0.00449406	24 h up vs Baseline	0.000782694	-0.801627	19.8684	-4.45739	-0.801627	24 h down vs Post	-0.135371	24 h down vs Post	12.1217	2.35231	1.16435	1
607538	cg01345827	TPK1	Promoter_Associated	N_Shore	0.00131788	0.000429613	4.80534	0.808237	Post up vs Baseline	0.0254792	Post up vs Baseline	0.00175286	4.0028	0.673252	24 h up vs Baseline	0.0202311	24 h up vs Baseline	0.345052	-0.134985	0.966124	-0.982916	-0.134985	24 h down vs Post	-0.00524813	24 h down vs Post	12.1206	1.37155	0.678952	1
340449	cg21267984	OR51B5			0.00132086	0.000412639	4.82906	0.587279	Post up vs Baseline	0.0486572	Post up vs Baseline	0.00200053	3.92949	0.477879	24 h up vs Baseline	0.0402265	24 h up vs Baseline	0.292177	-0.109401	1.21386	-1.10175	-0.109401	24 h down vs Post	-0.00843075	24 h down vs Post	12.1138	0.716642	0.354956	1
570387	cg01527302				0.00132162	0.00714856	3.23531	0.379258	Post up vs Baseline	0.0483631	Post up vs Baseline	0.554735	-0.607666	-0.0712334	24 h down vs Baseline	-0.010393	24 h down vs Baseline	0.000508463	-0.450491	22.1527	-4.70666	-0.450491	24 h down vs Post	-0.0587561	24 h down vs Post	12.112	0.665754	0.329799	1
21178	cg06934418	ETV2	Unclassified	N_Shore	0.0013233	0.000404653	4.84058	0.450766	Post up vs Baseline	0.0568453	Post up vs Baseline	0.00215833	3.88751	0.362013	24 h up vs Baseline	0.0448106	24 h up vs Baseline	0.265773	-0.0887522	1.36252	-1.16727	-0.0887522	24 h down vs Post	-0.0120347	24 h down vs Post	12.1082	0.419997	0.208122	1
592047	cg06002305	ADAMTS2		N_Shelf	0.00132384	0.435147	0.807403	0.066643	Post up vs Baseline	0.00431364	Post up vs Baseline	0.00954247	-3.07974	-0.254202	24 h down vs Baseline	-0.0185695	24 h down vs Baseline	0.000463521	-0.320845	22.6649	-4.76076	-0.320845	24 h down vs Post	-0.0228832	24 h down vs Post	12.107	0.329931	0.163508	1
468147	cg16945920	KIZ-AS1			0.00132391	0.271664	-1.15223	-0.0902914	Post down vs Baseline	-0.00520278	Post down vs Baseline	0.000972037	-4.33388	-0.339613	24 h down vs Baseline	-0.020859	24 h down vs Baseline	0.00212268	-0.249321	15.1844	-3.89671	-0.249321	24 h down vs Post	-0.0156562	24 h down vs Post	12.1068	0.297374	0.147375	1
732520	cg23821541	LAPTM4A	Promoter_Associated	S_Shore	0.00132423	0.302299	-1.07783	-0.114703	Post down vs Baseline	-0.0024137	Post down vs Baseline	0.0143549	2.85996	0.304356	24 h up vs Baseline	0.00722964	24 h up vs Baseline	0.000417059	0.419059	23.2593	4.82279	0.419059	24 h up vs Post	0.00964333	24 h up vs Post	12.1061	0.548412	0.271804	1
427882	cg14253153	HSD17B10		N_Shelf	0.00132582	0.00152927	4.07881	0.489127	Post up vs Baseline	0.0551002	Post up vs Baseline	0.516337	0.668713	0.0801913	24 h up vs Baseline	0.0101622	24 h up vs Baseline	0.00128448	-0.408936	17.4432	-4.1765	-0.408936	24 h down vs Post	-0.044938	24 h down vs Post	12.1024	0.696159	0.345133	1
526010	cg03857647	ZDHHC17			0.00132591	0.00318835	-3.67318	-0.324683	Post down vs Baseline	-0.0145291	Post down vs Baseline	0.000373248	-4.8883	-0.432091	24 h down vs Baseline	-0.0200122	24 h down vs Baseline	0.162497	-0.107408	2.21476	-1.48821	-0.107408	24 h down vs Post	-0.00548304	24 h down vs Post	12.1022	0.378234	0.187519	1
266958	cg10785051	TCF7		Island	0.00132616	0.0012351	-4.19854	-0.540685	Post down vs Baseline	-0.0183189	Post down vs Baseline	0.392138	-0.887719	-0.11432	24 h down vs Baseline	-0.00422895	24 h down vs Baseline	0.0015962	0.426365	16.4423	4.05491	0.426365	24 h up vs Post	0.0140899	24 h up vs Post	12.1017	0.802781	0.398018	1
608195	cg15776315				0.00132624	0.150121	1.53746	0.0920261	Post up vs Baseline	0.0159347	Post up vs Baseline	0.0301344	-2.45826	-0.147142	24 h down vs Baseline	-0.0254369	24 h down vs Baseline	0.000369838	-0.239168	23.9486	-4.89373	-0.239168	24 h down vs Post	-0.0413717	24 h down vs Post	12.1015	0.173426	0.085986	1
151586	cg12141898	SLC9A9			0.00133115	0.0215473	2.64067	0.221798	Post up vs Baseline	0.011184	Post up vs Baseline	0.207783	-1.33144	-0.111832	24 h down vs Baseline	-0.00596375	24 h down vs Baseline	0.000388368	-0.33363	23.6665	-4.86482	-0.33363	24 h down vs Post	-0.0171478	24 h down vs Post	12.0903	0.341182	0.169316	1
555458	cg03431111	SNORD30		N_Shore	0.00133386	0.112336	1.71337	0.22055	Post up vs Baseline	0.0380704	Post up vs Baseline	0.000635975	4.57677	0.589136	24 h up vs Baseline	0.100902	24 h up vs Baseline	0.0043262	0.368586	12.2986	3.50694	0.368586	24 h up vs Post	0.0628312	24 h up vs Post	12.0842	0.800921	0.39767	1
308227	cg00994604	SLC47A2			0.00133508	0.131781	-1.6173	-0.0808001	Post down vs Baseline	-0.00378405	Post down vs Baseline	0.000680115	-4.53807	-0.226721	24 h down vs Baseline	-0.0111357	24 h down vs Baseline	0.00380181	-0.145921	12.7963	-3.57719	-0.145921	24 h down vs Post	-0.00735167	24 h down vs Post	12.0814	0.12062	0.0599036	1
376907	cg07120544	RUNX1T1			0.00133813	0.00203042	3.92128	0.318371	Post up vs Baseline	0.0500471	Post up vs Baseline	0.691508	0.406533	0.0330067	24 h up vs Baseline	0.00520393	24 h up vs Baseline	0.00102343	-0.285364	18.5302	-4.30467	-0.285364	24 h down vs Post	-0.0448432	24 h down vs Post	12.0746	0.318378	0.158206	1
327292	cg05131382			N_Shelf	0.0013414	0.0364843	2.35343	0.415116	Post up vs Baseline	0.0464309	Post up vs Baseline	0.125843	-1.64523	-0.290198	24 h down vs Baseline	-0.0369433	24 h down vs Baseline	0.000367588	-0.705314	23.984	-4.89735	-0.705314	24 h down vs Post	-0.0833742	24 h down vs Post	12.0672	1.50177	0.7467	1
505230	cg10378792	MLN			0.00134225	0.929745	-0.0900351	-0.0107576	Post down vs Baseline	-0.000887911	Post down vs Baseline	0.00292251	-3.72082	-0.44457	24 h down vs Baseline	-0.0305362	24 h down vs Baseline	0.000797343	-0.433813	19.7739	-4.44678	-0.433813	24 h down vs Post	-0.0296483	24 h down vs Post	12.0653	0.688974	0.342622	1
223452	cg18119999			S_Shelf	0.00134471	0.00654237	3.28311	0.228999	Post up vs Baseline	0.0117204	Post up vs Baseline	0.603306	-0.533683	-0.0372248	24 h down vs Baseline	-0.00207759	24 h down vs Baseline	0.000537236	-0.266224	21.8518	-4.67459	-0.266224	24 h down vs Post	-0.013798	24 h down vs Post	12.0598	0.234691	0.116764	1
577899	cg14328718				0.00134971	0.39933	0.873889	0.126279	Post up vs Baseline	0.00863155	Post up vs Baseline	0.0107058	-3.01784	-0.436085	24 h down vs Baseline	-0.037276	24 h down vs Baseline	0.000459103	-0.562364	22.7183	-4.76637	-0.562364	24 h down vs Post	-0.0459076	24 h down vs Post	12.0486	1.00635	0.501143	1
458855	cg26796190	PYY		Island	0.00135181	0.0357635	2.36441	0.359638	Post up vs Baseline	0.0171619	Post up vs Baseline	0.000447068	4.78195	0.727359	24 h up vs Baseline	0.0390078	24 h up vs Baseline	0.0119013	0.367721	8.76679	2.96088	0.367721	24 h up vs Post	0.021846	24 h up vs Post	12.044	1.11459	0.555263	1
432471	cg08799432	C9orf131			0.00135312	0.00340815	-3.63677	-0.161744	Post down vs Baseline	-0.00823377	Post down vs Baseline	0.000378299	-4.88035	-0.217051	24 h down vs Baseline	-0.0112094	24 h down vs Baseline	0.153653	-0.0553074	2.31971	-1.52306	-0.0553074	24 h down vs Post	-0.00297564	24 h down vs Post	12.0411	0.0952682	0.0474717	1
732939	cg17231531	SLX4IP			0.00135453	0.397549	-0.877297	-0.0613164	Post down vs Baseline	-0.00260151	Post down vs Baseline	0.0012693	-4.18318	-0.292373	24 h down vs Baseline	-0.0136143	24 h down vs Baseline	0.00161361	-0.231056	16.3933	-4.04887	-0.231056	24 h down vs Post	-0.0110128	24 h down vs Post	12.0379	0.235219	0.117239	1
459199	cg11553515	C11orf84	Promoter_Associated	Island	0.00135489	0.000362202	4.90609	0.550039	Post up vs Baseline	0.0229269	Post up vs Baseline	0.00609991	3.32091	0.372319	24 h up vs Baseline	0.0150399	24 h up vs Baseline	0.076053	-0.17772	3.76919	-1.94144	-0.17772	24 h down vs Post	-0.00788698	24 h down vs Post	12.0371	0.6052	0.301667	1
748569	cg14483237				0.00135545	0.02849	-2.48889	-0.27716	Post down vs Baseline	-0.0133929	Post down vs Baseline	0.000425696	-4.81073	-0.535717	24 h down vs Baseline	-0.0272425	24 h down vs Baseline	0.0147959	-0.258557	8.0864	-2.84366	-0.258557	24 h down vs Post	-0.0138496	24 h down vs Post	12.0359	0.597017	0.297619	1
575069	cg25836232	TUBB6	Unclassified	N_Shore	0.00135678	0.210665	1.32247	0.265169	Post up vs Baseline	0.033269	Post up vs Baseline	0.0215945	-2.63948	-0.529244	24 h down vs Baseline	-0.0757902	24 h down vs Baseline	0.000396644	-0.794413	23.5455	-4.85237	-0.794413	24 h down vs Post	-0.109059	24 h down vs Post	12.0329	1.93512	0.96491	1
679380	cg24292703		Unclassified_Cell_type_specific	Island	0.00135833	0.0017557	4.00189	0.43724	Post up vs Baseline	0.0234274	Post up vs Baseline	0.000447122	4.78188	0.52246	24 h up vs Baseline	0.0291045	24 h up vs Baseline	0.358282	0.0852202	0.912572	0.955286	0.0852202	24 h up vs Post	0.00567708	24 h up vs Post	12.0295	0.574402	0.286497	1
680336	cg22251465	PREPL	Promoter_Associated	Island	0.0013598	0.830266	0.219085	0.014066	Post up vs Baseline	0.000194497	Post up vs Baseline	0.00253957	3.79788	0.243837	24 h up vs Baseline	0.00545147	24 h up vs Baseline	0.000891414	0.229771	19.2117	4.38312	0.229771	24 h up vs Post	0.00525697	24 h up vs Post	12.0263	0.198292	0.0989295	1
241020	cg11767426	SDCCAG1	Promoter_Associated	S_Shore	0.0013601	0.000464411	4.75964	0.739136	Post up vs Baseline	0.0196083	Post up vs Baseline	0.00159863	4.05406	0.629565	24 h up vs Baseline	0.0157708	24 h up vs Baseline	0.404449	-0.10957	0.746752	-0.864148	-0.10957	24 h down vs Post	-0.00383756	24 h down vs Post	12.0256	1.16002	0.578777	1
677686	cg16781656	MAP3K7CL			0.00136103	0.0276579	-2.50505	-0.192444	Post down vs Baseline	-0.00908959	Post down vs Baseline	0.000424632	-4.8122	-0.369684	24 h down vs Baseline	-0.0181319	24 h down vs Baseline	0.0152981	-0.177241	7.98442	-2.82567	-0.177241	24 h down vs Post	-0.00904229	24 h down vs Post	12.0235	0.283836	0.14164	1
750504	cg22690339	BTBD9			0.00136181	0.307899	1.06486	0.148509	Post up vs Baseline	0.019146	Post up vs Baseline	0.014416	-2.85767	-0.398541	24 h down vs Baseline	-0.0588028	24 h down vs Baseline	0.000430524	-0.547049	23.0794	-4.8041	-0.547049	24 h down vs Post	-0.0779487	24 h down vs Post	12.0218	0.935299	0.466801	1
58906	cg22052291	TNFRSF19	Promoter_Associated	Island	0.00136513	0.0174882	2.75351	0.263748	Post up vs Baseline	0.00679365	Post up vs Baseline	0.000392564	4.85848	0.465375	24 h up vs Baseline	0.0131423	24 h up vs Baseline	0.0241847	0.201627	6.64631	2.57804	0.201627	24 h up vs Post	0.0063486	24 h up vs Post	12.0145	0.440932	0.2202	1
5390	cg04741861	FZR1	Unclassified_Cell_type_specific	Island	0.00136576	0.00929583	3.09384	0.164503	Post up vs Baseline	0.00496801	Post up vs Baseline	0.455503	-0.771205	-0.041006	24 h down vs Baseline	-0.00133085	24 h down vs Baseline	0.000485467	-0.205509	22.4078	-4.73369	-0.205509	24 h down vs Post	-0.00629886	24 h down vs Post	12.0131	0.135853	0.0678526	1
23256	cg06679538	LRRK1	Unclassified	Island	0.00136703	0.0889783	1.85067	0.799342	Post up vs Baseline	0.0876072	Post up vs Baseline	0.0527532	-2.14883	-0.928126	24 h down vs Baseline	-0.064456	24 h down vs Baseline	0.000366955	-1.72747	23.994	-4.89837	-1.72747	24 h down vs Post	-0.152063	24 h down vs Post	12.0103	8.96238	4.47734	1
41338	cg04279629	DCUN1D4		Island	0.00136774	0.046503	2.21923	0.139	Post up vs Baseline	0.00718666	Post up vs Baseline	0.100841	-1.77735	-0.111323	24 h down vs Baseline	-0.00548082	24 h down vs Baseline	0.000369177	-0.250323	23.959	-4.89479	-0.250323	24 h down vs Post	-0.0126675	24 h down vs Post	12.0088	0.188445	0.0941536	1
666873	cg01811686	KRT36			0.00136789	0.00467044	3.4654	0.48654	Post up vs Baseline	0.0496261	Post up vs Baseline	0.789813	-0.272576	-0.0382695	24 h down vs Baseline	-0.00552355	24 h down vs Baseline	0.000634558	-0.524809	20.9587	-4.57806	-0.524809	24 h down vs Post	-0.0551496	24 h down vs Post	12.0084	0.946841	0.473088	1
686097	cg15794326	RBP2			0.0013679	0.174125	-1.44477	-0.15351	Post down vs Baseline	-0.00561555	Post down vs Baseline	0.000787897	-4.4536	-0.473204	24 h down vs Baseline	-0.0188925	24 h down vs Baseline	0.00311987	-0.319695	13.5796	-3.68505	-0.319695	24 h down vs Post	-0.0132769	24 h down vs Post	12.0084	0.542276	0.270948	1
541156	cg25151688	DIS3L		N_Shore	0.00136809	0.0853649	1.87476	0.492442	Post up vs Baseline	0.0823007	Post up vs Baseline	0.0550423	-2.12501	-0.558174	24 h down vs Baseline	-0.0952789	24 h down vs Baseline	0.00036675	-1.05062	23.9972	-4.8987	-1.05062	24 h down vs Post	-0.17758	24 h down vs Post	12.008	3.31397	1.65588	1
12323	cg16507755	RUNX1	Gene_Associated_Cell_type_specific	Island	0.00137072	0.0900009	1.84401	0.373074	Post up vs Baseline	0.0404217	Post up vs Baseline	0.0522721	-2.15396	-0.435783	24 h down vs Baseline	-0.0591001	24 h down vs Baseline	0.000368116	-0.808858	23.9757	-4.8965	-0.808858	24 h down vs Post	-0.0995218	24 h down vs Post	12.0022	1.96511	0.982372	1
231532	cg00446536			S_Shore	0.00137521	0.000372685	4.88919	0.415048	Post up vs Baseline	0.0210587	Post up vs Baseline	0.0101259	3.0478	0.258731	24 h up vs Baseline	0.0137225	24 h up vs Baseline	0.0435843	-0.156317	5.08606	-2.25523	-0.156317	24 h down vs Post	-0.00733627	24 h down vs Post	11.9924	0.345692	0.172955	1
12671	cg04243148			N_Shore	0.00137593	0.284091	-1.12132	-0.154115	Post down vs Baseline	-0.00423109	Post down vs Baseline	0.00103069	-4.30066	-0.591088	24 h down vs Baseline	-0.0176593	24 h down vs Baseline	0.00213355	-0.436973	15.1624	-3.89389	-0.436973	24 h down vs Post	-0.0134282	24 h down vs Post	11.9909	0.906033	0.453362	1
583102	cg11831989	EN1	Unclassified_Cell_type_specific	Island	0.00137892	0.516249	-0.668855	-0.204668	Post down vs Baseline	-0.00441789	Post down vs Baseline	0.00808484	3.16899	0.969701	24 h up vs Baseline	0.0464091	24 h up vs Baseline	0.000513975	1.17437	22.0935	4.70037	1.17437	24 h up vs Post	0.050827	24 h up vs Post	11.9844	4.48859	2.24722	1
336489	cg16627949	RNASE8	Unclassified_Cell_type_specific		0.00138165	0.0290181	2.47887	0.270591	Post up vs Baseline	0.0238603	Post up vs Baseline	0.161219	-1.49314	-0.16299	24 h down vs Baseline	-0.0149988	24 h down vs Baseline	0.000388445	-0.433581	23.6653	-4.8647	-0.433581	24 h down vs Post	-0.0388591	24 h down vs Post	11.9784	0.570925	0.285977	1
610150	cg16048537	RICTOR	Promoter_Associated	Island	0.001383	0.00269847	3.76455	0.434164	Post up vs Baseline	0.0160159	Post up vs Baseline	0.000404675	4.84055	0.558259	24 h up vs Baseline	0.0215105	24 h up vs Baseline	0.212165	0.124095	1.73668	1.31783	0.124095	24 h up vs Post	0.00549456	24 h up vs Post	11.9755	0.63714	0.319222	1
699150	cg17580596	PHF7			0.00138311	0.508445	0.681582	0.0996636	Post up vs Baseline	0.00584091	Post up vs Baseline	0.00825483	-3.15778	-0.461743	24 h down vs Baseline	-0.0339813	24 h down vs Baseline	0.000512337	-0.561407	22.111	-4.70224	-0.561407	24 h down vs Post	-0.0398222	24 h down vs Post	11.9752	1.02419	0.513155	1
328810	cg09282258	PRR15		N_Shore	0.00138523	0.183192	1.41256	0.148107	Post up vs Baseline	0.00386096	Post up vs Baseline	0.000816157	4.43344	0.464847	24 h up vs Baseline	0.01321	24 h up vs Baseline	0.0030368	0.31674	13.6886	3.69981	0.31674	24 h up vs Post	0.00934904	24 h up vs Post	11.9707	0.5264	0.263845	1
126846	cg17849156	SLC38A10		Island	0.0013867	0.00116594	-4.23099	-0.77518	Post down vs Baseline	-0.00653389	Post down vs Baseline	0.00055898	-4.65152	-0.852228	24 h down vs Baseline	-0.00742397	24 h down vs Baseline	0.615875	-0.0770481	0.265273	-0.515047	-0.0770481	24 h down vs Post	-0.000890076	24 h down vs Post	11.9675	1.60688	0.805624	1
517007	cg25815482				0.00138815	0.0931503	1.82393	0.236157	Post up vs Baseline	0.0244166	Post up vs Baseline	0.0510521	-2.16718	-0.2806	24 h down vs Baseline	-0.0323665	24 h down vs Baseline	0.000373384	-0.516758	23.8934	-4.88808	-0.516758	24 h down vs Post	-0.0567831	24 h down vs Post	11.9644	0.802301	0.402346	1
143136	cg01388143				0.00138943	0.0651172	2.0301	0.205546	Post up vs Baseline	0.0148106	Post up vs Baseline	0.0731987	-1.96338	-0.198792	24 h down vs Baseline	-0.0156973	24 h down vs Baseline	0.00037155	-0.404338	23.9219	-4.891	-0.404338	24 h down vs Post	-0.0305079	24 h down vs Post	11.9616	0.490495	0.246035	1
26927	cg08859635	NHSL1		Island	0.00139221	0.425606	-0.824747	-0.0837594	Post down vs Baseline	-0.00136267	Post down vs Baseline	0.0013651	-4.14234	-0.420687	24 h down vs Baseline	-0.00723561	24 h down vs Baseline	0.00157263	-0.336927	16.5097	-4.06321	-0.336927	24 h down vs Post	-0.00587294	24 h down vs Post	11.9556	0.49324	0.247535	1
279092	cg18611668	LYSMD3	Promoter_Associated	S_Shore	0.00139291	0.000372759	4.88908	0.252944	Post up vs Baseline	0.00679892	Post up vs Baseline	0.00755229	3.2057	0.165851	24 h up vs Baseline	0.00432551	24 h up vs Baseline	0.0615844	-0.0870922	4.25065	-2.06171	-0.0870922	24 h down vs Post	-0.00247341	24 h down vs Post	11.9541	0.127989	0.06424	1
141414	cg04101031	MMP20			0.00139612	0.207498	1.33234	0.0974241	Post up vs Baseline	0.015507	Post up vs Baseline	0.0224978	-2.61727	-0.191382	24 h down vs Baseline	-0.0314744	24 h down vs Baseline	0.000406934	-0.288806	23.3992	-4.83727	-0.288806	24 h down vs Post	-0.0469813	24 h down vs Post	11.9472	0.255523	0.128326	1
75038	cg12441242				0.00139627	0.0295535	2.46889	0.349114	Post up vs Baseline	0.059196	Post up vs Baseline	0.159818	-1.49859	-0.211909	24 h down vs Baseline	-0.0364927	24 h down vs Baseline	0.000392112	-0.561023	23.6114	-4.85915	-0.561023	24 h down vs Post	-0.0956887	24 h down vs Post	11.9469	0.955535	0.479891	1
485159	cg06727233			Island	0.0013978	0.498272	0.698344	0.123751	Post up vs Baseline	0.00400725	Post up vs Baseline	0.00853258	-3.13996	-0.556419	24 h down vs Baseline	-0.0250066	24 h down vs Baseline	0.000513477	-0.680169	22.0988	-4.70094	-0.680169	24 h down vs Post	-0.0290138	24 h down vs Post	11.9436	1.50021	0.753645	1
431913	cg25698615	GFY	Unclassified_Cell_type_specific	N_Shore	0.00139857	0.000377145	4.88215	0.307034	Post up vs Baseline	0.0173459	Post up vs Baseline	0.009353	3.09054	0.194361	24 h up vs Baseline	0.01065	24 h up vs Baseline	0.0486338	-0.112673	4.81484	-2.19427	-0.112673	24 h down vs Post	-0.00669591	24 h down vs Post	11.942	0.188923	0.0949205	1
314926	cg08417346				0.00140239	0.143199	1.56654	0.459607	Post up vs Baseline	0.076592	Post up vs Baseline	0.033229	-2.40476	-0.70553	24 h down vs Baseline	-0.119494	24 h down vs Baseline	0.000389017	-1.16514	23.6569	-4.86383	-1.16514	24 h down vs Post	-0.196086	24 h down vs Post	11.9338	4.10892	2.06585	1
69286	cg23551859	DAZAP2	Unclassified	Island	0.00140275	0.975938	0.0307961	0.00187127	Post up vs Baseline	1.45187e-05	Post up vs Baseline	0.00325578	3.66175	0.222499	24 h up vs Baseline	0.00488343	24 h up vs Baseline	0.000797056	0.220628	19.7757	4.44699	0.220628	24 h up vs Post	0.00486891	24 h up vs Post	11.9331	0.176235	0.0886119	1
93241	cg12667079	BRP44L	Promoter_Associated	Island	0.00140631	0.000462512	4.76204	0.29712	Post up vs Baseline	0.00314196	Post up vs Baseline	0.0018188	3.98228	0.248468	24 h up vs Baseline	0.00260502	24 h up vs Baseline	0.35842	-0.0486517	0.91203	-0.955003	-0.0486517	24 h down vs Post	-0.00053694	24 h down vs Post	11.9255	0.185701	0.0934306	1
149588	cg25426208				0.00140785	0.31642	1.04545	0.174887	Post up vs Baseline	0.028375	Post up vs Baseline	0.00112292	4.2522	0.711327	24 h up vs Baseline	0.117631	24 h up vs Baseline	0.00200787	0.53644	15.4249	3.92746	0.53644	24 h up vs Post	0.0892556	24 h up vs Post	11.9222	1.33453	0.671618	1
457519	cg15264255	NIPAL2	Promoter_Associated	Island	0.00140891	0.000613031	4.59801	0.43986	Post up vs Baseline	0.0143877	Post up vs Baseline	0.0904654	1.84101	0.176116	24 h up vs Baseline	0.0053139	24 h up vs Baseline	0.00550234	-0.263743	11.4016	-3.37663	-0.263743	24 h down vs Post	-0.00907377	24 h down vs Post	11.92	0.436338	0.219634	1
331948	cg06787487	BIK	Promoter_Associated	N_Shore	0.00141413	0.000619349	4.59208	0.249576	Post up vs Baseline	0.00450243	Post up vs Baseline	0.00104462	4.29306	0.233324	24 h up vs Baseline	0.00416446	24 h up vs Baseline	0.720571	-0.0162516	0.134122	-0.366227	-0.0162516	24 h down vs Post	-0.000337963	24 h down vs Post	11.9089	0.140708	0.0708919	1
536453	cg03370491				0.00141422	0.578037	0.571761	0.0339868	Post up vs Baseline	0.00215597	Post up vs Baseline	0.00720129	-3.23135	-0.192079	24 h down vs Baseline	-0.013521	24 h down vs Baseline	0.000552939	-0.226065	21.6954	-4.65784	-0.226065	24 h down vs Post	-0.015677	24 h down vs Post	11.9087	0.168312	0.0848012	1
417139	cg00156206	ADGRD1			0.00141433	0.591644	0.551152	0.0652403	Post up vs Baseline	0.004	Post up vs Baseline	0.00699744	-3.24683	-0.38433	24 h down vs Baseline	-0.0280072	24 h down vs Baseline	0.000558946	-0.44957	21.637	-4.65156	-0.44957	24 h down vs Post	-0.0320072	24 h down vs Post	11.9085	0.66743	0.336279	1
755976	cg17084763			Island	0.00141624	0.809365	0.246628	0.0292291	Post up vs Baseline	0.000769752	Post up vs Baseline	0.00254507	3.79669	0.449965	24 h up vs Baseline	0.0131798	24 h up vs Baseline	0.000948296	0.420736	18.9044	4.34792	0.420736	24 h up vs Post	0.01241	24 h up vs Post	11.9045	0.668832	0.337099	1
262382	cg22970357	EN1	Unclassified_Cell_type_specific	Island	0.00141653	0.140913	-1.57642	-0.265521	Post down vs Baseline	-0.0175871	Post down vs Baseline	0.0340828	2.39084	0.402698	24 h up vs Baseline	0.0342031	24 h up vs Baseline	0.000392293	0.668219	23.6087	4.85888	0.668219	24 h up vs Post	0.0517903	24 h up vs Post	11.9039	1.35084	0.680875	1
795988	cg21731286	TAS1R2			0.00141685	0.00982468	3.06406	0.384177	Post up vs Baseline	0.0259879	Post up vs Baseline	0.446275	-0.787483	-0.098736	24 h down vs Baseline	-0.00810526	24 h down vs Baseline	0.000499404	-0.482913	22.2516	-4.71716	-0.482913	24 h down vs Post	-0.0340932	24 h down vs Post	11.9032	0.748502	0.377295	1
70042	cg01273580	SLC17A7		N_Shore	0.00141691	0.357178	-0.957565	-0.0742643	Post down vs Baseline	-0.00536008	Post down vs Baseline	0.00122239	-4.20436	-0.326071	24 h down vs Baseline	-0.0230368	24 h down vs Baseline	0.00183785	-0.251807	15.8125	-3.9765	-0.251807	24 h down vs Post	-0.0176767	24 h down vs Post	11.9031	0.286381	0.144356	1
776063	cg07600936	KALRN			0.00141748	0.00990069	-3.05991	-0.188963	Post down vs Baseline	-0.0147977	Post down vs Baseline	0.000383444	-4.87236	-0.300889	24 h down vs Baseline	-0.0242063	24 h down vs Baseline	0.0464561	-0.111927	4.92746	-2.21979	-0.111927	24 h down vs Post	-0.00940864	24 h down vs Post	11.9019	0.181556	0.0915264	1
91766	cg22083684	EPHB4	Unclassified	S_Shore	0.00141905	0.0602618	2.07398	0.25348	Post up vs Baseline	0.00798892	Post up vs Baseline	0.0805459	-1.90839	-0.233242	24 h down vs Baseline	-0.00596775	24 h down vs Baseline	0.000380196	-0.486722	23.7889	-4.87739	-0.486722	24 h down vs Post	-0.0139567	24 h down vs Post	11.8986	0.710941	0.358501	1
535888	cg07093508	KDM8		N_Shore	0.00141964	0.998509	0.0019077	0.000144939	Post up vs Baseline	-0.000197083	Post down vs Baseline	0.00342201	-3.63456	-0.276138	24 h down vs Baseline	-0.0343705	24 h down vs Baseline	0.000787702	-0.276283	19.8358	-4.45374	-0.276283	24 h down vs Post	-0.0341734	24 h down vs Post	11.8973	0.274699	0.138535	1
779257	cg25927238				0.00142002	0.00138659	4.13359	0.44994	Post up vs Baseline	0.0468996	Post up vs Baseline	0.425202	0.825487	0.089854	24 h up vs Baseline	0.00908339	24 h up vs Baseline	0.00160576	-0.360086	16.4153	-4.05159	-0.360086	24 h down vs Post	-0.0378162	24 h down vs Post	11.8965	0.563813	0.284358	1
195647	cg09260653	CCDC154	Unclassified_Cell_type_specific	N_Shore	0.0014245	0.00144207	4.11163	0.343223	Post up vs Baseline	0.0533991	Post up vs Baseline	0.446197	0.787622	0.0657477	24 h up vs Baseline	0.0104405	24 h up vs Baseline	0.00155067	-0.277475	16.5735	-4.07106	-0.277475	24 h down vs Post	-0.0429586	24 h down vs Post	11.8871	0.331332	0.167239	1
797340	cg08867452	C12orf75		N_Shore	0.00142536	0.000407687	4.83618	0.455638	Post up vs Baseline	0.0126663	Post up vs Baseline	0.0171706	2.7634	0.260352	24 h up vs Baseline	0.00671156	24 h up vs Baseline	0.026004	-0.195286	6.44461	-2.53862	-0.195286	24 h down vs Post	-0.00595471	24 h down vs Post	11.8853	0.421995	0.213033	1
622809	cg04619627	FYCO1	Promoter_Associated	S_Shore	0.00142705	0.000388224	4.86504	0.339892	Post up vs Baseline	0.020814	Post up vs Baseline	0.0107899	3.01363	0.210545	24 h up vs Baseline	0.0123724	24 h up vs Baseline	0.0426297	-0.129347	5.14158	-2.2675	-0.129347	24 h down vs Post	-0.00844167	24 h down vs Post	11.8818	0.23198	0.117144	1
472145	cg02695292			N_Shore	0.00142893	0.000433334	4.80027	0.449711	Post up vs Baseline	0.0338198	Post up vs Baseline	0.00239724	3.82962	0.358775	24 h up vs Baseline	0.0273563	24 h up vs Baseline	0.257508	-0.0909356	1.41327	-1.18881	-0.0909356	24 h down vs Post	-0.00646357	24 h down vs Post	11.8779	0.416997	0.210642	1
319664	cg16857026				0.0014293	0.107891	1.73739	0.232872	Post up vs Baseline	0.0135807	Post up vs Baseline	0.0451344	-2.23583	-0.299682	24 h down vs Baseline	-0.017962	24 h down vs Baseline	0.000387475	-0.532554	23.6797	-4.86618	-0.532554	24 h down vs Post	-0.0315427	24 h down vs Post	11.8771	0.853519	0.431175	1
568540	cg14571619	ABI3BP			0.00143019	0.0322739	-2.42074	-0.405202	Post down vs Baseline	-0.0616333	Post down vs Baseline	0.149789	1.53882	0.25758	24 h up vs Baseline	0.034123	24 h up vs Baseline	0.000398611	0.662782	23.5172	4.84945	0.662782	24 h up vs Post	0.0957563	24 h up vs Post	11.8753	1.33092	0.672448	1
36561	cg06020292	TUBB4A	Unclassified	S_Shore	0.00143358	0.340185	-0.993271	-0.0568113	Post down vs Baseline	-0.00133139	Post down vs Baseline	0.0135025	2.89293	0.165465	24 h up vs Baseline	0.00426355	24 h up vs Baseline	0.00046444	0.222276	22.6538	4.7596	0.222276	24 h up vs Post	0.00559494	24 h up vs Post	11.8682	0.155303	0.0785138	1
619073	cg03928546	CCDC105		Island	0.00143411	0.00684747	3.25851	0.615081	Post up vs Baseline	0.0350409	Post up vs Baseline	0.000383835	4.87176	0.919599	24 h up vs Baseline	0.0550384	24 h up vs Baseline	0.0716264	0.304518	3.90383	1.97581	0.304518	24 h up vs Post	0.0199976	24 h up vs Post	11.8671	1.69134	0.855138	1
331242	cg23942109	PPP4R1-AS1			0.00143674	0.00112256	4.25238	0.556044	Post up vs Baseline	0.0583473	Post up vs Baseline	0.307962	1.06471	0.139222	24 h up vs Baseline	0.0157355	24 h up vs Baseline	0.00209454	-0.416822	15.2419	-3.90408	-0.416822	24 h down vs Post	-0.0426118	24 h down vs Post	11.8617	0.811258	0.41036	1
87719	cg15187882	SLC25A23	Promoter_Associated	Island	0.00143723	0.0462081	-2.22277	-0.108424	Post down vs Baseline	-0.000928278	Post down vs Baseline	0.105928	1.74827	0.0852786	24 h up vs Baseline	0.000805453	24 h up vs Baseline	0.000389231	0.193702	23.6537	4.86351	0.193702	24 h up vs Post	0.00173373	24 h up vs Post	11.8606	0.112883	0.0571048	1
395356	cg17842833	ABCF2	Promoter_Associated	N_Shore	0.00143747	0.0415538	2.28165	0.173952	Post up vs Baseline	0.00798214	Post up vs Baseline	0.000490014	4.72824	0.360478	24 h up vs Baseline	0.0177021	24 h up vs Baseline	0.0111401	0.186526	8.97868	2.99644	0.186526	24 h up vs Post	0.00971996	24 h up vs Post	11.8601	0.275745	0.139498	1
325355	cg05445477	POLR2C		N_Shore	0.00143942	0.00348656	-3.62436	-0.192176	Post down vs Baseline	-0.0108665	Post down vs Baseline	0.000404901	-4.84022	-0.256645	24 h down vs Baseline	-0.0147051	24 h down vs Baseline	0.162262	-0.0644688	2.21746	-1.48911	-0.0644688	24 h down vs Post	-0.0038386	24 h down vs Post	11.8561	0.133333	0.0674754	1
598135	cg27004243	PER1	Promoter_Associated	Island	0.00143957	0.000475645	4.74564	0.609977	Post up vs Baseline	0.0193034	Post up vs Baseline	0.00183618	3.977	0.51118	24 h up vs Baseline	0.0156939	24 h up vs Baseline	0.365069	-0.098797	0.88622	-0.941393	-0.098797	24 h down vs Post	-0.00360949	24 h down vs Post	11.8558	0.78348	0.396505	1
474050	cg10997190				0.00143964	0.465139	0.75443	0.12079	Post up vs Baseline	0.00663851	Post up vs Baseline	0.00949058	-3.08268	-0.49356	24 h down vs Baseline	-0.0330681	24 h down vs Baseline	0.000514766	-0.61435	22.0851	-4.69948	-0.61435	24 h down vs Post	-0.0397066	24 h down vs Post	11.8557	1.21565	0.615226	1
19084	cg02568153	MAD1L1		N_Shore	0.00144116	0.081358	1.9026	0.272356	Post up vs Baseline	0.0284728	Post up vs Baseline	0.060471	-2.07202	-0.29661	24 h down vs Baseline	-0.0348723	24 h down vs Baseline	0.000386352	-0.568966	23.6964	-4.86789	-0.568966	24 h down vs Post	-0.0633451	24 h down vs Post	11.8525	0.97152	0.491805	1
23561	cg07146723	ZNF219		Island	0.0014418	0.000451675	4.77594	0.958697	Post up vs Baseline	0.0453767	Post up vs Baseline	0.00215553	3.88823	0.780503	24 h up vs Baseline	0.0397893	24 h up vs Baseline	0.298296	-0.178194	1.18205	-1.08722	-0.178194	24 h down vs Post	-0.00558741	24 h down vs Post	11.8512	1.91015	0.967068	1
575065	cg26796670		Promoter_Associated	N_Shore	0.00144255	0.691781	0.406151	0.0480662	Post up vs Baseline	0.00359569	Post up vs Baseline	0.00216168	3.88665	0.459968	24 h up vs Baseline	0.0320885	24 h up vs Baseline	0.00110219	0.411902	18.1708	4.26273	0.411902	24 h up vs Post	0.0284928	24 h up vs Post	11.8496	0.663849	0.336136	1
338062	cg15718325	ENTPD1			0.00144346	0.000415051	-4.82563	-0.317628	Post down vs Baseline	-0.0184401	Post down vs Baseline	0.00307128	-3.69364	-0.243119	24 h down vs Baseline	-0.0139559	24 h down vs Baseline	0.190842	0.0745092	1.92212	1.38641	0.0745092	24 h up vs Post	0.00448416	24 h up vs Post	11.8478	0.205318	0.103978	1
170741	cg20125407	CDKAL1			0.00144353	0.00465295	-3.46743	-0.318642	Post down vs Baseline	-0.0218826	Post down vs Baseline	0.818283	0.234853	0.0215819	24 h up vs Baseline	0.00141464	24 h up vs Baseline	0.000684518	0.340224	20.5604	4.53435	0.340224	24 h up vs Post	0.0232973	24 h up vs Post	11.8476	0.400203	0.202675	1
113516	cg09801842	SFXN1	Promoter_Associated	Island	0.00144778	0.0420805	2.27468	0.113831	Post up vs Baseline	0.000912248	Post up vs Baseline	0.000494715	4.72266	0.236334	24 h up vs Baseline	0.0019693	24 h up vs Baseline	0.0111048	0.122503	8.9889	2.99815	0.122503	24 h up vs Post	0.00105705	24 h up vs Post	11.8389	0.11859	0.0601019	1
67855	cg08121453			Island	0.00144847	0.00045558	-4.77089	-0.405514	Post down vs Baseline	-0.0579852	Post down vs Baseline	0.00213702	-3.89299	-0.330895	24 h down vs Baseline	-0.0465295	24 h down vs Baseline	0.303426	0.0746196	1.15607	1.07521	0.0746196	24 h up vs Post	0.0114556	24 h up vs Post	11.8375	0.342083	0.17339	1
806596	cg01227294	C7orf16			0.00144983	0.000589536	4.62064	0.587538	Post up vs Baseline	0.0656356	Post up vs Baseline	0.00119849	4.21548	0.536019	24 h up vs Baseline	0.0610956	24 h up vs Baseline	0.6287	-0.0515189	0.24624	-0.496225	-0.0515189	24 h down vs Post	-0.00453999	24 h down vs Post	11.8347	0.76539	0.388041	1
155415	cg12243633	CDH4		S_Shore	0.00144985	0.0953371	1.81034	0.151878	Post up vs Baseline	0.00856734	Post up vs Baseline	0.0518094	-2.15894	-0.181123	24 h down vs Baseline	-0.0113332	24 h down vs Baseline	0.000390653	-0.333001	23.6328	-4.86136	-0.333001	24 h down vs Post	-0.0199006	24 h down vs Post	11.8346	0.333181	0.168919	1
167629	cg18492160				0.00145015	0.703808	0.389392	0.0399268	Post up vs Baseline	0.00286977	Post up vs Baseline	0.00572784	-3.35491	-0.344	24 h down vs Baseline	-0.0280891	24 h down vs Baseline	0.000626098	-0.383927	21.0297	-4.58582	-0.383927	24 h down vs Post	-0.0309589	24 h down vs Post	11.834	0.497676	0.252328	1
258840	cg01268541	ANK2			0.0014503	0.867811	-0.170041	-0.0226673	Post down vs Baseline	-0.000906502	Post down vs Baseline	0.0042978	3.51052	0.467969	24 h up vs Baseline	0.0262523	24 h up vs Baseline	0.000716921	0.490636	20.3198	4.50775	0.490636	24 h up vs Post	0.0271588	24 h up vs Post	11.8337	0.841148	0.426484	1
457103	cg26586804	SHCBP1		S_Shore	0.00145281	0.104125	1.75843	0.167707	Post up vs Baseline	0.00839817	Post up vs Baseline	0.0474672	-2.2078	-0.210565	24 h down vs Baseline	-0.0109339	24 h down vs Baseline	0.000393126	-0.378273	23.5966	-4.85763	-0.378273	24 h down vs Post	-0.0193321	24 h down vs Post	11.8286	0.430372	0.218305	1
598804	cg00715698	RGS6			0.00145484	0.195896	1.3696	0.294828	Post up vs Baseline	0.0287329	Post up vs Baseline	0.0247778	-2.56488	-0.552132	24 h down vs Baseline	-0.0655411	24 h down vs Baseline	0.000419941	-0.84696	23.2202	-4.81874	-0.84696	24 h down vs Post	-0.094274	24 h down vs Post	11.8244	2.19175	1.11215	1
19939	cg18252515		Promoter_Associated	Island	0.00145958	0.0585451	-2.09029	-0.142459	Post down vs Baseline	-0.00287912	Post down vs Baseline	0.084952	1.87758	0.127962	24 h up vs Baseline	0.00284938	24 h up vs Baseline	0.000391801	0.270421	23.6159	4.85962	0.270421	24 h up vs Post	0.0057285	24 h up vs Post	11.8148	0.219509	0.111475	1
529689	cg06672250	EPB49		S_Shore	0.00146544	0.0179245	2.74021	0.361813	Post up vs Baseline	0.0370072	Post up vs Baseline	0.267184	-1.16364	-0.153646	24 h down vs Baseline	-0.018647	24 h down vs Baseline	0.000447626	-0.515458	22.8601	-4.78122	-0.515458	24 h down vs Post	-0.0556542	24 h down vs Post	11.8029	0.823092	0.41842	1
371949	cg01439945		Unclassified		0.00146591	0.0719835	1.97297	0.413927	Post up vs Baseline	0.0330905	Post up vs Baseline	0.0693972	-1.99387	-0.418312	24 h down vs Baseline	-0.0445543	24 h down vs Baseline	0.000392639	-0.832239	23.6037	-4.85836	-0.832239	24 h down vs Post	-0.0776448	24 h down vs Post	11.8019	2.07787	1.05638	1
21787	cg17174375	PLXDC2		N_Shore	0.00146615	0.0110096	3.00278	0.182178	Post up vs Baseline	0.00793729	Post up vs Baseline	0.000399253	4.8485	0.294157	24 h up vs Baseline	0.013021	24 h up vs Baseline	0.043169	0.111979	5.11003	2.26054	0.111979	24 h up vs Post	0.00508367	24 h up vs Post	11.8014	0.173755	0.0883396	1
469945	cg12683929	BLOC1S1	Promoter_Associated	N_Shore	0.00146654	0.000664523	4.55143	2.32132	Post up vs Baseline	0.0525561	Post up vs Baseline	0.00103106	4.30046	2.19332	24 h up vs Baseline	0.0463853	24 h up vs Baseline	0.76382	-0.128004	0.0944852	-0.307384	-0.128004	24 h down vs Post	-0.00617075	24 h down vs Post	11.8006	12.2784	6.2429	1
200696	cg21398386				0.00146724	0.00076196	4.47278	0.595735	Post up vs Baseline	0.10078	Post up vs Baseline	0.000873574	4.39463	0.585328	24 h up vs Baseline	0.0989404	24 h up vs Baseline	0.925336	-0.0104077	0.00915906	-0.095703	-0.0104077	24 h down vs Post	-0.00183947	24 h down vs Post	11.7992	0.837271	0.425759	1
106648	cg06615861	KIF1B		Island	0.00146959	0.00919232	-3.09986	-0.251891	Post down vs Baseline	-0.00281387	Post down vs Baseline	0.485148	0.720279	0.0585289	24 h up vs Baseline	0.000751434	24 h up vs Baseline	0.000533457	0.31042	21.8902	4.6787	0.31042	24 h up vs Post	0.0035653	24 h up vs Post	11.7945	0.311515	0.158471	1
96757	cg06369090	FAM198A	Unclassified	Island	0.00146967	0.00109534	4.26624	0.235595	Post up vs Baseline	0.00217172	Post up vs Baseline	0.000638756	4.57425	0.252605	24 h up vs Baseline	0.0023327	24 h up vs Baseline	0.712587	0.0170093	0.142305	0.377233	0.0170093	24 h up vs Post	0.00016098	24 h up vs Post	11.7943	0.143872	0.0731904	1
275256	cg25880365	KCNAB2			0.00147055	0.000394424	-4.85568	-0.479287	Post down vs Baseline	-0.0291451	Post down vs Baseline	0.00632482	-3.30136	-0.325865	24 h down vs Baseline	-0.0188238	24 h down vs Baseline	0.0812092	0.153422	3.62389	1.90365	0.153422	24 h up vs Post	0.0103214	24 h up vs Post	11.7925	0.459577	0.233831	1
311521	cg07967374	DIAPH2			0.001471	0.000425105	-4.81155	-0.342574	Post down vs Baseline	-0.0223995	Post down vs Baseline	0.00304818	-3.69777	-0.263275	24 h down vs Baseline	-0.0168801	24 h down vs Baseline	0.197576	0.0792991	1.86075	1.36409	0.0792991	24 h up vs Post	0.00551946	24 h up vs Post	11.7916	0.239096	0.121661	1
236788	cg01165575	ALDOA		N_Shore	0.00147176	0.00977066	3.06703	0.414102	Post up vs Baseline	0.0112283	Post up vs Baseline	0.000397713	4.85078	0.65494	24 h up vs Baseline	0.0187401	24 h up vs Baseline	0.0494801	0.240838	4.77269	2.18465	0.240838	24 h up vs Post	0.00751188	24 h up vs Post	11.7901	0.859719	0.437512	1
200443	cg08693506				0.00147396	0.00392572	3.55974	0.404767	Post up vs Baseline	0.0685254	Post up vs Baseline	0.931641	-0.0875975	-0.00996043	24 h down vs Baseline	-0.00178636	24 h down vs Baseline	0.0007696	-0.414727	19.9546	-4.46706	-0.414727	24 h down vs Post	-0.0703118	24 h down vs Post	11.7857	0.609519	0.310302	1
82538	cg08841889	SSR3	Promoter_Associated	Island	0.00147402	0.0237832	2.58713	0.111985	Post up vs Baseline	0.00188519	Post up vs Baseline	0.000443333	4.78688	0.207202	24 h up vs Baseline	0.00360089	24 h up vs Baseline	0.0195203	0.0952167	7.25831	2.69413	0.0952167	24 h up vs Post	0.0017157	24 h up vs Post	11.7856	0.0883266	0.0449669	1
428817	cg25666210	PTPRR			0.00147408	0.0139961	-2.87359	-0.391246	Post down vs Baseline	-0.0580211	Post down vs Baseline	0.336576	1.00102	0.136291	24 h up vs Baseline	0.0182027	24 h up vs Baseline	0.000475836	0.527536	22.5189	4.74541	0.527536	24 h up vs Post	0.0762238	24 h up vs Post	11.7854	0.873885	0.444897	1
638841	cg23916382	MYO5B			0.00147525	0.951944	-0.061538	-0.00605752	Post down vs Baseline	-0.000962933	Post down vs Baseline	0.0032718	-3.65907	-0.360181	24 h down vs Baseline	-0.0527506	24 h down vs Baseline	0.000856257	-0.354124	19.4133	-4.40605	-0.354124	24 h down vs Post	-0.0517876	24 h down vs Post	11.7831	0.45669	0.232549	1
636238	cg23905010	DDX10	Unclassified_Cell_type_specific	N_Shore	0.00147552	0.163047	1.4861	0.156464	Post up vs Baseline	0.00975238	Post up vs Baseline	0.0303815	-2.4538	-0.258348	24 h down vs Baseline	-0.0171233	24 h down vs Baseline	0.000415239	-0.414812	23.2841	-4.82537	-0.414812	24 h down vs Post	-0.0268756	24 h down vs Post	11.7825	0.522434	0.266038	1
480336	cg04021898	HOXB3	Unclassified_Cell_type_specific	S_Shore	0.00147864	0.00350512	-3.62147	-0.337495	Post down vs Baseline	-0.0561922	Post down vs Baseline	0.995095	-0.00627639	-0.000584915	24 h down vs Baseline	3.4372e-05	24 h up vs Baseline	0.00082442	0.33691	19.6044	4.42769	0.33691	24 h up vs Post	0.0562266	24 h up vs Post	11.7763	0.409104	0.208438	1
229717	cg05834951	HTR2A-AS1			0.00147865	0.0430766	-2.26173	-0.137919	Post down vs Baseline	-0.00613262	Post down vs Baseline	0.000507072	-4.70826	-0.287109	24 h down vs Baseline	-0.0134059	24 h down vs Baseline	0.0111413	-0.149189	8.97831	-2.99638	-0.149189	24 h down vs Post	-0.00727324	24 h down vs Post	11.7763	0.175161	0.0892447	1
43782	cg02192490				0.00147975	0.676558	-0.42754	-0.0363162	Post down vs Baseline	-0.00370153	Post down vs Baseline	0.00215678	-3.8879	-0.330247	24 h down vs Baseline	-0.034874	24 h down vs Baseline	0.00115141	-0.293931	17.9612	-4.23806	-0.293931	24 h down vs Post	-0.0311724	24 h down vs Post	11.7741	0.339808	0.173165	1
72400	cg12758922	RALGAPB	Promoter_Associated	Island	0.00148249	0.0182962	-2.72912	-0.21535	Post down vs Baseline	-0.00521673	Post down vs Baseline	0.2646	1.17029	0.0923458	24 h up vs Baseline	0.00261169	24 h up vs Baseline	0.000451788	0.307696	22.8082	4.77579	0.307696	24 h up vs Post	0.00782841	24 h up vs Post	11.7686	0.293108	0.149436	1
463454	cg10600644	EPAS1		S_Shelf	0.00148256	0.00802419	-3.17304	-0.185663	Post down vs Baseline	-0.0112253	Post down vs Baseline	0.000397706	-4.85079	-0.283832	24 h down vs Baseline	-0.0174789	24 h down vs Baseline	0.0623389	-0.0981695	4.22228	-2.05482	-0.0981695	24 h down vs Post	-0.00625359	24 h down vs Post	11.7684	0.161167	0.0821691	1
367168	cg22772503				0.00148473	0.000398003	-4.85035	-0.206946	Post down vs Baseline	-0.00925143	Post down vs Baseline	0.00766234	-3.1979	-0.136442	24 h down vs Baseline	-0.00596306	24 h down vs Baseline	0.0658393	0.0705039	4.0959	2.02383	0.0705039	24 h up vs Post	0.00328837	24 h up vs Post	11.7641	0.0856617	0.0436897	1
45380	cg15985563	WDR33		Island	0.00148523	0.683924	-0.417165	-0.0536566	Post down vs Baseline	-0.00139301	Post down vs Baseline	0.00218798	-3.87998	-0.49905	24 h down vs Baseline	-0.0179186	24 h down vs Baseline	0.00114531	-0.445393	17.9866	-4.24106	-0.445393	24 h down vs Post	-0.0165256	24 h down vs Post	11.7631	0.778415	0.397046	1
447337	cg16383991	FRMD4A	Unclassified_Cell_type_specific		0.00148564	0.000690968	4.52895	0.743601	Post up vs Baseline	0.0558565	Post up vs Baseline	0.110074	1.72548	0.283304	24 h up vs Baseline	0.0184909	24 h up vs Baseline	0.00495319	-0.460298	11.7892	-3.43354	-0.460298	24 h down vs Post	-0.0373656	24 h down vs Post	11.7623	1.26834	0.646987	1
253613	cg19134305	TFF3			0.00148717	0.0416199	2.28078	0.221383	Post up vs Baseline	0.0366328	Post up vs Baseline	0.120887	-1.66945	-0.162044	24 h down vs Baseline	-0.0275599	24 h down vs Baseline	0.000406418	-0.383427	23.4064	-4.83801	-0.383427	24 h down vs Post	-0.0641926	24 h down vs Post	11.7593	0.44316	0.226117	1
91290	cg22937574	FOXJ2	Promoter_Associated	Island	0.00148762	0.978857	0.0270592	0.00143321	Post up vs Baseline	2.04363e-05	Post up vs Baseline	0.00343486	3.63251	0.192399	24 h up vs Baseline	0.00187785	24 h up vs Baseline	0.000841814	0.190966	19.499	4.41576	0.190966	24 h up vs Post	0.00185742	24 h up vs Post	11.7583	0.131947	0.0673293	1
297093	cg11574145	TARID	Unclassified		0.00148787	0.000883674	4.38808	1.23062	Post up vs Baseline	0.0843115	Post up vs Baseline	0.000773899	4.46387	1.25187	24 h up vs Baseline	0.0828033	24 h up vs Baseline	0.927582	0.0212532	0.00861475	0.0928157	0.0212532	24 h up vs Post	-0.00150812	24 h down vs Post	11.7579	3.69902	1.8876	1
720673	cg06846572	ST3GAL4			0.00148968	0.815084	-0.239072	-0.0217009	Post down vs Baseline	-0.00271642	Post down vs Baseline	0.00267722	-3.76889	-0.342107	24 h down vs Baseline	-0.0447714	24 h down vs Baseline	0.000990647	-0.320406	18.6894	-4.32312	-0.320406	24 h down vs Post	-0.042055	24 h down vs Post	11.7542	0.387393	0.197747	1
101596	cg24779222			S_Shore	0.00149251	0.000935705	4.35552	0.400307	Post up vs Baseline	0.0531911	Post up vs Baseline	0.212157	1.31785	0.121121	24 h up vs Baseline	0.0167572	24 h up vs Baseline	0.0029249	-0.279186	13.8411	-3.72037	-0.279186	24 h down vs Post	-0.0364338	24 h down vs Post	11.7486	0.396966	0.202729	1
187481	cg10797557	HPS5	Unclassified	S_Shore	0.00149439	0.00618076	-3.3138	-0.228819	Post down vs Baseline	-0.00447091	Post down vs Baseline	0.676984	0.426938	0.0294802	24 h up vs Baseline	0.000612536	24 h up vs Baseline	0.000630851	0.258299	20.9897	4.58145	0.258299	24 h up vs Post	0.00508345	24 h up vs Post	11.7449	0.223997	0.114431	1
327422	cg16086807	ARSB			0.00149895	0.220117	1.2937	0.130159	Post up vs Baseline	0.0115082	Post up vs Baseline	0.0224887	-2.61749	-0.263345	24 h down vs Baseline	-0.0268657	24 h down vs Baseline	0.000440825	-0.393504	22.9461	-4.79021	-0.393504	24 h down vs Post	-0.0383739	24 h down vs Post	11.7359	0.475179	0.242936	1
371604	cg18197998	PPP2R4	Promoter_Associated	Island	0.00149924	0.00201264	3.92615	0.415785	Post up vs Baseline	0.0110368	Post up vs Baseline	0.000486049	4.73299	0.501231	24 h up vs Baseline	0.0138365	24 h up vs Baseline	0.342572	0.085446	0.976497	0.988179	0.085446	24 h up vs Post	0.00279969	24 h up vs Post	11.7353	0.526454	0.269163	1
44931	cg24928391	SOX17		Island	0.00150185	0.1161	1.69368	0.11412	Post up vs Baseline	0.00212387	Post up vs Baseline	0.000712361	4.51141	0.303979	24 h up vs Baseline	0.00603267	24 h up vs Baseline	0.00479609	0.189859	11.9094	3.451	0.189859	24 h up vs Post	0.0039088	24 h up vs Post	11.7302	0.213023	0.108961	1
496555	cg04010296	PGA5			0.00150404	0.925033	0.0960924	0.0182036	Post up vs Baseline	0.00131956	Post up vs Baseline	0.00319006	3.67289	0.695787	24 h up vs Baseline	0.0999997	24 h up vs Baseline	0.000895261	0.677583	19.1902	4.38066	0.677583	24 h up vs Post	0.0986801	24 h up vs Post	11.7259	1.68323	0.861287	1
21524	cg17101611			N_Shelf	0.00150427	0.0551019	-2.1244	-0.245895	Post down vs Baseline	-0.00447114	Post down vs Baseline	0.000551003	-4.65988	-0.539371	24 h down vs Baseline	-0.0110903	24 h down vs Baseline	0.00909973	-0.293476	9.64297	-3.10531	-0.293476	24 h down vs Post	-0.00661918	24 h down vs Post	11.7254	0.628371	0.321542	1
683817	cg25974617	TRAM1	Promoter_Associated	S_Shore	0.00150688	0.00134703	4.14982	0.247003	Post up vs Baseline	0.0367088	Post up vs Baseline	0.000584714	4.6254	0.275311	24 h up vs Baseline	0.0410726	24 h up vs Baseline	0.571031	0.0283077	0.339275	0.582473	0.0283077	24 h up vs Post	0.0043638	24 h up vs Post	11.7203	0.166091	0.0850275	1
154540	cg25533423	DSEL		N_Shelf	0.00150715	0.0335426	-2.39961	-0.201136	Post down vs Baseline	-0.010471	Post down vs Baseline	0.000485284	-4.73391	-0.396798	24 h down vs Baseline	-0.0216214	24 h down vs Baseline	0.0143825	-0.195662	8.17346	-2.85893	-0.195662	24 h down vs Post	-0.0111504	24 h down vs Post	11.7198	0.329366	0.16862	1
681375	cg05247391	XKR9	Promoter_Associated	Island	0.0015104	0.227206	1.27277	0.236758	Post up vs Baseline	0.00857324	Post up vs Baseline	0.000980142	4.32917	0.805303	24 h up vs Baseline	0.0353736	24 h up vs Baseline	0.002805	0.568545	14.0123	3.74331	0.568545	24 h up vs Post	0.0268004	24 h up vs Post	11.7134	1.62126	0.830464	1
722050	cg01371207	PFDN6	NonGene_Associated	S_Shore	0.00151063	0.102629	1.76699	0.194282	Post up vs Baseline	0.00410089	Post up vs Baseline	0.000681923	4.53654	0.498796	24 h up vs Baseline	0.0112984	24 h up vs Baseline	0.00534824	0.304515	11.5056	3.392	0.304515	24 h up vs Post	0.00719749	24 h up vs Post	11.713	0.566402	0.290141	1
796144	cg12141623	PTK2B			0.00151611	0.00400899	3.54832	0.337542	Post up vs Baseline	0.0536742	Post up vs Baseline	0.933251	-0.0855294	-0.00813616	24 h down vs Baseline	-0.00138185	24 h down vs Baseline	0.000792121	-0.345678	19.8073	-4.45054	-0.345678	24 h down vs Post	-0.0550561	24 h down vs Post	11.7023	0.423584	0.21718	1
777770	cg16707954	OTX2OS1			0.00151632	0.0599174	2.07722	0.28986	Post up vs Baseline	0.0482576	Post up vs Baseline	0.0858148	-1.87171	-0.261183	24 h down vs Baseline	-0.0446728	24 h down vs Baseline	0.00040751	-0.551043	23.3911	-4.83643	-0.551043	24 h down vs Post	-0.0929305	24 h down vs Post	11.7019	0.911438	0.467329	1
376465	cg25954490	LOC101927495			0.00151693	0.00470499	3.4614	0.28737	Post up vs Baseline	0.043247	Post up vs Baseline	0.836253	-0.21123	-0.0175366	24 h down vs Baseline	-0.00280023	24 h down vs Baseline	0.000729145	-0.304906	20.2323	-4.49803	-0.304906	24 h down vs Post	-0.0460472	24 h down vs Post	11.7007	0.32259	0.165421	1
564605	cg07246055	CASC21			0.00151746	0.000957907	-4.3422	-0.298595	Post down vs Baseline	-0.0189709	Post down vs Baseline	0.216089	-1.30583	-0.0897964	24 h down vs Baseline	-0.00533594	24 h down vs Baseline	0.00293343	0.208798	13.8293	3.71877	0.208798	24 h up vs Post	0.0136349	24 h up vs Post	11.6997	0.221299	0.11349	1
410084	cg03544771	MID1IP1		N_Shore	0.00151883	0.00727186	3.22609	0.5753	Post up vs Baseline	0.0699971	Post up vs Baseline	0.000407302	4.83673	0.862522	24 h up vs Baseline	0.111608	24 h up vs Baseline	0.0720261	0.287222	3.89126	1.97263	0.287222	24 h up vs Post	0.0416112	24 h up vs Post	11.697	1.48789	0.763215	1
579330	cg00595828	TBC1D9			0.0015194	0.000407604	-4.8363	-0.426385	Post down vs Baseline	-0.0402343	Post down vs Baseline	0.00776594	-3.19066	-0.2813	24 h down vs Baseline	-0.0257473	24 h down vs Baseline	0.0668136	0.145085	4.06216	2.01548	0.145085	24 h up vs Post	0.014487	24 h up vs Post	11.6959	0.36364	0.186548	1
345167	cg00810441		Unclassified_Cell_type_specific		0.00152186	0.00609248	3.32157	0.352838	Post up vs Baseline	0.0581854	Post up vs Baseline	0.692651	-0.404934	-0.0430147	24 h down vs Baseline	-0.00758471	24 h down vs Baseline	0.000650187	-0.395853	20.8302	-4.56401	-0.395853	24 h down vs Post	-0.0657702	24 h down vs Post	11.6911	0.527692	0.270817	1
15160	cg19261559	MOCS3	Promoter_Associated	Island	0.00152267	0.0239255	2.58389	0.133248	Post up vs Baseline	0.00425691	Post up vs Baseline	0.000457223	4.76878	0.245921	24 h up vs Baseline	0.00810607	24 h up vs Baseline	0.0201884	0.112672	7.16059	2.67593	0.112672	24 h up vs Post	0.00384916	24 h up vs Post	11.6896	0.124347	0.0638244	1
480190	cg12104625	EML3		N_Shelf	0.00152473	0.470875	0.744548	0.0695314	Post up vs Baseline	0.00518768	Post up vs Baseline	0.00982626	-3.06397	-0.286136	24 h down vs Baseline	-0.020329	24 h down vs Baseline	0.000546671	-0.355668	21.7572	-4.66446	-0.355668	24 h down vs Post	-0.0255166	24 h down vs Post	11.6856	0.407649	0.209309	1
434379	cg08408971				0.00152496	0.990493	-0.0121665	-0.00103848	Post down vs Baseline	-0.000155191	Post down vs Baseline	0.00367861	3.59514	0.306865	24 h up vs Baseline	0.0482557	24 h up vs Baseline	0.000838484	0.307903	19.5189	4.41802	0.307903	24 h up vs Post	0.0484108	24 h up vs Post	11.6851	0.340531	0.174853	1
771082	cg11326677	GAB1			0.0015253	0.244488	1.22387	0.145327	Post up vs Baseline	0.0105263	Post up vs Baseline	0.0204161	-2.66986	-0.317029	24 h down vs Baseline	-0.0267506	24 h down vs Baseline	0.000457189	-0.462356	22.7417	-4.76882	-0.462356	24 h down vs Post	-0.0372768	24 h down vs Post	11.6845	0.659009	0.338402	1
453854	ch.20.393029F	SEC23B			0.0015265	0.00294793	3.71607	0.462359	Post up vs Baseline	0.0161411	Post up vs Baseline	0.86524	0.173384	0.0215727	24 h up vs Baseline	0.000681248	24 h up vs Baseline	0.000963502	-0.440786	18.826	-4.33889	-0.440786	24 h down vs Post	-0.0154598	24 h down vs Post	11.6822	0.723392	0.371537	1
282099	cg17720150	SNORD116-25			0.00152854	0.13891	1.58518	0.186876	Post up vs Baseline	0.0216369	Post up vs Baseline	0.0369723	-2.34612	-0.276583	24 h down vs Baseline	-0.035693	24 h down vs Baseline	0.000422728	-0.463459	23.1827	-4.81484	-0.463459	24 h down vs Post	-0.0573299	24 h down vs Post	11.6782	0.649212	0.33355	1
802992	cg00894547				0.00152918	0.0100293	3.05297	0.674747	Post up vs Baseline	0.0922976	Post up vs Baseline	0.463726	-0.756877	-0.16728	24 h down vs Baseline	-0.0277101	24 h down vs Baseline	0.000545148	-0.842027	21.7724	-4.66609	-0.842027	24 h down vs Post	-0.120008	24 h down vs Post	11.677	2.28154	1.17233	1
511614	cg21722418	COL9A3		Island	0.00152929	0.000411498	4.8307	0.520119	Post up vs Baseline	0.0878834	Post up vs Baseline	0.00884335	3.1207	0.336004	24 h up vs Baseline	0.0574153	24 h up vs Baseline	0.0581289	-0.184115	4.38614	-2.09431	-0.184115	24 h down vs Post	-0.0304681	24 h down vs Post	11.6768	0.541462	0.278225	1
761915	cg17513342				0.00152986	0.00229078	3.85464	0.328395	Post up vs Baseline	0.0293089	Post up vs Baseline	0.697919	0.397583	0.033872	24 h up vs Baseline	0.00304505	24 h up vs Baseline	0.0011597	-0.294523	17.9269	-4.23402	-0.294523	24 h down vs Post	-0.0262639	24 h down vs Post	11.6757	0.338975	0.174195	1
267971	cg09551152	CERS2		N_Shore	0.00153358	0.00125345	4.19024	0.363365	Post up vs Baseline	0.0604174	Post up vs Baseline	0.336254	1.00171	0.0868654	24 h up vs Baseline	0.0147006	24 h up vs Baseline	0.00209055	-0.276499	15.2501	-3.90514	-0.276499	24 h down vs Post	-0.0457168	24 h down vs Post	11.6685	0.35098	0.180476	1
78187	cg13627416	IPO11	Unclassified	Island	0.00153698	0.00454121	3.48062	0.129688	Post up vs Baseline	0.00183833	Post up vs Baseline	0.000421982	4.81588	0.17944	24 h up vs Baseline	0.0025771	24 h up vs Baseline	0.127914	0.0497522	2.67442	1.63536	0.0497522	24 h up vs Post	0.00073877	24 h up vs Post	11.662	0.064762	0.0333195	1
671071	cg14120582				0.00153867	0.602105	0.535474	0.029235	Post up vs Baseline	0.00155317	Post up vs Baseline	0.00735432	-3.22001	-0.175802	24 h down vs Baseline	-0.0109098	24 h down vs Baseline	0.000611447	-0.205037	21.1555	-4.59951	-0.205037	24 h down vs Post	-0.012463	24 h down vs Post	11.6588	0.139009	0.0715389	1
468039	cg00162902	FAM184A			0.00153899	0.0317415	-2.42985	-0.255616	Post down vs Baseline	-0.01281	Post down vs Baseline	0.000488449	-4.73011	-0.4976	24 h down vs Baseline	-0.0265666	24 h down vs Baseline	0.0155393	-0.241984	7.93683	-2.81724	-0.241984	24 h down vs Post	-0.0137565	24 h down vs Post	11.6582	0.516069	0.2656	1
505033	cg02465086	NTRK3			0.00154243	0.000490927	4.72715	0.411725	Post up vs Baseline	0.0330299	Post up vs Baseline	0.0321877	2.4222	0.210969	24 h up vs Baseline	0.0177083	24 h up vs Baseline	0.0153748	-0.200756	7.96919	-2.82298	-0.200756	24 h down vs Post	-0.0153215	24 h down vs Post	11.6516	0.353558	0.182065	1
603513	cg07834810	SCARA5			0.00154323	0.00527712	3.39924	0.294664	Post up vs Baseline	0.0161081	Post up vs Baseline	0.778051	-0.28828	-0.0249897	24 h down vs Baseline	-0.00140798	24 h down vs Baseline	0.000706368	-0.319654	20.3967	-4.51627	-0.319654	24 h down vs Post	-0.017516	24 h down vs Post	11.6501	0.35017	0.180344	1
570585	cg23062120	MIR7853			0.00154728	0.148363	1.54474	0.204789	Post up vs Baseline	0.0133398	Post up vs Baseline	0.0349176	-2.37756	-0.315198	24 h down vs Baseline	-0.0249789	24 h down vs Baseline	0.000430733	-0.519987	23.0766	-4.80381	-0.519987	24 h down vs Post	-0.0383187	24 h down vs Post	11.6423	0.818472	0.421808	1
310018	cg06067352				0.00154949	0.00635278	3.29898	0.403362	Post up vs Baseline	0.0203739	Post up vs Baseline	0.678628	-0.424619	-0.0519177	24 h down vs Baseline	-0.0029209	24 h down vs Baseline	0.00065421	-0.45528	20.7977	-4.56045	-0.45528	24 h down vs Post	-0.0232948	24 h down vs Post	11.6382	0.695947	0.358792	1
76575	cg03730428			Island	0.0015496	0.678331	-0.425039	-0.0424291	Post down vs Baseline	-0.000417968	Post down vs Baseline	0.0063568	3.29863	0.329283	24 h up vs Baseline	0.00447157	24 h up vs Baseline	0.000654101	0.371713	20.7986	4.56055	0.371713	24 h up vs Post	0.00488954	24 h up vs Post	11.6379	0.463882	0.239157	1
632419	cg07240487	NPSR1			0.00155315	0.239082	-1.23886	-0.127076	Post down vs Baseline	-0.0128117	Post down vs Baseline	0.00103147	-4.30023	-0.441095	24 h down vs Baseline	-0.0473245	24 h down vs Baseline	0.00277402	-0.314019	14.058	-3.7494	-0.314019	24 h down vs Post	-0.0345129	24 h down vs Post	11.6312	0.489514	0.252517	1
348238	cg18307625				0.00155465	0.00571205	3.35641	0.210489	Post up vs Baseline	0.035189	Post up vs Baseline	0.737203	-0.343449	-0.0215386	24 h down vs Baseline	-0.00335945	24 h down vs Baseline	0.000688065	-0.232028	20.5334	-4.53138	-0.232028	24 h down vs Post	-0.0385484	24 h down vs Post	11.6284	0.182932	0.0943892	1
43644	cg05806577	ARNT	Promoter_Associated	Island	0.00155886	0.0175602	2.75129	0.13714	Post up vs Baseline	0.00298545	Post up vs Baseline	0.000444879	4.78483	0.238503	24 h up vs Baseline	0.00542866	24 h up vs Baseline	0.0284024	0.101363	6.20294	2.49057	0.101363	24 h up vs Post	0.00244321	24 h up vs Post	11.6204	0.115488	0.0596302	1
158596	cg18555807	NTAN1	Promoter_Associated	Island	0.00156151	0.562634	-0.595404	-0.066879	Post down vs Baseline	-0.00227071	Post down vs Baseline	0.00809894	3.16805	0.355852	24 h up vs Baseline	0.0122433	24 h up vs Baseline	0.000601228	0.422731	21.2453	4.60927	0.422731	24 h up vs Post	0.014514	24 h up vs Post	11.6154	0.586208	0.302808	1
47994	cg27573549	EPN1		S_Shelf	0.00156206	0.021725	2.63621	0.403101	Post up vs Baseline	0.0191435	Post up vs Baseline	0.235181	-1.24985	-0.191113	24 h down vs Baseline	-0.0101526	24 h down vs Baseline	0.00046457	-0.594214	22.6522	-4.75944	-0.594214	24 h down vs Post	-0.0292961	24 h down vs Post	11.6144	1.08623	0.561148	1
633711	cg03602785	WDR35			0.00156215	0.00882454	-3.12184	-0.127604	Post down vs Baseline	-0.00533359	Post down vs Baseline	0.000420414	-4.81807	-0.196936	24 h down vs Baseline	-0.00839344	24 h down vs Baseline	0.0598929	-0.0693326	4.3158	-2.07745	-0.0693326	24 h down vs Post	-0.00305984	24 h down vs Post	11.6142	0.0776168	0.0400974	1
117971	cg14847236	FAM53A		Island	0.00156496	0.00044338	-4.78681	-0.493984	Post down vs Baseline	-0.00425272	Post down vs Baseline	0.0166503	-2.78	-0.286888	24 h down vs Baseline	-0.00231695	24 h down vs Baseline	0.0301581	0.207096	6.04092	2.45783	0.207096	24 h up vs Post	0.00193577	24 h up vs Post	11.609	0.494523	0.25559	1
31061	cg03092710	PSMD11	Promoter_Associated	Island	0.00156511	0.19781	-1.36333	-0.12409	Post down vs Baseline	-0.00492294	Post down vs Baseline	0.0261387	2.53581	0.23081	24 h up vs Baseline	0.0101803	24 h up vs Baseline	0.000452046	0.3549	22.805	4.77546	0.3549	24 h up vs Post	0.0151032	24 h up vs Post	11.6087	0.384695	0.198831	1
258458	cg18877808	LOC100996654			0.00156881	0.00265169	3.77415	0.483017	Post up vs Baseline	0.0446	Post up vs Baseline	0.780438	0.285087	0.0364856	24 h up vs Baseline	0.00483718	24 h up vs Baseline	0.00108193	-0.446531	18.2603	-4.27321	-0.446531	24 h down vs Post	-0.0397628	24 h down vs Post	11.6018	0.7601	0.393096	1
415330	cg20110643	2003-03-01			0.0015694	0.974222	0.0329934	0.00623393	Post up vs Baseline	-0.00109527	Post down vs Baseline	0.0035657	3.61212	0.682492	24 h up vs Baseline	0.0253435	24 h up vs Baseline	0.000890777	0.676258	19.2153	4.38352	0.676258	24 h up vs Post	0.0264388	24 h up vs Post	11.6007	1.65658	0.856803	1
204784	cg04891040	CDH5			0.00157173	0.0709917	1.9809	0.299476	Post up vs Baseline	0.0345256	Post up vs Baseline	0.0747687	-1.95122	-0.294989	24 h down vs Baseline	-0.0389057	24 h down vs Baseline	0.000422012	-0.594465	23.1923	-4.81584	-0.594465	24 h down vs Post	-0.0734313	24 h down vs Post	11.5963	1.06018	0.548542	1
589544	cg21129360	ANK1		S_Shelf	0.00157321	0.0841601	-1.883	-0.132384	Post down vs Baseline	-0.0080893	Post down vs Baseline	0.000656258	-4.55865	-0.320494	24 h down vs Baseline	-0.0204401	24 h down vs Baseline	0.00661699	-0.188111	10.7386	-3.27699	-0.188111	24 h down vs Post	-0.0123507	24 h down vs Post	11.5936	0.229216	0.118626	1
122449	cg13402155	CEBPD		Island	0.00157343	0.335805	-1.00268	-0.0816283	Post down vs Baseline	-0.000855995	Post down vs Baseline	0.0148437	2.84192	0.231361	24 h up vs Baseline	0.00275297	24 h up vs Baseline	0.00050673	0.312989	22.1714	4.70866	0.312989	24 h up vs Post	0.00360897	24 h up vs Post	11.5931	0.307338	0.159062	1
671772	cg25554716	UBE2K			0.00157478	0.00368106	-3.59477	-0.183246	Post down vs Baseline	-0.0106357	Post down vs Baseline	0.000445624	-4.78385	-0.24386	24 h down vs Baseline	-0.014302	24 h down vs Baseline	0.170967	-0.0606141	2.12086	-1.45632	-0.0606141	24 h down vs Post	-0.00366628	24 h down vs Post	11.5906	0.120474	0.0623646	1
503310	cg03778523				0.00157478	0.460948	0.761699	0.0976116	Post up vs Baseline	0.0098732	Post up vs Baseline	0.010357	-3.03567	-0.38902	24 h down vs Baseline	-0.0453332	24 h down vs Baseline	0.000559673	-0.486632	21.63	-4.6508	-0.486632	24 h down vs Post	-0.0552064	24 h down vs Post	11.5906	0.761383	0.394137	1
532481	cg07787583	RSRC1			0.00157642	0.0016064	4.05136	0.258262	Post up vs Baseline	0.0151541	Post up vs Baseline	0.460343	0.762752	0.048623	24 h up vs Baseline	0.00303642	24 h up vs Baseline	0.00167608	-0.209639	16.2224	-4.02771	-0.209639	24 h down vs Post	-0.0121177	24 h down vs Post	11.5876	0.188352	0.0975279	1
149431	cg12125972	RARB			0.00157721	0.00440843	-3.49672	-0.192725	Post down vs Baseline	-0.0083862	Post down vs Baseline	0.000435723	-4.79704	-0.264394	24 h down vs Baseline	-0.0118188	24 h down vs Baseline	0.137242	-0.0716687	2.53627	-1.59257	-0.0716687	24 h down vs Post	-0.00343258	24 h down vs Post	11.5861	0.140784	0.0729066	1
79540	cg08643472	ZBTB17	Promoter_Associated	Island	0.00157816	0.650876	-0.464109	-0.0217818	Post down vs Baseline	-0.000560335	Post down vs Baseline	0.00680889	3.26156	0.153073	24 h up vs Baseline	0.00446437	24 h up vs Baseline	0.000651333	0.174855	20.8209	4.563	0.174855	24 h up vs Post	0.00502471	24 h up vs Post	11.5843	0.102065	0.0528637	1
231544	cg01131961	DRP2			0.00157996	0.000573041	4.6371	0.628415	Post up vs Baseline	0.0436189	Post up vs Baseline	0.054431	2.13128	0.288828	24 h up vs Baseline	0.0213225	24 h up vs Baseline	0.00973494	-0.339587	9.41874	-3.069	-0.339587	24 h down vs Post	-0.0222963	24 h down vs Post	11.581	0.850758	0.440769	1
269799	cg13907319			N_Shelf	0.00158215	0.0305771	2.45029	0.290796	Post up vs Baseline	0.042257	Post up vs Baseline	0.171819	-1.45318	-0.172461	24 h down vs Baseline	-0.026854	24 h down vs Baseline	0.000447982	-0.463258	22.8556	-4.78075	-0.463258	24 h down vs Post	-0.069111	24 h down vs Post	11.5769	0.652225	0.33803	1
702867	cg18346168	ATP6V1E1	Promoter_Associated	Island	0.0015825	0.0370383	2.34514	0.19069	Post up vs Baseline	0.00675557	Post up vs Baseline	0.000518677	4.69507	0.381769	24 h up vs Baseline	0.014551	24 h up vs Baseline	0.0138805	0.191079	8.28323	2.87806	0.191079	24 h up vs Post	0.00779545	24 h up vs Post	11.5763	0.306158	0.158682	1
535176	cg23621013	FAM180A			0.00158637	0.000469559	4.75318	0.492743	Post up vs Baseline	0.0849014	Post up vs Baseline	0.00293058	3.71931	0.385565	24 h up vs Baseline	0.0665037	24 h up vs Baseline	0.229458	-0.107178	1.60335	-1.26624	-0.107178	24 h down vs Post	-0.0183977	24 h down vs Post	11.5691	0.497317	0.257919	1
516197	cg19563574	METRNL		Island	0.00158728	0.612087	0.520644	0.0561372	Post up vs Baseline	0.00251386	Post up vs Baseline	0.00739677	-3.21691	-0.346856	24 h down vs Baseline	-0.0184868	24 h down vs Baseline	0.000635122	-0.402993	20.954	-4.57755	-0.402993	24 h down vs Post	-0.0210007	24 h down vs Post	11.5675	0.537921	0.279018	1
756651	cg25483674				0.00158768	0.103796	1.76031	0.18171	Post up vs Baseline	0.0256209	Post up vs Baseline	0.0514631	-2.16269	-0.223247	24 h down vs Baseline	-0.033422	24 h down vs Baseline	0.000430103	-0.404957	23.0849	-4.80467	-0.404957	24 h down vs Post	-0.0590429	24 h down vs Post	11.5667	0.493006	0.255737	1
110369	cg10577070	GID4	Promoter_Associated	Island	0.0015887	0.0357004	-2.36538	-0.277639	Post down vs Baseline	-0.00606871	Post down vs Baseline	0.148488	1.54421	0.181254	24 h up vs Baseline	0.0047284	24 h up vs Baseline	0.000442294	0.458892	22.9274	4.78825	0.458892	24 h up vs Post	0.0107971	24 h up vs Post	11.5648	0.63732	0.330651	1
678907	cg08794198	C10orf11			0.00158876	0.000562285	-4.6481	-0.397203	Post down vs Baseline	-0.0264208	Post down vs Baseline	0.0500378	-2.17839	-0.186154	24 h down vs Baseline	-0.0115375	24 h down vs Baseline	0.0105689	0.211049	9.14919	3.02476	0.211049	24 h up vs Post	0.0148833	24 h up vs Post	11.5647	0.337807	0.175261	1
171275	cg10031859				0.00158906	0.224887	1.27956	0.143347	Post up vs Baseline	0.00843088	Post up vs Baseline	0.0231268	-2.60232	-0.291534	24 h down vs Baseline	-0.0203327	24 h down vs Baseline	0.000468657	-0.434881	22.6034	-4.75431	-0.434881	24 h down vs Post	-0.0287636	24 h down vs Post	11.5642	0.580541	0.30121	1
691592	cg02430348				0.0015903	0.776667	0.290132	0.031428	Post up vs Baseline	0.00235253	Post up vs Baseline	0.00542528	-3.38426	-0.366593	24 h down vs Baseline	-0.0304458	24 h down vs Baseline	0.000726412	-0.398021	20.2517	-4.50019	-0.398021	24 h down vs Post	-0.0327983	24 h down vs Post	11.5619	0.542663	0.281613	1
660074	cg21206329	RIMS3			0.0015906	0.0118862	2.96156	0.328955	Post up vs Baseline	0.0382932	Post up vs Baseline	0.412327	-0.84932	-0.0943382	24 h down vs Baseline	-0.0117961	24 h down vs Baseline	0.00054396	-0.423293	21.7842	-4.66736	-0.423293	24 h down vs Post	-0.0500893	24 h down vs Post	11.5613	0.570559	0.296103	1
787152	cg13682375	MYO10			0.00159063	0.0121575	-2.94941	-0.21114	Post down vs Baseline	-0.00852362	Post down vs Baseline	0.000435747	-4.79701	-0.343405	24 h down vs Baseline	-0.0144681	24 h down vs Baseline	0.04299	-0.132265	5.12045	-2.26284	-0.132265	24 h down vs Post	-0.0059445	24 h down vs Post	11.5613	0.236994	0.122993	1
5209	cg19064492	USP22		N_Shore	0.00159105	0.0312584	2.43824	0.247811	Post up vs Baseline	0.0141595	Post up vs Baseline	0.000501642	4.71454	0.479165	24 h up vs Baseline	0.0289301	24 h up vs Baseline	0.0164084	0.231354	7.77236	2.7879	0.231354	24 h up vs Post	0.0147706	24 h up vs Post	11.5605	0.477671	0.247915	1
626395	cg04830118	PKIG			0.00159391	0.203822	1.34395	0.238178	Post up vs Baseline	0.03548	Post up vs Baseline	0.0257322	-2.54434	-0.450913	24 h down vs Baseline	-0.0693119	24 h down vs Baseline	0.000462411	-0.689091	22.6782	-4.76217	-0.689091	24 h down vs Post	-0.104792	24 h down vs Post	11.5553	1.45169	0.753784	1
296082	cg04482817	PPIH	Promoter_Associated	N_Shore	0.00159425	0.0204661	2.66854	0.33621	Post up vs Baseline	0.03829	Post up vs Baseline	0.252809	-1.2013	-0.151352	24 h down vs Baseline	-0.0201773	24 h down vs Baseline	0.000480619	-0.487562	22.4634	-4.73956	-0.487562	24 h down vs Post	-0.0584673	24 h down vs Post	11.5546	0.733654	0.380966	1
677440	cg15152362			Island	0.00159454	0.00904002	3.10886	0.647923	Post up vs Baseline	0.0587345	Post up vs Baseline	0.521549	-0.660277	-0.13761	24 h down vs Baseline	-0.00974572	24 h down vs Baseline	0.000594046	-0.785532	21.3096	-4.61623	-0.785532	24 h down vs Post	-0.0684802	24 h down vs Post	11.5541	2.00743	1.04245	1
723631	cg00647899				0.00159535	0.0034085	-3.63672	-0.301175	Post down vs Baseline	-0.0237	Post down vs Baseline	0.936233	-0.0816986	-0.00676588	24 h down vs Baseline	-0.000865698	24 h down vs Baseline	0.000938228	0.29441	18.9572	4.35399	0.29441	24 h up vs Post	0.0228343	24 h up vs Post	11.5526	0.316928	0.164601	1
516220	cg19828460			S_Shelf	0.00159695	0.00683536	3.25947	0.389321	Post up vs Baseline	0.0202779	Post up vs Baseline	0.653991	-0.459639	-0.0549007	24 h down vs Baseline	-0.00302956	24 h down vs Baseline	0.000660472	-0.444222	20.7477	-4.55496	-0.444222	24 h down vs Post	-0.0233074	24 h down vs Post	11.5497	0.659101	0.3424	1
392674	cg12097037	DNAJC10	Promoter_Associated_Cell_type_specific	S_Shore	0.00159801	0.0415603	-2.28157	-0.245989	Post down vs Baseline	-0.0107639	Post down vs Baseline	0.128722	1.63155	0.175907	24 h up vs Baseline	0.00874784	24 h up vs Baseline	0.000439055	0.421896	22.9687	4.79257	0.421896	24 h up vs Post	0.0195117	24 h up vs Post	11.5477	0.536936	0.278982	1
257197	cg13574053				0.00160202	0.481558	-0.726341	-0.0788442	Post down vs Baseline	-0.0111267	Post down vs Baseline	0.00168745	-4.02394	-0.436799	24 h down vs Baseline	-0.064969	24 h down vs Baseline	0.00164325	-0.357955	16.3113	-4.03872	-0.357955	24 h down vs Post	-0.0538424	24 h down vs Post	11.5404	0.543927	0.282794	1
236529	cg19398701	DYSF			0.00160262	0.00647627	3.28859	0.457875	Post up vs Baseline	0.0196362	Post up vs Baseline	0.683451	-0.41783	-0.0581751	24 h down vs Baseline	-0.00353385	24 h down vs Baseline	0.000678529	-0.51605	20.6063	-4.53941	-0.51605	24 h down vs Post	-0.0231701	24 h down vs Post	11.5393	0.894779	0.46525	1
585722	cg05694250	GPRIN2	Unclassified_Cell_type_specific	S_Shelf	0.00160342	0.923296	0.0983269	0.00907603	Post up vs Baseline	0.00166726	Post up vs Baseline	0.00335543	3.64528	0.336477	24 h up vs Baseline	0.057276	24 h up vs Baseline	0.000954676	0.327401	18.8713	4.34412	0.327401	24 h up vs Post	0.0556088	24 h up vs Post	11.5379	0.393218	0.204484	1
296954	cg05523085	MYO5A		S_Shore	0.00160586	0.00214213	3.89167	0.387415	Post up vs Baseline	0.00570161	Post up vs Baseline	0.000521149	4.6923	0.467117	24 h up vs Baseline	0.00725112	24 h up vs Baseline	0.346165	0.0797021	0.961502	0.980562	0.0797021	24 h up vs Post	0.00154951	24 h up vs Post	11.5334	0.457192	0.237844	1
242224	cg27557909	WDR44	Promoter_Associated	S_Shore	0.00160664	0.000453685	4.77333	0.546502	Post up vs Baseline	0.0317293	Post up vs Baseline	0.00380932	3.57612	0.409432	24 h up vs Baseline	0.0234737	24 h up vs Baseline	0.168281	-0.13707	2.14998	-1.46628	-0.13707	24 h down vs Post	-0.00825558	24 h down vs Post	11.532	0.604651	0.314595	1
762328	cg01097995	CACNG4		N_Shore	0.00160687	0.0265193	2.52795	0.219343	Post up vs Baseline	0.0372376	Post up vs Baseline	0.199403	-1.35815	-0.117843	24 h down vs Baseline	-0.0195214	24 h down vs Baseline	0.000464538	-0.337186	22.6526	-4.75948	-0.337186	24 h down vs Post	-0.056759	24 h down vs Post	11.5316	0.347264	0.180685	1
292076	cg06678221				0.00160812	0.00101307	4.31043	0.456204	Post up vs Baseline	0.0748704	Post up vs Baseline	0.219276	1.29621	0.137188	24 h up vs Baseline	0.0229793	24 h up vs Baseline	0.00308247	-0.319016	13.6283	-3.69165	-0.319016	24 h down vs Post	-0.051891	24 h down vs Post	11.5293	0.516581	0.268836	1
238823	cg21800306	TMC5		N_Shore	0.00160814	0.0242388	2.57683	0.245624	Post up vs Baseline	0.041353	Post up vs Baseline	0.217263	-1.30228	-0.124133	24 h down vs Baseline	-0.020371	24 h down vs Baseline	0.00047138	-0.369758	22.5712	-4.75092	-0.369758	24 h down vs Post	-0.061724	24 h down vs Post	11.5293	0.419018	0.218063	1
681048	cg16671193				0.00160824	0.0742181	-1.95546	-0.293667	Post down vs Baseline	-0.0226634	Post down vs Baseline	0.000640646	-4.57255	-0.686696	24 h down vs Baseline	-0.0601764	24 h down vs Baseline	0.00755832	-0.393029	10.2737	-3.20527	-0.393029	24 h down vs Post	-0.037513	24 h down vs Post	11.5291	1.04008	0.541282	1
344358	cg22747153	RNLS			0.00160878	0.0267521	-2.52319	-0.208828	Post down vs Baseline	-0.0164842	Post down vs Baseline	0.000490944	-4.72713	-0.391234	24 h down vs Baseline	-0.0327126	24 h down vs Baseline	0.0193354	-0.182406	7.28607	-2.69927	-0.182406	24 h down vs Post	-0.0162284	24 h down vs Post	11.5281	0.315861	0.164395	1
781870	cg01882535				0.00161403	0.00309507	-3.68942	-0.315901	Post down vs Baseline	-0.0215073	Post down vs Baseline	0.866835	-0.17131	-0.0146681	24 h down vs Baseline	-0.000921279	24 h down vs Baseline	0.00101602	0.301233	18.5656	4.30878	0.301233	24 h up vs Post	0.020586	24 h up vs Post	11.5186	0.33779	0.175954	1
305933	cg24025514	PGBD5			0.00161431	0.284931	1.11927	0.244608	Post up vs Baseline	0.0181111	Post up vs Baseline	0.0181787	-2.7326	-0.597192	24 h down vs Baseline	-0.0522972	24 h down vs Baseline	0.000499063	-0.841799	22.2553	-4.71755	-0.841799	24 h down vs Post	-0.0704083	24 h down vs Post	11.5181	2.20047	1.14627	1
568826	cg19823649	TSPAN18			0.00161579	0.00731972	3.22255	0.37963	Post up vs Baseline	0.0308759	Post up vs Baseline	0.624612	-0.502204	-0.0591617	24 h down vs Baseline	-0.00548003	24 h down vs Baseline	0.000652597	-0.438792	20.8107	-4.56188	-0.438792	24 h down vs Post	-0.036356	24 h down vs Post	11.5154	0.639235	0.333067	1
765175	cg21249481	PMPCA		Island	0.00161615	0.00221837	-3.87236	-0.365196	Post down vs Baseline	-0.0137203	Post down vs Baseline	0.000519379	-4.69428	-0.44271	24 h down vs Baseline	-0.0172249	24 h down vs Baseline	0.333976	-0.0775136	1.01332	-1.00664	-0.0775136	24 h down vs Post	-0.00350463	24 h down vs Post	11.5148	0.409652	0.213458	1
728154	cg05218035				0.00161717	0.0013574	4.14552	0.278057	Post up vs Baseline	0.0449912	Post up vs Baseline	0.35486	0.962361	0.0645496	24 h up vs Baseline	0.0106131	24 h up vs Baseline	0.00211561	-0.213508	15.1987	-3.89855	-0.213508	24 h down vs Post	-0.0343781	24 h down vs Post	11.5129	0.207184	0.107975	1
200887	cg02905881	MSH6		N_Shore	0.00161982	0.00103984	4.29566	0.395611	Post up vs Baseline	0.00751485	Post up vs Baseline	0.000784541	4.45604	0.410382	24 h up vs Baseline	0.00779076	24 h up vs Baseline	0.847559	0.0147709	0.0385859	0.196433	0.0147709	24 h up vs Post	0.000275912	24 h up vs Post	11.5081	0.390429	0.203558	1
143932	cg22629208	FAM188B	Promoter_Associated	Island	0.00162056	0.00401668	3.54728	0.499048	Post up vs Baseline	0.0147961	Post up vs Baseline	0.966906	-0.0423631	-0.00595983	24 h down vs Baseline	0.000230131	24 h up vs Baseline	0.000870878	-0.505008	19.3283	-4.3964	-0.505008	24 h down vs Post	-0.0145659	24 h down vs Post	11.5068	0.910979	0.475012	1
96520	cg22441973	FEM1B	Unclassified	Island	0.00162138	0.197755	-1.36351	-0.0889184	Post down vs Baseline	-0.000972489	Post down vs Baseline	0.0269615	2.51894	0.164267	24 h up vs Baseline	0.00203231	24 h up vs Baseline	0.000468093	0.253186	22.6102	4.75501	0.253186	24 h up vs Post	0.0030048	24 h up vs Post	11.5053	0.195715	0.102065	1
793218	cg21167563	CD58	Unclassified_Cell_type_specific	S_Shore	0.00162142	0.000610896	-4.60003	-0.488248	Post down vs Baseline	-0.0257213	Post down vs Baseline	0.00152454	-4.08054	-0.433109	24 h down vs Baseline	-0.0219151	24 h down vs Baseline	0.536566	0.0551386	0.404803	0.636242	0.0551386	24 h up vs Post	0.00380624	24 h up vs Post	11.5053	0.51846	0.270377	1
503743	cg16282211				0.00162303	0.00229278	3.85416	0.353036	Post up vs Baseline	0.0159482	Post up vs Baseline	0.666658	0.441562	0.0404466	24 h up vs Baseline	0.0018433	24 h up vs Baseline	0.0012775	-0.31259	17.4688	-4.17956	-0.31259	24 h down vs Post	-0.0141049	24 h down vs Post	11.5024	0.386035	0.201368	1
626059	cg10811232	CATSPER3			0.00162369	0.0155514	-2.81682	-0.329683	Post down vs Baseline	-0.0463239	Post down vs Baseline	0.329953	1.0154	0.118843	24 h up vs Baseline	0.0149316	24 h up vs Baseline	0.000520083	0.448526	22.0288	4.69349	0.448526	24 h up vs Post	0.0612554	24 h up vs Post	11.5012	0.630198	0.328765	1
627906	cg19972104	TCF7L2			0.00162415	0.00290204	3.72467	0.334771	Post up vs Baseline	0.02491	Post up vs Baseline	0.821017	0.23125	0.0207846	24 h up vs Baseline	0.00149368	24 h up vs Baseline	0.00107177	-0.313986	18.3059	-4.27854	-0.313986	24 h down vs Post	-0.0234164	24 h down vs Post	11.5004	0.371614	0.193879	1
687086	cg00554421	INTS1	Gene_Associated	N_Shore	0.00162465	0.51277	-0.674515	-0.0583215	Post down vs Baseline	-0.00703561	Post down vs Baseline	0.00179802	-3.98866	-0.344877	24 h down vs Baseline	-0.0432559	24 h down vs Baseline	0.00158459	-0.286555	16.4754	-4.05898	-0.286555	24 h down vs Post	-0.0362203	24 h down vs Post	11.4995	0.343883	0.179426	1
562840	cg18787440	CYP27B1		N_Shelf	0.00162507	0.112202	-1.71408	-0.111233	Post down vs Baseline	-0.0058645	Post down vs Baseline	0.000751117	-4.48099	-0.290789	24 h down vs Baseline	-0.0160072	24 h down vs Baseline	0.00538029	-0.179556	11.4837	-3.38876	-0.179556	24 h down vs Post	-0.0101427	24 h down vs Post	11.4987	0.193694	0.101069	1
667004	cg00103549				0.00162538	0.00076125	-4.47331	-0.312855	Post down vs Baseline	-0.0152563	Post down vs Baseline	0.00108781	-4.27014	-0.298646	24 h down vs Baseline	-0.0145532	24 h down vs Baseline	0.807701	0.0142092	0.0619159	0.248829	0.0142092	24 h up vs Post	0.000703166	24 h up vs Post	11.4982	0.224965	0.117392	1
219287	cg23387310	KCNN1		S_Shore	0.00162571	0.879789	-0.154493	-0.0101367	Post down vs Baseline	-0.00173784	Post down vs Baseline	0.00463634	3.46937	0.227635	24 h up vs Baseline	0.0389796	24 h up vs Baseline	0.000809242	0.237772	19.6986	4.43831	0.237772	24 h up vs Post	0.0407175	24 h up vs Post	11.4976	0.197989	0.103321	1
36583	cg02694810	EOMES	Unclassified_Cell_type_specific	N_Shore	0.00162616	0.000437423	4.79476	0.333342	Post up vs Baseline	0.00732837	Post up vs Baseline	0.00836821	3.15043	0.219025	24 h up vs Baseline	0.00463142	24 h up vs Baseline	0.0670022	-0.114317	4.0557	-2.01388	-0.114317	24 h down vs Post	-0.00269695	24 h down vs Post	11.4968	0.222271	0.116	1
801309	cg15236509				0.00162678	0.0201269	2.67758	0.228513	Post up vs Baseline	0.0367058	Post up vs Baseline	0.260967	-1.17973	-0.100682	24 h down vs Baseline	-0.0167659	24 h down vs Baseline	0.000493403	-0.329195	22.3182	-4.72422	-0.329195	24 h down vs Post	-0.0534717	24 h down vs Post	11.4956	0.334913	0.174804	1
549578	cg25990556	DEPTOR			0.00162729	0.688374	0.41092	0.0858945	Post up vs Baseline	0.0035674	Post up vs Baseline	0.00649909	-3.28669	-0.687016	24 h down vs Baseline	-0.0422002	24 h down vs Baseline	0.000691363	-0.772911	20.5084	-4.52862	-0.772911	24 h down vs Post	-0.0457676	24 h down vs Post	11.4947	2.00898	1.04864	1
638905	cg21977555	CAMK1D			0.00162786	0.000483574	-4.73597	-0.30203	Post down vs Baseline	-0.0151367	Post down vs Baseline	0.00295872	-3.71407	-0.23686	24 h down vs Baseline	-0.0116969	24 h down vs Baseline	0.234575	0.0651704	1.56642	1.25157	0.0651704	24 h up vs Post	0.00343972	24 h up vs Post	11.4937	0.186983	0.0976098	1
264441	cg04662629			N_Shore	0.00162948	0.00702516	3.2447	0.372347	Post up vs Baseline	0.0497969	Post up vs Baseline	0.648728	-0.467197	-0.0536134	24 h down vs Baseline	-0.00806084	24 h down vs Baseline	0.000670672	-0.42596	20.6672	-4.54612	-0.42596	24 h down vs Post	-0.0578577	24 h down vs Post	11.4908	0.605281	0.316052	1
463793	cg12094065				0.00163105	0.10895	1.73158	0.204292	Post up vs Baseline	0.0130104	Post up vs Baseline	0.0501553	-2.17708	-0.256851	24 h down vs Baseline	-0.0185316	24 h down vs Baseline	0.000443153	-0.461143	22.9165	-4.78711	-0.461143	24 h down vs Post	-0.031542	24 h down vs Post	11.488	0.639615	0.334061	1
134363	cg06466031	ZNF790	Promoter_Associated	Island	0.00163182	0.000462197	4.76244	0.277582	Post up vs Baseline	0.00671469	Post up vs Baseline	0.0169024	2.77189	0.161562	24 h up vs Baseline	0.00377739	24 h up vs Baseline	0.0312772	-0.11602	5.94339	-2.43791	-0.11602	24 h down vs Post	-0.0029373	24 h down vs Post	11.4866	0.15609	0.0815333	1
608821	cg19783063	TMPRSS13			0.00163206	0.254106	1.19783	0.184268	Post up vs Baseline	0.0127235	Post up vs Baseline	0.0207709	-2.66054	-0.409281	24 h down vs Baseline	-0.0364502	24 h down vs Baseline	0.000492304	-0.593549	22.3305	-4.72552	-0.593549	24 h down vs Post	-0.0491737	24 h down vs Post	11.4862	1.08728	0.567959	1
736569	cg08206135	KCNC1		S_Shore	0.00163252	0.0208831	2.65762	0.285626	Post up vs Baseline	0.0278805	Post up vs Baseline	0.252893	-1.20108	-0.129085	24 h down vs Baseline	-0.0144311	24 h down vs Baseline	0.000491969	-0.414711	22.3343	-4.72592	-0.414711	24 h down vs Post	-0.0423116	24 h down vs Post	11.4854	0.530657	0.277218	1
524371	cg01605089	APOA1		S_Shelf	0.00163318	0.0346189	2.38228	0.216059	Post up vs Baseline	0.0161076	Post up vs Baseline	0.15657	-1.51138	-0.137074	24 h down vs Baseline	-0.0103482	24 h down vs Baseline	0.000457257	-0.353133	22.7408	-4.76874	-0.353133	24 h down vs Post	-0.0264558	24 h down vs Post	11.4842	0.377852	0.197411	1
357872	cg13736497		Promoter_Associated	S_Shore	0.00163333	0.000672855	4.54425	1.44436	Post up vs Baseline	0.0330104	Post up vs Baseline	0.00131289	4.16422	1.32357	24 h up vs Baseline	0.0284956	24 h up vs Baseline	0.649947	-0.120792	0.216639	-0.465445	-0.120792	24 h down vs Post	-0.00451485	24 h down vs Post	11.4839	4.64066	2.4246	1
604390	cg12059732				0.00163444	0.0488179	2.19217	0.221774	Post up vs Baseline	0.0318697	Post up vs Baseline	0.112084	-1.71471	-0.173471	24 h down vs Baseline	-0.0259763	24 h down vs Baseline	0.00044481	-0.395246	22.8955	-4.78492	-0.395246	24 h down vs Post	-0.057846	24 h down vs Post	11.4819	0.470058	0.245633	1
205860	cg19606103	MICAL3		Island	0.00163664	0.101255	-1.77494	-0.178371	Post down vs Baseline	-0.0103151	Post down vs Baseline	0.00072616	-4.50039	-0.452264	24 h down vs Baseline	-0.0281239	24 h down vs Baseline	0.00591014	-0.273892	11.1421	-3.33798	-0.273892	24 h down vs Post	-0.0178088	24 h down vs Post	11.478	0.463671	0.242379	1
803360	cg06094436				0.00163707	0.070871	-1.98187	-0.228133	Post down vs Baseline	-0.0222821	Post down vs Baseline	0.000640741	-4.57246	-0.526335	24 h down vs Baseline	-0.0548022	24 h down vs Baseline	0.00802761	-0.298202	10.0667	-3.17281	-0.298202	24 h down vs Post	-0.0325201	24 h down vs Post	11.4773	0.608306	0.318006	1
472795	cg12692069			S_Shelf	0.00164227	0.000446152	-4.78316	-0.403213	Post down vs Baseline	-0.0308827	Post down vs Baseline	0.00559641	-3.36746	-0.283872	24 h down vs Baseline	-0.0207325	24 h down vs Baseline	0.108533	0.119341	3.00628	1.73386	0.119341	24 h up vs Post	0.0101502	24 h up vs Post	11.468	0.325978	0.17055	1
549343	cg24082983	KRTAP13-4			0.00164374	0.00504508	3.42358	0.612476	Post up vs Baseline	0.100184	Post up vs Baseline	0.834786	-0.213153	-0.0381328	24 h down vs Baseline	-0.00632199	24 h down vs Baseline	0.000787247	-0.650609	19.8388	-4.45407	-0.650609	24 h down vs Post	-0.106506	24 h down vs Post	11.4654	1.4678	0.768118	1
90167	cg01116220	VEGFA	Promoter_Associated	Island	0.00164456	0.124244	1.65295	0.0713007	Post up vs Baseline	0.000750489	Post up vs Baseline	0.0007907	4.45157	0.19202	24 h up vs Baseline	0.00213889	24 h up vs Baseline	0.00500789	0.120719	11.7484	3.42759	0.120719	24 h up vs Post	0.0013884	24 h up vs Post	11.464	0.085322	0.0446557	1
523738	cg20567499	SLC35F2	Promoter_Associated	S_Shore	0.00164625	0.00102015	4.30648	0.443287	Post up vs Baseline	0.0163802	Post up vs Baseline	0.000820769	4.43022	0.456024	24 h up vs Baseline	0.0167164	24 h up vs Baseline	0.882061	0.0127371	0.0229671	0.151549	0.0127371	24 h up vs Post	0.000336166	24 h up vs Post	11.461	0.485743	0.254294	1
632047	cg21960512				0.00164663	0.885465	-0.14714	-0.0235897	Post down vs Baseline	-0.00281129	Post down vs Baseline	0.00323743	-3.66483	-0.587553	24 h down vs Baseline	-0.0492415	24 h down vs Baseline	0.00101692	-0.563963	18.5613	-4.30828	-0.563963	24 h down vs Post	-0.0464302	24 h down vs Post	11.4603	1.17826	0.616874	1
33425	cg13857707	ARPC3	Promoter_Associated	Island	0.00164957	0.000475714	4.74556	0.215581	Post up vs Baseline	0.00600042	Post up vs Baseline	0.00345632	3.62912	0.164863	24 h up vs Baseline	0.00453867	24 h up vs Baseline	0.196579	-0.0507178	1.86967	-1.36736	-0.0507178	24 h down vs Post	-0.00146175	24 h down vs Post	11.4551	0.0945596	0.0495288	1
313227	cg04229851	PSAPL1			0.00165046	0.000831213	4.423	0.334174	Post up vs Baseline	0.0539462	Post up vs Baseline	0.00101079	4.31171	0.325766	24 h up vs Baseline	0.0529244	24 h up vs Baseline	0.893843	-0.00840837	0.0185782	-0.136302	-0.00840837	24 h down vs Post	-0.00102182	24 h down vs Post	11.4536	0.261524	0.137001	1
229036	cg03732728	PSD		S_Shore	0.00165104	0.563208	0.594517	0.100782	Post up vs Baseline	0.0166093	Post up vs Baseline	0.00848069	-3.14324	-0.53284	24 h down vs Baseline	-0.0896217	24 h down vs Baseline	0.000634844	-0.633623	20.9563	-4.5778	-0.633623	24 h down vs Post	-0.106231	24 h down vs Post	11.4525	1.31644	0.689684	1
368114	cg04438603				0.0016529	0.988073	0.0152629	0.00211505	Post up vs Baseline	0.000399301	Post up vs Baseline	0.00394907	-3.55651	-0.492842	24 h down vs Baseline	-0.0285319	24 h down vs Baseline	0.000904979	-0.494957	19.1364	-4.37452	-0.494957	24 h down vs Post	-0.0289312	24 h down vs Post	11.4493	0.879435	0.460869	1
292148	cg11298646				0.00165527	0.0028875	-3.72742	-0.160383	Post down vs Baseline	-0.00781325	Post down vs Baseline	0.000496481	-4.72058	-0.203117	24 h down vs Baseline	-0.010061	24 h down vs Baseline	0.247227	-0.0427339	1.47957	-1.21637	-0.0427339	24 h down vs Post	-0.00224775	24 h down vs Post	11.4451	0.0847581	0.0444338	1
59207	cg00570642	DOC2A		N_Shore	0.00165544	0.00859004	3.13634	0.147977	Post up vs Baseline	0.00212984	Post up vs Baseline	0.000445677	4.78378	0.225705	24 h up vs Baseline	0.00333031	24 h up vs Baseline	0.0665546	0.0777284	4.07107	2.01769	0.0777284	24 h up vs Post	0.00120048	24 h up vs Post	11.4448	0.101908	0.053426	1
169230	cg17925293				0.00165633	0.0746836	1.95187	0.327692	Post up vs Baseline	0.0259203	Post up vs Baseline	0.0743773	-1.95423	-0.328088	24 h down vs Baseline	-0.0308878	24 h down vs Baseline	0.000445526	-0.655779	22.8865	-4.78398	-0.655779	24 h down vs Post	-0.0568082	24 h down vs Post	11.4432	1.29014	0.676456	1
423427	cg22788252	INPP4B			0.0016666	0.221699	-1.28898	-0.11341	Post down vs Baseline	-0.00662624	Post down vs Baseline	0.00104971	-4.29031	-0.377479	24 h down vs Baseline	-0.0240571	24 h down vs Baseline	0.00317274	-0.26407	13.512	-3.67586	-0.26407	24 h down vs Post	-0.0174309	24 h down vs Post	11.4253	0.353781	0.185789	1
395368	cg16880865	PDLIM4		N_Shore	0.00166828	0.399905	0.87279	0.16799	Post up vs Baseline	0.01538	Post up vs Baseline	0.0128224	-2.92075	-0.562171	24 h down vs Baseline	-0.0649824	24 h down vs Baseline	0.000564206	-0.730161	21.5864	-4.64612	-0.730161	24 h down vs Post	-0.0803623	24 h down vs Post	11.4223	1.69263	0.889117	1
618965	cg15993152				0.00167009	0.000739666	-4.48981	-0.362953	Post down vs Baseline	-0.0184781	Post down vs Baseline	0.0012029	-4.21341	-0.340609	24 h down vs Baseline	-0.0174534	24 h down vs Baseline	0.740821	0.022344	0.114596	0.33852	0.022344	24 h up vs Post	0.00102469	24 h up vs Post	11.4192	0.298498	0.15684	1
668694	cg23157916			S_Shelf	0.00167127	0.600817	-0.537397	-0.0512241	Post down vs Baseline	-0.00746114	Post down vs Baseline	0.00790885	3.18084	0.303195	24 h up vs Baseline	0.040415	24 h up vs Baseline	0.000661696	0.354419	20.7379	4.55389	0.354419	24 h up vs Post	0.0478762	24 h up vs Post	11.4171	0.414931	0.218057	1
16010	cg18332752	PARP9	Promoter_Associated	S_Shore	0.00167404	0.000656944	4.55805	0.267845	Post up vs Baseline	0.00977509	Post up vs Baseline	0.00145773	4.10559	0.241257	24 h up vs Baseline	0.008804	24 h up vs Baseline	0.589654	-0.0265881	0.307083	-0.554151	-0.0265881	24 h down vs Post	-0.000971086	24 h down vs Post	11.4123	0.157632	0.0828745	1
449662	cg20646778				0.00167417	0.00558848	3.36823	0.43615	Post up vs Baseline	0.060688	Post up vs Baseline	0.784352	-0.279858	-0.0362386	24 h down vs Baseline	-0.00538437	24 h down vs Baseline	0.000768369	-0.472388	19.9628	-4.46798	-0.472388	24 h down vs Post	-0.0660724	24 h down vs Post	11.4121	0.76541	0.40242	1
675520	cg26790059	CYFIP2			0.00167477	0.772982	0.295072	0.048732	Post up vs Baseline	0.00189518	Post up vs Baseline	0.00570325	-3.35724	-0.554457	24 h down vs Baseline	-0.0353935	24 h down vs Baseline	0.000761464	-0.603189	20.0091	-4.47315	-0.603189	24 h down vs Post	-0.0372887	24 h down vs Post	11.4111	1.24496	0.654609	1
264291	cg19329986				0.00167719	0.00659375	-3.27888	-0.437	Post down vs Baseline	-0.0552155	Post down vs Baseline	0.000452671	-4.77465	-0.636351	24 h down vs Baseline	-0.0828051	24 h down vs Baseline	0.091884	-0.199351	3.35595	-1.83193	-0.199351	24 h down vs Post	-0.0275896	24 h down vs Post	11.4069	0.810472	0.426307	1
311866	cg07786776		Unclassified_Cell_type_specific	Island	0.00167816	0.00649336	3.28716	0.464501	Post up vs Baseline	0.0586401	Post up vs Baseline	0.702591	-0.391083	-0.0552629	24 h down vs Baseline	-0.0051287	24 h down vs Baseline	0.000720466	-0.519764	20.2942	-4.50491	-0.519764	24 h down vs Post	-0.0637688	24 h down vs Post	11.4052	0.910948	0.479227	1
387089	cg14385838	RBM47			0.00167849	0.00775813	3.19121	0.461999	Post up vs Baseline	0.0597807	Post up vs Baseline	0.611879	-0.520952	-0.0754195	24 h down vs Baseline	-0.0110874	24 h down vs Baseline	0.000670297	-0.537419	20.6702	-4.54645	-0.537419	24 h down vs Post	-0.070868	24 h down vs Post	11.4046	0.956123	0.503018	1
26829	cg08688063	ODC1	Promoter_Associated	Island	0.00168053	0.78045	0.28507	0.0174285	Post up vs Baseline	0.000261571	Post up vs Baseline	0.00280709	3.7429	0.228831	24 h up vs Baseline	0.00353196	24 h up vs Baseline	0.00115777	0.211403	17.9349	4.23496	0.211403	24 h up vs Post	0.00327039	24 h up vs Post	11.4011	0.17046	0.0897069	1
592916	cg20549405	FOXN3		S_Shore	0.00168139	0.0536349	-2.13954	-0.177196	Post down vs Baseline	-0.00721042	Post down vs Baseline	0.000602498	-4.60805	-0.381636	24 h down vs Baseline	-0.016858	24 h down vs Baseline	0.010598	-0.20444	9.14027	-3.02329	-0.20444	24 h down vs Post	-0.0096476	24 h down vs Post	11.3996	0.312764	0.164618	1
716860	cg25070482	ARHGAP25	Promoter_Associated		0.00168233	0.153392	1.52411	0.167464	Post up vs Baseline	0.0255171	Post up vs Baseline	0.0362847	-2.35645	-0.258919	24 h down vs Baseline	-0.0365009	24 h down vs Baseline	0.000469945	-0.426383	22.5882	-4.7527	-0.426383	24 h down vs Post	-0.062018	24 h down vs Post	11.398	0.550427	0.289749	1
614107	cg14281561				0.00168261	0.415935	0.842593	0.0627397	Post up vs Baseline	0.00473546	Post up vs Baseline	0.0123478	-2.94105	-0.218992	24 h down vs Baseline	-0.0172516	24 h down vs Baseline	0.00057611	-0.281731	21.474	-4.634	-0.281731	24 h down vs Post	-0.0219871	24 h down vs Post	11.3975	0.252766	0.133064	1
131179	cg11112161	SLFN12L	Unclassified_Cell_type_specific		0.00168301	0.463893	-0.756588	-0.100794	Post down vs Baseline	-0.00564965	Post down vs Baseline	0.0108796	3.00917	0.400888	24 h up vs Baseline	0.0207037	24 h up vs Baseline	0.000598298	0.501682	21.2714	4.6121	0.501682	24 h up vs Post	0.0263533	24 h up vs Post	11.3968	0.80909	0.425955	1
396268	cg03427619	IDO1			0.00168395	0.003162	-3.67772	-0.196436	Post down vs Baseline	-0.00765842	Post down vs Baseline	0.000496519	-4.72054	-0.252135	24 h down vs Baseline	-0.00998624	24 h down vs Baseline	0.225695	-0.0556995	1.63121	-1.27719	-0.0556995	24 h down vs Post	-0.00232782	24 h down vs Post	11.3952	0.130037	0.0684692	1
231221	cg06346070	NSDHL			0.00168403	0.000507005	-4.70834	-0.527895	Post down vs Baseline	-0.0537432	Post down vs Baseline	0.00289192	-3.72658	-0.417821	24 h down vs Baseline	-0.0410445	24 h down vs Baseline	0.252397	0.110074	1.44577	1.2024	0.110074	24 h up vs Post	0.0126986	24 h up vs Post	11.3951	0.572977	0.301697	1
582200	cg20642417	GABBR1			0.00168449	0.000950452	4.34663	0.2515	Post up vs Baseline	0.0393139	Post up vs Baseline	0.17917	1.42668	0.0825487	24 h up vs Baseline	0.0131512	24 h up vs Baseline	0.00380874	-0.168951	12.7892	-3.5762	-0.168951	24 h down vs Post	-0.0261626	24 h down vs Post	11.3943	0.152587	0.080349	1
644605	cg02999781	PRDM16	Unclassified_Cell_type_specific	Island	0.00168637	0.00134592	4.15028	0.346035	Post up vs Baseline	0.0569671	Post up vs Baseline	0.332539	1.00976	0.08419	24 h up vs Baseline	0.0140607	24 h up vs Baseline	0.00232557	-0.261845	14.7943	-3.84634	-0.261845	24 h down vs Post	-0.0429064	24 h down vs Post	11.3911	0.316745	0.166839	1
721882	cg00821310	ACOT7			0.00168647	0.000557661	-4.6529	-0.445911	Post down vs Baseline	-0.045738	Post down vs Baseline	0.00212899	-3.89507	-0.373285	24 h down vs Baseline	-0.0374846	24 h down vs Baseline	0.371626	0.0726264	0.861451	0.928144	0.0726264	24 h up vs Post	0.00825343	24 h up vs Post	11.3909	0.418473	0.220425	1
352390	cg03566409	TFDP1			0.00168735	0.00144235	-4.11152	-0.404477	Post down vs Baseline	-0.0253879	Post down vs Baseline	0.000669067	-4.5475	-0.447367	24 h down vs Baseline	-0.0283366	24 h down vs Baseline	0.603111	-0.0428909	0.285128	-0.533973	-0.0428909	24 h down vs Post	-0.00294868	24 h down vs Post	11.3894	0.440902	0.23227	1
91235	cg08192075	EEF1D		Island	0.00169266	0.0340243	2.39179	0.202419	Post up vs Baseline	0.00210776	Post up vs Baseline	0.000540277	4.67131	0.395337	24 h up vs Baseline	0.00438364	24 h up vs Baseline	0.0162891	0.192918	7.79433	2.79183	0.192918	24 h up vs Post	0.00227587	24 h up vs Post	11.3803	0.326039	0.171897	1
326864	cg01702954	LINC01411			0.00169295	0.0145817	2.85151	0.401914	Post up vs Baseline	0.0692628	Post up vs Baseline	0.360971	-0.949759	-0.133866	24 h down vs Baseline	-0.022853	24 h down vs Baseline	0.000555082	-0.53578	21.6745	-4.65559	-0.53578	24 h down vs Post	-0.0921158	24 h down vs Post	11.3798	0.904292	0.47679	1
101780	cg11366901	ACAT2	Promoter_Associated	Island	0.00169677	0.0810102	1.90507	0.12814	Post up vs Baseline	0.00150413	Post up vs Baseline	0.000690935	4.52898	0.304632	24 h up vs Baseline	0.00366766	24 h up vs Baseline	0.00744204	0.176491	10.3274	3.21362	0.176491	24 h up vs Post	0.00216353	24 h up vs Post	11.3732	0.205823	0.108583	1
165390	cg03650586				0.00169679	0.244994	1.22248	0.088766	Post up vs Baseline	0.00478087	Post up vs Baseline	0.0223399	-2.62109	-0.190321	24 h down vs Baseline	-0.0110406	24 h down vs Baseline	0.000507825	-0.279087	22.1596	-4.7074	-0.279087	24 h down vs Post	-0.0158214	24 h down vs Post	11.3732	0.239856	0.126538	1
737126	cg26111864				0.00169876	0.123397	1.65708	0.231813	Post up vs Baseline	0.0269561	Post up vs Baseline	0.045767	-2.2281	-0.311695	24 h down vs Baseline	-0.0399411	24 h down vs Baseline	0.000465436	-0.543507	22.6419	-4.75835	-0.543507	24 h down vs Post	-0.0668972	24 h down vs Post	11.3698	0.890029	0.469679	1
157122	cg15090262	SLC14A2			0.00169887	0.0423376	2.27131	0.260055	Post up vs Baseline	0.0283448	Post up vs Baseline	0.133154	-1.611	-0.184453	24 h down vs Baseline	-0.0229445	24 h down vs Baseline	0.000468231	-0.444508	22.6085	-4.75484	-0.444508	24 h down vs Post	-0.0512892	24 h down vs Post	11.3697	0.596192	0.314623	1
164380	cg23573567	TCERG1L			0.00170033	0.0364525	2.35391	0.132035	Post up vs Baseline	0.0169215	Post up vs Baseline	0.00055099	4.65989	0.261381	24 h up vs Baseline	0.0345831	24 h up vs Baseline	0.015339	0.129346	7.9763	2.82423	0.129346	24 h up vs Post	0.0176616	24 h up vs Post	11.3672	0.143057	0.0755108	1
650829	cg04136251	ROBO2			0.001701	0.633912	0.488629	0.086088	Post up vs Baseline	0.0140528	Post up vs Baseline	0.00226552	3.86076	0.680199	24 h up vs Baseline	0.110322	24 h up vs Baseline	0.00139551	0.594111	17.0569	4.13	0.594111	24 h up vs Post	0.0962692	24 h up vs Post	11.366	1.41122	0.744969	1
103396	cg22922836	KPNB1	Promoter_Associated	Island	0.00170161	0.728781	0.354958	0.0160908	Post up vs Baseline	0.000118278	Post up vs Baseline	0.00262199	3.78033	0.171368	24 h up vs Baseline	0.00129087	24 h up vs Baseline	0.00124244	0.155277	17.5998	4.19521	0.155277	24 h up vs Post	0.00117259	24 h up vs Post	11.365	0.0934177	0.0493187	1
505084	cg20203114	MECOM	Unclassified_Cell_type_specific	S_Shore	0.0017024	0.00434203	-3.50496	-0.56881	Post down vs Baseline	-0.0222464	Post down vs Baseline	0.943807	0.0719754	0.0116807	24 h up vs Baseline	0.000859357	24 h up vs Baseline	0.000894996	0.58049	19.1917	4.38083	0.58049	24 h up vs Post	0.0231057	24 h up vs Post	11.3636	1.19714	0.632091	1
718011	cg09812749	CRACR2A	Gene_Associated		0.0017032	0.434768	0.808087	0.0905424	Post up vs Baseline	0.00564804	Post up vs Baseline	0.0118547	-2.96299	-0.331989	24 h down vs Baseline	-0.0216897	24 h down vs Baseline	0.000591614	-0.422531	21.3315	-4.6186	-0.422531	24 h down vs Post	-0.0273377	24 h down vs Post	11.3623	0.570576	0.3013	1
28435	cg11672225	RNF185	Promoter_Associated	Island	0.00170824	0.000721644	4.50397	0.251636	Post up vs Baseline	0.00615485	Post up vs Baseline	0.0901975	1.84274	0.102953	24 h up vs Baseline	0.00235499	24 h up vs Baseline	0.00683706	-0.148683	10.6233	-3.25934	-0.148683	24 h down vs Post	-0.00379986	24 h down vs Post	11.3537	0.14176	0.0749143	1
652953	cg21265249	NUP50			0.00170897	0.0819559	-1.89836	-0.0592224	Post down vs Baseline	-0.00354597	Post down vs Baseline	0.000697969	-4.52315	-0.141107	24 h down vs Baseline	-0.00861835	24 h down vs Baseline	0.00742723	-0.0818843	10.3343	-3.21469	-0.0818843	24 h down vs Post	-0.00507239	24 h down vs Post	11.3525	0.0441942	0.0233574	1
553235	cg14244793	MAN1B1		S_Shore	0.00170938	0.00281314	-3.74172	-0.203439	Post down vs Baseline	-0.0180165	Post down vs Baseline	0.000520196	-4.69336	-0.25518	24 h down vs Baseline	-0.0230426	24 h down vs Baseline	0.266452	-0.0517414	1.35844	-1.16552	-0.0517414	24 h down vs Post	-0.00502607	24 h down vs Post	11.3518	0.13423	0.0709475	1
656319	cg20771704	CDH23			0.00170991	0.967198	-0.0419892	-0.0037804	Post down vs Baseline	4.70479e-05	Post up vs Baseline	0.00378776	-3.57921	-0.322246	24 h down vs Baseline	-0.0167195	24 h down vs Baseline	0.000974934	-0.318466	18.7679	-4.33219	-0.318466	24 h down vs Post	-0.0167666	24 h down vs Post	11.3509	0.368037	0.194541	1
641117	cg24775973	RCN1		N_Shore	0.00171145	0.00139676	-4.1295	-0.321489	Post down vs Baseline	-0.0145959	Post down vs Baseline	0.000697267	-4.52373	-0.352181	24 h down vs Baseline	-0.015955	24 h down vs Baseline	0.6379	-0.030692	0.233132	-0.482838	-0.030692	24 h down vs Post	-0.00135906	24 h down vs Post	11.3483	0.275125	0.145462	1
622570	cg04340585				0.00171201	0.384796	-0.902015	-0.124997	Post down vs Baseline	-0.0159441	Post down vs Baseline	0.00150455	-4.08791	-0.566483	24 h down vs Baseline	-0.0802334	24 h down vs Baseline	0.00210279	-0.441486	15.2249	-3.90191	-0.441486	24 h down vs Post	-0.0642893	24 h down vs Post	11.3474	0.871616	0.460873	1
500697	cg19614227	CACNA2D2		S_Shore	0.00171243	0.614688	-0.516799	-0.0547344	Post down vs Baseline	-0.00225763	Post down vs Baseline	0.00221072	-3.87427	-0.410326	24 h down vs Baseline	-0.0210657	24 h down vs Baseline	0.001441	-0.355591	16.9089	-4.11204	-0.355591	24 h down vs Post	-0.0188081	24 h down vs Post	11.3467	0.509104	0.269209	1
542798	cg02092785	PHACTR1		N_Shore	0.00171284	0.000559777	-4.6507	-0.310896	Post down vs Baseline	-0.0136625	Post down vs Baseline	0.00223225	-3.86892	-0.258635	24 h down vs Baseline	-0.0110916	24 h down vs Baseline	0.357219	0.0522614	0.916766	0.957479	0.0522614	24 h up vs Post	0.00257094	24 h up vs Post	11.346	0.202813	0.107252	1
343061	cg19997557	MIR6847		S_Shore	0.00171428	0.0735102	-1.96095	-0.237819	Post down vs Baseline	-0.00619496	Post down vs Baseline	0.0778422	1.92807	0.233831	24 h up vs Baseline	0.00704171	24 h up vs Baseline	0.000461707	0.471649	22.6867	4.76306	0.471649	24 h up vs Post	0.0132367	24 h up vs Post	11.3435	0.667369	0.352995	1
118873	cg11144641	NEUROG1		Island	0.0017226	0.130514	1.62317	0.237218	Post up vs Baseline	0.00357104	Post up vs Baseline	0.000839287	4.41748	0.645594	24 h up vs Baseline	0.0104011	24 h up vs Baseline	0.00505688	0.408375	11.7123	3.42232	0.408375	24 h up vs Post	0.00683006	24 h up vs Post	11.3295	0.967926	0.512603	1
107343	cg11973052	SOCS1	Promoter_Associated	Island	0.00172741	0.290693	1.10531	0.054081	Post up vs Baseline	0.000435506	Post up vs Baseline	0.00126157	4.18661	0.204844	24 h up vs Baseline	0.00170777	24 h up vs Baseline	0.00265332	0.150763	14.2416	3.77381	0.150763	24 h up vs Post	0.00127227	24 h up vs Post	11.3215	0.108414	0.0574556	1
41946	cg17630641		Unclassified	Island	0.00173094	0.895684	-0.133922	-0.00807261	Post down vs Baseline	-0.000114268	Post down vs Baseline	0.00475964	3.45514	0.20827	24 h up vs Baseline	0.0037294	24 h up vs Baseline	0.000871967	0.216343	19.322	4.39568	0.216343	24 h up vs Post	0.00384367	24 h up vs Post	11.3156	0.16446	0.0872037	1
22216	cg07035456	JAK2		Island	0.00173166	0.0495805	2.18352	0.139752	Post up vs Baseline	0.00219311	Post up vs Baseline	0.000604916	4.60573	0.29478	24 h up vs Baseline	0.00491838	24 h up vs Baseline	0.0117756	0.155029	8.80065	2.96659	0.155029	24 h up vs Post	0.00272527	24 h up vs Post	11.3144	0.185392	0.0983132	1
520939	cg23694723				0.0017317	0.138946	-1.58502	-0.151912	Post down vs Baseline	-0.0100538	Post down vs Baseline	0.000865847	-4.3997	-0.421675	24 h down vs Baseline	-0.0290509	24 h down vs Baseline	0.00482934	-0.269763	11.8836	-3.44726	-0.269763	24 h down vs Post	-0.0189971	24 h down vs Post	11.3143	0.415718	0.220455	1
795933	cg20438835	LOC101929694			0.00173227	0.0108212	3.01207	0.346868	Post up vs Baseline	0.0344987	Post up vs Baseline	0.475838	-0.736058	-0.084764	24 h down vs Baseline	-0.00974368	24 h down vs Baseline	0.000621047	-0.431632	21.0727	-4.5905	-0.431632	24 h down vs Post	-0.0442423	24 h down vs Post	11.3134	0.600139	0.318281	1
424696	cg07092293	B3GNTL1		N_Shelf	0.0017328	0.00573366	-3.35436	-0.436165	Post down vs Baseline	-0.0236412	Post down vs Baseline	0.000472201	-4.7499	-0.617624	24 h down vs Baseline	-0.0356794	24 h down vs Baseline	0.113129	-0.18146	2.92127	-1.70917	-0.18146	24 h down vs Post	-0.0120381	24 h down vs Post	11.3125	0.765066	0.405781	1
327243	cg06725965				0.00173705	0.223569	1.28344	0.167246	Post up vs Baseline	0.0244671	Post up vs Baseline	0.00109133	4.26832	0.556208	24 h up vs Baseline	0.0775839	24 h up vs Baseline	0.00329193	0.388962	13.3643	3.65571	0.388962	24 h up vs Post	0.0531168	24 h up vs Post	11.3054	0.767906	0.407542	1
802024	cg10538320	TAF15	Promoter_Associated	Island	0.00173746	0.0212609	2.64791	0.281775	Post up vs Baseline	0.00569179	Post up vs Baseline	0.00050642	4.70901	0.501106	24 h up vs Baseline	0.0107098	24 h up vs Baseline	0.0266964	0.21933	6.3722	2.52432	0.21933	24 h up vs Post	0.00501797	24 h up vs Post	11.3048	0.512059	0.271776	1
627177	cg07959018	ASIC4			0.00173756	0.00314221	3.68115	0.677274	Post up vs Baseline	0.0490147	Post up vs Baseline	0.836581	0.2108	0.0387838	24 h up vs Baseline	0.00229981	24 h up vs Baseline	0.00112672	-0.63849	18.065	-4.2503	-0.63849	24 h down vs Post	-0.0467149	24 h down vs Post	11.3046	1.53065	0.812405	1
675841	cg16377007				0.00173809	0.484828	0.720818	0.0766576	Post up vs Baseline	0.00556125	Post up vs Baseline	0.0106143	-3.02246	-0.321432	24 h down vs Baseline	-0.0266477	24 h down vs Baseline	0.000627464	-0.39809	21.0182	-4.58456	-0.39809	24 h down vs Post	-0.032209	24 h down vs Post	11.3037	0.511376	0.271438	1
791268	cg00333669	EFR3B		N_Shelf	0.00173902	0.226449	-1.27498	-0.126027	Post down vs Baseline	-0.00609801	Post down vs Baseline	0.00109988	-4.26391	-0.421469	24 h down vs Baseline	-0.0222369	24 h down vs Baseline	0.00326217	-0.295443	13.4005	-3.66067	-0.295443	24 h down vs Post	-0.0161389	24 h down vs Post	11.3022	0.441711	0.234492	1
307290	cg00810495	RPF1	Unclassified	N_Shore	0.00174018	0.0334652	2.40087	0.205045	Post up vs Baseline	0.00667852	Post up vs Baseline	0.0005519	4.65893	0.397892	24 h up vs Baseline	0.0133444	24 h up vs Baseline	0.0171026	0.192847	7.64823	2.76554	0.192847	24 h up vs Post	0.00666586	24 h up vs Post	11.3002	0.32969	0.175053	1
714027	cg19776877	RAP1GAP		N_Shore	0.00174188	0.0823684	1.89546	0.210471	Post up vs Baseline	0.0316849	Post up vs Baseline	0.0704259	-1.98547	-0.220466	24 h down vs Baseline	-0.0346309	24 h down vs Baseline	0.000469585	-0.430937	22.5924	-4.75315	-0.430937	24 h down vs Post	-0.0663159	24 h down vs Post	11.2974	0.557181	0.295915	1
499460	cg04021548	NLGN4Y		N_Shore	0.00174248	0.00115833	4.23469	0.393831	Post up vs Baseline	0.0656724	Post up vs Baseline	0.248075	1.21407	0.11291	24 h up vs Baseline	0.0192067	24 h up vs Baseline	0.00303863	-0.280921	13.6862	-3.69949	-0.280921	24 h down vs Post	-0.0464658	24 h down vs Post	11.2964	0.390823	0.207582	1
51522	cg26547526				0.00174252	0.00123724	-4.19757	-0.416451	Post down vs Baseline	-0.0402555	Post down vs Baseline	0.000778368	-4.46057	-0.442544	24 h down vs Baseline	-0.0425988	24 h down vs Baseline	0.752912	-0.0260931	0.103755	-0.32211	-0.0260931	24 h down vs Post	-0.00234333	24 h down vs Post	11.2964	0.444767	0.236235	1
120660	cg14989602	ZDHHC2	Promoter_Associated	Island	0.00174266	0.153516	1.52361	0.102509	Post up vs Baseline	0.000866594	Post up vs Baseline	0.000909671	4.37157	0.29412	24 h up vs Baseline	0.00260697	24 h up vs Baseline	0.00447962	0.191611	12.1663	3.48802	0.191611	24 h up vs Post	0.00174038	24 h up vs Post	11.2961	0.204534	0.108639	1
66125	cg05065686	RASL10B	Unclassified_Cell_type_specific	Island	0.00174536	0.970025	-0.0383686	-0.00216881	Post down vs Baseline	-2.8229e-05	Post down vs Baseline	0.00425165	3.51638	0.198766	24 h up vs Baseline	0.00290946	24 h up vs Baseline	0.000938768	0.200935	18.9544	4.35366	0.200935	24 h up vs Post	0.00293769	24 h up vs Post	11.2917	0.144315	0.0766839	1
14028	cg26157972				0.00174567	0.00129825	4.17051	0.694695	Post up vs Baseline	0.0310638	Post up vs Baseline	0.300327	1.08245	0.180306	24 h up vs Baseline	0.00908157	24 h up vs Baseline	0.00261359	-0.514388	14.3042	-3.7821	-0.514388	24 h down vs Post	-0.0219822	24 h down vs Post	11.2912	1.25316	0.665917	1
323387	cg01312039	ZNF853	Unclassified_Cell_type_specific	S_Shore	0.00174583	0.000474462	4.7471	0.413065	Post up vs Baseline	0.0241736	Post up vs Baseline	0.00604247	3.32602	0.28941	24 h up vs Baseline	0.0172312	24 h up vs Baseline	0.107332	-0.123654	3.02922	-1.74046	-0.123654	24 h down vs Post	-0.00694242	24 h down vs Post	11.2909	0.341954	0.181715	1
768267	cg23826829	EXOC6B			0.00174593	0.0103567	3.03568	0.491382	Post up vs Baseline	0.0742376	Post up vs Baseline	0.496544	-0.701212	-0.113504	24 h down vs Baseline	-0.0186415	24 h down vs Baseline	0.000636011	-0.604887	20.9466	-4.57674	-0.604887	24 h down vs Post	-0.0928791	24 h down vs Post	11.2907	1.18334	0.628837	1
35356	cg18423962	C11orf57	Promoter_Associated	Island	0.0017469	0.00155469	4.06961	0.335142	Post up vs Baseline	0.0118186	Post up vs Baseline	0.000676277	4.54133	0.373989	24 h up vs Baseline	0.0134084	24 h up vs Baseline	0.574125	0.038847	0.333776	0.577734	0.038847	24 h up vs Post	0.00158982	24 h up vs Post	11.2891	0.306247	0.162766	1
630544	cg17798016				0.00174895	0.00330489	3.65357	0.700225	Post up vs Baseline	0.102807	Post up vs Baseline	0.866214	0.172118	0.0329872	24 h up vs Baseline	0.00660561	24 h up vs Baseline	0.00109992	-0.667238	18.1808	-4.26389	-0.667238	24 h down vs Post	-0.0962016	24 h down vs Post	11.2858	1.65818	0.881559	1
518123	cg23291098	ZFYVE26			0.00174978	0.000487988	4.73066	0.512543	Post up vs Baseline	0.0181742	Post up vs Baseline	0.015198	2.82921	0.30653	24 h up vs Baseline	0.0100215	24 h up vs Baseline	0.0381538	-0.206013	5.42328	-2.32879	-0.206013	24 h down vs Post	-0.00815268	24 h down vs Post	11.2844	0.529852	0.281726	1
94013	cg16234900	ADM		Island	0.00175055	0.120852	1.66962	0.171069	Post up vs Baseline	0.00245543	Post up vs Baseline	0.000824094	4.42791	0.453682	24 h up vs Baseline	0.00717451	24 h up vs Baseline	0.00548636	0.282613	11.4123	3.3782	0.282613	24 h up vs Post	0.00471907	24 h up vs Post	11.2831	0.473798	0.251951	1
706746	cg17193040			S_Shelf	0.00175249	0.672915	0.432688	0.0636752	Post up vs Baseline	0.00498091	Post up vs Baseline	0.00712545	-3.23706	-0.476371	24 h down vs Baseline	-0.0414271	24 h down vs Baseline	0.000733646	-0.540046	20.2005	-4.4945	-0.540046	24 h down vs Post	-0.046408	24 h down vs Post	11.2799	0.97714	0.519758	1
177504	cg07952877	NFATC1		Island	0.00175557	0.0345348	2.38361	0.357979	Post up vs Baseline	0.0218419	Post up vs Baseline	0.000560144	4.65032	0.6984	24 h up vs Baseline	0.0387452	24 h up vs Baseline	0.0167702	0.340421	7.70691	2.77613	0.340421	24 h up vs Post	0.0169033	24 h up vs Post	11.2749	1.01722	0.541321	1
667909	cg10906345	CASP7			0.00175598	0.102043	-1.77037	-0.120249	Post down vs Baseline	-0.0053058	Post down vs Baseline	0.00077318	-4.4644	-0.303237	24 h down vs Baseline	-0.0138852	24 h down vs Baseline	0.00634661	-0.182988	10.8867	-3.2995	-0.182988	24 h down vs Post	-0.00857937	24 h down vs Post	11.2742	0.208058	0.110726	1
428075	cg15258617	JAKMIP3		N_Shelf	0.0017567	0.414067	-0.84607	-0.191371	Post down vs Baseline	-0.00985597	Post down vs Baseline	0.00162031	-4.04656	-0.915282	24 h down vs Baseline	-0.0654994	24 h down vs Baseline	0.00203592	-0.723912	15.3647	-3.91978	-0.723912	24 h down vs Post	-0.0556434	24 h down vs Post	11.273	2.30695	1.22786	1
454565	cg21506258				0.00175725	0.659164	0.452237	0.0723009	Post up vs Baseline	0.00572326	Post up vs Baseline	0.00733502	-3.22143	-0.515022	24 h down vs Baseline	-0.0447723	24 h down vs Baseline	0.000727535	-0.587323	20.2437	-4.4993	-0.587323	24 h down vs Post	-0.0504955	24 h down vs Post	11.2721	1.15245	0.613431	1
625012	cg14086828	UCA1		N_Shelf	0.00175761	0.0110786	2.99942	0.293775	Post up vs Baseline	0.0484956	Post up vs Baseline	0.47136	-0.743716	-0.0728425	24 h down vs Baseline	-0.0124218	24 h down vs Baseline	0.00062765	-0.366617	21.0166	-4.58439	-0.366617	24 h down vs Post	-0.0609173	24 h down vs Post	11.2715	0.432511	0.230232	1
616429	cg22792272	MAD2L1BP	Promoter_Associated	Island	0.00175905	0.039391	2.31119	0.265202	Post up vs Baseline	0.00759665	Post up vs Baseline	0.000578392	4.63171	0.531474	24 h up vs Baseline	0.0164613	24 h up vs Baseline	0.0148405	0.266272	8.07718	2.84204	0.266272	24 h up vs Post	0.00886461	24 h up vs Post	11.2692	0.593519	0.316005	1
320731	cg20341128	LINC00347			0.00175939	0.00547693	-3.37913	-0.252425	Post down vs Baseline	-0.0142945	Post down vs Baseline	0.819982	0.232613	0.0173765	24 h up vs Baseline	0.00120913	24 h up vs Baseline	0.000830531	0.269801	19.5671	4.42347	0.269801	24 h up vs Post	0.0155036	24 h up vs Post	11.2686	0.251527	0.133926	1
223233	cg22796393	RASSF1	Promoter_Associated	Island	0.0017605	0.000474592	4.74694	0.521665	Post up vs Baseline	0.0218921	Post up vs Baseline	0.00800855	3.17409	0.348817	24 h up vs Baseline	0.0136554	24 h up vs Baseline	0.0780765	-0.172848	3.71078	-1.92634	-0.172848	24 h down vs Post	-0.00823662	24 h down vs Post	11.2668	0.544273	0.289846	1
625315	cg10502149	ARID5B			0.00176176	0.183207	1.41251	0.172814	Post up vs Baseline	0.0108836	Post up vs Baseline	0.0313925	-2.4359	-0.298022	24 h down vs Baseline	-0.0215796	24 h down vs Baseline	0.000502705	-0.470836	22.2153	-4.71331	-0.470836	24 h down vs Post	-0.0324631	24 h down vs Post	11.2647	0.674466	0.359244	1
477135	cg25479499	ATG16L1			0.00176261	0.000645768	-4.56795	-0.161445	Post down vs Baseline	-0.00802688	Post down vs Baseline	0.00174347	-4.00578	-0.141577	24 h down vs Baseline	-0.00696876	24 h down vs Baseline	0.504222	0.0198688	0.474052	0.688515	0.0198688	24 h up vs Post	0.00105812	24 h up vs Post	11.2634	0.0562777	0.0299792	1
341108	cg18437584	ATP11A		N_Shore	0.00176301	0.0134654	-2.89441	-0.149577	Post down vs Baseline	-0.00550157	Post down vs Baseline	0.000485911	-4.73316	-0.244599	24 h down vs Baseline	-0.00921221	24 h down vs Baseline	0.0438394	-0.0950222	5.07147	-2.25199	-0.0950222	24 h down vs Post	-0.00371064	24 h down vs Post	11.2627	0.120312	0.0640942	1
289661	cg14837416	DAP3	Promoter_Associated	S_Shore	0.00176332	0.00142411	4.11864	0.437471	Post up vs Baseline	0.00694277	Post up vs Baseline	0.000722277	4.50347	0.478347	24 h up vs Baseline	0.00782172	24 h up vs Baseline	0.645868	0.0408754	0.222139	0.471316	0.0408754	24 h up vs Post	0.00087895	24 h up vs Post	11.2622	0.508246	0.270771	1
705139	cg21894210	LOC283856			0.00176451	0.0217861	2.63469	0.401062	Post up vs Baseline	0.0587864	Post up vs Baseline	0.258778	-1.18547	-0.180456	24 h down vs Baseline	-0.0283534	24 h down vs Baseline	0.000533439	-0.581518	21.8904	-4.67872	-0.581518	24 h down vs Post	-0.0871398	24 h down vs Post	11.2602	1.04369	0.556128	1
247320	cg20265271	CEP85L			0.00176483	0.0589251	2.08664	0.111567	Post up vs Baseline	0.00552977	Post up vs Baseline	0.099426	-1.78568	-0.0954752	24 h down vs Baseline	-0.00508468	24 h down vs Baseline	0.000478125	-0.207042	22.4923	-4.7426	-0.207042	24 h down vs Post	-0.0106145	24 h down vs Post	11.2597	0.128755	0.0686098	1
282348	cg04308443			N_Shelf	0.00176568	0.926284	-0.0944844	-0.0101018	Post down vs Baseline	-0.00183669	Post down vs Baseline	0.0036517	-3.59913	-0.384802	24 h down vs Baseline	-0.0448375	24 h down vs Baseline	0.00104602	-0.3747	18.4239	-4.2923	-0.3747	24 h down vs Post	-0.0430008	24 h down vs Post	11.2584	0.51477	0.274341	1
608761	cg17176774	PCNT		S_Shore	0.00176716	0.039987	2.3029	0.200763	Post up vs Baseline	0.0154367	Post up vs Baseline	0.145509	-1.5567	-0.135711	24 h down vs Baseline	-0.0104188	24 h down vs Baseline	0.000491029	-0.336474	22.3448	-4.72703	-0.336474	24 h down vs Post	-0.0258555	24 h down vs Post	11.2559	0.342184	0.182402	1
252698	cg12476242	RUVBL1	Gene_Associated		0.00177122	0.00538594	3.38819	0.39873	Post up vs Baseline	0.0642794	Post up vs Baseline	0.833087	-0.215381	-0.0253465	24 h down vs Baseline	-0.00452087	24 h down vs Baseline	0.000845213	-0.424077	19.4786	-4.41346	-0.424077	24 h down vs Post	-0.0688003	24 h down vs Post	11.2493	0.623173	0.332378	1
690130	cg19626213	PADI6			0.00177341	0.00117975	4.22436	0.593422	Post up vs Baseline	0.0521755	Post up vs Baseline	0.24973	1.20958	0.169918	24 h up vs Baseline	0.0171888	24 h up vs Baseline	0.00307864	-0.423505	13.6333	-3.69233	-0.423505	24 h down vs Post	-0.0349867	24 h down vs Post	11.2458	0.887681	0.473607	1
278930	cg27550998	GCM1			0.0017753	0.000487884	4.73079	0.510697	Post up vs Baseline	0.0640973	Post up vs Baseline	0.00531383	3.39549	0.366549	24 h up vs Baseline	0.0472727	24 h up vs Baseline	0.127906	-0.144148	2.67454	-1.6354	-0.144148	24 h down vs Post	-0.0168245	24 h down vs Post	11.2427	0.524073	0.279686	1
697993	cg04746945	TSPYL6		N_Shore	0.00177564	0.362267	0.947107	0.107124	Post up vs Baseline	0.00347114	Post up vs Baseline	0.0151285	-2.83168	-0.320281	24 h down vs Baseline	-0.0127007	24 h down vs Baseline	0.00058205	-0.427404	21.4189	-4.62805	-0.427404	24 h down vs Post	-0.0161718	24 h down vs Post	11.2422	0.575285	0.307032	1
341266	cg26509715	EN1		Island	0.00177568	0.322246	-1.0324	-0.272942	Post down vs Baseline	-0.0126178	Post down vs Baseline	0.0172394	2.76124	0.73001	24 h up vs Baseline	0.0514843	24 h up vs Baseline	0.000564089	1.00295	21.5875	4.64624	1.00295	24 h up vs Post	0.0641021	24 h up vs Post	11.2421	3.14309	1.67749	1
477269	cg16194414	LOC340357			0.00178209	0.00601321	3.32864	0.290076	Post up vs Baseline	0.0187996	Post up vs Baseline	0.772503	-0.295714	-0.0257701	24 h down vs Baseline	-0.00192013	24 h down vs Baseline	0.00080839	-0.315846	19.7039	-4.43891	-0.315846	24 h down vs Post	-0.0207198	24 h down vs Post	11.2318	0.34119	0.182263	1
583624	cg02223784	IRF5			0.0017848	0.0321743	-2.42243	-0.252359	Post down vs Baseline	-0.0157698	Post down vs Baseline	0.000559928	-4.65054	-0.484475	24 h down vs Baseline	-0.0319975	24 h down vs Baseline	0.0183049	-0.232116	7.4467	-2.72886	-0.232116	24 h down vs Post	-0.0162276	24 h down vs Post	11.2274	0.487387	0.260463	1
238604	cg18894440			S_Shore	0.00178492	0.0723563	1.97001	0.323344	Post up vs Baseline	0.0367924	Post up vs Baseline	0.0818779	-1.89891	-0.311674	24 h down vs Baseline	-0.0408885	24 h down vs Baseline	0.000481533	-0.635018	22.4529	-4.73845	-0.635018	24 h down vs Post	-0.0776809	24 h down vs Post	11.2272	1.20983	0.646551	1
719378	cg20733620				0.00178758	0.0384363	-2.32473	-0.308179	Post down vs Baseline	-0.0219168	Post down vs Baseline	0.000583361	-4.62675	-0.613348	24 h down vs Baseline	-0.0477253	24 h down vs Baseline	0.0154775	-0.305169	7.94894	-2.81939	-0.305169	24 h down vs Post	-0.0258085	24 h down vs Post	11.2229	0.788911	0.421768	1
164822	cg17849106				0.00178878	0.102312	1.76881	0.207059	Post up vs Baseline	0.0149667	Post up vs Baseline	0.0579137	-2.0964	-0.245407	24 h down vs Baseline	-0.0195888	24 h down vs Baseline	0.000485293	-0.452466	22.4098	-4.7339	-0.452466	24 h down vs Post	-0.0345556	24 h down vs Post	11.221	0.615058	0.328878	1
78588	cg11721100	MAP7D2		Island	0.00178931	0.0559355	2.11596	0.132914	Post up vs Baseline	0.00290217	Post up vs Baseline	0.000643849	4.56967	0.287044	24 h up vs Baseline	0.00653709	24 h up vs Baseline	0.010961	0.15413	9.03101	3.00516	0.15413	24 h up vs Post	0.00363491	24 h up vs Post	11.2202	0.177087	0.0946978	1
608182	cg27244410	C10orf11			0.0017917	0.0220531	2.62809	0.476635	Post up vs Baseline	0.054948	Post up vs Baseline	0.259014	-1.18485	-0.214885	24 h down vs Baseline	-0.0285591	24 h down vs Baseline	0.000541606	-0.69152	21.8078	-4.66988	-0.69152	24 h down vs Post	-0.0835071	24 h down vs Post	11.2163	1.47571	0.789407	1
378179	cg05727149	CFDP1			0.00179196	0.0231161	2.60257	0.476073	Post up vs Baseline	0.0657515	Post up vs Baseline	0.24796	-1.21438	-0.22214	24 h down vs Baseline	-0.0352615	24 h down vs Baseline	0.000537051	-0.698213	21.8537	-4.67479	-0.698213	24 h down vs Post	-0.101013	24 h down vs Post	11.2159	1.50119	0.803071	1
264727	cg15574713	SNAP91	Unclassified_Cell_type_specific		0.00179228	0.00742934	-3.21454	-0.191927	Post down vs Baseline	-0.0141068	Post down vs Baseline	0.661131	0.449431	0.0268337	24 h up vs Baseline	0.0018214	24 h up vs Baseline	0.000742737	0.218761	20.137	4.48743	0.218761	24 h up vs Post	0.0159282	24 h up vs Post	11.2154	0.159922	0.085555	1
529522	cg08113056	C6			0.00179449	0.118888	1.67946	0.0663388	Post up vs Baseline	0.00306128	Post up vs Baseline	0.0498532	-2.18045	-0.086128	24 h down vs Baseline	-0.00420306	24 h down vs Baseline	0.00049071	-0.152467	22.3484	-4.72741	-0.152467	24 h down vs Post	-0.00726435	24 h down vs Post	11.2119	0.0699734	0.0374461	1
58092	cg24963485	LOC344595	Promoter_Associated_Cell_type_specific	Island	0.00179517	0.000564462	4.64586	0.257849	Post up vs Baseline	0.00588582	Post up vs Baseline	0.00262654	3.77938	0.209759	24 h up vs Baseline	0.00476512	24 h up vs Baseline	0.309486	-0.0480902	1.12617	-1.06121	-0.0480902	24 h down vs Post	-0.0011207	24 h down vs Post	11.2108	0.138133	0.0739285	1
536841	cg16619404	TMEM26			0.00179622	0.00996148	3.05662	0.360634	Post up vs Baseline	0.04898	Post up vs Baseline	0.523305	-0.657446	-0.0775687	24 h down vs Baseline	-0.0121253	24 h down vs Baseline	0.00066759	-0.438203	20.6914	-4.54878	-0.438203	24 h down vs Post	-0.0611052	24 h down vs Post	11.2091	0.624141	0.33409	1
444039	cg22176131				0.00179636	0.000852208	-4.40876	-0.291251	Post down vs Baseline	-0.0335558	Post down vs Baseline	0.00117634	-4.22599	-0.279177	24 h down vs Baseline	-0.0323182	24 h down vs Baseline	0.826642	0.0120741	0.0501073	0.223847	0.0120741	24 h up vs Post	0.00123759	24 h up vs Post	11.2089	0.19567	0.10474	1
2534	cg03541369	SLC12A6	Promoter_Associated	S_Shore	0.00179641	0.000485655	-4.73346	-0.360841	Post down vs Baseline	-0.00931948	Post down vs Baseline	0.00963732	-3.07442	-0.234369	24 h down vs Baseline	-0.00615347	24 h down vs Baseline	0.0649101	0.126472	4.12864	2.03191	0.126472	24 h up vs Post	0.00316601	24 h up vs Post	11.2088	0.26055	0.139471	1
205863	cg27268184	C1orf173			0.00179674	0.000938985	4.35353	0.595848	Post up vs Baseline	0.0193436	Post up vs Baseline	0.155597	1.51526	0.207386	24 h up vs Baseline	0.00597096	24 h up vs Baseline	0.00457862	-0.388462	12.0837	-3.47616	-0.388462	24 h down vs Post	-0.0133727	24 h down vs Post	11.2083	0.839819	0.449571	1
56297	cg19745541	PPP2R5C		N_Shelf	0.00179706	0.655234	-0.457858	-0.0705318	Post down vs Baseline	-0.00194732	Post down vs Baseline	0.0024502	-3.81759	-0.588088	24 h down vs Baseline	-0.0202113	24 h down vs Baseline	0.00143389	-0.517557	16.9317	-4.11481	-0.517557	24 h down vs Post	-0.0182639	24 h down vs Post	11.2077	1.06386	0.569533	1
453344	cg05342569				0.00180093	0.0186642	2.71836	0.177642	Post up vs Baseline	0.00877843	Post up vs Baseline	0.303161	-1.07582	-0.0703037	24 h down vs Baseline	-0.00370333	24 h down vs Baseline	0.000563438	-0.247946	21.5938	-4.64691	-0.247946	24 h down vs Post	-0.0124818	24 h down vs Post	11.2016	0.191344	0.102491	1
319791	cg26371257	CCKBR		S_Shore	0.00180152	0.060674	2.07013	0.295031	Post up vs Baseline	0.0319998	Post up vs Baseline	0.0983042	-1.79235	-0.255443	24 h down vs Baseline	-0.0307158	24 h down vs Baseline	0.000488079	-0.550474	22.3781	-4.73055	-0.550474	24 h down vs Post	-0.0627156	24 h down vs Post	11.2006	0.910006	0.487475	1
478175	cg12768969	MYOM3	Unclassified		0.00180268	0.631503	0.492137	0.0793743	Post up vs Baseline	0.00210709	Post up vs Baseline	0.00236769	3.83645	0.618762	24 h up vs Baseline	0.0212616	24 h up vs Baseline	0.00148313	0.539387	16.7766	4.09593	0.539387	24 h up vs Post	0.0191545	24 h up vs Post	11.1988	1.16525	0.624309	1
359951	cg03823154	FOXO3		Island	0.00180302	0.0215576	-2.64041	-0.26685	Post down vs Baseline	-0.00516555	Post down vs Baseline	0.265852	1.16707	0.117948	24 h up vs Baseline	0.0027503	24 h up vs Baseline	0.000547876	0.384799	21.7453	4.66318	0.384799	24 h up vs Post	0.00791584	24 h up vs Post	11.1983	0.457513	0.245134	1
476162	cg14550267	ADGRB3			0.0018054	0.0338233	2.39504	0.319603	Post up vs Baseline	0.0117547	Post up vs Baseline	0.000571832	4.63833	0.618956	24 h up vs Baseline	0.0259586	24 h up vs Baseline	0.0176854	0.299353	7.54851	2.74746	0.299353	24 h up vs Post	0.0142039	24 h up vs Post	11.1945	0.797373	0.427374	1
36754	cg24504591			Island	0.00180568	0.0179628	2.73905	0.110867	Post up vs Baseline	0.018157	Post up vs Baseline	0.31454	-1.04969	-0.0424877	24 h down vs Baseline	-0.00710559	24 h down vs Baseline	0.000569941	-0.153355	21.5319	-4.64025	-0.153355	24 h down vs Post	-0.0252626	24 h down vs Post	11.194	0.0733583	0.03932	1
499173	cg09528275		Unclassified	Island	0.00180608	0.000557309	4.65326	0.416647	Post up vs Baseline	0.00920074	Post up vs Baseline	0.00281822	3.74073	0.33494	24 h up vs Baseline	0.00724195	24 h up vs Baseline	0.285605	-0.081707	1.24908	-1.11762	-0.081707	24 h down vs Post	-0.00195879	24 h down vs Post	11.1934	0.358957	0.192412	1
[truncated: 6,408 more rows]

## Sheet: 1b
Main effect TIME, p = 0.01_Contrast Post v Baseline_4952 CpG list
[truncated: 4,953 more rows]

## Sheet: 1c
Main effect TIME, p = 0.01_Contrast 24 h v. Baseline_6638 CpG list
[truncated: 6,639 more rows]

## Sheet: 1d
Main effect TIME, p = 0.01_Contrast 24 h v. Post_13139 CpG list
[truncated: 13,140 more rows]

## Sheet: 1e
Gene Ontology_Main effect TIME, p = 0.01_Contrast Post v Baseline_4952 CpG list
[truncated: 11,691 more rows]

[truncated: 17 more sheets: 1f, 1g, 1h, 1i, 1j, 1k, 1l, 1m, 1n, 1o, 1p, 1q, 1r, 1s, 1t, 1u, 1v]
