# Supplementary material for: The Comparative Methylome and Transcriptome After Change of Direction Compared to Straight Line Running Exercise in Human Skeletal Muscle
Source: Front Physiol. 2021 Feb 19;12:619447. doi: 10.3389/fphys.2021.619447 (PMC7933519; doi:10.3389/fphys.2021.619447)
Supplement: Supplementary file 2 [file Table_2.XLSX]

## Sheet: Author_Title
Title: The methylome and comparative transcriptome after high intensity sprint exercise in human skeletal muscle
Authors: Mohd Firdaus Maasar; Daniel C Turner; Piotr P Gorski; Robert A Seaborne; Juliette A Strauss; Sam O Shepherd; Matt Cocks; Nicolas J Pillon; Juleen R. Zierath; Andrew T Hulton; Barry Drust; Adam P Sharples

## Sheet: 2a
KEGG Pathways_Main effect TIME, p = 0.01_Contrast Post v Baseline_4952 CpG list
Pathway Name	Database	Enrichment Score	Enrichment p-value	% genes in pathway that are present	Time score	Post vs. Baseline score	24 h vs. Baseline score	24 h vs. Post score	# genes in list	in pathway	# genes not in list	in pathway	# genes in list	not in pathway	# genes not in list	not in pathway	Pathway ID
MAPK signaling pathway	kegg	12.2702	4.68958e-06	25.4237	2.19768	2.46772	1.52874	1.08505	75	220	1117	6278	kegg_pathway_42
Axon guidance	kegg	11.7412	7.95886e-06	28.1768	2.11343	2.38946	1.28555	1.2051	51	130	1141	6368	kegg_pathway_74
Human papillomavirus infection	kegg	10.4752	2.82271e-05	23.9394	2.19258	2.4429	1.37177	1.21193	79	251	1113	6247	kegg_pathway_142
Small cell lung cancer	kegg	10.1573	3.87933e-05	32.2581	2.11864	2.39841	1.6797	0.872476	30	63	1162	6435	kegg_pathway_89
Insulin secretion	kegg	8.76439	0.000156197	31.3953	2.29958	2.52249	1.1482	1.50921	27	59	1165	6439	kegg_pathway_145
Arrhythmogenic right ventricular cardiomyopathy (ARVC)	kegg	7.81905	0.000402003	31.1688	2.15873	2.40462	1.47074	1.07643	24	53	1168	6445	kegg_pathway_334
Focal adhesion	kegg	7.79474	0.000411895	24.7475	2.15126	2.4104	1.34271	1.17783	49	149	1143	6349	kegg_pathway_268
Dopaminergic synapse	kegg	7.54633	0.000528046	26.9231	2.21688	2.44495	1.09149	1.48914	35	95	1157	6403	kegg_pathway_253
ECM-receptor interaction	kegg	7.4294	0.000593541	29.5455	2.19298	2.48802	1.32647	1.20701	26	62	1166	6436	kegg_pathway_71
GABAergic synapse	kegg	7.23982	0.000717443	29.2135	2.22809	2.42123	1.19082	1.46028	26	63	1166	6435	kegg_pathway_257
Oxytocin signaling pathway	kegg	7.07477	0.000846183	25.4902	2.22717	2.46954	1.56622	1.09904	39	114	1153	6384	kegg_pathway_72
Glutamatergic synapse	kegg	6.26791	0.00189618	26.3158	2.18362	2.40387	1.20485	1.33747	30	84	1162	6414	kegg_pathway_88
Relaxin signaling pathway	kegg	6.11554	0.00220829	25.3846	2.19002	2.44245	1.23196	1.32391	33	97	1159	6401	kegg_pathway_259
Morphine addiction	kegg	6.06022	0.00233388	27.4725	2.24095	2.43979	1.23289	1.41631	25	66	1167	6432	kegg_pathway_330
Amphetamine addiction	kegg	5.95165	0.00260155	29.4118	2.18104	2.39914	1.25624	1.30296	20	48	1172	6450	kegg_pathway_84
PI3K-Akt signaling pathway	kegg	5.91885	0.00268828	21.0826	2.23967	2.48278	1.45407	1.17897	74	277	1118	6221	kegg_pathway_297
Phospholipase D signaling pathway	kegg	5.88616	0.00277762	24.4898	2.27062	2.42145	1.5472	1.23557	36	111	1156	6387	kegg_pathway_127
Cholinergic synapse	kegg	5.84099	0.00290596	25.8929	2.1321	2.37571	1.01927	1.44344	29	83	1163	6415	kegg_pathway_225
Glycerolipid metabolism	kegg	5.71468	0.00329722	30	2.09918	2.35347	1.71949	0.813432	18	42	1174	6456	kegg_pathway_103
Serotonergic synapse	kegg	5.7002	0.00334529	25.6637	2.20545	2.38261	1.14835	1.47022	29	84	1163	6414	kegg_pathway_313
Maturity onset diabetes of the young	kegg	5.57383	0.00379592	38.4615	2.38419	2.59656	1.51617	1.37586	10	16	1182	6482	kegg_pathway_41
Wnt signaling pathway	kegg	5.57128	0.00380562	23.75	2.20926	2.3525	1.24042	1.40169	38	122	1154	6376	kegg_pathway_80
Ras signaling pathway	kegg	4.90549	0.00740584	21.645	2.15779	2.42422	1.43243	1.12789	50	181	1142	6317	kegg_pathway_192
Pathways in cancer	kegg	4.78757	0.0083327	19.3182	2.19941	2.42823	1.52092	1.10088	102	426	1090	6072	kegg_pathway_27
Adrenergic signaling in cardiomyocytes	kegg	4.59047	0.0101481	22.973	2.18551	2.45268	1.31926	1.23576	34	114	1158	6384	kegg_pathway_273
TNF signaling pathway	kegg	4.51411	0.0109533	24.1071	2.18717	2.48577	1.4082	1.20298	27	85	1165	6413	kegg_pathway_52
Mucin type O-glycan biosynthesis	kegg	4.18266	0.0152578	32.2581	2.03463	2.33695	1.20587	1.13998	10	21	1182	6477	kegg_pathway_36
Hepatitis B	kegg	4.07791	0.0169429	21.9512	2.19834	2.4665	1.33356	1.23447	36	128	1156	6370	kegg_pathway_252
Dilated cardiomyopathy (DCM)	kegg	4.07036	0.0170713	24.2105	2.09697	2.38566	1.54269	0.945528	23	72	1169	6426	kegg_pathway_181
Alzheimer disease	kegg	3.98753	0.0185455	21.8182	2.11524	2.3771	1.44877	1.1014	36	129	1156	6369	kegg_pathway_16
Epstein-Barr virus infection	kegg	3.9039	0.0201632	21.1055	2.12486	2.46626	1.44658	1.04973	42	157	1150	6341	kegg_pathway_328
Non-small cell lung cancer	kegg	3.86849	0.0208898	25.7576	2.30051	2.48064	1.67438	1.12589	17	49	1175	6449	kegg_pathway_120
Circadian entrainment	kegg	3.83184	0.0216698	23.7113	2.23972	2.40617	1.32288	1.33142	23	74	1169	6424	kegg_pathway_315
Human T-cell leukemia virus 1 infection	kegg	3.80479	0.0222638	20.7373	2.08943	2.43071	1.66815	0.81195	45	172	1147	6326	kegg_pathway_215
Apoptosis	kegg	3.7501	0.0235155	22.2222	2.01741	2.30329	1.31718	1.10446	30	105	1162	6393	kegg_pathway_244
p53 signaling pathway	kegg	3.73481	0.0238778	25	2.05004	2.3243	1.6065	0.802276	18	54	1174	6444	kegg_pathway_12
Prostate cancer	kegg	3.71717	0.0243027	23.4694	2.26359	2.42748	1.29059	1.38267	23	75	1169	6423	kegg_pathway_157
Viral carcinogenesis	kegg	3.54841	0.0287703	20.7071	2.09581	2.43141	1.59019	0.910367	41	157	1151	6341	kegg_pathway_136
Thyroid hormone synthesis	kegg	3.47431	0.0309832	24.3243	2.33305	2.58682	1.36686	1.34735	18	56	1174	6442	kegg_pathway_335
Measles	kegg	3.4717	0.0310643	21.7391	2.02721	2.38484	1.45263	0.922342	30	108	1162	6390	kegg_pathway_179
GnRH secretion	kegg	3.44181	0.0320067	25	2.15396	2.36395	0.903057	1.58465	16	48	1176	6450	kegg_pathway_235
Mitophagy - animal	kegg	3.44181	0.0320067	25	2.12431	2.44268	1.76567	0.758741	16	48	1176	6450	kegg_pathway_238
Hypertrophic cardiomyopathy (HCM)	kegg	3.43287	0.0322942	23.3333	2.17135	2.47934	1.64026	0.947968	21	69	1171	6429	kegg_pathway_305
VEGF signaling pathway	kegg	3.43262	0.0323021	25.4237	2.22996	2.50741	1.57805	0.993327	15	44	1177	6454	kegg_pathway_213
Endocrine resistance	kegg	3.3558	0.0348814	22.9167	2.10779	2.39202	1.56167	0.946618	22	74	1170	6424	kegg_pathway_247
NF-kappa B signaling pathway	kegg	3.28735	0.0373528	22.549	2.11802	2.42281	1.61174	0.946115	23	79	1169	6419	kegg_pathway_264
Renin-angiotensin system	kegg	3.27222	0.037922	30.7692	2.27199	2.46928	1.56774	1.06421	8	18	1184	6480	kegg_pathway_266
cAMP signaling pathway	kegg	3.21202	0.040275	20.0935	2.11312	2.38	1.1862	1.30971	43	171	1149	6327	kegg_pathway_292
Retrograde endocannabinoid signaling	kegg	3.21035	0.0403426	21.2766	2.25524	2.42367	1.2515	1.43175	30	111	1162	6387	kegg_pathway_233
Antifolate resistance	kegg	3.20073	0.0407325	29.0323	1.97431	2.41431	1.44757	0.86777	9	22	1183	6476	kegg_pathway_49
Type II diabetes mellitus	kegg	3.13117	0.0436667	26.087	2.13627	2.48298	1.03218	1.43803	12	34	1180	6464	kegg_pathway_174
Hippo signaling pathway	kegg	3.05831	0.0469671	20.7792	2.21239	2.4073	1.44284	1.20039	32	122	1160	6376	kegg_pathway_202
Choline metabolism in cancer	kegg	3.04818	0.0474454	22.2222	2.2189	2.34795	1.51367	1.23184	22	77	1170	6421	kegg_pathway_232
AGE-RAGE signaling pathway in diabetic complications	kegg	2.95111	0.0522815	22	2.04676	2.34927	1.32836	1.05537	22	78	1170	6420	kegg_pathway_243
Parathyroid hormone synthesis, secretion and action	kegg	2.90041	0.0550008	21.6981	2.23226	2.49291	1.31499	1.2819	23	83	1169	6415	kegg_pathway_201
Calcium signaling pathway	kegg	2.84072	0.0583834	19.8953	2.17496	2.41111	1.30025	1.28725	38	153	1154	6345	kegg_pathway_269
Apoptosis - multiple species	kegg	2.83594	0.0586632	27.2727	2.20423	2.41506	2.02211	0.737829	9	24	1183	6474	kegg_pathway_86
Glycosaminoglycan degradation	kegg	2.79222	0.0612848	31.5789	2.05886	2.48447	1.85268	0.519016	6	13	1186	6485	kegg_pathway_151
T cell receptor signaling pathway	kegg	2.7648	0.0629889	21.5686	2.09199	2.3798	1.31131	1.18342	22	80	1170	6418	kegg_pathway_293
Protein processing in endoplasmic reticulum	kegg	2.73619	0.0648171	20.122	2.0331	2.3896	1.49559	0.927894	33	131	1159	6367	kegg_pathway_105
Prolactin signaling pathway	kegg	2.70942	0.0665755	22.8571	2.18219	2.46393	1.50005	1.0909	16	54	1176	6444	kegg_pathway_332
Cocaine addiction	kegg	2.70389	0.0669449	24.4898	2.27468	2.53732	1.34675	1.27802	12	37	1180	6461	kegg_pathway_214
Vasopressin-regulated water reabsorption	kegg	2.68457	0.0682503	25	2.20551	2.43487	1.51405	1.09294	11	33	1181	6465	kegg_pathway_180
Aminoacyl-tRNA biosynthesis	kegg	2.68457	0.0682503	25	2.07143	2.41743	1.57666	0.884261	11	33	1181	6465	kegg_pathway_279
Cortisol synthesis and secretion	kegg	2.67253	0.0690775	23.0769	2.17849	2.41695	1.38018	1.19631	15	50	1177	6448	kegg_pathway_140
Various types of N-glycan biosynthesis	kegg	2.67222	0.0690985	25.641	1.96257	2.20099	1.39846	1.01657	10	29	1182	6469	kegg_pathway_301
Pyruvate metabolism	kegg	2.67222	0.0690985	25.641	2.11683	2.48366	1.31141	1.13518	10	29	1182	6469	kegg_pathway_6
Chronic myeloid leukemia	kegg	2.64302	0.0711464	22.3684	2.21345	2.44134	1.28809	1.31854	17	59	1175	6439	kegg_pathway_123
Estrogen signaling pathway	kegg	2.63833	0.0714808	20.438	2.14962	2.34703	1.10988	1.43853	28	109	1164	6389	kegg_pathway_249
GnRH signaling pathway	kegg	2.58274	0.0755664	21.5054	2.13607	2.37033	1.12291	1.38138	20	73	1172	6425	kegg_pathway_10
Protein digestion and absorption	kegg	2.58274	0.0755664	21.5054	2.09708	2.39119	1.24362	1.20752	20	73	1172	6425	kegg_pathway_37
Acute myeloid leukemia	kegg	2.56184	0.0771625	22.7273	2.23577	2.40656	1.38455	1.29597	15	51	1177	6447	kegg_pathway_26
Phosphatidylinositol signaling system	kegg	2.5409	0.0787953	21.2121	2.19779	2.40893	1.60168	1.04548	21	78	1171	6420	kegg_pathway_331
Adherens junction	kegg	2.49829	0.0822254	22.2222	2.14131	2.35085	1.44338	1.09878	16	56	1176	6442	kegg_pathway_187
Inflammatory mediator regulation of TRP channels	kegg	2.45523	0.0858433	21	2.17043	2.38884	1.24731	1.30592	21	79	1171	6419	kegg_pathway_311
Carbon metabolism	kegg	2.44168	0.0870148	20.5128	2.10189	2.36816	1.45041	1.07546	24	93	1168	6405	kegg_pathway_310
Huntington disease	kegg	2.42645	0.0883495	19.3548	2.1901	2.46888	1.70746	0.928463	36	150	1156	6348	kegg_pathway_8
Glycerophospholipid metabolism	kegg	2.32206	0.0980718	20.8333	2.15578	2.34638	1.70379	0.943566	20	76	1172	6422	kegg_pathway_149
Hedgehog signaling pathway	kegg	2.29404	0.100858	23.4043	2.0303	2.41186	1.40049	0.98788	11	36	1181	6462	kegg_pathway_191
Cell adhesion molecules (CAMs)	kegg	2.28364	0.101913	19.7183	2.21169	2.4769	1.2709	1.28931	28	114	1164	6384	kegg_pathway_15
Human cytomegalovirus infection	kegg	2.26388	0.103946	18.75	2.26433	2.49472	1.50353	1.17476	42	182	1150	6316	kegg_pathway_262
Insulin resistance	kegg	2.26387	0.103947	20.3704	2.30756	2.60578	1.66111	1.05964	22	86	1170	6412	kegg_pathway_211
Adipocytokine signaling pathway	kegg	2.25386	0.104993	21.7391	2.29461	2.63114	1.55604	1.16285	15	54	1177	6444	kegg_pathway_100
Ubiquitin mediated proteolysis	kegg	2.23299	0.107207	19.708	2.19132	2.41546	1.40344	1.20558	27	110	1165	6388	kegg_pathway_207
Colorectal cancer	kegg	2.2212	0.108479	20.9302	2.11865	2.37284	1.51433	0.994999	18	68	1174	6430	kegg_pathway_210
Gastric acid secretion	kegg	2.20869	0.109844	21.3333	2.30956	2.4725	1.1603	1.51943	16	59	1176	6439	kegg_pathway_158
Cushing syndrome	kegg	2.19104	0.1118	19.3548	2.22818	2.39213	1.30184	1.35285	30	125	1162	6373	kegg_pathway_50
Notch signaling pathway	kegg	2.17623	0.113469	22.9167	2.24922	2.55152	1.64556	0.983902	11	37	1181	6461	kegg_pathway_29
Aldosterone synthesis and secretion	kegg	2.16089	0.115223	20.4082	2.31048	2.49679	1.28074	1.43767	20	78	1172	6420	kegg_pathway_275
Yersinia infection	kegg	2.1476	0.116764	19.8347	2.16908	2.49738	1.52909	1.00518	24	97	1168	6401	kegg_pathway_93
Proteoglycans in cancer	kegg	2.12638	0.119268	18.7192	2.14377	2.34918	1.21198	1.31455	38	165	1154	6333	kegg_pathway_306
Progesterone-mediated oocyte maturation	kegg	2.1087	0.121396	20.4301	2.30694	2.52962	1.57434	1.14783	19	74	1173	6424	kegg_pathway_167
Kaposi sarcoma-associated herpesvirus infection	kegg	2.08916	0.123791	18.8172	2.10379	2.47033	1.38683	1.06481	35	151	1157	6347	kegg_pathway_299
Epithelial cell signaling in Helicobacter pylori infection	kegg	2.06716	0.126545	21.1268	2.08305	2.49062	1.12873	1.32271	15	56	1177	6442	kegg_pathway_119
Ovarian steroidogenesis	kegg	2.06407	0.126936	22.449	2.11899	2.46477	1.6115	0.880337	11	38	1181	6460	kegg_pathway_231
Parkinson disease	kegg	2.06386	0.126963	19.5313	2.13036	2.43339	1.59439	0.951362	25	103	1167	6395	kegg_pathway_14
Leukocyte transendothelial migration	kegg	2.04323	0.129609	19.8198	2.1977	2.39943	1.07376	1.46509	22	89	1170	6409	kegg_pathway_25
mTOR signaling pathway	kegg	2.01903	0.132784	19.0789	2.3084	2.5363	1.65668	1.11418	29	123	1163	6375	kegg_pathway_101
Platinum drug resistance	kegg	1.979	0.138208	20.8333	2.17484	2.47006	1.93769	0.609088	15	57	1177	6441	kegg_pathway_190
Th1 and Th2 cell differentiation	kegg	1.90133	0.14937	20	2.12797	2.5115	1.70937	0.818023	18	72	1174	6426	kegg_pathway_206
AMPK signaling pathway	kegg	1.89387	0.150488	19.3277	2.26801	2.5587	1.68881	1.00903	23	96	1169	6402	kegg_pathway_270
Synaptic vesicle cycle	kegg	1.86821	0.1544	20.2532	2.16562	2.58966	1.51869	0.991814	16	63	1176	6435	kegg_pathway_97
Vibrio cholerae infection	kegg	1.8556	0.156359	21.5686	2.26953	2.53011	1.25175	1.36717	11	40	1181	6458	kegg_pathway_137
Amyotrophic lateral sclerosis (ALS)	kegg	1.8556	0.156359	21.5686	1.94978	2.26796	1.63632	0.697667	11	40	1181	6458	kegg_pathway_126
B cell receptor signaling pathway	kegg	1.79053	0.166871	20	2.15643	2.43864	1.51412	1.09083	16	64	1176	6434	kegg_pathway_46
Citrate cycle (TCA cycle)	kegg	1.75946	0.172138	23.3333	1.86779	2.28862	1.20741	0.989051	7	23	1185	6475	kegg_pathway_13
Renin secretion	kegg	1.75575	0.172777	20.2899	2.06789	2.31752	1.0805	1.32246	14	55	1178	6443	kegg_pathway_117
D-Glutamine and D-glutamate metabolism	kegg	1.74848	0.174039	40	1.78489	2.11497	1.52371	0.599307	2	3	1190	6495	kegg_pathway_150
Cellular senescence	kegg	1.73886	0.175721	18.4713	2.05775	2.3151	1.41637	1.05154	29	128	1163	6370	kegg_pathway_246
Human immunodeficiency virus 1 infection	kegg	1.73342	0.176679	18.0095	2.13655	2.41342	1.33072	1.17065	38	173	1154	6325	kegg_pathway_248
Glucagon signaling pathway	kegg	1.73235	0.176868	19.2308	2.37078	2.64021	1.53468	1.22766	20	84	1172	6414	kegg_pathway_290
Toll-like receptor signaling pathway	kegg	1.73235	0.176868	19.2308	2.10555	2.47119	1.08175	1.36467	20	84	1172	6414	kegg_pathway_108
alpha-Linolenic acid metabolism	kegg	1.71419	0.18011	24	2.01917	2.33505	0.965663	1.3752	6	19	1186	6479	kegg_pathway_171
One carbon pool by folate	kegg	1.67425	0.187449	25	1.87587	2.32124	1.38155	0.823031	5	15	1187	6483	kegg_pathway_134
Endocrine and other factor-regulated calcium reabsorption	kegg	1.66656	0.188896	20.7547	2.3086	2.53442	1.34829	1.29006	11	42	1181	6456	kegg_pathway_56
Glycosphingolipid biosynthesis - globo and isoglobo series	kegg	1.6457	0.192877	26.6667	1.77025	2.11038	0.90876	1.17408	4	11	1188	6487	kegg_pathway_116
Glycosphingolipid biosynthesis - ganglio series	kegg	1.6457	0.192877	26.6667	1.77025	2.11038	0.90876	1.17408	4	11	1188	6487	kegg_pathway_312
Regulation of actin cytoskeleton	kegg	1.64456	0.193097	17.8404	2.13901	2.37186	1.60613	0.976866	38	175	1154	6323	kegg_pathway_218
Cardiac muscle contraction	kegg	1.64344	0.193314	19.5122	2.08422	2.37176	1.67648	0.868538	16	66	1176	6432	kegg_pathway_216
Circadian rhythm	kegg	1.637	0.194562	22.5806	2.35786	2.7324	1.92379	0.861724	7	24	1185	6474	kegg_pathway_75
Amoebiasis	kegg	1.61303	0.199282	19	2.10071	2.34506	1.1192	1.33068	19	81	1173	6417	kegg_pathway_281
Cysteine and methionine metabolism	kegg	1.60674	0.20054	20.8333	2.16188	2.27666	1.90709	0.79662	10	38	1182	6460	kegg_pathway_23
Valine, leucine and isoleucine degradation	kegg	1.60674	0.20054	20.8333	2.16454	2.30543	1.27737	1.35255	10	38	1182	6460	kegg_pathway_255
Transcriptional misregulation in cancer	kegg	1.54285	0.21377	17.8771	2.02752	2.33891	1.46148	0.955742	32	147	1160	6351	kegg_pathway_325
Neurotrophin signaling pathway	kegg	1.53967	0.214452	18.4874	2.20072	2.55265	1.5192	1.07651	22	97	1170	6401	kegg_pathway_40
Insulin signaling pathway	kegg	1.5357	0.215304	18.2482	2.3858	2.6494	1.64267	1.18606	25	112	1167	6386	kegg_pathway_317
Autophagy - other	kegg	1.52296	0.218065	21.875	2.71409	3.09439	2.5879	0.516204	7	25	1185	6473	kegg_pathway_303
Ribosome biogenesis in eukaryotes	kegg	1.51534	0.219734	19.2308	1.91244	2.2775	1.23696	1.0231	15	63	1177	6435	kegg_pathway_222
ErbB signaling pathway	kegg	1.50677	0.221624	19.0476	2.17435	2.39144	1.17517	1.38862	16	68	1176	6430	kegg_pathway_240
PD-L1 expression and PD-1 checkpoint pathway in cancer	kegg	1.50003	0.223123	18.8889	2.05938	2.41984	1.35704	1.08694	17	73	1175	6425	kegg_pathway_22
Regulation of lipolysis in adipocytes	kegg	1.49513	0.224219	20	2.26859	2.48726	1.37854	1.26428	11	44	1181	6454	kegg_pathway_33
FoxO signaling pathway	kegg	1.484	0.226729	18.1818	2.2479	2.47638	1.76356	1.00224	24	108	1168	6390	kegg_pathway_32
Fc epsilon RI signaling pathway	kegg	1.4656	0.230939	19.403	2.16482	2.41512	1.28355	1.26346	13	54	1179	6444	kegg_pathway_203
Biosynthesis of unsaturated fatty acids	kegg	1.4607	0.232074	22.2222	2.06351	2.48184	1.75792	0.656219	6	21	1186	6477	kegg_pathway_184
Bacterial invasion of epithelial cells	kegg	1.45564	0.233251	19.1781	2.00173	2.39259	1.5791	0.787628	14	59	1178	6439	kegg_pathway_250
Fatty acid degradation	kegg	1.45293	0.233885	20.4545	1.86394	2.17965	1.41299	0.839591	9	35	1183	6463	kegg_pathway_48
Phosphonate and phosphinate metabolism	kegg	1.44691	0.235297	33.3333	1.99029	2.16792	1.85089	0.643601	2	4	1190	6494	kegg_pathway_227
Non-alcoholic fatty liver disease (NAFLD)	kegg	1.43661	0.237732	17.931	2.21292	2.51749	1.76169	0.930652	26	119	1166	6379	kegg_pathway_2
Autophagy - animal	kegg	1.43187	0.238863	18.1102	2.42535	2.67654	1.92578	0.95688	23	104	1169	6394	kegg_pathway_263
N-Glycan biosynthesis	kegg	1.43148	0.238955	20	2.15894	2.42512	1.72401	0.89411	10	40	1182	6458	kegg_pathway_9
HIF-1 signaling pathway	kegg	1.43145	0.238963	18.3486	2.23538	2.52083	1.5137	1.1212	20	89	1172	6409	kegg_pathway_81
beta-Alanine metabolism	kegg	1.41668	0.242517	21.2121	1.90577	2.19155	1.30331	0.979125	7	26	1185	6472	kegg_pathway_177
Longevity regulating pathway - multiple species	kegg	1.40353	0.245727	19.3548	2.41085	2.73386	2.10317	0.774828	12	50	1180	6448	kegg_pathway_204
Glycolysis / Gluconeogenesis	kegg	1.39458	0.247937	19.1176	2.36445	2.5178	1.62029	1.24755	13	55	1179	6443	kegg_pathway_130
Renal cell carcinoma	kegg	1.39458	0.247937	19.1176	2.27208	2.53002	1.63378	1.11799	13	55	1179	6443	kegg_pathway_298
C-type lectin receptor signaling pathway	kegg	1.37638	0.252492	18.2692	2.07082	2.39419	1.20553	1.22126	19	85	1173	6413	kegg_pathway_254
Phenylalanine metabolism	kegg	1.33211	0.263919	23.5294	2.08046	2.25567	1.47474	1.00903	4	13	1188	6485	kegg_pathway_69
Arachidonic acid metabolism	kegg	1.33196	0.26396	19.0476	2.23825	2.51707	1.62559	1.00049	12	51	1180	6447	kegg_pathway_241
Basal cell carcinoma	kegg	1.33196	0.26396	19.0476	2.26947	2.34746	1.08913	1.60701	12	51	1180	6447	kegg_pathway_295
Oocyte meiosis	kegg	1.32895	0.264756	17.8862	2.17795	2.50369	1.71039	0.855515	22	101	1170	6397	kegg_pathway_156
Toxoplasmosis	kegg	1.32385	0.26611	18.018	2.10621	2.44858	1.46247	0.989421	20	91	1172	6407	kegg_pathway_309
Glioma	kegg	1.32301	0.266332	18.6667	2.329	2.5351	1.43221	1.37603	14	61	1178	6437	kegg_pathway_308
Pancreatic cancer	kegg	1.32301	0.266332	18.6667	2.0996	2.48203	1.57804	0.86894	14	61	1178	6437	kegg_pathway_166
Propanoate metabolism	kegg	1.3176	0.267777	20.5882	1.98996	2.26804	1.4797	0.925717	7	27	1185	6471	kegg_pathway_78
Homologous recombination	kegg	1.29709	0.273326	20	2.00984	2.38568	1.54123	0.865278	8	32	1184	6466	kegg_pathway_212
Proteasome	kegg	1.28318	0.277154	19.5652	2.17045	2.30529	1.96049	0.826528	9	37	1183	6461	kegg_pathway_321
Natural killer cell mediated cytotoxicity	kegg	1.28012	0.278004	17.7419	2.11851	2.33491	1.23332	1.25179	22	102	1170	6396	kegg_pathway_39
Th17 cell differentiation	kegg	1.2693	0.281027	17.9245	2.14417	2.38656	1.67619	1.04095	19	87	1173	6411	kegg_pathway_152
Endometrial cancer	kegg	1.26752	0.28153	18.9655	2.2786	2.4602	1.44771	1.27061	11	47	1181	6451	kegg_pathway_82
RIG-I-like receptor signaling pathway	kegg	1.26147	0.283238	18.5714	2.06038	2.45425	1.41796	0.9967	13	57	1179	6441	kegg_pathway_260
Hippo signaling pathway - multiple species	kegg	1.24479	0.288002	20.6897	2.16105	2.50339	1.75146	0.868184	6	23	1186	6475	kegg_pathway_61
Melanogenesis	kegg	1.2141	0.296976	17.8218	2.31907	2.43739	1.17469	1.52731	18	83	1174	6415	kegg_pathway_112
Type I diabetes mellitus	kegg	1.21291	0.297332	19.5122	2.10161	2.42028	1.89702	0.658742	8	33	1184	6465	kegg_pathway_324
Longevity regulating pathway	kegg	1.20653	0.299235	17.9775	2.4445	2.74303	1.95284	0.970544	16	73	1176	6425	kegg_pathway_7
Ether lipid metabolism	kegg	1.20532	0.299595	19.1489	2.23381	2.38654	1.65801	1.08101	9	38	1183	6460	kegg_pathway_159
Breast cancer	kegg	1.0823	0.338814	17.0068	2.13904	2.3451	1.38507	1.17655	25	122	1167	6376	kegg_pathway_186
Long-term depression	kegg	1.0712	0.342597	18.0328	2.34216	2.46863	1.11077	1.59168	11	50	1181	6448	kegg_pathway_327
Glutathione metabolism	kegg	1.06637	0.344256	18.1818	2.1929	2.48798	1.90616	0.76926	10	45	1182	6453	kegg_pathway_45
Rap1 signaling pathway	kegg	1.05968	0.346565	16.6667	2.16807	2.43041	1.30493	1.23498	35	175	1157	6323	kegg_pathway_35
Purine metabolism	kegg	1.05731	0.34739	17.0543	2.10442	2.43512	1.63111	0.864031	22	107	1170	6391	kegg_pathway_139
Hepatocellular carcinoma	kegg	1.03327	0.35584	16.7665	2.16342	2.32676	1.32993	1.25519	28	139	1164	6359	kegg_pathway_319
Inositol phosphate metabolism	kegg	1.02785	0.357774	17.5676	2.0518	2.36655	1.77441	0.691256	13	61	1179	6437	kegg_pathway_90
Biosynthesis of amino acids	kegg	1.02785	0.357774	17.5676	2.07226	2.30005	1.28919	1.23607	13	61	1179	6437	kegg_pathway_73
Fatty acid metabolism	kegg	1.00427	0.366311	17.8571	1.94928	2.24022	1.6089	0.736099	10	46	1182	6452	kegg_pathway_300
Fc gamma R-mediated phagocytosis	kegg	1.0042	0.366338	17.2043	2.1471	2.47323	1.52873	0.948187	16	77	1176	6421	kegg_pathway_271
Sphingolipid signaling pathway	kegg	0.998092	0.368582	16.9492	2.03144	2.34981	1.12599	1.23716	20	98	1172	6400	kegg_pathway_183
Cholesterol metabolism	kegg	0.996804	0.369057	18	2.3516	2.63329	1.51547	1.25133	9	41	1183	6457	kegg_pathway_124
Thyroid hormone signaling pathway	kegg	0.95747	0.383863	16.8067	2.16144	2.44144	1.37798	1.14365	20	99	1172	6399	kegg_pathway_185
Gap junction	kegg	0.947784	0.387599	17.0455	2.33447	2.4135	1.25174	1.54578	15	73	1177	6425	kegg_pathway_316
Taste transduction	kegg	0.93693	0.391829	17.0732	2.05304	2.3606	1.02307	1.39809	14	68	1178	6430	kegg_pathway_320
Tight junction	kegg	0.930737	0.394263	16.4706	2.14585	2.41163	1.46173	1.09608	28	142	1164	6356	kegg_pathway_21
Lipoic acid metabolism	kegg	0.92456	0.396706	33.3333	1.62867	2.10574	0.965656	0.995365	1	2	1191	6496	kegg_pathway_165
Necroptosis	kegg	0.910435	0.402349	16.4557	1.98389	2.31789	1.33736	0.99775	26	132	1166	6366	kegg_pathway_323
Fatty acid elongation	kegg	0.891537	0.410025	18.5185	2.26431	2.49779	1.95879	0.761161	5	22	1187	6476	kegg_pathway_230
Ascorbate and aldarate metabolism	kegg	0.891537	0.410025	18.5185	1.95506	2.40139	1.55954	0.722434	5	22	1187	6476	kegg_pathway_17
Metabolic pathways	kegg	0.884216	0.413038	15.7224	2.12077	2.38878	1.56422	0.971012	222	1190	970	5308	kegg_pathway_280
Oxidative phosphorylation	kegg	0.880284	0.414665	16.5289	2.1369	2.45978	1.84803	0.772039	20	101	1172	6397	kegg_pathway_288
Nicotine addiction	kegg	0.847936	0.428298	17.5	2.38588	2.3709	1.35139	1.6955	7	33	1185	6465	kegg_pathway_57
EGFR tyrosine kinase inhibitor resistance	kegg	0.832446	0.434984	16.6667	2.28224	2.45047	1.43665	1.25183	13	65	1179	6433	kegg_pathway_94
Collecting duct acid secretion	kegg	0.814822	0.442718	17.8571	2.11437	2.58236	1.25011	1.25666	5	23	1187	6475	kegg_pathway_85
Sphingolipid metabolism	kegg	0.804848	0.447156	17.0213	2.01728	2.25348	0.998587	1.40023	8	39	1184	6459	kegg_pathway_114
Hepatitis C	kegg	0.802998	0.447984	16.129	2.02818	2.35546	1.2426	1.15034	25	130	1167	6368	kegg_pathway_79
Mismatch repair	kegg	0.795545	0.451335	18.1818	2.25041	2.63935	2.29417	0.281293	4	18	1188	6480	kegg_pathway_131
Terpenoid backbone biosynthesis	kegg	0.795545	0.451335	18.1818	2.09173	2.32274	1.14103	1.26184	4	18	1188	6480	kegg_pathway_193
Other types of O-glycan biosynthesis	kegg	0.795545	0.451335	18.1818	1.93238	2.25761	1.12903	1.11782	4	18	1188	6480	kegg_pathway_155
Gastric cancer	kegg	0.791305	0.453253	16.1074	2.16382	2.33187	1.59862	1.04959	24	125	1168	6373	kegg_pathway_196
Platelet activation	kegg	0.774121	0.461109	16.129	2.12537	2.44228	1.37129	1.09287	20	104	1172	6394	kegg_pathway_65
Cell cycle	kegg	0.774121	0.461109	16.129	2.10992	2.34235	1.71593	0.813127	20	104	1172	6394	kegg_pathway_4
Long-term potentiation	kegg	0.756895	0.469121	16.4179	2.1988	2.43309	1.0247	1.50668	11	56	1181	6442	kegg_pathway_189
Shigellosis	kegg	0.756895	0.469121	16.4179	1.97364	2.42814	1.23314	1.09187	11	56	1181	6442	kegg_pathway_228
Amino sugar and nucleotide sugar metabolism	kegg	0.750573	0.472096	16.6667	2.51506	2.64929	1.20363	1.63914	8	40	1184	6458	kegg_pathway_287
Synthesis and degradation of ketone bodies	kegg	0.746379	0.47408	20	2.31499	2.39645	0.934318	1.66079	2	8	1190	6490	kegg_pathway_219
Vascular smooth muscle contraction	kegg	0.722778	0.485402	15.9091	2.08465	2.3536	1.17956	1.26542	21	111	1171	6387	kegg_pathway_113
Protein export	kegg	0.718205	0.487627	17.3913	1.95947	2.15119	1.66807	0.802957	4	19	1188	6479	kegg_pathway_195
Histidine metabolism	kegg	0.718205	0.487627	17.3913	1.98404	2.32685	1.47279	0.920862	4	19	1188	6479	kegg_pathway_64
Valine, leucine and isoleucine biosynthesis	kegg	0.712826	0.490257	25	2.2641	2.0673	0.0552238	2.48218	1	3	1191	6495	kegg_pathway_289
Alcoholism	kegg	0.711097	0.491105	15.7895	2.14211	2.44269	1.52669	0.988456	27	144	1165	6354	kegg_pathway_102
African trypanosomiasis	kegg	0.706753	0.493243	16.6667	2.44886	2.45089	1.60852	1.41879	6	30	1186	6468	kegg_pathway_172
Primary immunodeficiency	kegg	0.706753	0.493243	16.6667	2.52169	2.56263	1.38071	1.64314	6	30	1186	6468	kegg_pathway_76
Alanine, aspartate and glutamate metabolism	kegg	0.706753	0.493243	16.6667	1.8971	2.11763	1.23248	1.01331	6	30	1186	6468	kegg_pathway_242
Primary bile acid biosynthesis	kegg	0.685558	0.503809	17.6471	1.88855	2.37304	1.51581	0.697092	3	14	1189	6484	kegg_pathway_67
Osteoclast differentiation	kegg	0.678692	0.50728	15.748	2.00121	2.38531	1.33703	1.0127	20	107	1172	6391	kegg_pathway_53
Porphyrin and chlorophyll metabolism	kegg	0.676741	0.508271	16.2791	2.09036	2.44914	1.27619	1.16859	7	36	1185	6462	kegg_pathway_286
cGMP-PKG signaling pathway	kegg	0.672523	0.510419	15.6627	2.20669	2.44167	1.22662	1.35669	26	140	1166	6358	kegg_pathway_302
Central carbon metabolism in cancer	kegg	0.671781	0.510798	15.942	2.28205	2.55459	1.24523	1.38931	11	58	1181	6440	kegg_pathway_291
Thermogenesis	kegg	0.665871	0.513826	15.5963	2.36876	2.61505	1.8797	0.990603	34	184	1158	6314	kegg_pathway_188
Cytosolic DNA-sensing pathway	kegg	0.651946	0.521031	15.873	1.98876	2.39947	1.39216	0.93371	10	53	1182	6445	kegg_pathway_234
Aldosterone-regulated sodium reabsorption	kegg	0.650941	0.521555	16.2162	2.33475	2.55033	1.38228	1.32486	6	31	1186	6467	kegg_pathway_229
Chagas disease (American trypanosomiasis)	kegg	0.650578	0.521744	15.6863	2.03546	2.40929	1.20008	1.17912	16	86	1176	6412	kegg_pathway_83
Ubiquinone and other terpenoid-quinone biosynthesis	kegg	0.640763	0.52689	18.1818	2.69479	3.04687	2.46949	0.574998	2	9	1190	6489	kegg_pathway_118
Basal transcription factors	kegg	0.627144	0.534115	15.9091	1.99166	2.28331	1.83962	0.635157	7	37	1185	6461	kegg_pathway_92
RNA polymerase	kegg	0.621096	0.537355	16.129	2.58762	2.78054	2.20274	0.961585	5	26	1187	6472	kegg_pathway_144
Other glycan degradation	kegg	0.608159	0.544352	16.6667	2.12587	2.32036	2.20163	0.600931	3	15	1189	6483	kegg_pathway_208
2-Oxocarboxylic acid metabolism	kegg	0.608159	0.544352	16.6667	1.75988	2.22971	1.40242	0.6845	3	15	1189	6483	kegg_pathway_96
Apelin signaling pathway	kegg	0.581007	0.559335	15.3285	2.28439	2.56412	1.51523	1.18952	21	116	1171	6382	kegg_pathway_199
ABC transporters	kegg	0.580885	0.559403	15.5556	1.87055	2.23455	1.52026	0.756303	7	38	1185	6460	kegg_pathway_178
Neomycin, kanamycin and gentamicin biosynthesis	kegg	0.563327	0.569312	20	5.20677	4.71105	0.161019	5.31794	1	4	1191	6494	kegg_pathway_198
Caffeine metabolism	kegg	0.563327	0.569312	20	2.35888	2.22516	2.85606	0.45814	1	4	1191	6494	kegg_pathway_307
Phenylalanine, tyrosine and tryptophan biosynthesis	kegg	0.563327	0.569312	20	1.62443	2.05635	1.6905	0.230279	1	4	1191	6494	kegg_pathway_106
Bile secretion	kegg	0.559699	0.571381	15.2778	2.11459	2.36505	1.38461	1.12119	11	61	1181	6437	kegg_pathway_47
Melanoma	kegg	0.559699	0.571381	15.2778	2.07865	2.32661	1.24685	1.21103	11	61	1181	6437	kegg_pathway_153
Lysine degradation	kegg	0.550709	0.576541	15.2542	2.1549	2.45632	1.35572	1.13641	9	50	1183	6448	kegg_pathway_60
Pancreatic secretion	kegg	0.541898	0.581643	15.1515	2.31756	2.44299	1.15211	1.53302	15	84	1177	6414	kegg_pathway_11
Endocytosis	kegg	0.533237	0.586703	15.1639	2.11685	2.38942	1.67087	0.917674	37	207	1155	6291	kegg_pathway_160
Fanconi anemia pathway	kegg	0.525481	0.591271	15.0943	2.1986	2.58938	1.94879	0.734863	8	45	1184	6453	kegg_pathway_44
SNARE interactions in vesicular transport	kegg	0.517328	0.596111	15.1515	2.14158	2.64979	1.7921	0.714914	5	28	1187	6470	kegg_pathway_197
Fructose and mannose metabolism	kegg	0.517328	0.596111	15.1515	2.08217	2.23644	1.89382	0.72731	5	28	1187	6470	kegg_pathway_304
Signaling pathways regulating pluripotency of stem cells	kegg	0.507509	0.601993	15	2.1037	2.27804	1.48244	1.09243	21	119	1171	6379	kegg_pathway_129
Pentose and glucuronate interconversions	kegg	0.471821	0.623865	14.7059	2.04812	2.43428	1.80089	0.591035	5	29	1187	6469	kegg_pathway_18
Base excision repair	kegg	0.471821	0.623865	14.7059	1.93341	2.27294	1.38812	0.919028	5	29	1187	6469	kegg_pathway_256
NOD-like receptor signaling pathway	kegg	0.467535	0.626545	14.8571	2.13296	2.48749	1.36481	1.12071	26	149	1166	6349	kegg_pathway_20
Bladder cancer	kegg	0.466149	0.627414	14.6341	2.39693	2.66716	1.57401	1.21523	6	35	1186	6463	kegg_pathway_170
Carbohydrate digestion and absorption	kegg	0.466149	0.627414	14.6341	2.21908	2.34868	1.40999	1.28907	6	35	1186	6463	kegg_pathway_220
Pathogenic Escherichia coli infection	kegg	0.453926	0.63513	14.5455	2.3701	2.45176	0.846851	1.87499	8	47	1184	6451	kegg_pathway_138
Vitamin B6 metabolism	kegg	0.452376	0.636115	16.6667	1.95548	2.48019	1.66293	0.62555	1	5	1191	6493	kegg_pathway_66
Peroxisome	kegg	0.429842	0.650612	14.4578	1.89587	2.25109	1.2794	0.974846	12	71	1180	6427	kegg_pathway_221
Arginine biosynthesis	kegg	0.42546	0.653469	14.2857	2.07326	2.10632	1.38428	1.0845	3	18	1189	6480	kegg_pathway_143
Glycosaminoglycan biosynthesis - keratan sulfate	kegg	0.411502	0.662654	14.2857	1.97429	2.16323	0.414685	1.87222	2	12	1190	6486	kegg_pathway_175
Fluid shear stress and atherosclerosis	kegg	0.407386	0.665387	14.4928	2.16264	2.5063	1.28251	1.24769	20	118	1172	6380	kegg_pathway_28
Tyrosine metabolism	kegg	0.39186	0.675799	13.8889	2.05474	2.22009	1.30346	1.13959	5	31	1187	6467	kegg_pathway_132
Viral myocarditis	kegg	0.391203	0.676243	14.0351	1.94171	2.30757	1.20795	1.07442	8	49	1184	6449	kegg_pathway_237
Linoleic acid metabolism	kegg	0.387567	0.678706	13.7931	2.05321	2.32952	0.96387	1.40347	4	25	1188	6473	kegg_pathway_111
IL-17 signaling pathway	kegg	0.376509	0.686253	14.1304	2.15395	2.45034	1.28993	1.24774	13	79	1179	6419	kegg_pathway_200
Spliceosome	kegg	0.37356	0.68828	14.2857	1.96093	2.3495	1.60508	0.688523	19	114	1173	6384	kegg_pathway_258
RNA degradation	kegg	0.359048	0.698341	13.9241	2.10104	2.42358	1.80217	0.725252	11	68	1181	6430	kegg_pathway_282
Thyroid cancer	kegg	0.356818	0.6999	13.5135	2.27649	2.38511	0.8095	1.83014	5	32	1187	6466	kegg_pathway_276
Thiamine metabolism	kegg	0.356178	0.700348	13.3333	2.3063	2.80484	1.97565	0.668426	2	13	1190	6485	kegg_pathway_110
Chemokine signaling pathway	kegg	0.342368	0.710087	14.2857	2.11492	2.40438	1.45091	1.06699	27	162	1165	6336	kegg_pathway_146
Mannose type O-glycan biosynthesis	kegg	0.335404	0.715049	13.0435	2.07197	2.33509	1.91068	0.677004	3	20	1189	6478	kegg_pathway_3
Sulfur relay system	kegg	0.300752	0.740261	12.5	2.02849	2.11309	0.27845	2.04813	1	7	1191	6491	kegg_pathway_205
Glycine, serine and threonine metabolism	kegg	0.295326	0.744289	12.8205	2.06104	2.21793	0.815888	1.57024	5	34	1187	6464	kegg_pathway_62
mRNA surveillance pathway	kegg	0.276391	0.758516	13.3333	2.05948	2.42198	1.22732	1.16762	12	78	1180	6420	kegg_pathway_121
Influenza A	kegg	0.268563	0.764477	13.7725	2.11878	2.42703	1.27489	1.17895	23	144	1169	6354	kegg_pathway_99
Fatty acid biosynthesis	kegg	0.267581	0.765228	11.7647	2.3337	2.51566	1.17148	1.46098	2	15	1190	6483	kegg_pathway_54
Vitamin digestion and absorption	kegg	0.264225	0.767801	12	1.94316	2.2306	0.901824	1.35642	3	22	1189	6476	kegg_pathway_209
Tryptophan metabolism	kegg	0.243811	0.783636	12.1951	2.06789	2.33132	1.98128	0.575692	5	36	1187	6462	kegg_pathway_133
Phagosome	kegg	0.233018	0.792139	13.4228	2.03386	2.40132	1.48067	0.966438	20	129	1172	6369	kegg_pathway_55
Arginine and proline metabolism	kegg	0.232399	0.79263	12.2449	1.82228	2.22999	1.19521	0.948705	6	43	1186	6455	kegg_pathway_333
MicroRNAs in cancer	kegg	0.229552	0.79489	13.9373	2.15312	2.42251	1.57273	0.958856	40	247	1152	6251	kegg_pathway_267
TGF-beta signaling pathway	kegg	0.212133	0.808857	12.766	2.13548	2.39219	1.64984	0.91985	12	82	1180	6416	kegg_pathway_31
DNA replication	kegg	0.206015	0.813821	11.4286	2.1029	2.5415	1.62729	0.796851	4	31	1188	6467	kegg_pathway_107
Prion diseases	kegg	0.206015	0.813821	11.4286	1.9466	2.26221	1.72743	0.603995	4	31	1188	6467	kegg_pathway_128
Sulfur metabolism	kegg	0.205036	0.814618	10	2.02849	2.11309	0.27845	2.04813	1	9	1191	6489	kegg_pathway_283
Steroid biosynthesis	kegg	0.201459	0.817537	10.5263	2.38661	2.72079	1.45719	1.25622	2	17	1190	6481	kegg_pathway_70
Salivary secretion	kegg	0.194828	0.822976	12.5	2.28158	2.4316	1.17927	1.49833	11	77	1181	6421	kegg_pathway_217
RNA transport	kegg	0.188326	0.828345	13.125	2.22141	2.44952	1.52663	1.10799	21	139	1171	6359	kegg_pathway_43
Butanoate metabolism	kegg	0.184275	0.831707	10.7143	2.12506	2.28303	1.28834	1.11783	3	25	1189	6473	kegg_pathway_168
Retinol metabolism	kegg	0.17907	0.836047	11.9403	1.95149	2.25238	1.48977	0.824871	8	59	1184	6439	kegg_pathway_272
Intestinal immune network for IgA production	kegg	0.164818	0.848048	11.1111	2.07883	2.49981	1.7776	0.625181	5	40	1187	6458	kegg_pathway_109
Antigen processing and presentation	kegg	0.151936	0.859043	11.5942	1.98218	2.27234	1.27373	1.08671	8	61	1184	6437	kegg_pathway_169
Pentose phosphate pathway	kegg	0.144587	0.86538	10	2.23026	2.23625	1.89755	1.05389	3	27	1189	6471	kegg_pathway_63
Glyoxylate and dicarboxylate metabolism	kegg	0.144587	0.86538	10	2.00244	2.24957	1.80866	0.775597	3	27	1189	6471	kegg_pathway_236
JAK-STAT signaling pathway	kegg	0.133951	0.874633	12.5786	2.02166	2.30015	1.45955	0.947177	20	139	1172	6359	kegg_pathway_104
Lysosome	kegg	0.131743	0.876566	12.1951	2.42222	2.65142	2.07336	0.812612	15	108	1177	6390	kegg_pathway_284
Legionellosis	kegg	0.12193	0.88521	10.7143	2.72506	2.70117	2.34253	1.18205	6	50	1186	6448	kegg_pathway_294
Ferroptosis	kegg	0.119612	0.887265	10	2.19993	2.4931	1.26623	1.34882	4	36	1188	6462	kegg_pathway_122
Chemical carcinogenesis	kegg	0.115234	0.891158	11.25	2.2008	2.40211	1.74108	0.953863	9	71	1183	6427	kegg_pathway_77
Proximal tubule bicarbonate reclamation	kegg	0.114391	0.891909	8.69565	2.78089	2.4357	1.32678	2.02057	2	21	1190	6477	kegg_pathway_161
Malaria	kegg	0.110142	0.895707	10.2041	2.15173	2.39536	0.789946	1.6726	5	44	1187	6454	kegg_pathway_224
Fat digestion and absorption	kegg	0.107064	0.898468	9.7561	1.84076	2.25786	1.92743	0.206336	4	37	1188	6461	kegg_pathway_162
Starch and sucrose metabolism	kegg	0.100076	0.904769	9.09091	3.25774	3.19996	1.43223	2.3466	3	30	1189	6468	kegg_pathway_223
Glycosaminoglycan biosynthesis - heparan sulfate / heparin	kegg	0.0992779	0.905491	8.33333	2.03395	2.10576	1.18229	1.37963	2	22	1190	6476	kegg_pathway_176
Neuroactive ligand-receptor interaction	kegg	0.0950582	0.90932	13.0952	2.21258	2.40134	1.26703	1.401	44	292	1148	6206	kegg_pathway_135
Steroid hormone biosynthesis	kegg	0.0829904	0.92036	10	2.00893	2.50744	1.63596	0.707688	6	54	1186	6444	kegg_pathway_125
Allograft rejection	kegg	0.0780718	0.924898	8.57143	1.99392	2.4242	1.57479	0.737551	3	32	1189	6466	kegg_pathway_318
Pertussis	kegg	0.0765744	0.926284	10.3896	2.1919	2.27325	1.10606	1.64622	8	69	1184	6429	kegg_pathway_182
Glycosylphosphatidylinositol (GPI)-anchor biosynthesis	kegg	0.0747235	0.928	7.69231	1.67606	2.10568	1.67784	0.299927	2	24	1190	6474	kegg_pathway_326
Tuberculosis	kegg	0.0708163	0.931633	11.8644	2.11234	2.34649	1.57734	1.00698	21	156	1171	6342	kegg_pathway_329
Graft-versus-host disease	kegg	0.0607526	0.941056	8.10811	1.99392	2.4242	1.57479	0.737551	3	34	1189	6464	kegg_pathway_58
Selenocompound metabolism	kegg	0.0585808	0.943102	5.88235	1.76917	2.24834	1.01227	1.09921	1	16	1191	6482	kegg_pathway_163
Phototransduction	kegg	0.0561736	0.945375	7.14286	2.15997	2.48189	0.712852	1.80113	2	26	1190	6472	kegg_pathway_148
Herpes simplex virus 1 infection	kegg	0.055221	0.946276	13.0879	2.10459	2.45404	1.60608	0.875031	64	425	1128	6073	kegg_pathway_274
Metabolism of xenobiotics by cytochrome P450	kegg	0.0523623	0.948985	9.58904	2.20791	2.50043	1.72489	0.938469	7	66	1185	6432	kegg_pathway_164
Leishmaniasis	kegg	0.0523623	0.948985	9.58904	2.05479	2.4648	1.68557	0.710227	7	66	1185	6432	kegg_pathway_285
Rheumatoid arthritis	kegg	0.0494014	0.951799	10	2.16811	2.63247	1.50077	1.02996	9	81	1183	6417	kegg_pathway_239
Galactose metabolism	kegg	0.0421677	0.958709	6.66667	3.97442	3.66444	1.69619	2.88788	2	28	1190	6470	kegg_pathway_265
Pantothenate and CoA biosynthesis	kegg	0.0414389	0.959408	5.26316	1.60244	2.02407	0.756444	1.17316	1	18	1191	6480	kegg_pathway_277
Glycosaminoglycan biosynthesis - chondroitin sulfate / dermatan sulfate	kegg	0.0348855	0.965716	5	1.98175	2.51579	1.544	0.785069	1	19	1191	6479	kegg_pathway_24
Drug metabolism - cytochrome P450	kegg	0.033442	0.967111	8.69565	2.12395	2.38699	1.5969	0.995047	6	63	1186	6435	kegg_pathway_91
Mineral absorption	kegg	0.0267691	0.973586	7.54717	2.32429	2.43217	1.68994	1.27369	4	49	1188	6449	kegg_pathway_30
Salmonella infection	kegg	0.0237826	0.976498	8.64198	2.00596	2.52126	1.54769	0.816701	7	74	1185	6424	kegg_pathway_95
Staphylococcus aureus infection	kegg	0.0228685	0.977391	8.88889	2.12263	2.30849	1.14821	1.45055	8	82	1184	6416	kegg_pathway_261
Ribosome	kegg	0.0217161	0.978518	9.84848	1.91252	2.29619	1.35255	0.944441	13	119	1179	6379	kegg_pathway_98
Nucleotide excision repair	kegg	0.0217151	0.978519	6.66667	2.07614	2.35011	1.88564	0.73405	3	42	1189	6456	kegg_pathway_314
Hematopoietic cell lineage	kegg	0.0207396	0.979474	8.79121	2.29766	2.56519	1.80923	0.86718	8	83	1184	6415	kegg_pathway_87
PPAR signaling pathway	kegg	0.0158459	0.984279	7.89474	1.94795	2.34643	1.2399	1.03388	6	70	1186	6428	kegg_pathway_194
Folate biosynthesis	kegg	0.012518	0.98756	3.84615	2.36282	2.5858	0.566561	2.13705	1	25	1191	6473	kegg_pathway_34
Complement and coagulation cascades	kegg	0.0113906	0.988674	7.59494	1.81407	2.17733	1.41677	0.798175	6	73	1186	6425	kegg_pathway_251
Autoimmune thyroid disease	kegg	0.0111884	0.988874	6	1.99392	2.4242	1.57479	0.737551	3	47	1189	6451	kegg_pathway_5
Glycosphingolipid biosynthesis - lacto and neolacto series	kegg	0.0105606	0.989495	3.7037	2.30063	2.22326	0.160969	2.42253	1	26	1191	6472	kegg_pathway_115
Asthma	kegg	0.00891058	0.991129	3.57143	1.93872	2.45768	1.68996	0.576741	1	27	1191	6471	kegg_pathway_1
Inflammatory bowel disease (IBD)	kegg	0.00688867	0.993135	6.25	2.07532	2.3408	1.35043	1.13692	4	60	1188	6438	kegg_pathway_147
Pyrimidine metabolism	kegg	0.00431931	0.99569	5.26316	2.3372	2.78849	2.08668	0.593767	3	54	1189	6444	kegg_pathway_154
Viral protein interaction with cytokine and cytokine receptor	kegg	0.00386847	0.996139	7.14286	2.02309	2.29609	0.908693	1.45413	7	91	1185	6407	kegg_pathway_173
Systemic lupus erythematosus	kegg	0.00238584	0.997617	7.43802	1.99098	2.38033	1.78509	0.543634	9	112	1183	6386	kegg_pathway_51
Nicotinate and nicotinamide metabolism	kegg	0.00193687	0.998065	2.7027	2.20962	2.35667	0.403372	2.12028	1	36	1191	6462	kegg_pathway_278
Drug metabolism - other enzymes	kegg	0.00110861	0.998892	5.12821	2.33542	2.5316	2.35541	0.612367	4	74	1188	6424	kegg_pathway_68
Cytokine-cytokine receptor interaction	kegg	0.000332055	0.999668	8.99654	2.05627	2.35523	1.23794	1.16257	26	263	1166	6235	kegg_pathway_141
Olfactory transduction	kegg	0	1	5.88235	2.12278	2.4744	1.59754	0.946076	24	384	1168	6114	kegg_pathway_226

## Sheet: 2b
KEGG Pathways_MAPK signaling pathway_Main effect TIME, p = 0.01_Contrast Post v Baseline_4952 CpG list
Column #	Probeset ID	Gene Symbol	GO Function	Regulatory_Feature_Group	Relation_to_UCSC_CpG_Island	p-value(Time)	p-value(Post vs. Baseline)	T(Post vs. Baseline)	Difference(Post vs. Baseline)	Difference(Post vs. Baseline) (Description)	Beta Difference(Post vs. Baseline)	Beta Difference(Post vs. Baseline) (Description)	p-value(24 h vs. Baseline)	T(24 h vs. Baseline)	Difference(24 h vs. Baseline)	Difference(24 h vs. Baseline) (Description)	Beta Difference(24 h vs. Baseline)	Beta Difference(24 h vs. Baseline) (Description)	p-value(24 h vs. Post)	Estimate(24 h vs. Post)	F(24 h vs. Post)	T(24 h vs. Post)	Difference(24 h vs. Post)	Difference(24 h vs. Post) (Description)	Beta Difference(24 h vs. Post)	Beta Difference(24 h vs. Post) (Description)	F(Time)	SS(Time)	SS(Error)	F(Error)
739589	cg08427782	RPS6KA2	MAPK signaling pathway			8.7328e-05	7.43811e-05	-5.88372	-0.361328	Post down vs Baseline	-0.0302566	Post down vs Baseline	3.82734e-05	-6.32075	-0.388167	24 h down vs Baseline	-0.0328041	24 h down vs Baseline	0.602249	-0.0268392	0.286503	-0.53526	-0.0268392	24 h down vs Post	-0.0025475	24 h down vs Post	22.4856	0.339207	0.0905131	1
321875	cg01341460	PRKCA	MAPK signaling pathway			0.000172716	0.000556291	4.65433	0.372502	Post up vs Baseline	0.0584793	Post up vs Baseline	0.989993	0.0128066	0.00102496	24 h up vs Baseline	-2.87692e-05	24 h down vs Baseline	0.000101557	-0.371477	32.3155	-5.68468	-0.371477	24 h down vs Post	-0.0585081	24 h down vs Post	19.4251	0.497699	0.153729	1
14267	cg19758054	ATF2	MAPK signaling pathway	Unclassified	Island	0.000314691	0.000133544	5.51254	0.608527	Post up vs Baseline	0.0170343	Post up vs Baseline	0.0435079	2.2562	0.249061	24 h up vs Baseline	0.00604784	24 h up vs Baseline	0.00179957	-0.359465	15.9056	-3.98818	-0.359465	24 h down vs Post	-0.0109865	24 h down vs Post	17.0058	0.82892	0.29246	1
51068	cg04629501	VEGFA	MAPK signaling pathway		Island	0.000351209	0.000137757	5.49318	0.329979	Post up vs Baseline	0.00720703	Post up vs Baseline	0.000334344	4.95361	0.297567	24 h up vs Baseline	0.00646638	24 h up vs Baseline	0.521206	-0.0324121	0.436696	-0.66083	-0.0324121	24 h down vs Post	-0.00074065	24 h down vs Post	16.5887	0.23944	0.0866037	1
19791	cg02170312	TAOK2	MAPK signaling pathway	Promoter_Associated	Island	0.000393698	0.00137178	4.13961	0.361548	Post up vs Baseline	0.00847072	Post up vs Baseline	0.000104823	5.66464	0.494742	24 h up vs Baseline	0.0119824	24 h up vs Baseline	0.0863993	0.133194	3.48857	1.86777	0.133194	24 h up vs Post	0.00351171	24 h up vs Post	16.1628	0.493161	0.183073	1
60744	cg15688670	BDNF	MAPK signaling pathway		S_Shore	0.000494216	0.000177329	5.33696	0.161992	Post up vs Baseline	0.00323525	Post up vs Baseline	0.000548995	4.662	0.141505	24 h up vs Baseline	0.00280474	24 h up vs Baseline	0.424564	-0.020487	0.683362	-0.826657	-0.020487	24 h down vs Post	-0.000430501	24 h down vs Post	15.3386	0.0565251	0.022111	1
728783	cg19539533	RASGRF1	MAPK signaling pathway			0.000892853	0.000752786	-4.47972	-0.437021	Post down vs Baseline	-0.0331669	Post down vs Baseline	0.00036485	-4.90177	-0.478195	24 h down vs Baseline	-0.0362726	24 h down vs Baseline	0.614615	-0.0411735	0.267192	-0.516907	-0.0411735	24 h down vs Post	-0.00310565	24 h down vs Post	13.3355	0.507658	0.22841	1
178221	cg24121891	CACNB1	MAPK signaling pathway		S_Shelf	0.000950967	0.00135576	-4.14619	-0.384162	Post down vs Baseline	-0.0213368	Post down vs Baseline	0.000304389	-5.00958	-0.464159	24 h down vs Baseline	-0.0263396	24 h down vs Baseline	0.311136	-0.079997	1.11817	-1.05744	-0.079997	24 h down vs Post	-0.00500284	24 h down vs Post	13.1333	0.450988	0.206035	1
123612	cg14918074	IKBKG	MAPK signaling pathway	Promoter_Associated	Island	0.00118818	0.000316843	-4.98564	-0.383102	Post down vs Baseline	-0.0052888	Post down vs Baseline	0.00721604	-3.23024	-0.248216	24 h down vs Baseline	-0.00352092	24 h down vs Baseline	0.0526515	0.134887	4.62212	2.14991	0.134887	24 h up vs Post	0.00176788	24 h up vs Post	12.4362	0.29372	0.141709	1
705421	cg09688928	PDGFD	MAPK signaling pathway		Island	0.00119657	0.00744855	3.21315	0.358881	Post up vs Baseline	0.0159245	Post up vs Baseline	0.499323	-0.696603	-0.0778046	24 h down vs Baseline	-0.00449951	24 h down vs Baseline	0.000442147	-0.436686	22.9292	-4.78845	-0.436686	24 h down vs Post	-0.020424	24 h down vs Post	12.4146	0.619486	0.299399	1
308799	cg03366382	INS	MAPK signaling pathway			0.00122751	0.00032689	4.96703	0.344628	Post up vs Baseline	0.053697	Post up vs Baseline	0.00590299	3.33864	0.231644	24 h up vs Baseline	0.036662	24 h up vs Baseline	0.0693359	-0.112983	3.97752	-1.99437	-0.112983	24 h down vs Post	-0.0170351	24 h down vs Post	12.3364	0.237549	0.115536	1
87675	cg09799633	DUSP1	MAPK signaling pathway	Promoter_Associated	Island	0.00123805	0.000965712	4.33759	1.09311	Post up vs Baseline	0.0265726	Post up vs Baseline	0.294687	1.09576	0.276141	24 h up vs Baseline	0.0052816	24 h up vs Baseline	0.00185812	-0.816967	15.7642	-3.97041	-0.816967	24 h down vs Post	-0.021291	24 h down vs Post	12.3103	3.12721	1.5242	1
121362	cg12408189	MAP3K8	MAPK signaling pathway	Promoter_Associated	N_Shore	0.00129767	0.00102303	4.30489	0.904581	Post up vs Baseline	0.0183092	Post up vs Baseline	0.303742	1.07447	0.225777	24 h up vs Baseline	0.00340663	24 h up vs Baseline	0.00190554	-0.678804	15.6534	-3.95644	-0.678804	24 h down vs Post	-0.0149026	24 h down vs Post	12.1673	2.14895	1.0597	1
505084	cg20203114	MECOM	MAPK signaling pathway	Unclassified_Cell_type_specific	S_Shore	0.0017024	0.00434203	-3.50496	-0.56881	Post down vs Baseline	-0.0222464	Post down vs Baseline	0.943807	0.0719754	0.0116807	24 h up vs Baseline	0.000859357	24 h up vs Baseline	0.000894996	0.58049	19.1917	4.38083	0.58049	24 h up vs Post	0.0231057	24 h up vs Post	11.3636	1.19714	0.632091	1
99030	cg07449069	CACNA2D3	MAPK signaling pathway		Island	0.00236835	0.000746787	4.48431	0.332095	Post up vs Baseline	0.00466904	Post up vs Baseline	0.00339493	3.63889	0.269486	24 h up vs Baseline	0.00369499	24 h up vs Baseline	0.320888	-0.0626092	1.0721	-1.03542	-0.0626092	24 h down vs Post	-0.000974048	24 h down vs Post	10.434	0.2289	0.131627	1
752006	cg14651891	SOS2	MAPK signaling pathway			0.0025134	0.00538326	-3.38846	-0.79888	Post down vs Baseline	-0.11362	Post down vs Baseline	0.000723154	-4.50277	-1.06159	24 h down vs Baseline	-0.15654	24 h down vs Baseline	0.197377	-0.262714	1.86252	-1.36474	-0.262714	24 h down vs Post	-0.0429202	24 h down vs Post	10.272	2.28388	1.33404	1
74276	cg01749142	AKT1	MAPK signaling pathway	Promoter_Associated	S_Shore	0.00326654	0.00225207	3.86404	0.296442	Post up vs Baseline	0.0261149	Post up vs Baseline	0.316851	1.04447	0.0801301	24 h up vs Baseline	0.00673112	24 h up vs Baseline	0.00477624	-0.216312	11.9249	-3.45325	-0.216312	24 h down vs Post	-0.0193838	24 h down vs Post	9.5765	0.225457	0.141256	1
247337	cg17029387	TAOK1	MAPK signaling pathway		S_Shelf	0.00328513	0.0011914	4.21882	0.615454	Post up vs Baseline	0.0577701	Post up vs Baseline	0.00320369	3.67056	0.535472	24 h up vs Baseline	0.0520204	24 h up vs Baseline	0.514635	-0.0799817	0.450883	-0.671478	-0.0799817	24 h down vs Post	-0.00574975	24 h down vs Post	9.56178	0.813969	0.510764	1
390888	cg11293016	PRKCG	MAPK signaling pathway		S_Shore	0.00335685	0.00119379	-4.21769	-0.283095	Post down vs Baseline	-0.0475064	Post down vs Baseline	0.0701667	-1.98758	-0.133408	24 h down vs Baseline	-0.0225295	24 h down vs Baseline	0.0182218	0.149687	7.46012	2.73132	0.149687	24 h up vs Post	0.024977	24 h up vs Post	9.50586	0.171303	0.108125	1
11059	cg16692004	TAB2	MAPK signaling pathway		Island	0.00369157	0.00103736	4.29701	0.541351	Post up vs Baseline	0.0540838	Post up vs Baseline	0.0101355	3.0473	0.383908	24 h up vs Baseline	0.0368101	24 h up vs Baseline	0.151799	-0.157443	2.34268	-1.53058	-0.157443	24 h down vs Post	-0.0172736	24 h down vs Post	9.26216	0.588028	0.380923	1
114825	cg20412736	DUSP6	MAPK signaling pathway		Island	0.00374833	0.00614336	3.31708	0.407759	Post up vs Baseline	0.00309549	Post up vs Baseline	0.00113741	4.24496	0.521822	24 h up vs Baseline	0.00413357	24 h up vs Baseline	0.277964	0.114063	1.29147	1.13643	0.114063	24 h up vs Post	0.00103807	24 h up vs Post	9.2234	0.557504	0.362667	1
590581	cg01726073	CACNA1I	MAPK signaling pathway			0.00379234	0.00376737	3.58215	0.41619	Post up vs Baseline	0.0531633	Post up vs Baseline	0.00135874	4.14496	0.48158	24 h up vs Baseline	0.0608717	24 h up vs Baseline	0.503743	0.0653902	0.47514	0.689304	0.0653902	24 h up vs Post	0.0077084	24 h up vs Post	9.19381	0.496422	0.323971	1
524055	cg05431672	MAP3K13	MAPK signaling pathway			0.0040547	0.00290308	-3.72447	-0.319209	Post down vs Baseline	-0.0136582	Post down vs Baseline	0.00174062	-4.00669	-0.343397	24 h down vs Baseline	-0.0146109	24 h down vs Baseline	0.735592	-0.0241879	0.119472	-0.345647	-0.0241879	24 h down vs Post	-0.000952691	24 h down vs Post	9.02536	0.265183	0.176292	1
481854	cg15739383	MAPT	MAPK signaling pathway			0.00406174	0.00333984	3.64783	0.464047	Post up vs Baseline	0.0655253	Post up vs Baseline	0.433756	0.809917	0.103031	24 h up vs Baseline	0.0148332	24 h up vs Baseline	0.00458243	-0.361016	12.0806	-3.47571	-0.361016	24 h down vs Post	-0.0506922	24 h down vs Post	9.02101	0.583944	0.388389	1
334048	cg11076280	PRKCA	MAPK signaling pathway			0.00459943	0.00659059	3.27914	0.434725	Post up vs Baseline	0.0710144	Post up vs Baseline	0.798779	0.260653	0.0345556	24 h up vs Baseline	0.00527015	24 h up vs Baseline	0.00305314	-0.40017	13.6669	-3.69688	-0.40017	24 h down vs Post	-0.0657442	24 h down vs Post	8.71298	0.612542	0.421813	1
421747	cg25237720	MAP2K4	MAPK signaling pathway	Promoter_Associated	S_Shore	0.00504982	0.00147032	4.10078	0.350848	Post up vs Baseline	0.0234634	Post up vs Baseline	0.031133	2.44044	0.208795	24 h up vs Baseline	0.0132182	24 h up vs Baseline	0.0647288	-0.142053	4.1351	-2.03349	-0.142053	24 h down vs Post	-0.0102452	24 h down vs Post	8.48567	0.248457	0.175678	1
667302	cg01292475	NTRK2	MAPK signaling pathway	Unclassified_Cell_type_specific	Island	0.00524425	0.00345534	3.62927	0.518974	Post up vs Baseline	0.0200946	Post up vs Baseline	0.0023643	3.83724	0.548713	24 h up vs Baseline	0.0211872	24 h up vs Baseline	0.803263	0.0297385	0.0648749	0.254705	0.0297385	24 h up vs Post	0.00109262	24 h up vs Post	8.39475	0.686627	0.490755	1
527900	cg11591525	RASGRP2	MAPK signaling pathway		N_Shore	0.00542728	0.00267464	-3.76942	-0.262865	Post down vs Baseline	-0.0109473	Post down vs Baseline	0.00319705	-3.67169	-0.25605	24 h down vs Baseline	-0.0106219	24 h down vs Baseline	0.906713	0.0068148	0.0143245	0.119685	0.0068148	24 h up vs Post	0.000325451	24 h up vs Post	8.31268	0.161703	0.116715	1
554590	cg02681232	MAP4K4	MAPK signaling pathway	Promoter_Associated_Cell_type_specific	Island	0.00544735	0.00372316	3.58858	0.507185	Post up vs Baseline	0.019833	Post up vs Baseline	0.359446	0.952891	0.134675	24 h up vs Baseline	0.00532201	24 h up vs Baseline	0.00724555	-0.37251	10.4203	-3.22804	-0.37251	24 h down vs Post	-0.014511	24 h down vs Post	8.30388	0.663482	0.479402	1
676320	cg01532749	MRAS	MAPK signaling pathway			0.00583902	0.00640805	3.2943	0.64544	Post up vs Baseline	0.0896581	Post up vs Baseline	0.65377	0.459955	0.0901174	24 h up vs Baseline	0.0118472	24 h up vs Baseline	0.00461945	-0.555323	12.0503	-3.47135	-0.555323	24 h down vs Post	-0.0778109	24 h down vs Post	8.1393	1.24978	0.921291	1
3154	cg06633814	NFATC1	MAPK signaling pathway		Island	0.0059167	0.00521431	3.40572	0.294135	Post up vs Baseline	0.00677862	Post up vs Baseline	0.00221934	3.87212	0.334415	24 h up vs Baseline	0.00763179	24 h up vs Baseline	0.578392	0.0402806	0.326293	0.571221	0.0402806	24 h up vs Post	0.000853173	24 h up vs Post	8.10819	0.241913	0.179014	1
663411	cg14818723	CACNG2	MAPK signaling pathway	Unclassified_Cell_type_specific		0.00602064	0.00539159	3.38763	0.304895	Post up vs Baseline	0.0466205	Post up vs Baseline	0.00223932	3.86718	0.348055	24 h up vs Baseline	0.0530345	24 h up vs Baseline	0.567874	0.0431604	0.344948	0.587323	0.0431604	24 h up vs Post	0.006414	24 h up vs Post	8.0673	0.261395	0.194411	1
114522	cg21626408	TAOK3	MAPK signaling pathway		Island	0.00608961	0.00509905	3.41782	0.154191	Post up vs Baseline	0.00226424	Post up vs Baseline	0.00234405	3.84197	0.173327	24 h up vs Baseline	0.00257894	24 h up vs Baseline	0.612874	0.0191352	0.269859	0.51948	0.0191352	24 h up vs Post	0.000314706	24 h up vs Post	8.04062	0.0654593	0.0488465	1
713197	cg19550914	DUSP7	MAPK signaling pathway			0.00630029	0.00283903	3.73669	0.420195	Post up vs Baseline	0.0713503	Post up vs Baseline	0.17331	1.44773	0.162799	24 h up vs Baseline	0.0278615	24 h up vs Baseline	0.0159435	-0.257396	7.85903	-2.8034	-0.257396	24 h down vs Post	-0.0434888	24 h down vs Post	7.96126	0.402687	0.303485	1
792541	cg16528638	PRKACB	MAPK signaling pathway			0.00633947	0.0029328	3.71889	0.444247	Post up vs Baseline	0.0759565	Post up vs Baseline	0.184346	1.40856	0.168262	24 h up vs Baseline	0.0290325	24 h up vs Baseline	0.0151879	-0.275985	8.00646	-2.82957	-0.275985	24 h down vs Post	-0.046924	24 h down vs Post	7.94684	0.453604	0.342479	1
543388	cg16551660	CACNA1B	MAPK signaling pathway		N_Shelf	0.00673281	0.00367243	3.59605	0.393814	Post up vs Baseline	0.0545131	Post up vs Baseline	0.262268	1.17634	0.128824	24 h up vs Baseline	0.0191371	24 h up vs Baseline	0.0118427	-0.264989	8.78251	-2.96353	-0.264989	24 h down vs Post	-0.035376	24 h down vs Post	7.80761	0.374548	0.287833	1
90981	cg08664617	EFNA4	MAPK signaling pathway	Promoter_Associated	Island	0.00744541	0.00281397	3.74156	0.436305	Post up vs Baseline	0.00689296	Post up vs Baseline	0.11629	1.6927	0.197387	24 h up vs Baseline	0.00280985	24 h up vs Baseline	0.027442	-0.238918	6.29669	-2.50932	-0.238918	24 h down vs Post	-0.00408311	24 h down vs Post	7.57802	0.412184	0.326352	1
715664	cg27408456	CACNA1C	MAPK signaling pathway			0.00756376	0.00392102	3.56039	0.345581	Post up vs Baseline	0.0218971	Post up vs Baseline	0.247041	1.21688	0.118114	24 h up vs Baseline	0.00805859	24 h up vs Baseline	0.0140845	-0.227467	8.23806	-2.8702	-0.227467	24 h down vs Post	-0.0138385	24 h down vs Post	7.54238	0.284232	0.226108	1
697064	cg14792155	PLA2G4E	MAPK signaling pathway			0.00756968	0.00415223	3.52924	0.32132	Post up vs Baseline	0.0268133	Post up vs Baseline	0.274513	1.14505	0.104251	24 h up vs Baseline	0.00898913	24 h up vs Baseline	0.0128397	-0.217069	8.52654	-2.92002	-0.217069	24 h down vs Post	-0.0178242	24 h down vs Post	7.54061	0.250024	0.198942	1
68405	cg03672854	FAS	MAPK signaling pathway	Promoter_Associated	Island	0.0076584	0.00318956	3.67297	0.165418	Post up vs Baseline	0.003788	Post up vs Baseline	0.00553944	3.373	0.151908	24 h up vs Baseline	0.00342302	24 h up vs Baseline	0.719721	-0.01351	0.13498	-0.367397	-0.01351	24 h down vs Post	-0.00036498	24 h down vs Post	7.51434	0.0609651	0.048679	1
538762	cg26408927	CACNA1D	MAPK signaling pathway			0.00797536	0.00356525	3.61219	0.480714	Post up vs Baseline	0.0504197	Post up vs Baseline	0.184363	1.4085	0.187444	24 h up vs Baseline	0.0206097	24 h up vs Baseline	0.0193463	-0.29327	7.28442	-2.69897	-0.29327	24 h down vs Post	-0.02981	24 h down vs Post	7.42331	0.525882	0.425052	1
502055	cg05638032	FGFR1	MAPK signaling pathway			0.00831864	0.00621028	3.31122	0.544992	Post up vs Baseline	0.0906674	Post up vs Baseline	0.453439	0.774827	0.127528	24 h up vs Baseline	0.0220715	24 h up vs Baseline	0.0090807	-0.417464	9.64997	-3.10644	-0.417464	24 h down vs Post	-0.0685959	24 h down vs Post	7.32936	0.794199	0.650152	1
11654	cg25085969	FGF18	MAPK signaling pathway		Island	0.00893155	0.00561098	-3.36606	-0.192229	Post down vs Baseline	-0.00985362	Post down vs Baseline	0.00408492	-3.53812	-0.202056	24 h down vs Baseline	-0.0103758	24 h down vs Baseline	0.83663	-0.0098263	0.0444094	-0.210735	-0.0098263	24 h down vs Post	-0.000522196	24 h down vs Post	7.17235	0.0935661	0.0782723	1
550227	cg24275501	CACNA1C	MAPK signaling pathway			0.00896308	0.0091757	3.10084	0.404092	Post up vs Baseline	0.0242411	Post up vs Baseline	0.661489	0.44892	0.0585019	24 h up vs Baseline	0.00433624	24 h up vs Baseline	0.00698326	-0.345591	10.549	-3.24792	-0.345591	24 h down vs Post	-0.0199048	24 h down vs Post	7.16462	0.486695	0.407582	1
143224	ch.1.3651949R	PLA2G4A	MAPK signaling pathway			0.00993751	0.00359228	3.60808	0.412032	Post up vs Baseline	0.0182986	Post up vs Baseline	0.00923427	3.09741	0.353716	24 h up vs Baseline	0.015621	24 h up vs Baseline	0.543399	-0.0583163	0.391166	-0.625432	-0.0583163	24 h down vs Post	-0.00267763	24 h down vs Post	6.94012	0.362024	0.312984	1
315962	cg03104467	CACNA1E	MAPK signaling pathway			0.00996575	0.00336268	-3.6441	-0.302869	Post down vs Baseline	-0.0197757	Post down vs Baseline	0.087924	-1.8576	-0.154389	24 h down vs Baseline	-0.00954079	24 h down vs Baseline	0.0491834	0.14848	4.78737	2.18801	0.14848	24 h up vs Post	0.010235	24 h up vs Post	6.934	0.19159	0.165783	1
273098	cg10341516	FGFR1	MAPK signaling pathway	Unclassified	Island	0.0100234	0.0077549	3.19143	0.316058	Post up vs Baseline	0.00857988	Post up vs Baseline	0.00397348	3.55316	0.351882	24 h up vs Baseline	0.00964236	24 h up vs Baseline	0.665626	0.0358235	0.196275	0.443029	0.0358235	24 h up vs Post	0.00106248	24 h up vs Post	6.92157	0.271536	0.235383	1
564607	cg11176053	ANGPT2	MAPK signaling pathway		N_Shelf	0.0107782	0.00815308	3.16446	1.04535	Post up vs Baseline	0.135661	Post up vs Baseline	0.49036	0.711524	0.235045	24 h up vs Baseline	0.0239515	24 h up vs Baseline	0.0109803	-0.810301	9.02533	-3.00422	-0.810301	24 h down vs Post	-0.11171	24 h down vs Post	6.76615	2.9534	2.61898	1
6815	cg12364324	FGF18	MAPK signaling pathway		Island	0.010877	0.00332231	3.6507	0.265278	Post up vs Baseline	0.00585094	Post up vs Baseline	0.0180177	2.73741	0.198913	24 h up vs Baseline	0.00427653	24 h up vs Baseline	0.285224	-0.0663643	1.25115	-1.11855	-0.0663643	24 h down vs Post	-0.00157441	24 h down vs Post	6.74676	0.142497	0.126725	1
314767	cg04046427	PPP3CB	MAPK signaling pathway	Promoter_Associated	N_Shore	0.0109449	0.00519841	3.40737	2.36464	Post up vs Baseline	0.0643086	Post up vs Baseline	0.00649217	3.28726	2.28128	24 h up vs Baseline	0.0591812	24 h up vs Baseline	0.88549	-0.083355	0.0216404	-0.147107	-0.083355	24 h down vs Post	-0.00512737	24 h down vs Post	6.73354	12.9716	11.5585	1
172929	cg16568360	TAOK2	MAPK signaling pathway	Unclassified_Cell_type_specific	S_Shore	0.0111214	0.0032733	3.65881	0.244884	Post up vs Baseline	0.0395167	Post up vs Baseline	0.036292	2.35634	0.15771	24 h up vs Baseline	0.0252272	24 h up vs Baseline	0.136652	-0.0871745	2.54466	-1.5952	-0.0871745	24 h down vs Post	-0.0142895	24 h down vs Post	6.69964	0.120047	0.107511	1
807727	cg06582426	NTF3	MAPK signaling pathway		N_Shore	0.0111852	0.00620097	-3.31203	-0.275301	Post down vs Baseline	-0.00979935	Post down vs Baseline	0.00563193	-3.36404	-0.279623	24 h down vs Baseline	-0.0100712	24 h down vs Baseline	0.950262	-0.00432285	0.00405701	-0.0636947	-0.00432285	24 h down vs Post	-0.000271837	24 h down vs Post	6.68753	0.18482	0.16582	1
127018	cg22788485	RPS6KA4	MAPK signaling pathway		Island	0.0113384	0.00438476	3.49964	0.397931	Post up vs Baseline	0.00833855	Post up vs Baseline	0.144248	1.56206	0.177616	24 h up vs Baseline	0.00392077	24 h up vs Baseline	0.0352057	-0.220315	5.63135	-2.37305	-0.220315	24 h down vs Post	-0.00441778	24 h down vs Post	6.6588	0.344369	0.310299	1
420001	cg17291699	DUSP9	MAPK signaling pathway	Unclassified_Cell_type_specific	S_Shore	0.0116005	0.00773622	3.19273	0.518765	Post up vs Baseline	0.0272232	Post up vs Baseline	0.0050277	3.42545	0.556579	24 h up vs Baseline	0.0280011	24 h up vs Baseline	0.780484	0.0378135	0.0812396	0.285026	0.0378135	24 h up vs Post	0.000777929	24 h up vs Post	6.61067	0.698109	0.63362	1
539234	cg27079563	MAX	MAPK signaling pathway	Promoter_Associated	S_Shore	0.0116671	0.0034502	3.63008	0.619724	Post up vs Baseline	0.0161977	Post up vs Baseline	0.0391091	2.31516	0.395241	24 h up vs Baseline	0.00993137	24 h up vs Baseline	0.133275	-0.224483	2.59355	-1.61045	-0.224483	24 h down vs Post	-0.00626633	24 h down vs Post	6.59865	0.76927	0.69948	1
501088	cg19786084	CACNG4	MAPK signaling pathway	Unclassified_Cell_type_specific	Island	0.0118905	0.00361249	-3.60502	-0.259946	Post down vs Baseline	-0.00657841	Post down vs Baseline	0.0206661	-2.66327	-0.19204	24 h down vs Baseline	-0.00501431	24 h down vs Baseline	0.271203	0.0679061	1.33033	1.1534	0.0679061	24 h up vs Post	0.0015641	24 h up vs Post	6.55889	0.136408	0.124785	1
409541	cg22859370	GNA12	MAPK signaling pathway		S_Shelf	0.0118983	0.0079244	-3.17978	-0.3048	Post down vs Baseline	-0.0216126	Post down vs Baseline	0.00515689	-3.41171	-0.327032	24 h down vs Baseline	-0.0232199	24 h down vs Baseline	0.781209	-0.0222319	0.0806884	-0.284057	-0.0222319	24 h down vs Post	-0.00160732	24 h down vs Post	6.55752	0.24101	0.220519	1
59963	cg21042539	FGFR4	MAPK signaling pathway	Unclassified	Island	0.0122183	0.00933065	3.09182	0.357838	Post up vs Baseline	0.0124949	Post up vs Baseline	0.00485298	3.44461	0.398668	24 h up vs Baseline	0.0138828	24 h up vs Baseline	0.673348	0.0408306	0.18669	0.432076	0.0408306	24 h up vs Post	0.0013879	24 h up vs Post	6.5021	0.348382	0.32148	1
668837	cg08543849	EPHA2	MAPK signaling pathway		N_Shelf	0.012954	0.00383971	3.57179	0.317457	Post up vs Baseline	0.029629	Post up vs Baseline	0.0318284	2.42835	0.215829	24 h up vs Baseline	0.0204997	24 h up vs Baseline	0.186708	-0.101628	1.9612	-1.40043	-0.101628	24 h down vs Post	-0.00912932	24 h down vs Post	6.38086	0.201622	0.189587	1
664388	cg13698224	NTRK2	MAPK signaling pathway			0.0131619	0.0039726	3.55328	0.575938	Post up vs Baseline	0.084659	Post up vs Baseline	0.0506806	2.17126	0.351931	24 h up vs Baseline	0.0536161	24 h up vs Baseline	0.116305	-0.224007	2.86498	-1.69263	-0.224007	24 h down vs Post	-0.0310429	24 h down vs Post	6.34805	0.667103	0.630527	1
223038	cg05678500	STK4	MAPK signaling pathway	Unclassified		0.0132498	0.00678477	3.26348	0.48298	Post up vs Baseline	0.0797798	Post up vs Baseline	0.285979	1.11671	0.165268	24 h up vs Baseline	0.0262786	24 h up vs Baseline	0.0220066	-0.317712	6.91289	-2.62924	-0.317712	24 h down vs Post	-0.0535012	24 h down vs Post	6.33435	0.554958	0.525665	1
52565	cg27260738	MAP3K7	MAPK signaling pathway	Promoter_Associated	Island	0.0147876	0.0089661	3.11328	0.272849	Post up vs Baseline	0.0103295	Post up vs Baseline	0.390845	0.890223	0.0780195	24 h up vs Baseline	0.00274218	24 h up vs Baseline	0.0185159	-0.194829	7.41295	-2.72267	-0.194829	24 h down vs Post	-0.00758737	24 h down vs Post	6.11068	0.187741	0.18434	1
513021	cg08128827	CACNA1D	MAPK signaling pathway			0.0149464	0.00648159	3.28814	0.437851	Post up vs Baseline	0.0259739	Post up vs Baseline	0.0098374	3.06336	0.407919	24 h up vs Baseline	0.0242712	24 h up vs Baseline	0.78777	-0.0299319	0.0757893	-0.275298	-0.0299319	24 h down vs Post	-0.00170273	24 h down vs Post	6.08913	0.431884	0.425561	1
162363	cg22490420	PLA2G4F	MAPK signaling pathway			0.0149903	0.00476348	3.4547	0.334361	Post up vs Baseline	0.0384687	Post up vs Baseline	0.0756466	1.94452	0.188199	24 h up vs Baseline	0.0220098	24 h up vs Baseline	0.0891432	-0.146162	3.42098	-1.84959	-0.146162	24 h down vs Post	-0.0164589	24 h down vs Post	6.08323	0.227932	0.224813	1
780100	cg12520249	MAPK10	MAPK signaling pathway			0.0158528	0.00532515	-3.39434	-0.273361	Post down vs Baseline	-0.0199884	Post down vs Baseline	0.10048	-1.77947	-0.143308	24 h down vs Baseline	-0.0100342	24 h down vs Baseline	0.0713771	0.130053	3.91171	1.9778	0.130053	24 h up vs Post	0.0099542	24 h up vs Post	5.97109	0.154909	0.155659	1
122992	cg13443842	CACNA1C	MAPK signaling pathway	Unclassified_Cell_type_specific	N_Shore	0.016377	0.00508129	-3.41971	-0.227024	Post down vs Baseline	-0.00250025	Post down vs Baseline	0.0658849	-2.02344	-0.13433	24 h down vs Baseline	-0.00153411	24 h down vs Baseline	0.112958	0.0926941	2.92436	1.71008	0.0926941	24 h up vs Post	0.000966139	24 h up vs Post	5.90636	0.104123	0.105773	1
493537	cg21798630	IL1RAP	MAPK signaling pathway			0.0163953	0.00712647	-3.23698	-0.328032	Post down vs Baseline	-0.0270342	Post down vs Baseline	0.0107096	-3.01765	-0.305806	24 h down vs Baseline	-0.0252637	24 h down vs Baseline	0.792785	0.0222263	0.0721561	0.268619	0.0222263	24 h up vs Post	0.00177055	24 h up vs Post	5.90414	0.242533	0.246471	1
400620	cg15097499	MAP3K4	MAPK signaling pathway	Gene_Associated		0.0164542	0.0054444	3.38236	0.314007	Post up vs Baseline	0.0146846	Post up vs Baseline	0.095132	1.8116	0.168183	24 h up vs Baseline	0.00827562	24 h up vs Baseline	0.0784257	-0.145823	3.70089	-1.92377	-0.145823	24 h down vs Post	-0.00640899	24 h down vs Post	5.89703	0.203298	0.206848	1
63682	cg17283139	DUSP10	MAPK signaling pathway	Promoter_Associated	N_Shore	0.0171913	0.00926907	3.09539	0.352415	Post up vs Baseline	0.0266965	Post up vs Baseline	0.337444	0.99915	0.113755	24 h up vs Baseline	0.00774076	24 h up vs Baseline	0.0246653	-0.23866	6.59132	-2.56736	-0.23866	24 h down vs Post	-0.0189557	24 h down vs Post	5.81045	0.301265	0.311093	1
394070	cg15962538	AKT3	MAPK signaling pathway			0.0176508	0.00533587	-3.39325	-0.296244	Post down vs Baseline	-0.0186773	Post down vs Baseline	0.0464102	-2.22034	-0.193844	24 h down vs Baseline	-0.0117833	24 h down vs Baseline	0.176412	0.102399	2.06357	1.43651	0.102399	24 h up vs Post	0.00689398	24 h up vs Post	5.75864	0.175569	0.182927	1
449673	cg25691643	IKBKB	MAPK signaling pathway			0.0178976	0.00786412	3.1839	0.651981	Post up vs Baseline	0.089098	Post up vs Baseline	0.230096	1.26439	0.258915	24 h up vs Baseline	0.0365398	24 h up vs Baseline	0.0366524	-0.393066	5.52675	-2.3509	-0.393066	24 h down vs Post	-0.0525581	24 h down vs Post	5.73146	0.961341	1.00638	1
800393	cg17395800	CACNA1F	MAPK signaling pathway	Unclassified_Cell_type_specific	S_Shore	0.0179189	0.00893377	3.11522	0.541793	Post up vs Baseline	0.0622578	Post up vs Baseline	0.297215	1.08977	0.18953	24 h up vs Baseline	0.0218761	24 h up vs Baseline	0.028923	-0.352263	6.15369	-2.48066	-0.352263	24 h down vs Post	-0.0403817	24 h down vs Post	5.72913	0.693168	0.72594	1
269861	cg27200714	PRKCA	MAPK signaling pathway	Promoter_Associated		0.0185531	0.00890152	3.11717	0.478001	Post up vs Baseline	0.0346784	Post up vs Baseline	0.0106101	3.02267	0.46351	24 h up vs Baseline	0.0322256	24 h up vs Baseline	0.909776	-0.0144908	0.0133948	-0.115736	-0.0144908	24 h down vs Post	-0.00245284	24 h down vs Post	5.66134	0.532496	0.56435	1
309558	cg01113710	CACNA2D4	MAPK signaling pathway		S_Shelf	0.0186379	0.00601416	3.32856	0.355659	Post up vs Baseline	0.0607532	Post up vs Baseline	0.0868188	1.86496	0.199272	24 h up vs Baseline	0.0342967	24 h up vs Baseline	0.0982737	-0.156387	3.21318	-1.79253	-0.156387	24 h down vs Post	-0.0264565	24 h down vs Post	5.65248	0.25814	0.274011	1
246490	cg07092057	DDIT3	MAPK signaling pathway	Promoter_Associated	N_Shore	0.0189887	0.00667774	3.27205	0.50283	Post up vs Baseline	0.0153018	Post up vs Baseline	0.126805	1.64063	0.252123	24 h up vs Baseline	0.00741387	24 h up vs Baseline	0.0688871	-0.250707	3.99231	-1.99808	-0.250707	24 h down vs Post	-0.0078879	24 h down vs Post	5.61633	0.530535	0.566778	1
762258	cg07285675	TGFBR2	MAPK signaling pathway			0.0194123	0.00781553	-3.18723	-0.377945	Post down vs Baseline	-0.0242934	Post down vs Baseline	0.0141939	-2.86603	-0.339857	24 h down vs Baseline	-0.0219151	24 h down vs Baseline	0.700932	0.0380882	0.154754	0.393388	0.0380882	24 h up vs Post	0.00237829	24 h up vs Post	5.57369	0.313496	0.337474	1
660490	cg06543365	RPS6KA2	MAPK signaling pathway			0.0203471	0.00647525	-3.28867	-0.407996	Post down vs Baseline	-0.0252183	Post down vs Baseline	0.0813678	-1.90253	-0.23603	24 h down vs Baseline	-0.0141321	24 h down vs Baseline	0.115328	0.171967	2.88209	1.69767	0.171967	24 h up vs Post	0.0110862	24 h up vs Post	5.48332	0.337579	0.369389	1
719950	cg25295063	GADD45B	MAPK signaling pathway	Promoter_Associated	Island	0.0213554	0.00660567	-3.27791	-0.437398	Post down vs Baseline	-0.0148103	Post down vs Baseline	0.0639002	-2.0408	-0.272321	24 h down vs Baseline	-0.00942456	24 h down vs Baseline	0.155626	0.165077	2.29564	1.51514	0.165077	24 h up vs Post	0.0053857	24 h up vs Post	5.39113	0.383972	0.427338	1
603602	cg04902729	CACNA1E	MAPK signaling pathway		Island	0.0215815	0.00707455	3.24092	0.461731	Post up vs Baseline	0.0180323	Post up vs Baseline	0.0976246	1.79643	0.255936	24 h up vs Baseline	0.00905196	24 h up vs Baseline	0.102256	-0.205796	3.12984	-1.76913	-0.205796	24 h down vs Post	-0.00898036	24 h down vs Post	5.37115	0.436083	0.487139	1
321713	cg07159858	FOS	MAPK signaling pathway	Promoter_Associated	Island	0.0227619	0.00699856	3.24674	0.415323	Post up vs Baseline	0.0101466	Post up vs Baseline	0.0511905	2.16566	0.277031	24 h up vs Baseline	0.00623576	24 h up vs Baseline	0.210154	-0.138292	1.75311	-1.32405	-0.138292	24 h down vs Post	-0.00391079	24 h down vs Post	5.27067	0.344987	0.392724	1
234498	cg17049682	NGFR	MAPK signaling pathway		N_Shore	0.0231363	0.00880441	3.12307	0.52219	Post up vs Baseline	0.0368947	Post up vs Baseline	0.173586	1.44672	0.241898	24 h up vs Baseline	0.0179563	24 h up vs Baseline	0.0625285	-0.280292	4.21522	-2.0531	-0.280292	24 h down vs Post	-0.0189384	24 h down vs Post	5.24007	0.58599	0.670972	1
211550	cg21492365	RASA2	MAPK signaling pathway			0.0247438	0.00767021	-3.19735	-0.271571	Post down vs Baseline	-0.0179468	Post down vs Baseline	0.0487281	-2.19319	-0.186282	24 h down vs Baseline	-0.0118409	24 h down vs Baseline	0.242327	0.0852892	1.51249	1.22983	0.0852892	24 h up vs Post	0.00610588	24 h up vs Post	5.11493	0.1476	0.173141	1
495019	cg04472547	PPM1B	MAPK signaling pathway	Promoter_Associated	Island	0.0272826	0.00885006	-3.12029	-0.246388	Post down vs Baseline	-0.00689158	Post down vs Baseline	0.0959433	-1.80663	-0.142657	24 h down vs Baseline	-0.00414157	24 h down vs Baseline	0.133614	0.103731	2.58857	1.6089	0.103731	24 h up vs Post	0.00275001	24 h up vs Post	4.93546	0.123094	0.149645	1
769385	cg05074535	PPP3CA	MAPK signaling pathway			0.0274056	0.00854514	-3.13917	-0.207665	Post down vs Baseline	-0.00950538	Post down vs Baseline	0.057327	-2.10214	-0.139063	24 h down vs Baseline	-0.00613721	24 h down vs Baseline	0.228125	0.0686026	1.61314	1.2701	0.0686026	24 h up vs Post	0.00336817	24 h up vs Post	4.92726	0.0862511	0.105029	1
318590	cg04555771	CACNA2D2	MAPK signaling pathway	Unclassified_Cell_type_specific	N_Shore	0.0277893	0.0086884	3.13021	0.210716	Post up vs Baseline	0.0308348	Post up vs Baseline	0.0650688	2.03052	0.136688	24 h up vs Baseline	0.0198687	24 h up vs Baseline	0.202916	-0.074028	1.81399	-1.34684	-0.074028	24 h down vs Post	-0.0109661	24 h down vs Post	4.90197	0.0888546	0.108758	1
103899	cg09933065	FLNA	MAPK signaling pathway	Promoter_Associated	Island	0.0278122	0.00889149	3.11777	0.199242	Post up vs Baseline	0.00314755	Post up vs Baseline	0.0864941	1.86713	0.11932	24 h up vs Baseline	0.00183014	24 h up vs Baseline	0.151521	-0.0799225	2.34615	-1.53172	-0.0799225	24 h down vs Post	-0.00131741	24 h down vs Post	4.90047	0.0800519	0.0980132	1

## Sheet: 2c
KEGG Pathways_Axon guidance_Main effect TIME, p = 0.01_Contrast Post v Baseline_4952 CpG list
Column #	Probeset ID	Gene Symbol	GO Function	Regulatory_Feature_Group	Relation_to_UCSC_CpG_Island	p-value(Time)	p-value(Post vs. Baseline)	T(Post vs. Baseline)	Difference(Post vs. Baseline)	Difference(Post vs. Baseline) (Description)	Beta Difference(Post vs. Baseline)	Beta Difference(Post vs. Baseline) (Description)	p-value(24 h vs. Baseline)	T(24 h vs. Baseline)	Difference(24 h vs. Baseline)	Difference(24 h vs. Baseline) (Description)	Beta Difference(24 h vs. Baseline)	Beta Difference(24 h vs. Baseline) (Description)	p-value(24 h vs. Post)	Estimate(24 h vs. Post)	F(24 h vs. Post)	T(24 h vs. Post)	Difference(24 h vs. Post)	Difference(24 h vs. Post) (Description)	Beta Difference(24 h vs. Post)	Beta Difference(24 h vs. Post) (Description)	F(Time)	SS(Time)	SS(Error)	F(Error)
295008	cg26209005	PLXNA4	Axon guidance		Island	3.46068e-05	5.98065e-05	-6.02526	-0.720211	Post down vs Baseline	-0.0475462	Post down vs Baseline	0.417541	-0.83961	-0.10036	24 h down vs Baseline	-0.00727435	24 h down vs Baseline	3.65835e-05	0.619851	40.3365	6.3511	0.619851	24 h up vs Post	0.0402719	24 h up vs Post	27.2372	1.55665	0.342909	1
235914	cg17055591	PLXNA2	Axon guidance			0.000131736	0.000705032	-4.51736	-0.301627	Post down vs Baseline	-0.0167378	Post down vs Baseline	3.35133e-05	-6.41024	-0.428016	24 h down vs Baseline	-0.0245254	24 h down vs Baseline	0.0388874	-0.126389	5.37448	-2.31829	-0.126389	24 h down vs Post	-0.00778756	24 h down vs Post	20.5991	0.36735	0.107	1
321875	cg01341460	PRKCA	Axon guidance			0.000172716	0.000556291	4.65433	0.372502	Post up vs Baseline	0.0584793	Post up vs Baseline	0.989993	0.0128066	0.00102496	24 h up vs Baseline	-2.87692e-05	24 h down vs Baseline	0.000101557	-0.371477	32.3155	-5.68468	-0.371477	24 h down vs Post	-0.0585081	24 h down vs Post	19.4251	0.497699	0.153729	1
781621	cg09244660	NCK1	Axon guidance	Unclassified_Cell_type_specific		0.000657394	0.00355384	3.61394	0.366267	Post up vs Baseline	0.0626246	Post up vs Baseline	0.600482	-0.537897	-0.054515	24 h down vs Baseline	-0.00944779	24 h down vs Baseline	0.000268437	-0.420782	25.8566	-5.08494	-0.420782	24 h down vs Post	-0.0720724	24 h down vs Post	14.3476	0.589486	0.246516	1
198634	cg05454901	PLXNA4	Axon guidance			0.000882251	0.000259769	5.1047	0.415978	Post up vs Baseline	0.0455062	Post up vs Baseline	0.0165285	2.78396	0.226863	24 h up vs Baseline	0.0257069	24 h up vs Baseline	0.0148331	-0.189115	8.0787	-2.84231	-0.189115	24 h down vs Post	-0.0197993	24 h down vs Post	13.374	0.35524	0.159372	1
127509	cg11723848	UNC5C	Axon guidance	Unclassified_Cell_type_specific	Island	0.00114591	0.000315868	4.98748	0.343219	Post up vs Baseline	0.00434487	Post up vs Baseline	0.0115968	2.97482	0.204716	24 h up vs Baseline	0.00245303	24 h up vs Baseline	0.0297654	-0.138503	6.07617	-2.46499	-0.138503	24 h down vs Post	-0.00189184	24 h down vs Post	12.5478	0.23769	0.113656	1
179738	cg12479660	SEMA3B	Axon guidance			0.00181229	0.00162099	4.04632	0.398181	Post up vs Baseline	0.0580817	Post up vs Baseline	0.399974	0.872658	0.0858745	24 h up vs Baseline	0.0126825	24 h up vs Baseline	0.00216059	-0.312306	15.1082	-3.88693	-0.312306	24 h down vs Post	-0.0453991	24 h down vs Post	11.1836	0.433192	0.232408	1
293705	cg13316650	PARD6G	Axon guidance			0.00189621	0.000532172	-4.6801	-0.41698	Post down vs Baseline	-0.0166181	Post down vs Baseline	0.00473526	-3.45792	-0.308088	24 h down vs Baseline	-0.0119067	24 h down vs Baseline	0.160262	0.108892	2.24059	1.49686	0.108892	24 h up vs Post	0.00471149	24 h up vs Post	11.0544	0.351007	0.190516	1
659022	cg09326762	GNAI2	Axon guidance			0.00245932	0.00679676	3.26252	0.467185	Post up vs Baseline	0.0739193	Post up vs Baseline	0.856976	-0.184144	-0.0263689	24 h down vs Baseline	-0.00471574	24 h down vs Baseline	0.00118619	-0.493554	17.8193	-4.22129	-0.493554	24 h down vs Post	-0.078635	24 h down vs Post	10.3311	0.847378	0.492132	1
703462	cg20025238	SMO	Axon guidance		S_Shore	0.00273095	0.00264732	3.77505	0.205264	Post up vs Baseline	0.0342877	Post up vs Baseline	0.488544	0.714568	0.0388538	24 h up vs Baseline	0.00645036	24 h up vs Baseline	0.00277951	-0.16641	14.0498	-3.74831	-0.16641	24 h down vs Post	-0.0278373	24 h down vs Post	10.0484	0.118833	0.0709564	1
670299	cg12592179	RYK	Axon guidance			0.00273244	0.00505414	-3.42261	-0.219576	Post down vs Baseline	-0.010142	Post down vs Baseline	0.903282	-0.124111	-0.00796227	24 h down vs Baseline	-8.8642e-05	24 h down vs Baseline	0.00164002	0.211614	16.3202	4.03982	0.211614	24 h up vs Post	0.0100534	24 h up vs Post	10.047	0.165405	0.0987794	1
809100	cg15288802	NTNG1	Axon guidance		N_Shore	0.00285771	0.00990584	3.05963	0.373801	Post up vs Baseline	0.0267678	Post up vs Baseline	0.714384	-0.374752	-0.0457842	24 h down vs Baseline	-0.00237152	24 h down vs Baseline	0.00121831	-0.419585	17.6925	-4.20624	-0.419585	24 h down vs Post	-0.0291393	24 h down vs Post	9.92752	0.592712	0.358223	1
228736	cg16061460	SEMA4D	Axon guidance			0.00390484	0.004466	-3.48968	-0.265072	Post down vs Baseline	-0.0253026	Post down vs Baseline	0.632084	-0.49129	-0.0373178	24 h down vs Baseline	-0.00338574	24 h down vs Baseline	0.00319373	0.227754	13.4855	3.67226	0.227754	24 h up vs Post	0.0219168	24 h up vs Post	9.11996	0.210479	0.138474	1
110677	cg25322645	PARD3	Axon guidance	Unclassified_Cell_type_specific	Island	0.00407165	0.0055175	3.37514	0.415352	Post up vs Baseline	0.00479004	Post up vs Baseline	0.00129831	4.17049	0.513229	24 h up vs Baseline	0.00601367	24 h up vs Baseline	0.349236	0.0978771	0.948866	0.974097	0.0978771	24 h up vs Post	0.00122363	24 h up vs Post	9.01491	0.546098	0.363463	1
334048	cg11076280	PRKCA	Axon guidance			0.00459943	0.00659059	3.27914	0.434725	Post up vs Baseline	0.0710144	Post up vs Baseline	0.798779	0.260653	0.0345556	24 h up vs Baseline	0.00527015	24 h up vs Baseline	0.00305314	-0.40017	13.6669	-3.69688	-0.40017	24 h down vs Post	-0.0657442	24 h down vs Post	8.71298	0.612542	0.421813	1
728891	cg15655521	GNAI2	Axon guidance	Promoter_Associated		0.00461558	0.00180777	3.98566	0.455391	Post up vs Baseline	0.00932029	Post up vs Baseline	0.10793	1.73717	0.198485	24 h up vs Baseline	0.00380095	24 h up vs Baseline	0.0174781	-0.256906	7.58354	-2.75382	-0.256906	24 h down vs Post	-0.00551934	24 h down vs Post	8.70438	0.454534	0.313314	1
736064	cg20154207	PARD3	Axon guidance			0.00485402	0.00151834	-4.08282	-0.314386	Post down vs Baseline	-0.0210335	Post down vs Baseline	0.0482867	-2.19827	-0.169271	24 h down vs Baseline	-0.0107473	24 h down vs Baseline	0.0396126	0.145115	5.3273	2.3081	0.145115	24 h up vs Post	0.0102862	24 h up vs Post	8.58146	0.20353	0.142304	1
389688	cg02808797	PLXNA2	Axon guidance	Promoter_Associated	S_Shore	0.00488787	0.00917149	3.10108	0.400298	Post up vs Baseline	0.00993034	Post up vs Baseline	0.98089	0.0244575	0.00315706	24 h up vs Baseline	0.000352005	24 h up vs Baseline	0.00268114	-0.397141	14.1985	-3.76808	-0.397141	24 h down vs Post	-0.00957833	24 h down vs Post	8.56458	0.570829	0.3999	1
275199	cg13043547	PAK6	Axon guidance			0.00499621	0.00660232	3.27818	0.27436	Post up vs Baseline	0.0129624	Post up vs Baseline	0.755856	0.318128	0.026625	24 h up vs Baseline	0.00108219	24 h up vs Baseline	0.00348051	-0.247735	13.1429	-3.62531	-0.247735	24 h down vs Post	-0.0118802	24 h down vs Post	8.51146	0.238473	0.168107	1
165956	cg26625290	ARHGEF12	Axon guidance	Unclassified	Island	0.00554794	0.00157215	4.06338	0.394511	Post up vs Baseline	0.0115764	Post up vs Baseline	0.0217359	2.63594	0.255922	24 h up vs Baseline	0.00710985	24 h up vs Baseline	0.105933	-0.138589	3.05636	-1.74825	-0.138589	24 h down vs Post	-0.00446652	24 h down vs Post	8.26032	0.311459	0.226233	1
715004	cg05899618	GDF7	Axon guidance		Island	0.00618087	0.00599667	-3.33013	-0.343482	Post down vs Baseline	-0.00896934	Post down vs Baseline	0.581509	-0.566479	-0.0584287	24 h down vs Baseline	-0.00171957	24 h down vs Baseline	0.00542018	0.285053	11.4566	3.38477	0.285053	24 h up vs Post	0.00724977	24 h up vs Post	8.00586	0.340685	0.255327	1
160310	cg25804065	NCK2	Axon guidance	Promoter_Associated	N_Shore	0.006586	0.00278527	3.74718	0.314798	Post up vs Baseline	0.00913684	Post up vs Baseline	0.151132	1.53331	0.128812	24 h up vs Baseline	0.00352738	24 h up vs Baseline	0.0189055	-0.185986	7.35182	-2.71142	-0.185986	24 h down vs Post	-0.00560946	24 h down vs Post	7.85844	0.221847	0.169382	1
90981	cg08664617	EFNA4	Axon guidance	Promoter_Associated	Island	0.00744541	0.00281397	3.74156	0.436305	Post up vs Baseline	0.00689296	Post up vs Baseline	0.11629	1.6927	0.197387	24 h up vs Baseline	0.00280985	24 h up vs Baseline	0.027442	-0.238918	6.29669	-2.50932	-0.238918	24 h down vs Post	-0.00408311	24 h down vs Post	7.57802	0.412184	0.326352	1
261803	cg02765535	NTN4	Axon guidance			0.00819061	0.00300606	3.70538	0.424211	Post up vs Baseline	0.0609638	Post up vs Baseline	0.0074256	3.21481	0.368048	24 h up vs Baseline	0.0529407	24 h up vs Baseline	0.559136	-0.0561629	0.360988	-0.600823	-0.0561629	24 h down vs Post	-0.00802312	24 h down vs Post	7.36386	0.386067	0.314564	1
206686	cg17215706	ROBO3	Axon guidance	Unclassified	N_Shore	0.00870009	0.00909092	-3.10583	-0.404759	Post down vs Baseline	-0.0375945	Post down vs Baseline	0.00300302	-3.70594	-0.482966	24 h down vs Baseline	-0.0460534	24 h down vs Baseline	0.476475	-0.0782067	0.540184	-0.734972	-0.0782067	24 h down vs Post	-0.00845894	24 h down vs Post	7.23012	0.491183	0.407614	1
546245	cg26186177	EPHA4	Axon guidance	Promoter_Associated	Island	0.00907044	0.00298994	3.70833	0.366078	Post up vs Baseline	0.00982416	Post up vs Baseline	0.0773164	1.93197	0.19072	24 h up vs Baseline	0.00482565	24 h up vs Baseline	0.0502899	-0.175358	4.73316	-2.17558	-0.175358	24 h down vs Post	-0.00499851	24 h down vs Post	7.13852	0.278265	0.233885	1
88366	cg13658231	EFNB3	Axon guidance	Unclassified_Cell_type_specific	N_Shore	0.00913829	0.00431292	3.50861	0.402203	Post up vs Baseline	0.00600385	Post up vs Baseline	0.00551234	3.37565	0.386961	24 h up vs Baseline	0.00584056	24 h up vs Baseline	0.873349	-0.015242	0.026519	-0.162846	-0.015242	24 h down vs Post	-0.000163286	24 h down vs Post	7.12221	0.374364	0.315378	1
398923	cg06680024	PLXNB2	Axon guidance		Island	0.00913837	0.0026696	3.77045	0.264565	Post up vs Baseline	0.0369579	Post up vs Baseline	0.0342149	2.38872	0.167612	24 h up vs Baseline	0.0237585	24 h up vs Baseline	0.116375	-0.096953	2.86376	-1.69227	-0.096953	24 h down vs Post	-0.0131994	24 h down vs Post	7.12219	0.140265	0.118165	1
2027	cg05116694	ABLIM2	Axon guidance			0.00949402	0.00312171	-3.68473	-0.337973	Post down vs Baseline	-0.00731523	Post down vs Baseline	0.0114029	-2.98389	-0.27369	24 h down vs Baseline	-0.00591349	24 h down vs Baseline	0.40752	0.0642824	0.736756	0.858345	0.0642824	24 h up vs Post	0.00140174	24 h up vs Post	7.03896	0.236876	0.201913	1
256777	cg22916251	SSH1	Axon guidance			0.0106196	0.00335796	-3.64487	-0.266091	Post down vs Baseline	-0.01219	Post down vs Baseline	0.066912	-2.01464	-0.147077	24 h down vs Baseline	-0.00644823	24 h down vs Baseline	0.0690643	0.119013	3.98646	1.99661	0.119013	24 h up vs Post	0.00574175	24 h up vs Post	6.79774	0.144917	0.127911	1
314767	cg04046427	PPP3CB	Axon guidance	Promoter_Associated	N_Shore	0.0109449	0.00519841	3.40737	2.36464	Post up vs Baseline	0.0643086	Post up vs Baseline	0.00649217	3.28726	2.28128	24 h up vs Baseline	0.0591812	24 h up vs Baseline	0.88549	-0.083355	0.0216404	-0.147107	-0.083355	24 h down vs Post	-0.00512737	24 h down vs Post	6.73354	12.9716	11.5585	1
245523	cg26150982	PLXNA2	Axon guidance	Unclassified_Cell_type_specific		0.0112807	0.00530193	-3.3967	-0.248613	Post down vs Baseline	-0.013383	Post down vs Baseline	0.0067669	-3.2649	-0.238966	24 h down vs Baseline	-0.0128256	24 h down vs Baseline	0.874445	0.00964693	0.0260578	0.161424	0.00964693	24 h up vs Post	0.000557433	24 h up vs Post	6.66957	0.142919	0.128571	1
15272	cg16073349	CAMK2B	Axon guidance		S_Shore	0.0124499	0.00384959	3.5704	0.235301	Post up vs Baseline	0.0102985	Post up vs Baseline	0.0611716	2.06551	0.136124	24 h up vs Baseline	0.00572726	24 h up vs Baseline	0.0901419	-0.0991768	3.397	-1.8431	-0.0991768	24 h down vs Post	-0.00457121	24 h down vs Post	6.46302	0.112282	0.104238	1
82418	cg23475109	SEMA4C	Axon guidance		Island	0.0126913	0.00578701	-3.34936	-0.273333	Post down vs Baseline	-0.00457436	Post down vs Baseline	0.0078627	-3.18399	-0.259838	24 h down vs Baseline	-0.00436346	24 h down vs Baseline	0.842896	0.013495	0.0410184	0.20253	0.013495	24 h up vs Post	0.000210901	24 h up vs Post	6.42321	0.171109	0.159835	1
668837	cg08543849	EPHA2	Axon guidance		N_Shelf	0.012954	0.00383971	3.57179	0.317457	Post up vs Baseline	0.029629	Post up vs Baseline	0.0318284	2.42835	0.215829	24 h up vs Baseline	0.0204997	24 h up vs Baseline	0.186708	-0.101628	1.9612	-1.40043	-0.101628	24 h down vs Post	-0.00912932	24 h down vs Post	6.38086	0.201622	0.189587	1
664764	cg00012194	PLXNB2	Axon guidance		Island	0.01377	0.00451106	-3.48423	-0.272326	Post down vs Baseline	-0.0314775	Post down vs Baseline	0.086245	-1.86881	-0.146065	24 h down vs Baseline	-0.0163132	24 h down vs Baseline	0.0712932	0.12626	3.91437	1.97848	0.12626	24 h up vs Post	0.0151642	24 h up vs Post	6.25544	0.152856	0.146614	1
685340	cg26833096	EPHB4	Axon guidance		Island	0.0138005	0.00410326	-3.53569	-0.432778	Post down vs Baseline	-0.0300875	Post down vs Baseline	0.0349077	-2.37772	-0.291039	24 h down vs Baseline	-0.0198795	24 h down vs Baseline	0.181571	0.141739	2.01134	1.41822	0.141739	24 h up vs Post	0.010208	24 h up vs Post	6.25092	0.374616	0.359578	1
292678	cg03429348	NGEF	Axon guidance			0.0139633	0.00426586	3.51457	0.489084	Post up vs Baseline	0.0334856	Post up vs Baseline	0.0240592	2.58087	0.359151	24 h up vs Baseline	0.0255177	24 h up vs Baseline	0.275113	-0.129933	1.30769	-1.14354	-0.129933	24 h down vs Post	-0.00796788	24 h down vs Post	6.227	0.48235	0.464766	1
491242	cg16669292	PLXNA3	Axon guidance		S_Shore	0.0142254	0.00584765	-3.34373	-0.728489	Post down vs Baseline	-0.0295426	Post down vs Baseline	0.0101806	-3.04491	-0.663386	24 h down vs Baseline	-0.0268057	24 h down vs Baseline	0.720754	0.0651026	0.133938	0.365975	0.0651026	24 h up vs Post	0.00273685	24 h up vs Post	6.18916	1.1751	1.13919	1
264796	cg25229252	SEMA3F	Axon guidance			0.0142944	0.00469131	3.46298	0.321889	Post up vs Baseline	0.0456438	Post up vs Baseline	0.0879461	1.85746	0.172654	24 h up vs Baseline	0.0251388	24 h up vs Baseline	0.0728203	-0.149236	3.86654	-1.96635	-0.149236	24 h down vs Post	-0.020505	24 h down vs Post	6.17933	0.213558	0.20736	1
28298	cg22942532	PRKCZ	Axon guidance			0.014438	0.0062835	3.3049	0.207309	Post up vs Baseline	0.0296964	Post up vs Baseline	0.210597	1.32267	0.0829686	24 h up vs Baseline	0.0121456	24 h up vs Baseline	0.0318652	-0.124341	5.89381	-2.42772	-0.124341	24 h down vs Post	-0.0175508	24 h down vs Post	6.15907	0.0969386	0.094435	1
389855	cg00941188	PLCG1	Axon guidance			0.0156505	0.00472924	3.45861	0.372006	Post up vs Baseline	0.0378557	Post up vs Baseline	0.0312737	2.43797	0.262226	24 h up vs Baseline	0.0276991	24 h up vs Baseline	0.235118	-0.10978	1.56257	-1.25003	-0.10978	24 h down vs Post	-0.0101567	24 h down vs Post	5.99674	0.277505	0.277657	1
347109	cg21469359	SSH2	Axon guidance		S_Shore	0.0159492	0.00517915	3.40938	1.60697	Post up vs Baseline	0.0774922	Post up vs Baseline	0.0201431	2.67714	1.26184	24 h up vs Baseline	0.0548394	24 h up vs Baseline	0.387459	-0.345132	0.804265	-0.896808	-0.345132	24 h down vs Post	-0.0226527	24 h down vs Post	5.959	5.29536	5.3318	1
528782	cg22721827	NTN3	Axon guidance		N_Shore	0.0163638	0.00996715	3.05631	0.302274	Post up vs Baseline	0.0511252	Post up vs Baseline	0.404019	0.864963	0.0855463	24 h up vs Baseline	0.0142023	24 h up vs Baseline	0.0198951	-0.216728	7.203	-2.68384	-0.216728	24 h down vs Post	-0.0369229	24 h down vs Post	5.90796	0.231156	0.234757	1
476272	cg01893041	PIK3R1	Axon guidance	Promoter_Associated	N_Shore	0.0165973	0.00551041	3.37584	0.306675	Post up vs Baseline	0.0126879	Post up vs Baseline	0.0193124	2.69992	0.245271	24 h up vs Baseline	0.00982594	24 h up vs Baseline	0.423924	-0.0614035	0.685305	-0.827832	-0.0614035	24 h down vs Post	-0.00286198	24 h down vs Post	5.87987	0.194098	0.198063	1
310810	cg08073063	ABLIM2	Axon guidance			0.0169701	0.006657	-3.27373	-0.358386	Post down vs Baseline	-0.0442042	Post down vs Baseline	0.0130633	-2.91073	-0.318647	24 h down vs Baseline	-0.0389381	24 h down vs Baseline	0.664534	0.0397388	0.197654	0.444583	0.0397388	24 h up vs Post	0.0052661	24 h up vs Post	5.83597	0.279761	0.287624	1
12235	cg13424608	PLXNA1	Axon guidance		N_Shore	0.0183692	0.00571409	-3.35621	-0.28312	Post down vs Baseline	-0.00735125	Post down vs Baseline	0.0294966	-2.46994	-0.208357	24 h down vs Baseline	-0.00532174	24 h down vs Baseline	0.299046	0.0747631	1.17821	1.08545	0.0747631	24 h up vs Post	0.00202951	24 h up vs Post	5.68072	0.161698	0.170787	1
269861	cg27200714	PRKCA	Axon guidance	Promoter_Associated		0.0185531	0.00890152	3.11717	0.478001	Post up vs Baseline	0.0346784	Post up vs Baseline	0.0106101	3.02267	0.46351	24 h up vs Baseline	0.0322256	24 h up vs Baseline	0.909776	-0.0144908	0.0133948	-0.115736	-0.0144908	24 h down vs Post	-0.00245284	24 h down vs Post	5.66134	0.532496	0.56435	1
108197	cg14479947	PAK6	Axon guidance	Unclassified_Cell_type_specific	Island	0.0186036	0.0074882	3.21029	0.306208	Post up vs Baseline	0.0507982	Post up vs Baseline	0.189023	1.39254	0.132825	24 h up vs Baseline	0.0225072	24 h up vs Baseline	0.0459176	-0.173382	4.95629	-2.22627	-0.173382	24 h down vs Post	-0.028291	24 h down vs Post	5.65606	0.205834	0.218351	1
235338	cg09877043	PARD3	Axon guidance			0.0190829	0.00886723	-3.11925	-0.244888	Post down vs Baseline	-0.0174799	Post down vs Baseline	0.0113283	-2.98743	-0.234539	24 h down vs Baseline	-0.0167384	24 h down vs Baseline	0.874429	0.010349	0.0260644	0.161445	0.010349	24 h up vs Post	0.000741432	24 h up vs Post	5.60675	0.138232	0.147927	1
299397	cg09023235	DCC	Axon guidance			0.0192257	0.00880617	3.12297	0.337298	Post up vs Baseline	0.0554405	Post up vs Baseline	0.0116179	2.97384	0.321192	24 h up vs Baseline	0.0533485	24 h up vs Baseline	0.858131	-0.0161062	0.0333567	-0.182638	-0.0161062	24 h down vs Post	-0.00209198	24 h down vs Post	5.59234	0.260944	0.279966	1
543822	cg11820725	PLXNB3	Axon guidance		N_Shore	0.0194972	0.0059605	3.3334	0.643589	Post up vs Baseline	0.0705303	Post up vs Baseline	0.0384166	2.32501	0.448897	24 h up vs Baseline	0.0502885	24 h up vs Baseline	0.24046	-0.194692	1.52527	-1.23502	-0.194692	24 h down vs Post	-0.0202418	24 h down vs Post	5.56527	0.829832	0.894654	1
399230	cg03419475	ABLIM1	Axon guidance			0.0203254	0.00790973	3.18078	0.373113	Post up vs Baseline	0.0572972	Post up vs Baseline	0.177679	1.43198	0.167975	24 h up vs Baseline	0.0265026	24 h up vs Baseline	0.053416	-0.205139	4.58745	-2.14183	-0.205139	24 h down vs Post	-0.0307946	24 h down vs Post	5.48536	0.301911	0.330237	1
511198	cg04350627	SEMA3E	Axon guidance			0.0204426	0.00795956	-3.1774	-0.339103	Post down vs Baseline	-0.0498962	Post down vs Baseline	0.178257	-1.42992	-0.152606	24 h down vs Baseline	-0.0221325	24 h down vs Baseline	0.0535706	0.186497	4.58052	2.14021	0.186497	24 h up vs Post	0.0277636	24 h up vs Post	5.47436	0.24941	0.273357	1
127072	cg23319046	MYL12A	Axon guidance	Promoter_Associated	Island	0.0216452	0.00688259	3.25576	0.237789	Post up vs Baseline	0.00249901	Post up vs Baseline	0.031131	2.44047	0.178244	24 h up vs Baseline	0.00188093	24 h up vs Baseline	0.337739	-0.0595455	0.997032	-0.998515	-0.0595455	24 h down vs Post	-0.000618081	24 h down vs Post	5.36557	0.114487	0.128024	1
675635	cg02744585	SEMA6A	Axon guidance			0.0231307	0.00828484	-3.15582	-0.262027	Post down vs Baseline	-0.0201607	Post down vs Baseline	0.0214821	-2.64231	-0.21939	24 h down vs Baseline	-0.0165947	24 h down vs Baseline	0.541184	0.0426371	0.395549	0.628927	0.0426371	24 h up vs Post	0.00356594	24 h up vs Post	5.24052	0.144511	0.165454	1
484430	cg19391157	NGEF	Axon guidance			0.0236485	0.00853133	3.14004	0.335099	Post up vs Baseline	0.0346264	Post up vs Baseline	0.0215626	2.64028	0.281766	24 h up vs Baseline	0.0293275	24 h up vs Baseline	0.551909	-0.0533333	0.374636	-0.612075	-0.0533333	24 h down vs Post	-0.00529888	24 h down vs Post	5.19913	0.236847	0.273331	1
27268	cg01999212	EFNB1	Axon guidance	Unclassified	N_Shore	0.0239996	0.00740799	3.21609	0.233399	Post up vs Baseline	0.00703473	Post up vs Baseline	0.0536705	2.13917	0.155245	24 h up vs Baseline	0.00459379	24 h up vs Baseline	0.2118	-0.0781549	1.73965	-1.31896	-0.0781549	24 h down vs Post	-0.00244094	24 h down vs Post	5.17165	0.108951	0.126402	1
641663	cg22653232	SEMA5A	Axon guidance			0.0244683	0.00869145	3.13003	0.361995	Post up vs Baseline	0.0562672	Post up vs Baseline	0.141621	1.57335	0.181961	24 h up vs Baseline	0.0279088	24 h up vs Baseline	0.0808051	-0.180033	3.63487	-1.90653	-0.180033	24 h down vs Post	-0.0283584	24 h down vs Post	5.13569	0.274769	0.321011	1
146813	cg11362183	SRGAP1	Axon guidance			0.0252481	0.00812924	-3.16604	-0.480366	Post down vs Baseline	-0.044782	Post down vs Baseline	0.0347033	-2.38094	-0.361248	24 h down vs Baseline	-0.0333572	24 h down vs Baseline	0.355256	0.119118	0.924561	0.961541	0.119118	24 h up vs Post	0.0114249	24 h up vs Post	5.07762	0.467556	0.552491	1
337495	cg06084073	PAK6	Axon guidance		Island	0.0267424	0.00864946	3.13263	0.293583	Post up vs Baseline	0.0459274	Post up vs Baseline	0.0361999	2.35774	0.220961	24 h up vs Baseline	0.0349314	24 h up vs Baseline	0.361318	-0.0726212	0.900692	-0.949048	-0.0726212	24 h down vs Post	-0.010996	24 h down vs Post	4.97197	0.174675	0.210792	1
769385	cg05074535	PPP3CA	Axon guidance			0.0274056	0.00854514	-3.13917	-0.207665	Post down vs Baseline	-0.00950538	Post down vs Baseline	0.057327	-2.10214	-0.139063	24 h down vs Baseline	-0.00613721	24 h down vs Baseline	0.228125	0.0686026	1.61314	1.2701	0.0686026	24 h up vs Post	0.00336817	24 h up vs Post	4.92726	0.0862511	0.105029	1
389254	cg06472636	SLIT3	Axon guidance	Unclassified		0.0277457	0.00869303	3.12993	0.312823	Post up vs Baseline	0.0378642	Post up vs Baseline	0.068538	2.00097	0.199989	24 h up vs Baseline	0.0246307	24 h up vs Baseline	0.191953	-0.112834	1.91181	-1.38268	-0.112834	24 h down vs Post	-0.0132335	24 h down vs Post	4.90482	0.19598	0.23974	1
157194	cg01974180	PRKCZ	Axon guidance	Unclassified_Cell_type_specific	S_Shore	0.0281381	0.0098639	-3.06191	-0.322331	Post down vs Baseline	-0.0160427	Post down vs Baseline	0.140139	-1.57979	-0.166306	24 h down vs Baseline	-0.00777097	24 h down vs Baseline	0.0945463	0.156025	3.29503	1.81522	0.156025	24 h up vs Post	0.00827177	24 h up vs Post	4.87933	0.216291	0.265968	1
308504	cg17276450	EPHB2	Axon guidance			0.0286149	0.00895613	3.11388	0.294906	Post up vs Baseline	0.0254655	Post up vs Baseline	0.0569766	2.10559	0.199414	24 h up vs Baseline	0.0175026	24 h up vs Baseline	0.240503	-0.0954919	1.52497	-1.2349	-0.0954919	24 h down vs Post	-0.00796295	24 h down vs Post	4.8489	0.173967	0.215266	1

## Sheet: 2d
KEGG Pathways_Human papillomavirus infection_Main effect TIME, p = 0.01_Contrast Post v Baseline_4952 CpG list
Column #	Probeset ID	Gene Symbol	GO Function	Regulatory_Feature_Group	Relation_to_UCSC_CpG_Island	p-value(Time)	p-value(Post vs. Baseline)	T(Post vs. Baseline)	Difference(Post vs. Baseline)	Difference(Post vs. Baseline) (Description)	Beta Difference(Post vs. Baseline)	Beta Difference(Post vs. Baseline) (Description)	p-value(24 h vs. Baseline)	T(24 h vs. Baseline)	Difference(24 h vs. Baseline)	Difference(24 h vs. Baseline) (Description)	Beta Difference(24 h vs. Baseline)	Beta Difference(24 h vs. Baseline) (Description)	p-value(24 h vs. Post)	Estimate(24 h vs. Post)	F(24 h vs. Post)	T(24 h vs. Post)	Difference(24 h vs. Post)	Difference(24 h vs. Post) (Description)	Beta Difference(24 h vs. Post)	Beta Difference(24 h vs. Post) (Description)	F(Time)	SS(Time)	SS(Error)	F(Error)
712080	cg06461408	LLGL2	Human papillomavirus infection		S_Shelf	7.28576e-05	0.0029946	3.70747	0.248031	Post up vs Baseline	0.0291486	Post up vs Baseline	0.0956701	-1.8083	-0.120975	24 h down vs Baseline	-0.0155152	24 h down vs Baseline	2.02813e-05	-0.369006	45.6356	-6.75541	-0.369006	24 h down vs Post	-0.0446638	24 h down vs Post	23.3588	0.418182	0.107415	1
51068	cg04629501	VEGFA	Human papillomavirus infection		Island	0.000351209	0.000137757	5.49318	0.329979	Post up vs Baseline	0.00720703	Post up vs Baseline	0.000334344	4.95361	0.297567	24 h up vs Baseline	0.00646638	24 h up vs Baseline	0.521206	-0.0324121	0.436696	-0.66083	-0.0324121	24 h down vs Post	-0.00074065	24 h down vs Post	16.5887	0.23944	0.0866037	1
501709	cg24544431	TNR	Human papillomavirus infection	Unclassified_Cell_type_specific		0.000386575	0.000186732	5.30526	0.396966	Post up vs Baseline	0.0386988	Post up vs Baseline	0.000268362	5.08511	0.380493	24 h up vs Baseline	0.0374041	24 h up vs Baseline	0.792027	-0.0164728	0.0726995	-0.269628	-0.0164728	24 h down vs Post	-0.00129474	24 h down vs Post	16.2303	0.36348	0.134371	1
46002	cg20510213	ATP6V1G2	Human papillomavirus infection	Promoter_Associated		0.000543016	0.000155862	5.41652	0.288878	Post up vs Baseline	0.00862822	Post up vs Baseline	0.0110841	2.99916	0.159953	24 h up vs Baseline	0.00462753	24 h up vs Baseline	0.0119062	-0.128925	8.76548	-2.96065	-0.128925	24 h down vs Post	-0.0040007	24 h down vs Post	15.0063	0.170735	0.0682652	1
799352	cg00224671	LAMC3	Human papillomavirus infection	Unclassified	Island	0.000816275	0.000410508	4.83212	0.402609	Post up vs Baseline	0.0173272	Post up vs Baseline	0.000519537	4.6941	0.39111	24 h up vs Baseline	0.0168529	24 h up vs Baseline	0.868587	-0.0114993	0.0285722	-0.169033	-0.0114993	24 h down vs Post	-0.000474369	24 h down vs Post	13.6266	0.378391	0.166611	1
311801	cg19684059	COL6A2	Human papillomavirus infection		S_Shore	0.00106788	0.000884392	4.38762	0.344236	Post up vs Baseline	0.0570852	Post up vs Baseline	0.311426	1.05677	0.0829102	24 h up vs Baseline	0.0139755	24 h up vs Baseline	0.00152755	-0.261325	16.6418	-4.07944	-0.261325	24 h down vs Post	-0.0431096	24 h down vs Post	12.7671	0.314345	0.147729	1
124048	cg04667586	MDM2	Human papillomavirus infection	Promoter_Associated	Island	0.00116802	0.000707165	4.51562	0.328753	Post up vs Baseline	0.00590656	Post up vs Baseline	0.18275	1.4141	0.102951	24 h up vs Baseline	0.00174079	24 h up vs Baseline	0.00253636	-0.225802	14.4292	-3.79858	-0.225802	24 h down vs Post	-0.00416577	24 h down vs Post	12.4888	0.26478	0.127208	1
123612	cg14918074	IKBKG	Human papillomavirus infection	Promoter_Associated	Island	0.00118818	0.000316843	-4.98564	-0.383102	Post down vs Baseline	-0.0052888	Post down vs Baseline	0.00721604	-3.23024	-0.248216	24 h down vs Baseline	-0.00352092	24 h down vs Baseline	0.0526515	0.134887	4.62212	2.14991	0.134887	24 h up vs Post	0.00176788	24 h up vs Post	12.4362	0.29372	0.141709	1
266958	cg10785051	TCF7	Human papillomavirus infection		Island	0.00132616	0.0012351	-4.19854	-0.540685	Post down vs Baseline	-0.0183189	Post down vs Baseline	0.392138	-0.887719	-0.11432	24 h down vs Baseline	-0.00422895	24 h down vs Baseline	0.0015962	0.426365	16.4423	4.05491	0.426365	24 h up vs Post	0.0140899	24 h up vs Post	12.1017	0.802781	0.398018	1
511614	cg21722418	COL9A3	Human papillomavirus infection		Island	0.00152929	0.000411498	4.8307	0.520119	Post up vs Baseline	0.0878834	Post up vs Baseline	0.00884335	3.1207	0.336004	24 h up vs Baseline	0.0574153	24 h up vs Baseline	0.0581289	-0.184115	4.38614	-2.09431	-0.184115	24 h down vs Post	-0.0304681	24 h down vs Post	11.6768	0.541462	0.278225	1
627906	cg19972104	TCF7L2	Human papillomavirus infection			0.00162415	0.00290204	3.72467	0.334771	Post up vs Baseline	0.02491	Post up vs Baseline	0.821017	0.23125	0.0207846	24 h up vs Baseline	0.00149368	24 h up vs Baseline	0.00107177	-0.313986	18.3059	-4.27854	-0.313986	24 h down vs Post	-0.0234164	24 h down vs Post	11.5004	0.371614	0.193879	1
293705	cg13316650	PARD6G	Human papillomavirus infection			0.00189621	0.000532172	-4.6801	-0.41698	Post down vs Baseline	-0.0166181	Post down vs Baseline	0.00473526	-3.45792	-0.308088	24 h down vs Baseline	-0.0119067	24 h down vs Baseline	0.160262	0.108892	2.24059	1.49686	0.108892	24 h up vs Post	0.00471149	24 h up vs Post	11.0544	0.351007	0.190516	1
766342	cg12354934	COL9A2	Human papillomavirus infection		S_Shelf	0.00201564	0.000669029	4.54754	0.324642	Post up vs Baseline	0.0365275	Post up vs Baseline	0.0435297	2.25592	0.161047	24 h up vs Baseline	0.0187626	24 h up vs Baseline	0.0158478	-0.163595	7.87724	-2.80664	-0.163595	24 h down vs Post	-0.0177649	24 h down vs Post	10.8817	0.221826	0.122311	1
683545	cg25089625	MAML2	Human papillomavirus infection			0.00203589	0.000703199	-4.51886	-0.299903	Post down vs Baseline	-0.0168525	Post down vs Baseline	0.00227614	-3.85818	-0.256056	24 h down vs Baseline	-0.0142339	24 h down vs Baseline	0.434173	0.0438472	0.654742	0.809161	0.0438472	24 h up vs Post	0.00261857	24 h up vs Post	10.8536	0.191222	0.10571	1
627483	cg05049620	TCF7L1	Human papillomavirus infection			0.00212602	0.00904118	3.10879	0.274803	Post up vs Baseline	0.0471992	Post up vs Baseline	0.634435	-0.487869	-0.0431255	24 h down vs Baseline	-0.0074553	24 h down vs Baseline	0.000857859	-0.317929	19.4039	-4.40499	-0.317929	24 h down vs Post	-0.0546545	24 h down vs Post	10.7323	0.335441	0.187531	1
447536	cg15616148	ITGB4	Human papillomavirus infection		N_Shore	0.00216837	0.00211388	3.899	0.278689	Post up vs Baseline	0.0420404	Post up vs Baseline	0.467404	0.750518	0.0536448	24 h up vs Baseline	0.00820346	24 h up vs Baseline	0.00228477	-0.225044	14.8694	-3.85609	-0.225044	24 h down vs Post	-0.033837	24 h down vs Post	10.6774	0.218202	0.122615	1
440584	cg09861746	WNT7B	Human papillomavirus infection		S_Shore	0.00227362	0.00279319	3.74562	0.472397	Post up vs Baseline	0.0777527	Post up vs Baseline	0.61507	0.516236	0.0651076	24 h up vs Baseline	0.0106905	24 h up vs Baseline	0.00190989	-0.40729	15.6434	-3.95517	-0.40729	24 h down vs Post	-0.0670622	24 h down vs Post	10.5462	0.671001	0.381749	1
752006	cg14651891	SOS2	Human papillomavirus infection			0.0025134	0.00538326	-3.38846	-0.79888	Post down vs Baseline	-0.11362	Post down vs Baseline	0.000723154	-4.50277	-1.06159	24 h down vs Baseline	-0.15654	24 h down vs Baseline	0.197377	-0.262714	1.86252	-1.36474	-0.262714	24 h down vs Post	-0.0429202	24 h down vs Post	10.272	2.28388	1.33404	1
277986	cg19350728	TSC1	Human papillomavirus infection	Promoter_Associated	Island	0.00278095	0.00874071	3.12698	0.397596	Post up vs Baseline	0.00971737	Post up vs Baseline	0.000768756	4.46769	0.568067	24 h up vs Baseline	0.014642	24 h up vs Baseline	0.126514	0.170471	2.69623	1.64202	0.170471	24 h up vs Post	0.00492464	24 h up vs Post	9.99997	0.646684	0.388012	1
5127	cg06952671	ITGA4	Human papillomavirus infection	Promoter_Associated	Island	0.00287509	0.00122845	4.20158	0.162716	Post up vs Baseline	0.0027695	Post up vs Baseline	0.00211415	3.89893	0.150995	24 h up vs Baseline	0.00254697	24 h up vs Baseline	0.717348	-0.0117207	0.137392	-0.370664	-0.0117207	24 h down vs Post	-0.000222536	24 h down vs Post	9.91144	0.0594609	0.0359953	1
235864	cg05639392	COL4A1	Human papillomavirus infection			0.00306939	0.00954206	3.07977	0.413636	Post up vs Baseline	0.0707522	Post up vs Baseline	0.767068	-0.303014	-0.0406971	24 h down vs Baseline	-0.00703354	24 h down vs Baseline	0.0013634	-0.454333	17.1648	-4.14304	-0.454333	24 h down vs Post	-0.0777857	24 h down vs Post	9.73896	0.702705	0.432924	1
44091	cg04939408	FZD7	Human papillomavirus infection	Promoter_Associated	Island	0.00314933	0.00477973	3.45286	0.185948	Post up vs Baseline	0.00514311	Post up vs Baseline	0.000974614	4.33238	0.233313	24 h up vs Baseline	0.00644697	24 h up vs Baseline	0.302574	0.0473652	1.16034	1.07719	0.0473652	24 h up vs Post	0.00130386	24 h up vs Post	9.67165	0.112198	0.0696042	1
78894	cg06920054	IFNAR1	Human papillomavirus infection	Promoter_Associated	Island	0.00316905	0.0040068	3.54862	0.335059	Post up vs Baseline	0.0183515	Post up vs Baseline	0.672096	0.433848	0.0409638	24 h up vs Baseline	0.00192348	24 h up vs Baseline	0.00246264	-0.294096	14.5527	-3.8148	-0.294096	24 h down vs Post	-0.016428	24 h down vs Post	9.65536	0.344313	0.213962	1
723026	cg25772658	TNXB	Human papillomavirus infection			0.00320836	0.00509276	3.41849	0.45021	Post up vs Baseline	0.0321639	Post up vs Baseline	0.822306	0.229552	0.0302316	24 h up vs Baseline	0.00229774	24 h up vs Baseline	0.00208867	-0.419979	15.254	-3.90564	-0.419979	24 h down vs Post	-0.0298662	24 h down vs Post	9.62323	0.667642	0.416269	1
74276	cg01749142	AKT1	Human papillomavirus infection	Promoter_Associated	S_Shore	0.00326654	0.00225207	3.86404	0.296442	Post up vs Baseline	0.0261149	Post up vs Baseline	0.316851	1.04447	0.0801301	24 h up vs Baseline	0.00673112	24 h up vs Baseline	0.00477624	-0.216312	11.9249	-3.45325	-0.216312	24 h down vs Post	-0.0193838	24 h down vs Post	9.5765	0.225457	0.141256	1
724088	cg02201071	COMP	Human papillomavirus infection		Island	0.00329647	0.00284433	3.73567	0.465859	Post up vs Baseline	0.0278175	Post up vs Baseline	0.439876	0.798898	0.099627	24 h up vs Baseline	0.00525754	24 h up vs Baseline	0.00366738	-0.366232	12.937	-3.5968	-0.366232	24 h down vs Post	-0.02256	24 h down vs Post	9.55284	0.594242	0.373235	1
449407	cg23585963	WNT2B	Human papillomavirus infection		N_Shelf	0.00340665	0.0077122	3.19441	0.533263	Post up vs Baseline	0.0548971	Post up vs Baseline	0.943122	-0.0728548	-0.0121621	24 h down vs Baseline	-0.00224391	24 h down vs Baseline	0.00175676	-0.545425	16.0125	-4.00156	-0.545425	24 h down vs Post	-0.057141	24 h down vs Post	9.46785	1.05539	0.668828	1
170939	cg20022511	ISG15	Human papillomavirus infection	Promoter_Associated	Island	0.00351808	0.00693566	-3.25161	-0.284268	Post down vs Baseline	-0.00638992	Post down vs Baseline	0.973647	-0.0337296	-0.00294876	24 h down vs Baseline	-0.000107053	24 h down vs Baseline	0.00195906	0.281319	15.5322	3.94109	0.281319	24 h up vs Post	0.00628287	24 h up vs Post	9.3851	0.286917	0.183429	1
445937	cg19937212	DLG2	Human papillomavirus infection			0.00397883	0.00866587	3.13161	0.503034	Post up vs Baseline	0.0386952	Post up vs Baseline	0.949572	-0.0645793	-0.0103734	24 h down vs Baseline	-0.00149966	24 h down vs Baseline	0.00205538	-0.513408	15.3235	-3.91452	-0.513408	24 h down vs Post	-0.0401948	24 h down vs Post	9.07273	0.936391	0.619256	1
723514	cg10556330	ITGA6	Human papillomavirus infection	Promoter_Associated_Cell_type_specific	N_Shore	0.00406063	0.0016591	4.03338	0.482691	Post up vs Baseline	0.0134784	Post up vs Baseline	0.00313721	3.68202	0.440642	24 h up vs Baseline	0.0120354	24 h up vs Baseline	0.674587	-0.0420485	0.185179	-0.430325	-0.0420485	24 h down vs Post	-0.00144309	24 h down vs Post	9.0217	0.51683	0.343725	1
110677	cg25322645	PARD3	Human papillomavirus infection	Unclassified_Cell_type_specific	Island	0.00407165	0.0055175	3.37514	0.415352	Post up vs Baseline	0.00479004	Post up vs Baseline	0.00129831	4.17049	0.513229	24 h up vs Baseline	0.00601367	24 h up vs Baseline	0.349236	0.0978771	0.948866	0.974097	0.0978771	24 h up vs Post	0.00122363	24 h up vs Post	9.01491	0.546098	0.363463	1
354285	cg13620526	IRF9	Human papillomavirus infection			0.00408061	0.002943	3.71699	0.595066	Post up vs Baseline	0.0502146	Post up vs Baseline	0.360875	0.949957	0.152082	24 h up vs Baseline	0.0141308	24 h up vs Baseline	0.00537883	-0.442984	11.4847	-3.38891	-0.442984	24 h down vs Post	-0.0360838	24 h down vs Post	9.00941	0.923644	0.615119	1
70353	cg05083033	CREB5	Human papillomavirus infection			0.0041982	0.0070824	3.24032	0.271435	Post up vs Baseline	0.0132902	Post up vs Baseline	0.894281	0.135735	0.0113702	24 h up vs Baseline	0.000604646	24 h up vs Baseline	0.00251912	-0.260065	14.4577	-3.80233	-0.260065	24 h down vs Post	-0.0126855	24 h down vs Post	8.93852	0.250889	0.16841	1
95070	cg14547067	CREB3L1	Human papillomavirus infection	Unclassified_Cell_type_specific	Island	0.00462282	0.00198224	3.93457	0.178356	Post up vs Baseline	0.00157681	Post up vs Baseline	0.00329078	3.65591	0.165724	24 h up vs Baseline	0.00143986	24 h up vs Baseline	0.738783	-0.0126321	0.116482	-0.341295	-0.0126321	24 h down vs Post	-0.000136951	24 h down vs Post	8.70054	0.0715131	0.0493163	1
736064	cg20154207	PARD3	Human papillomavirus infection			0.00485402	0.00151834	-4.08282	-0.314386	Post down vs Baseline	-0.0210335	Post down vs Baseline	0.0482867	-2.19827	-0.169271	24 h down vs Baseline	-0.0107473	24 h down vs Baseline	0.0396126	0.145115	5.3273	2.3081	0.145115	24 h up vs Post	0.0102862	24 h up vs Post	8.58146	0.20353	0.142304	1
83661	cg18040786	HES5	Human papillomavirus infection		Island	0.00507722	0.00171914	4.01359	0.545583	Post up vs Baseline	0.00749477	Post up vs Baseline	0.0693675	1.99411	0.271067	24 h up vs Baseline	0.0033749	24 h up vs Baseline	0.0293131	-0.274515	6.11746	-2.47335	-0.274515	24 h down vs Post	-0.00411987	24 h down vs Post	8.47261	0.626226	0.443471	1
793599	cg10064162	LAMB1	Human papillomavirus infection		S_Shore	0.00555237	0.0087491	3.12647	0.383848	Post up vs Baseline	0.0532704	Post up vs Baseline	0.88406	0.148959	0.0182882	24 h up vs Baseline	0.00292014	24 h up vs Baseline	0.00334681	-0.365559	13.2983	-3.64669	-0.365559	24 h down vs Post	-0.0503503	24 h down vs Post	8.25842	0.497929	0.361761	1
417690	ch.1.659111R	UBR4	Human papillomavirus infection			0.00572083	0.0021026	3.90196	0.386251	Post up vs Baseline	0.0187502	Post up vs Baseline	0.0966928	1.80206	0.178384	24 h up vs Baseline	0.00791165	24 h up vs Baseline	0.0244624	-0.207867	6.61438	-2.57184	-0.207867	24 h down vs Post	-0.0108386	24 h down vs Post	8.18757	0.320914	0.235172	1
213406	cg00876272	TRAF3	Human papillomavirus infection			0.00573476	0.00165218	-4.03571	-0.291992	Post down vs Baseline	-0.0191786	Post down vs Baseline	0.0134024	-2.89693	-0.209599	24 h down vs Baseline	-0.0134147	24 h down vs Baseline	0.188387	0.0823925	1.9452	1.3947	0.0823925	24 h up vs Post	0.00576391	24 h up vs Post	8.18182	0.171322	0.125636	1
658085	cg11740638	PPP2R5C	Human papillomavirus infection			0.00579177	0.00175231	-4.00297	-0.310608	Post down vs Baseline	-0.0134201	Post down vs Baseline	0.00967692	-3.07221	-0.238386	24 h down vs Baseline	-0.00996494	24 h down vs Baseline	0.276554	0.0722214	1.29946	1.13994	0.0722214	24 h up vs Post	0.00345519	24 h up vs Post	8.15846	0.196484	0.144501	1
66399	cg22030770	ATP6V1A	Human papillomavirus infection	Promoter_Associated	Island	0.00591409	0.00258383	3.78839	0.480383	Post up vs Baseline	0.0249117	Post up vs Baseline	0.157609	1.50726	0.191127	24 h up vs Baseline	0.00970104	24 h up vs Baseline	0.01623	-0.289256	7.80528	-2.79379	-0.289256	24 h down vs Post	-0.0152107	24 h down vs Post	8.10923	0.521562	0.385903	1
49488	cg26564040	PTGS2	Human papillomavirus infection	Unclassified	Island	0.00601837	0.00386212	3.56863	0.329744	Post up vs Baseline	0.0123601	Post up vs Baseline	0.00275229	3.75371	0.346846	24 h up vs Baseline	0.0133552	24 h up vs Baseline	0.824488	0.0171019	0.051384	0.22668	0.0171019	24 h up vs Post	0.000995105	24 h up vs Post	8.06819	0.275542	0.20491	1
39152	cg20858622	TNXB	Human papillomavirus infection	Unclassified		0.00604558	0.00846273	3.14438	0.529859	Post up vs Baseline	0.0642574	Post up vs Baseline	0.817309	0.236137	0.0397913	24 h up vs Baseline	0.00429048	24 h up vs Baseline	0.00391045	-0.490067	12.6869	-3.56186	-0.490067	24 h down vs Post	-0.059967	24 h down vs Post	8.05761	0.915199	0.681491	1
792541	cg16528638	PRKACB	Human papillomavirus infection			0.00633947	0.0029328	3.71889	0.444247	Post up vs Baseline	0.0759565	Post up vs Baseline	0.184346	1.40856	0.168262	24 h up vs Baseline	0.0290325	24 h up vs Baseline	0.0151879	-0.275985	8.00646	-2.82957	-0.275985	24 h down vs Post	-0.046924	24 h down vs Post	7.94684	0.453604	0.342479	1
776880	cg09638248	ITGA8	Human papillomavirus infection			0.00711124	0.00728495	-3.22512	-0.355121	Post down vs Baseline	-0.0211618	Post down vs Baseline	0.00248145	-3.81062	-0.41959	24 h down vs Baseline	-0.0256401	24 h down vs Baseline	0.487047	-0.0644694	0.514207	-0.717082	-0.0644694	24 h down vs Post	-0.00447829	24 h down vs Post	7.68234	0.372575	0.290986	1
278058	cg00792740	UBE3A	Human papillomavirus infection		S_Shore	0.00716668	0.00230868	3.85035	0.360165	Post up vs Baseline	0.0115579	Post up vs Baseline	0.0642492	2.03771	0.19061	24 h up vs Baseline	0.00576527	24 h up vs Baseline	0.0464369	-0.169556	4.92848	-2.22002	-0.169556	24 h down vs Post	-0.00579264	24 h down vs Post	7.66464	0.268259	0.209997	1
68405	cg03672854	FAS	Human papillomavirus infection	Promoter_Associated	Island	0.0076584	0.00318956	3.67297	0.165418	Post up vs Baseline	0.003788	Post up vs Baseline	0.00553944	3.373	0.151908	24 h up vs Baseline	0.00342302	24 h up vs Baseline	0.719721	-0.01351	0.13498	-0.367397	-0.01351	24 h down vs Post	-0.00036498	24 h down vs Post	7.51434	0.0609651	0.048679	1
89982	cg21630044	CDK6	Human papillomavirus infection	Promoter_Associated	Island	0.00798309	0.00544307	3.38249	0.309411	Post up vs Baseline	0.00533948	Post up vs Baseline	0.395929	0.880408	0.0805348	24 h up vs Baseline	0.0012634	24 h up vs Baseline	0.00981828	-0.228876	9.3906	-3.06441	-0.228876	24 h down vs Post	-0.00407608	24 h down vs Post	7.42114	0.248388	0.200822	1
589742	cg10885417	LAMB1	Human papillomavirus infection			0.00813796	0.00236564	-3.83692	-0.434566	Post down vs Baseline	-0.0301124	Post down vs Baseline	0.0194401	-2.69635	-0.305386	24 h down vs Baseline	-0.0205906	24 h down vs Baseline	0.187738	0.12918	1.95135	1.39691	0.12918	24 h up vs Post	0.0095218	24 h up vs Post	7.37823	0.37858	0.307862	1
629677	cg00476948	ITGB8	Human papillomavirus infection			0.00835802	0.00242472	-3.82334	-0.177679	Post down vs Baseline	-0.0111541	Post down vs Baseline	0.0309308	-2.444	-0.113578	24 h down vs Baseline	-0.00706538	24 h down vs Baseline	0.116945	0.0641011	2.85387	1.68934	0.0641011	24 h up vs Post	0.00408869	24 h up vs Post	7.31887	0.0632255	0.0518322	1
43865	cg09808176	ATM	Human papillomavirus infection		N_Shore	0.00867933	0.00470444	3.46146	1.28415	Post up vs Baseline	0.0205006	Post up vs Baseline	0.00451653	3.48357	1.29235	24 h up vs Baseline	0.0206793	24 h up vs Baseline	0.978843	0.00820216	0.000733222	0.0270781	0.00820216	24 h up vs Post	0.000178673	24 h up vs Post	7.2354	3.98322	3.30311	1
614411	cg25947890	NOTCH1	Human papillomavirus infection	Gene_Associated_Cell_type_specific	N_Shore	0.00891069	0.00462802	-3.47034	-0.457931	Post down vs Baseline	-0.0491884	Post down vs Baseline	0.00483325	-3.44682	-0.454827	24 h down vs Baseline	-0.0485045	24 h down vs Baseline	0.97749	0.00310401	0.000830011	0.0288099	0.00310401	24 h up vs Post	0.000683864	24 h up vs Post	7.17749	0.499904	0.417893	1
636987	cg02481528	RBPJL	Human papillomavirus infection	Unclassified	Island	0.0098492	0.00312209	3.68466	0.443648	Post up vs Baseline	0.0618949	Post up vs Baseline	0.0662228	2.02053	0.24328	24 h up vs Baseline	0.0329115	24 h up vs Baseline	0.0642016	-0.200368	4.15399	-2.03814	-0.200368	24 h down vs Post	-0.0289833	24 h down vs Post	6.95939	0.403565	0.347931	1
97037	cg25130962	GNAS	Human papillomavirus infection		Island	0.0100792	0.00794362	3.17848	0.542473	Post up vs Baseline	0.0717365	Post up vs Baseline	0.508152	0.682061	0.116408	24 h up vs Baseline	0.0134448	24 h up vs Baseline	0.00994564	-0.426065	9.34814	-3.05747	-0.426065	24 h down vs Post	-0.0582918	24 h down vs Post	6.90963	0.805069	0.699084	1
231034	cg06504572	TCF7L1	Human papillomavirus infection	Unclassified	Island	0.0104137	0.00311732	3.6855	0.428198	Post up vs Baseline	0.0154463	Post up vs Baseline	0.0459574	2.22579	0.258603	24 h up vs Baseline	0.00870371	24 h up vs Baseline	0.0990731	-0.169596	3.19612	-1.78777	-0.169596	24 h down vs Post	-0.0067426	24 h down vs Post	6.83956	0.369306	0.323973	1
437496	cg14022656	COL4A1	Human papillomavirus infection			0.0105439	0.00761087	3.20153	0.344028	Post up vs Baseline	0.0593795	Post up vs Baseline	0.459163	0.764808	0.0821841	24 h up vs Baseline	0.0141877	24 h up vs Baseline	0.0113929	-0.261844	8.90644	-2.98437	-0.261844	24 h down vs Post	-0.0451918	24 h down vs Post	6.813	0.31468	0.277129	1
654450	cg18572219	FZD7	Human papillomavirus infection	Promoter_Associated	Island	0.0110535	0.00839341	3.14881	0.344622	Post up vs Baseline	0.00777194	Post up vs Baseline	0.00441693	3.49567	0.382584	24 h up vs Baseline	0.00860265	24 h up vs Baseline	0.678488	0.0379623	0.180469	0.424817	0.0379623	24 h up vs Post	0.000830709	24 h up vs Post	6.71262	0.321621	0.287478	1
26073	cg20999912	PPP2R5A	Human papillomavirus infection	Promoter_Associated	Island	0.0112012	0.00329057	3.65594	0.222945	Post up vs Baseline	0.0068047	Post up vs Baseline	0.0337924	2.39554	0.146084	24 h up vs Baseline	0.00435325	24 h up vs Baseline	0.148619	-0.0768612	2.38292	-1.54367	-0.0768612	24 h down vs Post	-0.00245146	24 h down vs Post	6.68452	0.0994322	0.08925	1
63104	cg09047583	PXN	Human papillomavirus infection	Promoter_Associated	Island	0.0120462	0.00842313	3.14691	0.20669	Post up vs Baseline	0.0051239	Post up vs Baseline	0.00505063	3.42299	0.224823	24 h up vs Baseline	0.00554248	24 h up vs Baseline	0.741111	0.0181328	0.114328	0.338124	0.0181328	24 h up vs Post	0.000418582	24 h up vs Post	6.5317	0.112708	0.103534	1
675298	cg05473289	TNXB	Human papillomavirus infection	Unclassified		0.012047	0.00588848	3.33997	0.740268	Post up vs Baseline	0.102024	Post up vs Baseline	0.25436	1.19716	0.265337	24 h up vs Baseline	0.039534	24 h up vs Baseline	0.0222042	-0.474931	6.88745	-2.62439	-0.474931	24 h down vs Post	-0.06249	24 h down vs Post	6.53154	1.28342	1.17898	1
540848	cg03636082	FZD6	Human papillomavirus infection			0.0122159	0.00396984	-3.55366	-0.243591	Post down vs Baseline	-0.021214	Post down vs Baseline	0.0152756	-2.82646	-0.193744	24 h down vs Baseline	-0.0166341	24 h down vs Baseline	0.390636	0.0498466	0.793218	0.890628	0.0498466	24 h up vs Post	0.00457989	24 h up vs Post	6.50251	0.122211	0.112767	1
606259	cg07949356	VWF	Human papillomavirus infection			0.0129889	0.00429935	-3.51032	-0.528378	Post down vs Baseline	-0.0410438	Post down vs Baseline	0.0152328	-2.82798	-0.42567	24 h down vs Baseline	-0.0324236	24 h down vs Baseline	0.419653	0.102708	0.698394	0.8357	0.102708	24 h up vs Post	0.00862022	24 h up vs Post	6.37531	0.577771	0.543758	1
108201	cg15219262	ATP6V1E1	Human papillomavirus infection	Promoter_Associated	Island	0.0131572	0.00392553	3.55977	0.334615	Post up vs Baseline	0.0053211	Post up vs Baseline	0.028304	2.49246	0.234289	24 h up vs Baseline	0.00366097	24 h up vs Baseline	0.215647	-0.100326	1.70871	-1.30717	-0.100326	24 h down vs Post	-0.00166013	24 h down vs Post	6.34877	0.224386	0.21206	1
611349	cg05250730	WNT3	Human papillomavirus infection			0.0132873	0.00595784	3.33364	0.44238	Post up vs Baseline	0.0529341	Post up vs Baseline	0.219254	1.29628	0.172019	24 h up vs Baseline	0.0221321	24 h up vs Baseline	0.0281601	-0.270361	6.22624	-2.49524	-0.270361	24 h down vs Post	-0.030802	24 h down vs Post	6.32854	0.445776	0.422634	1
16448	cg13080151	CCND2	Human papillomavirus infection		Island	0.0143943	0.00774675	3.192	0.233653	Post up vs Baseline	0.00401814	Post up vs Baseline	0.00737148	3.21876	0.235611	24 h up vs Baseline	0.00400599	24 h up vs Baseline	0.974395	0.00195869	0.001074	0.032772	0.00195869	24 h up vs Post	-1.21417e-05	24 h down vs Post	6.1652	0.132137	0.128596	1
28298	cg22942532	PRKCZ	Human papillomavirus infection			0.014438	0.0062835	3.3049	0.207309	Post up vs Baseline	0.0296964	Post up vs Baseline	0.210597	1.32267	0.0829686	24 h up vs Baseline	0.0121456	24 h up vs Baseline	0.0318652	-0.124341	5.89381	-2.42772	-0.124341	24 h down vs Post	-0.0175508	24 h down vs Post	6.15907	0.0969386	0.094435	1
532971	cg12958092	MAML2	Human papillomavirus infection			0.0145869	0.00582873	-3.34548	-0.419301	Post down vs Baseline	-0.0337278	Post down vs Baseline	0.171555	-1.45415	-0.182254	24 h down vs Baseline	-0.0135715	24 h down vs Baseline	0.0390219	0.237046	5.36565	2.31639	0.237046	24 h up vs Post	0.0201563	24 h up vs Post	6.13829	0.385694	0.377005	1
83067	cg00808121	DLG1	Human papillomavirus infection	Promoter_Associated	Island	0.0147324	0.00693577	3.2516	0.180953	Post up vs Baseline	0.0023881	Post up vs Baseline	0.00870676	3.12908	0.174134	24 h up vs Baseline	0.00226226	24 h up vs Baseline	0.883207	-0.00681861	0.022519	-0.150063	-0.00681861	24 h down vs Post	-0.000125844	24 h down vs Post	6.11823	0.0757914	0.0743268	1
107139	cg24636867	PPP2R3A	Human papillomavirus infection	Unclassified	N_Shore	0.0148566	0.00741425	-3.21564	-0.221905	Post down vs Baseline	-0.00289619	Post down vs Baseline	0.28193	-1.12662	-0.0777458	24 h down vs Baseline	-0.00113475	24 h down vs Baseline	0.0250699	0.144159	6.546	2.55852	0.144159	24 h up vs Post	0.00176144	24 h up vs Post	6.10128	0.11622	0.114291	1
521629	cg25466368	HES1	Human papillomavirus infection	Unclassified	N_Shore	0.0151967	0.00460642	3.47288	0.464345	Post up vs Baseline	0.0105221	Post up vs Baseline	0.0288102	2.48279	0.331965	24 h up vs Baseline	0.00728015	24 h up vs Baseline	0.248614	-0.132381	1.47041	-1.2126	-0.132381	24 h down vs Post	-0.00324196	24 h down vs Post	6.05572	0.43304	0.429055	1
798980	cg16967702	PPP2R2C	Human papillomavirus infection			0.0156443	0.00471614	3.46012	0.512663	Post up vs Baseline	0.0873788	Post up vs Baseline	0.0323818	2.41891	0.358394	24 h up vs Baseline	0.0609228	24 h up vs Baseline	0.22637	-0.154269	1.62616	-1.27521	-0.154269	24 h down vs Post	-0.026456	24 h down vs Post	5.99753	0.526641	0.526858	1
485526	cg26107033	LAMB3	Human papillomavirus infection			0.0156884	0.00495706	-3.43312	-0.272999	Post down vs Baseline	-0.015061	Post down vs Baseline	0.0223848	-2.62	-0.208341	24 h down vs Baseline	-0.011196	24 h down vs Baseline	0.338977	0.0646584	0.991732	0.995858	0.0646584	24 h up vs Post	0.00386506	24 h up vs Post	5.9919	0.151555	0.15176	1
601320	cg11185785	COL4A5	Human papillomavirus infection			0.0159041	0.00505223	-3.42282	-0.136966	Post down vs Baseline	-0.0105421	Post down vs Baseline	0.0221238	-2.62636	-0.105095	24 h down vs Baseline	-0.00796147	24 h down vs Baseline	0.348588	0.0318706	0.951518	0.975458	0.0318706	24 h up vs Post	0.00258065	24 h up vs Post	5.96464	0.0382032	0.0384297	1
294607	cg25552033	COL4A4	Human papillomavirus infection			0.0159687	0.00683112	3.2598	0.218861	Post up vs Baseline	0.018187	Post up vs Baseline	0.208984	1.32769	0.0891401	24 h up vs Baseline	0.00754826	24 h up vs Baseline	0.0356377	-0.12972	5.59959	-2.36634	-0.12972	24 h down vs Post	-0.0106387	24 h down vs Post	5.95656	0.107401	0.108184	1
476272	cg01893041	PIK3R1	Human papillomavirus infection	Promoter_Associated	N_Shore	0.0165973	0.00551041	3.37584	0.306675	Post up vs Baseline	0.0126879	Post up vs Baseline	0.0193124	2.69992	0.245271	24 h up vs Baseline	0.00982594	24 h up vs Baseline	0.423924	-0.0614035	0.685305	-0.827832	-0.0614035	24 h down vs Post	-0.00286198	24 h down vs Post	5.87987	0.194098	0.198063	1
72184	cg14352951	IFNAR1	Human papillomavirus infection	Promoter_Associated	Island	0.0167379	0.00542125	3.38466	0.218676	Post up vs Baseline	0.00618533	Post up vs Baseline	0.0214134	2.64404	0.170826	24 h up vs Baseline	0.00479764	24 h up vs Baseline	0.382224	-0.04785	0.822775	-0.907069	-0.04785	24 h down vs Post	-0.0013877	24 h down vs Post	5.86317	0.0978963	0.100181	1
394070	cg15962538	AKT3	Human papillomavirus infection			0.0176508	0.00533587	-3.39325	-0.296244	Post down vs Baseline	-0.0186773	Post down vs Baseline	0.0464102	-2.22034	-0.193844	24 h down vs Baseline	-0.0117833	24 h down vs Baseline	0.176412	0.102399	2.06357	1.43651	0.102399	24 h up vs Post	0.00689398	24 h up vs Post	5.75864	0.175569	0.182927	1
710782	cg12235965	TBPL1	Human papillomavirus infection	Promoter_Associated	N_Shore	0.017718	0.00535351	3.39146	0.440323	Post up vs Baseline	0.00753025	Post up vs Baseline	0.0420307	2.27534	0.295413	24 h up vs Baseline	0.00462659	24 h up vs Baseline	0.196699	-0.144909	1.86859	-1.36697	-0.144909	24 h down vs Post	-0.00290365	24 h down vs Post	5.7512	0.38778	0.404556	1
449673	cg25691643	IKBKB	Human papillomavirus infection			0.0178976	0.00786412	3.1839	0.651981	Post up vs Baseline	0.089098	Post up vs Baseline	0.230096	1.26439	0.258915	24 h up vs Baseline	0.0365398	24 h up vs Baseline	0.0366524	-0.393066	5.52675	-2.3509	-0.393066	24 h down vs Post	-0.0525581	24 h down vs Post	5.73146	0.961341	1.00638	1
520105	cg05526757	THBS2	Human papillomavirus infection		S_Shore	0.0184436	0.00607904	-3.32276	-0.513505	Post down vs Baseline	-0.0254412	Post down vs Baseline	0.022106	-2.6268	-0.40595	24 h down vs Baseline	-0.0190863	24 h down vs Baseline	0.410693	0.107556	0.72655	0.852379	0.107556	24 h up vs Post	0.00635488	24 h up vs Post	5.67286	0.541943	0.573196	1
494615	cg00645626	LAMC1	Human papillomavirus infection			0.0185993	0.00567861	-3.35958	-0.174595	Post down vs Baseline	-0.0108074	Post down vs Baseline	0.0556356	-2.11898	-0.110122	24 h down vs Baseline	-0.00672401	24 h down vs Baseline	0.154558	0.0644728	2.30862	1.51941	0.0644728	24 h up vs Post	0.00408338	24 h up vs Post	5.65651	0.0611084	0.0648192	1
235338	cg09877043	PARD3	Human papillomavirus infection			0.0190829	0.00886723	-3.11925	-0.244888	Post down vs Baseline	-0.0174799	Post down vs Baseline	0.0113283	-2.98743	-0.234539	24 h down vs Baseline	-0.0167384	24 h down vs Baseline	0.874429	0.010349	0.0260644	0.161445	0.010349	24 h up vs Post	0.000741432	24 h up vs Post	5.60675	0.138232	0.147927	1
235798	cg09107710	TNXB	Human papillomavirus infection			0.0192547	0.0078999	-3.18145	-0.279261	Post down vs Baseline	-0.0190435	Post down vs Baseline	0.200505	-1.35459	-0.118903	24 h down vs Baseline	-0.0076401	24 h down vs Baseline	0.0450039	0.160358	5.00615	2.23744	0.160358	24 h up vs Post	0.0114034	24 h up vs Post	5.58942	0.172265	0.18492	1
92641	cg03603808	CCNE1	Human papillomavirus infection		Island	0.019674	0.00921803	3.09836	0.22066	Post up vs Baseline	0.00300406	Post up vs Baseline	0.0115456	2.97721	0.212031	24 h up vs Baseline	0.00285363	24 h up vs Baseline	0.884504	-0.00862845	0.0220178	-0.148384	-0.00862845	24 h down vs Post	-0.00015043	24 h down vs Post	5.54788	0.112556	0.121729	1
674766	cg09606036	ITGB8	Human papillomavirus infection			0.0214893	0.00676549	3.26501	0.266863	Post up vs Baseline	0.0377836	Post up vs Baseline	0.0758387	1.94306	0.158815	24 h up vs Baseline	0.0226983	24 h up vs Baseline	0.131402	-0.108048	2.62133	-1.61905	-0.108048	24 h down vs Post	-0.0150853	24 h down vs Post	5.37927	0.143744	0.160332	1
653974	cg11234767	CCND1	Human papillomavirus infection		N_Shelf	0.0215343	0.00732848	-3.22191	-0.209486	Post down vs Baseline	-0.0147967	Post down vs Baseline	0.023172	-2.60126	-0.169132	24 h down vs Baseline	-0.0118624	24 h down vs Baseline	0.461846	0.0403541	0.577809	0.760137	0.0403541	24 h up vs Post	0.00293426	24 h up vs Post	5.3753	0.090896	0.10146	1
337569	cg14494733	NOTCH1	Human papillomavirus infection	Unclassified_Cell_type_specific	N_Shore	0.0219464	0.0089635	-3.11343	-0.305241	Post down vs Baseline	-0.014015	Post down vs Baseline	0.0155895	-2.8155	-0.276032	24 h down vs Baseline	-0.0126671	24 h down vs Baseline	0.721544	0.0292091	0.133144	0.364889	0.0292091	24 h up vs Post	0.00134796	24 h up vs Post	5.33941	0.205287	0.230685	1
32413	cg14104369	GNAS	Human papillomavirus infection		Island	0.023485	0.00764633	3.19903	0.348024	Post up vs Baseline	0.0384395	Post up vs Baseline	0.0301542	2.4579	0.267396	24 h up vs Baseline	0.0289586	24 h up vs Baseline	0.381908	-0.0806277	0.823905	-0.907692	-0.0806277	24 h down vs Post	-0.00948096	24 h down vs Post	5.21208	0.246748	0.28405	1
354909	cg17130815	LFNG	Human papillomavirus infection	Promoter_Associated	Island	0.0236186	0.00990172	3.05985	0.650765	Post up vs Baseline	0.0362851	Post up vs Baseline	0.224841	1.27969	0.272163	24 h up vs Baseline	0.0142668	24 h up vs Baseline	0.0498722	-0.378602	4.75346	-2.18024	-0.378602	24 h down vs Post	-0.0220184	24 h down vs Post	5.20148	0.941096	1.08557	1
279906	cg04300287	COL4A2	Human papillomavirus infection			0.0240296	0.00747715	-3.21108	-0.310436	Post down vs Baseline	-0.0230918	Post down vs Baseline	0.0428615	-2.2645	-0.218924	24 h down vs Baseline	-0.016359	24 h down vs Baseline	0.268873	0.0915124	1.34403	1.15932	0.0915124	24 h up vs Post	0.00673278	24 h up vs Post	5.16932	0.193257	0.224312	1
187136	cg22536221	LAMA1	Human papillomavirus infection			0.0255598	0.00968318	-3.07186	-0.330642	Post down vs Baseline	-0.0231932	Post down vs Baseline	0.17651	-1.43616	-0.154582	24 h down vs Baseline	-0.00995865	24 h down vs Baseline	0.0682561	0.17606	4.0133	2.00332	0.17606	24 h up vs Post	0.0132345	24 h up vs Post	5.05499	0.234257	0.27805	1
157194	cg01974180	PRKCZ	Human papillomavirus infection	Unclassified_Cell_type_specific	S_Shore	0.0281381	0.0098639	-3.06191	-0.322331	Post down vs Baseline	-0.0160427	Post down vs Baseline	0.140139	-1.57979	-0.166306	24 h down vs Baseline	-0.00777097	24 h down vs Baseline	0.0945463	0.156025	3.29503	1.81522	0.156025	24 h up vs Post	0.00827177	24 h up vs Post	4.87933	0.216291	0.265968	1
381681	cg21100163	ATP6V1C1	Human papillomavirus infection		S_Shore	0.0301343	0.0094665	3.08404	0.376417	Post up vs Baseline	0.0453931	Post up vs Baseline	0.063333	2.04586	0.249703	24 h up vs Baseline	0.0315222	24 h up vs Baseline	0.227638	-0.126714	1.61675	-1.27151	-0.126714	24 h down vs Post	-0.0138709	24 h down vs Post	4.75576	0.283385	0.357527	1
646274	cg26382286	IRF1	Human papillomavirus infection	Promoter_Associated	S_Shore	0.0309007	0.00976558	3.0673	0.279779	Post up vs Baseline	0.0472201	Post up vs Baseline	0.0544743	2.13083	0.19436	24 h up vs Baseline	0.0326802	24 h up vs Baseline	0.273759	-0.0854189	1.31548	-1.14694	-0.0854189	24 h down vs Post	-0.0145399	24 h down vs Post	4.71083	0.156774	0.199676	1
619659	cg07592198	ITGA6	Human papillomavirus infection			0.0314895	0.00993211	3.05821	0.288661	Post up vs Baseline	0.0473667	Post up vs Baseline	0.0677502	2.00756	0.189491	24 h up vs Baseline	0.0314964	24 h up vs Baseline	0.222442	-0.0991695	1.65579	-1.28677	-0.0991695	24 h down vs Post	-0.0158703	24 h down vs Post	4.67719	0.166681	0.213822	1

## Sheet: 2e
KEGG Pathways_Small cell lung cancer_Main effect TIME, p = 0.01_Contrast Post v Baseline_4952 CpG list
Column #	Probeset ID	Gene Symbol	GO Function	Regulatory_Feature_Group	Relation_to_UCSC_CpG_Island	p-value(Time)	p-value(Post vs. Baseline)	T(Post vs. Baseline)	Difference(Post vs. Baseline)	Difference(Post vs. Baseline) (Description)	Beta Difference(Post vs. Baseline)	Beta Difference(Post vs. Baseline) (Description)	p-value(24 h vs. Baseline)	T(24 h vs. Baseline)	Difference(24 h vs. Baseline)	Difference(24 h vs. Baseline) (Description)	Beta Difference(24 h vs. Baseline)	Beta Difference(24 h vs. Baseline) (Description)	p-value(24 h vs. Post)	Estimate(24 h vs. Post)	F(24 h vs. Post)	T(24 h vs. Post)	Difference(24 h vs. Post)	Difference(24 h vs. Post) (Description)	Beta Difference(24 h vs. Post)	Beta Difference(24 h vs. Post) (Description)	F(Time)	SS(Time)	SS(Error)	F(Error)
415151	cg01692901	FHIT	Small cell lung cancer			0.000475256	0.000803769	-4.44219	-0.22556	Post down vs Baseline	-0.00774167	Post down vs Baseline	0.00014566	-5.45848	-0.277165	24 h down vs Baseline	-0.00965618	24 h down vs Baseline	0.237002	-0.0516043	1.54928	-1.2447	-0.0516043	24 h down vs Post	-0.00191451	24 h down vs Post	15.4781	0.159628	0.0618789	1
31514	cg02651953	CDKN2B	Small cell lung cancer	Unclassified	Island	0.000533529	0.00160266	4.05266	0.148855	Post up vs Baseline	0.00270253	Post up vs Baseline	0.00014488	5.46182	0.200613	24 h up vs Baseline	0.00369795	24 h up vs Baseline	0.110005	0.0517584	2.97857	1.72585	0.0517584	24 h up vs Post	0.000995421	24 h up vs Post	15.0681	0.0813135	0.0323785	1
799352	cg00224671	LAMC3	Small cell lung cancer	Unclassified	Island	0.000816275	0.000410508	4.83212	0.402609	Post up vs Baseline	0.0173272	Post up vs Baseline	0.000519537	4.6941	0.39111	24 h up vs Baseline	0.0168529	24 h up vs Baseline	0.868587	-0.0114993	0.0285722	-0.169033	-0.0114993	24 h down vs Post	-0.000474369	24 h down vs Post	13.6266	0.378391	0.166611	1
123612	cg14918074	IKBKG	Small cell lung cancer	Promoter_Associated	Island	0.00118818	0.000316843	-4.98564	-0.383102	Post down vs Baseline	-0.0052888	Post down vs Baseline	0.00721604	-3.23024	-0.248216	24 h down vs Baseline	-0.00352092	24 h down vs Baseline	0.0526515	0.134887	4.62212	2.14991	0.134887	24 h up vs Post	0.00176788	24 h up vs Post	12.4362	0.29372	0.141709	1
149431	cg12125972	RARB	Small cell lung cancer			0.00157721	0.00440843	-3.49672	-0.192725	Post down vs Baseline	-0.0083862	Post down vs Baseline	0.000435723	-4.79704	-0.264394	24 h down vs Baseline	-0.0118188	24 h down vs Baseline	0.137242	-0.0716687	2.53627	-1.59257	-0.0716687	24 h down vs Post	-0.00343258	24 h down vs Post	11.5861	0.140784	0.0729066	1
128388	cg04607100	CASP9	Small cell lung cancer	Promoter_Associated	Island	0.00193103	0.00137099	4.13993	0.239626	Post up vs Baseline	0.00313122	Post up vs Baseline	0.000859008	4.40422	0.254923	24 h up vs Baseline	0.00335225	24 h up vs Baseline	0.751745	0.0152976	0.104775	0.323689	0.0152976	24 h up vs Post	0.000221034	24 h up vs Post	11.0028	0.147449	0.0804065	1
235864	cg05639392	COL4A1	Small cell lung cancer			0.00306939	0.00954206	3.07977	0.413636	Post up vs Baseline	0.0707522	Post up vs Baseline	0.767068	-0.303014	-0.0406971	24 h down vs Baseline	-0.00703354	24 h down vs Baseline	0.0013634	-0.454333	17.1648	-4.14304	-0.454333	24 h down vs Post	-0.0777857	24 h down vs Post	9.73896	0.702705	0.432924	1
74276	cg01749142	AKT1	Small cell lung cancer	Promoter_Associated	S_Shore	0.00326654	0.00225207	3.86404	0.296442	Post up vs Baseline	0.0261149	Post up vs Baseline	0.316851	1.04447	0.0801301	24 h up vs Baseline	0.00673112	24 h up vs Baseline	0.00477624	-0.216312	11.9249	-3.45325	-0.216312	24 h down vs Post	-0.0193838	24 h down vs Post	9.5765	0.225457	0.141256	1
723514	cg10556330	ITGA6	Small cell lung cancer	Promoter_Associated_Cell_type_specific	N_Shore	0.00406063	0.0016591	4.03338	0.482691	Post up vs Baseline	0.0134784	Post up vs Baseline	0.00313721	3.68202	0.440642	24 h up vs Baseline	0.0120354	24 h up vs Baseline	0.674587	-0.0420485	0.185179	-0.430325	-0.0420485	24 h down vs Post	-0.00144309	24 h down vs Post	9.0217	0.51683	0.343725	1
793599	cg10064162	LAMB1	Small cell lung cancer		S_Shore	0.00555237	0.0087491	3.12647	0.383848	Post up vs Baseline	0.0532704	Post up vs Baseline	0.88406	0.148959	0.0182882	24 h up vs Baseline	0.00292014	24 h up vs Baseline	0.00334681	-0.365559	13.2983	-3.64669	-0.365559	24 h down vs Post	-0.0503503	24 h down vs Post	8.25842	0.497929	0.361761	1
213406	cg00876272	TRAF3	Small cell lung cancer			0.00573476	0.00165218	-4.03571	-0.291992	Post down vs Baseline	-0.0191786	Post down vs Baseline	0.0134024	-2.89693	-0.209599	24 h down vs Baseline	-0.0134147	24 h down vs Baseline	0.188387	0.0823925	1.9452	1.3947	0.0823925	24 h up vs Post	0.00576391	24 h up vs Post	8.18182	0.171322	0.125636	1
49488	cg26564040	PTGS2	Small cell lung cancer	Unclassified	Island	0.00601837	0.00386212	3.56863	0.329744	Post up vs Baseline	0.0123601	Post up vs Baseline	0.00275229	3.75371	0.346846	24 h up vs Baseline	0.0133552	24 h up vs Baseline	0.824488	0.0171019	0.051384	0.22668	0.0171019	24 h up vs Post	0.000995105	24 h up vs Post	8.06819	0.275542	0.20491	1
697522	cg16850137	BIRC2	Small cell lung cancer	Promoter_Associated	Island	0.0077624	0.00467059	-3.46538	-0.45312	Post down vs Baseline	-0.00957771	Post down vs Baseline	0.00369695	-3.59243	-0.469732	24 h down vs Baseline	-0.00992908	24 h down vs Baseline	0.878936	-0.0166121	0.024211	-0.155599	-0.0166121	24 h down vs Post	-0.000351364	24 h down vs Post	7.484	0.511821	0.410332	1
89982	cg21630044	CDK6	Small cell lung cancer	Promoter_Associated	Island	0.00798309	0.00544307	3.38249	0.309411	Post up vs Baseline	0.00533948	Post up vs Baseline	0.395929	0.880408	0.0805348	24 h up vs Baseline	0.0012634	24 h up vs Baseline	0.00981828	-0.228876	9.3906	-3.06441	-0.228876	24 h down vs Post	-0.00407608	24 h down vs Post	7.42114	0.248388	0.200822	1
589742	cg10885417	LAMB1	Small cell lung cancer			0.00813796	0.00236564	-3.83692	-0.434566	Post down vs Baseline	-0.0301124	Post down vs Baseline	0.0194401	-2.69635	-0.305386	24 h down vs Baseline	-0.0205906	24 h down vs Baseline	0.187738	0.12918	1.95135	1.39691	0.12918	24 h up vs Post	0.0095218	24 h up vs Post	7.37823	0.37858	0.307862	1
437496	cg14022656	COL4A1	Small cell lung cancer			0.0105439	0.00761087	3.20153	0.344028	Post up vs Baseline	0.0593795	Post up vs Baseline	0.459163	0.764808	0.0821841	24 h up vs Baseline	0.0141877	24 h up vs Baseline	0.0113929	-0.261844	8.90644	-2.98437	-0.261844	24 h down vs Post	-0.0451918	24 h down vs Post	6.813	0.31468	0.277129	1
539234	cg27079563	MAX	Small cell lung cancer	Promoter_Associated	S_Shore	0.0116671	0.0034502	3.63008	0.619724	Post up vs Baseline	0.0161977	Post up vs Baseline	0.0391091	2.31516	0.395241	24 h up vs Baseline	0.00993137	24 h up vs Baseline	0.133275	-0.224483	2.59355	-1.61045	-0.224483	24 h down vs Post	-0.00626633	24 h down vs Post	6.59865	0.76927	0.69948	1
519494	cg11551419	BCL2L1	Small cell lung cancer	Promoter_Associated	Island	0.0122947	0.00719988	3.23145	0.493833	Post up vs Baseline	0.014768	Post up vs Baseline	0.00587447	3.34125	0.510612	24 h up vs Baseline	0.0155259	24 h up vs Baseline	0.895255	0.0167797	0.018084	0.134477	0.0167797	24 h up vs Post	0.000757914	24 h up vs Post	6.48911	0.606191	0.5605	1
485526	cg26107033	LAMB3	Small cell lung cancer			0.0156884	0.00495706	-3.43312	-0.272999	Post down vs Baseline	-0.015061	Post down vs Baseline	0.0223848	-2.62	-0.208341	24 h down vs Baseline	-0.011196	24 h down vs Baseline	0.338977	0.0646584	0.991732	0.995858	0.0646584	24 h up vs Post	0.00386506	24 h up vs Post	5.9919	0.151555	0.15176	1
601320	cg11185785	COL4A5	Small cell lung cancer			0.0159041	0.00505223	-3.42282	-0.136966	Post down vs Baseline	-0.0105421	Post down vs Baseline	0.0221238	-2.62636	-0.105095	24 h down vs Baseline	-0.00796147	24 h down vs Baseline	0.348588	0.0318706	0.951518	0.975458	0.0318706	24 h up vs Post	0.00258065	24 h up vs Post	5.96464	0.0382032	0.0384297	1
294607	cg25552033	COL4A4	Small cell lung cancer			0.0159687	0.00683112	3.2598	0.218861	Post up vs Baseline	0.018187	Post up vs Baseline	0.208984	1.32769	0.0891401	24 h up vs Baseline	0.00754826	24 h up vs Baseline	0.0356377	-0.12972	5.59959	-2.36634	-0.12972	24 h down vs Post	-0.0106387	24 h down vs Post	5.95656	0.107401	0.108184	1
476272	cg01893041	PIK3R1	Small cell lung cancer	Promoter_Associated	N_Shore	0.0165973	0.00551041	3.37584	0.306675	Post up vs Baseline	0.0126879	Post up vs Baseline	0.0193124	2.69992	0.245271	24 h up vs Baseline	0.00982594	24 h up vs Baseline	0.423924	-0.0614035	0.685305	-0.827832	-0.0614035	24 h down vs Post	-0.00286198	24 h down vs Post	5.87987	0.194098	0.198063	1
497436	cg05852416	NFKBIA	Small cell lung cancer	Promoter_Associated	S_Shore	0.0167001	0.00518041	-3.40925	-0.431158	Post down vs Baseline	-0.00842902	Post down vs Baseline	0.0659301	-2.02305	-0.255849	24 h down vs Baseline	-0.00523194	24 h down vs Baseline	0.115315	0.175309	2.88233	1.69774	0.175309	24 h up vs Post	0.00319709	24 h up vs Post	5.86765	0.375386	0.383854	1
394070	cg15962538	AKT3	Small cell lung cancer			0.0176508	0.00533587	-3.39325	-0.296244	Post down vs Baseline	-0.0186773	Post down vs Baseline	0.0464102	-2.22034	-0.193844	24 h down vs Baseline	-0.0117833	24 h down vs Baseline	0.176412	0.102399	2.06357	1.43651	0.102399	24 h up vs Post	0.00689398	24 h up vs Post	5.75864	0.175569	0.182927	1
449673	cg25691643	IKBKB	Small cell lung cancer			0.0178976	0.00786412	3.1839	0.651981	Post up vs Baseline	0.089098	Post up vs Baseline	0.230096	1.26439	0.258915	24 h up vs Baseline	0.0365398	24 h up vs Baseline	0.0366524	-0.393066	5.52675	-2.3509	-0.393066	24 h down vs Post	-0.0525581	24 h down vs Post	5.73146	0.961341	1.00638	1
494615	cg00645626	LAMC1	Small cell lung cancer			0.0185993	0.00567861	-3.35958	-0.174595	Post down vs Baseline	-0.0108074	Post down vs Baseline	0.0556356	-2.11898	-0.110122	24 h down vs Baseline	-0.00672401	24 h down vs Baseline	0.154558	0.0644728	2.30862	1.51941	0.0644728	24 h up vs Post	0.00408338	24 h up vs Post	5.65651	0.0611084	0.0648192	1
92641	cg03603808	CCNE1	Small cell lung cancer		Island	0.019674	0.00921803	3.09836	0.22066	Post up vs Baseline	0.00300406	Post up vs Baseline	0.0115456	2.97721	0.212031	24 h up vs Baseline	0.00285363	24 h up vs Baseline	0.884504	-0.00862845	0.0220178	-0.148384	-0.00862845	24 h down vs Post	-0.00015043	24 h down vs Post	5.54788	0.112556	0.121729	1
719950	cg25295063	GADD45B	Small cell lung cancer	Promoter_Associated	Island	0.0213554	0.00660567	-3.27791	-0.437398	Post down vs Baseline	-0.0148103	Post down vs Baseline	0.0639002	-2.0408	-0.272321	24 h down vs Baseline	-0.00942456	24 h down vs Baseline	0.155626	0.165077	2.29564	1.51514	0.165077	24 h up vs Post	0.0053857	24 h up vs Post	5.39113	0.383972	0.427338	1
653974	cg11234767	CCND1	Small cell lung cancer		N_Shelf	0.0215343	0.00732848	-3.22191	-0.209486	Post down vs Baseline	-0.0147967	Post down vs Baseline	0.023172	-2.60126	-0.169132	24 h down vs Baseline	-0.0118624	24 h down vs Baseline	0.461846	0.0403541	0.577809	0.760137	0.0403541	24 h up vs Post	0.00293426	24 h up vs Post	5.3753	0.090896	0.10146	1
71089	cg14889643	BCL2	Small cell lung cancer	Promoter_Associated	Island	0.0240204	0.00831966	3.15357	0.502627	Post up vs Baseline	0.0310583	Post up vs Baseline	0.024506	2.57088	0.409756	24 h up vs Baseline	0.0245008	24 h up vs Baseline	0.489094	-0.0928711	0.509291	-0.713646	-0.0928711	24 h down vs Post	-0.00655748	24 h down vs Post	5.17003	0.52534	0.609675	1
279906	cg04300287	COL4A2	Small cell lung cancer			0.0240296	0.00747715	-3.21108	-0.310436	Post down vs Baseline	-0.0230918	Post down vs Baseline	0.0428615	-2.2645	-0.218924	24 h down vs Baseline	-0.016359	24 h down vs Baseline	0.268873	0.0915124	1.34403	1.15932	0.0915124	24 h up vs Post	0.00673278	24 h up vs Post	5.16932	0.193257	0.224312	1
187136	cg22536221	LAMA1	Small cell lung cancer			0.0255598	0.00968318	-3.07186	-0.330642	Post down vs Baseline	-0.0231932	Post down vs Baseline	0.17651	-1.43616	-0.154582	24 h down vs Baseline	-0.00995865	24 h down vs Baseline	0.0682561	0.17606	4.0133	2.00332	0.17606	24 h up vs Post	0.0132345	24 h up vs Post	5.05499	0.234257	0.27805	1
619659	cg07592198	ITGA6	Small cell lung cancer			0.0314895	0.00993211	3.05821	0.288661	Post up vs Baseline	0.0473667	Post up vs Baseline	0.0677502	2.00756	0.189491	24 h up vs Baseline	0.0314964	24 h up vs Baseline	0.222442	-0.0991695	1.65579	-1.28677	-0.0991695	24 h down vs Post	-0.0158703	24 h down vs Post	4.67719	0.166681	0.213822	1

## Sheet: 2f
KEGG Pathways_Insulin secretion_Main effect TIME, p = 0.01_Contrast Post v Baseline_4952 CpG list
Column #	Probeset ID	Gene Symbol	GO Function	Regulatory_Feature_Group	Relation_to_UCSC_CpG_Island	p-value(Time)	p-value(Post vs. Baseline)	T(Post vs. Baseline)	Difference(Post vs. Baseline)	Difference(Post vs. Baseline) (Description)	Beta Difference(Post vs. Baseline)	Beta Difference(Post vs. Baseline) (Description)	p-value(24 h vs. Baseline)	T(24 h vs. Baseline)	Difference(24 h vs. Baseline)	Difference(24 h vs. Baseline) (Description)	Beta Difference(24 h vs. Baseline)	Beta Difference(24 h vs. Baseline) (Description)	p-value(24 h vs. Post)	Estimate(24 h vs. Post)	F(24 h vs. Post)	T(24 h vs. Post)	Difference(24 h vs. Post)	Difference(24 h vs. Post) (Description)	Beta Difference(24 h vs. Post)	Beta Difference(24 h vs. Post) (Description)	F(Time)	SS(Time)	SS(Error)	F(Error)
215866	cg15001372	GCK	Insulin secretion			6.21191e-06	1.94515e-05	6.78462	0.72725	Post up vs Baseline	0.0684982	Post up vs Baseline	0.690209	0.40835	0.0437714	24 h up vs Baseline	0.00458145	24 h up vs Baseline	4.8091e-06	-0.683479	60.9852	-7.8093	-0.683479	24 h down vs Post	-0.0639168	24 h down vs Post	38.2534	1.75811	0.275758	1
321875	cg01341460	PRKCA	Insulin secretion			0.000172716	0.000556291	4.65433	0.372502	Post up vs Baseline	0.0584793	Post up vs Baseline	0.989993	0.0128066	0.00102496	24 h up vs Baseline	-2.87692e-05	24 h down vs Baseline	0.000101557	-0.371477	32.3155	-5.68468	-0.371477	24 h down vs Post	-0.0585081	24 h down vs Post	19.4251	0.497699	0.153729	1
14267	cg19758054	ATF2	Insulin secretion	Unclassified	Island	0.000314691	0.000133544	5.51254	0.608527	Post up vs Baseline	0.0170343	Post up vs Baseline	0.0435079	2.2562	0.249061	24 h up vs Baseline	0.00604784	24 h up vs Baseline	0.00179957	-0.359465	15.9056	-3.98818	-0.359465	24 h down vs Post	-0.0109865	24 h down vs Post	17.0058	0.82892	0.29246	1
745951	cg18924906	ADCY9	Insulin secretion			0.000384273	0.000316486	4.98631	1.06248	Post up vs Baseline	0.0589918	Post up vs Baseline	0.000164119	5.38463	1.14735	24 h up vs Baseline	0.0645804	24 h up vs Baseline	0.634459	0.0848725	0.237982	0.487834	0.0848725	24 h up vs Post	0.00558863	24 h up vs Post	16.2525	2.95162	1.08966	1
759149	cg16375660	GLP1R	Insulin secretion		S_Shore	0.000992237	0.00885071	3.12025	0.465762	Post up vs Baseline	0.0653947	Post up vs Baseline	0.37297	-0.925449	-0.138142	24 h down vs Baseline	-0.0218671	24 h down vs Baseline	0.000333594	-0.603905	24.5515	-4.95495	-0.603905	24 h down vs Post	-0.0872617	24 h down vs Post	12.9983	1.1585	0.534763	1
308799	cg03366382	INS	Insulin secretion			0.00122751	0.00032689	4.96703	0.344628	Post up vs Baseline	0.053697	Post up vs Baseline	0.00590299	3.33864	0.231644	24 h up vs Baseline	0.036662	24 h up vs Baseline	0.0693359	-0.112983	3.97752	-1.99437	-0.112983	24 h down vs Post	-0.0170351	24 h down vs Post	12.3364	0.237549	0.115536	1
387406	cg10946435	KCNN3	Insulin secretion	Unclassified		0.00211153	0.0049355	-3.43548	-0.334643	Post down vs Baseline	-0.00954597	Post down vs Baseline	0.975686	0.0311191	0.00303125	24 h up vs Baseline	0.000261538	24 h up vs Baseline	0.00113593	0.337675	18.0259	4.2457	0.337675	24 h up vs Post	0.00980751	24 h up vs Post	10.7514	0.408053	0.22772	1
719097	cg12368839	RAPGEF4	Insulin secretion			0.00217934	0.000605909	4.60478	0.430999	Post up vs Baseline	0.0275736	Post up vs Baseline	0.0157902	2.8086	0.26288	24 h up vs Baseline	0.0178407	24 h up vs Baseline	0.0481495	-0.168119	4.83935	-2.19985	-0.168119	24 h down vs Post	-0.00973287	24 h down vs Post	10.6634	0.373673	0.210255	1
778179	cg17733702	KCNN3	Insulin secretion	Unclassified		0.0023163	0.00330959	3.65279	0.509892	Post up vs Baseline	0.0456427	Post up vs Baseline	0.714906	0.374032	0.052211	24 h up vs Baseline	0.00407686	24 h up vs Baseline	0.00171282	-0.457681	16.1254	-4.01564	-0.457681	24 h down vs Post	-0.0415658	24 h down vs Post	10.495	0.817992	0.467647	1
390888	cg11293016	PRKCG	Insulin secretion		S_Shore	0.00335685	0.00119379	-4.21769	-0.283095	Post down vs Baseline	-0.0475064	Post down vs Baseline	0.0701667	-1.98758	-0.133408	24 h down vs Baseline	-0.0225295	24 h down vs Baseline	0.0182218	0.149687	7.46012	2.73132	0.149687	24 h up vs Post	0.024977	24 h up vs Post	9.50586	0.171303	0.108125	1
606442	cg20122849	KCNN1	Insulin secretion		Island	0.00347538	0.000985969	-4.32581	-0.421147	Post down vs Baseline	-0.0515858	Post down vs Baseline	0.0221649	-2.62535	-0.255596	24 h down vs Baseline	-0.0302074	24 h down vs Baseline	0.0593468	0.165551	4.3373	2.08262	0.165551	24 h up vs Post	0.0213784	24 h up vs Post	9.41645	0.357009	0.22748	1
70353	cg05083033	CREB5	Insulin secretion			0.0041982	0.0070824	3.24032	0.271435	Post up vs Baseline	0.0132902	Post up vs Baseline	0.894281	0.135735	0.0113702	24 h up vs Baseline	0.000604646	24 h up vs Baseline	0.00251912	-0.260065	14.4577	-3.80233	-0.260065	24 h down vs Post	-0.0126855	24 h down vs Post	8.93852	0.250889	0.16841	1
334048	cg11076280	PRKCA	Insulin secretion			0.00459943	0.00659059	3.27914	0.434725	Post up vs Baseline	0.0710144	Post up vs Baseline	0.798779	0.260653	0.0345556	24 h up vs Baseline	0.00527015	24 h up vs Baseline	0.00305314	-0.40017	13.6669	-3.69688	-0.40017	24 h down vs Post	-0.0657442	24 h down vs Post	8.71298	0.612542	0.421813	1
95070	cg14547067	CREB3L1	Insulin secretion	Unclassified_Cell_type_specific	Island	0.00462282	0.00198224	3.93457	0.178356	Post up vs Baseline	0.00157681	Post up vs Baseline	0.00329078	3.65591	0.165724	24 h up vs Baseline	0.00143986	24 h up vs Baseline	0.738783	-0.0126321	0.116482	-0.341295	-0.0126321	24 h down vs Post	-0.000136951	24 h down vs Post	8.70054	0.0715131	0.0493163	1
68620	cg19239848	SNAP25	Insulin secretion		Island	0.00601351	0.00175029	4.00361	0.273349	Post up vs Baseline	0.00863599	Post up vs Baseline	0.0128956	2.91769	0.199207	24 h up vs Baseline	0.00615307	24 h up vs Baseline	0.208251	-0.0741422	1.76885	-1.32998	-0.0741422	24 h down vs Post	-0.00248292	24 h down vs Post	8.07008	0.150477	0.111878	1
792541	cg16528638	PRKACB	Insulin secretion			0.00633947	0.0029328	3.71889	0.444247	Post up vs Baseline	0.0759565	Post up vs Baseline	0.184346	1.40856	0.168262	24 h up vs Baseline	0.0290325	24 h up vs Baseline	0.0151879	-0.275985	8.00646	-2.82957	-0.275985	24 h down vs Post	-0.046924	24 h down vs Post	7.94684	0.453604	0.342479	1
715664	cg27408456	CACNA1C	Insulin secretion			0.00756376	0.00392102	3.56039	0.345581	Post up vs Baseline	0.0218971	Post up vs Baseline	0.247041	1.21688	0.118114	24 h up vs Baseline	0.00805859	24 h up vs Baseline	0.0140845	-0.227467	8.23806	-2.8702	-0.227467	24 h down vs Post	-0.0138385	24 h down vs Post	7.54238	0.284232	0.226108	1
538762	cg26408927	CACNA1D	Insulin secretion			0.00797536	0.00356525	3.61219	0.480714	Post up vs Baseline	0.0504197	Post up vs Baseline	0.184363	1.4085	0.187444	24 h up vs Baseline	0.0206097	24 h up vs Baseline	0.0193463	-0.29327	7.28442	-2.69897	-0.29327	24 h down vs Post	-0.02981	24 h down vs Post	7.42331	0.525882	0.425052	1
550227	cg24275501	CACNA1C	Insulin secretion			0.00896308	0.0091757	3.10084	0.404092	Post up vs Baseline	0.0242411	Post up vs Baseline	0.661489	0.44892	0.0585019	24 h up vs Baseline	0.00433624	24 h up vs Baseline	0.00698326	-0.345591	10.549	-3.24792	-0.345591	24 h down vs Post	-0.0199048	24 h down vs Post	7.16462	0.486695	0.407582	1
784098	cg20659588	RYR2	Insulin secretion			0.00939521	0.00532919	-3.39393	-0.428061	Post down vs Baseline	-0.0549688	Post down vs Baseline	0.0046691	-3.46555	-0.437095	24 h down vs Baseline	-0.0556525	24 h down vs Baseline	0.931544	-0.00903382	0.00769534	-0.0877231	-0.00903382	24 h down vs Post	-0.000683755	24 h down vs Post	7.06171	0.449341	0.381784	1
97037	cg25130962	GNAS	Insulin secretion		Island	0.0100792	0.00794362	3.17848	0.542473	Post up vs Baseline	0.0717365	Post up vs Baseline	0.508152	0.682061	0.116408	24 h up vs Baseline	0.0134448	24 h up vs Baseline	0.00994564	-0.426065	9.34814	-3.05747	-0.426065	24 h down vs Post	-0.0582918	24 h down vs Post	6.90963	0.805069	0.699084	1
280500	cg24397382	STX1A	Insulin secretion		N_Shelf	0.0106694	0.00397678	-3.55271	-0.286565	Post down vs Baseline	-0.0260395	Post down vs Baseline	0.00925162	-3.0964	-0.249758	24 h down vs Baseline	-0.0225532	24 h down vs Baseline	0.586535	0.0368062	0.312325	0.558861	0.0368062	24 h up vs Post	0.00348625	24 h up vs Post	6.78777	0.17665	0.156148	1
750316	cg03771754	RAPGEF4	Insulin secretion			0.0108316	0.00540534	-3.38625	-0.249287	Post down vs Baseline	-0.0117355	Post down vs Baseline	0.256406	-1.19172	-0.0877316	24 h down vs Baseline	-0.00382174	24 h down vs Baseline	0.0197523	0.161556	7.22393	2.68774	0.161556	24 h up vs Post	0.00791373	24 h up vs Post	6.75564	0.14645	0.130069	1
582534	cg22302772	ATF6B	Insulin secretion			0.0122656	0.00419923	3.52312	0.252368	Post up vs Baseline	0.0431066	Post up vs Baseline	0.0129772	2.91429	0.208756	24 h up vs Baseline	0.0356023	24 h up vs Baseline	0.470227	-0.0436116	0.55601	-0.745661	-0.0436116	24 h down vs Post	-0.00750429	24 h down vs Post	6.49405	0.133287	0.123147	1
15272	cg16073349	CAMK2B	Insulin secretion		S_Shore	0.0124499	0.00384959	3.5704	0.235301	Post up vs Baseline	0.0102985	Post up vs Baseline	0.0611716	2.06551	0.136124	24 h up vs Baseline	0.00572726	24 h up vs Baseline	0.0901419	-0.0991768	3.397	-1.8431	-0.0991768	24 h down vs Post	-0.00457121	24 h down vs Post	6.46302	0.112282	0.104238	1
255776	cg22908574	ADCY5	Insulin secretion			0.0136118	0.00842609	-3.14672	-0.276545	Post down vs Baseline	-0.0104137	Post down vs Baseline	0.00619448	-3.3126	-0.291123	24 h down vs Baseline	-0.0111034	24 h down vs Baseline	0.842413	-0.0145781	0.0412744	-0.203161	-0.0145781	24 h down vs Post	-0.000689626	24 h down vs Post	6.27906	0.193986	0.185365	1
113043	cg05924652	GLP1R	Insulin secretion		Island	0.0136732	0.00883531	3.12119	0.580055	Post up vs Baseline	0.0248801	Post up vs Baseline	0.420552	0.834038	0.155001	24 h up vs Baseline	0.00606366	24 h up vs Baseline	0.0160094	-0.425053	7.84657	-2.80117	-0.425053	24 h down vs Post	-0.0188165	24 h down vs Post	6.26986	0.866195	0.828914	1
513021	cg08128827	CACNA1D	Insulin secretion			0.0149464	0.00648159	3.28814	0.437851	Post up vs Baseline	0.0259739	Post up vs Baseline	0.0098374	3.06336	0.407919	24 h up vs Baseline	0.0242712	24 h up vs Baseline	0.78777	-0.0299319	0.0757893	-0.275298	-0.0299319	24 h down vs Post	-0.00170273	24 h down vs Post	6.08913	0.431884	0.425561	1
727367	cg04035904	KCNN3	Insulin secretion	Unclassified		0.0150008	0.00587593	-3.34112	-0.386226	Post down vs Baseline	-0.0565265	Post down vs Baseline	0.164159	-1.48184	-0.171298	24 h down vs Baseline	-0.024015	24 h down vs Baseline	0.0418945	0.214928	5.18535	2.27714	0.214928	24 h up vs Post	0.0325114	24 h up vs Post	6.08182	0.325082	0.320709	1
596955	cg08258494	CHRM3	Insulin secretion			0.0162677	0.00742119	-3.21513	-0.295942	Post down vs Baseline	-0.013668	Post down vs Baseline	0.242312	-1.22987	-0.113206	24 h down vs Baseline	-0.00505029	24 h down vs Baseline	0.0316494	0.182736	5.91188	2.43144	0.182736	24 h up vs Post	0.00861769	24 h up vs Post	5.91965	0.200618	0.203341	1
122992	cg13443842	CACNA1C	Insulin secretion	Unclassified_Cell_type_specific	N_Shore	0.016377	0.00508129	-3.41971	-0.227024	Post down vs Baseline	-0.00250025	Post down vs Baseline	0.0658849	-2.02344	-0.13433	24 h down vs Baseline	-0.00153411	24 h down vs Baseline	0.112958	0.0926941	2.92436	1.71008	0.0926941	24 h up vs Post	0.000966139	24 h up vs Post	5.90636	0.104123	0.105773	1
800393	cg17395800	CACNA1F	Insulin secretion	Unclassified_Cell_type_specific	S_Shore	0.0179189	0.00893377	3.11522	0.541793	Post up vs Baseline	0.0622578	Post up vs Baseline	0.297215	1.08977	0.18953	24 h up vs Baseline	0.0218761	24 h up vs Baseline	0.028923	-0.352263	6.15369	-2.48066	-0.352263	24 h down vs Post	-0.0403817	24 h down vs Post	5.72913	0.693168	0.72594	1
269861	cg27200714	PRKCA	Insulin secretion	Promoter_Associated		0.0185531	0.00890152	3.11717	0.478001	Post up vs Baseline	0.0346784	Post up vs Baseline	0.0106101	3.02267	0.46351	24 h up vs Baseline	0.0322256	24 h up vs Baseline	0.909776	-0.0144908	0.0133948	-0.115736	-0.0144908	24 h down vs Post	-0.00245284	24 h down vs Post	5.66134	0.532496	0.56435	1
382690	cg05395403	PDX1	Insulin secretion		N_Shore	0.0207928	0.0069578	3.24989	0.450826	Post up vs Baseline	0.0121126	Post up vs Baseline	0.106764	1.74362	0.241875	24 h up vs Baseline	0.00624219	24 h up vs Baseline	0.0898777	-0.208951	3.40331	-1.84481	-0.208951	24 h down vs Post	-0.00587038	24 h down vs Post	5.44193	0.418882	0.461839	1
32413	cg14104369	GNAS	Insulin secretion		Island	0.023485	0.00764633	3.19903	0.348024	Post up vs Baseline	0.0384395	Post up vs Baseline	0.0301542	2.4579	0.267396	24 h up vs Baseline	0.0289586	24 h up vs Baseline	0.381908	-0.0806277	0.823905	-0.907692	-0.0806277	24 h down vs Post	-0.00948096	24 h down vs Post	5.21208	0.246748	0.28405	1
336229	cg26185836	SLC2A1	Insulin secretion		S_Shelf	0.0257747	0.00805249	3.17114	0.553523	Post up vs Baseline	0.0558365	Post up vs Baseline	0.0458492	2.2271	0.38874	24 h up vs Baseline	0.0412079	24 h up vs Baseline	0.270095	-0.164783	1.33683	-1.15621	-0.164783	24 h down vs Post	-0.0146286	24 h down vs Post	5.03957	0.614175	0.731223	1
314516	cg11402363	ADCYAP1	Insulin secretion		Island	0.0292787	0.00925016	3.09649	0.522155	Post up vs Baseline	0.0302032	Post up vs Baseline	0.0759365	1.94232	0.32753	24 h up vs Baseline	0.0182991	24 h up vs Baseline	0.182905	-0.194625	1.99815	-1.41356	-0.194625	24 h down vs Post	-0.0119041	24 h down vs Post	4.80751	0.546815	0.68245	1

## Sheet: 2g
KEGG Pathways_Main effect TIME, p = 0.01_Contrast 24 h v. Baseline_6638 CpG list
Pathway Name	Database	Enrichment Score	Enrichment p-value	% genes in pathway that are present	Time score	Post vs. Baseline score	24 h vs. Baseline score	24 h vs. Post score	# genes in list	in pathway	# genes not in list	in pathway	# genes in list	not in pathway	# genes not in list	not in pathway	Pathway ID
MAPK signaling pathway	kegg	8.68806	0.000168586	29.8305	2.14903	1.42434	2.44591	1.12813	88	207	1527	5868	kegg_pathway_42
AMPK signaling pathway	kegg	8.50265	0.000202929	35.2941	2.16447	1.36561	2.40823	1.26986	42	77	1573	5998	kegg_pathway_270
Lysine degradation	kegg	6.73206	0.00119207	38.9831	2.09959	1.35109	2.42176	1.1565	23	36	1592	6039	kegg_pathway_60
Phosphonate and phosphinate metabolism	kegg	6.20793	0.0020134	83.3333	1.95935	1.37758	2.29766	0.883507	5	1	1610	6074	kegg_pathway_227
Aldosterone synthesis and secretion	kegg	6.07007	0.00231101	33.6735	2.11883	1.4028	2.45814	1.09941	33	65	1582	6010	kegg_pathway_275
Glutamatergic synapse	kegg	5.91203	0.00270669	32.4561	2.11708	1.3202	2.39341	1.16374	37	77	1578	5998	kegg_pathway_88
Axon guidance	kegg	5.3333	0.00482812	29.2818	2.01617	1.2003	2.34857	1.17897	53	128	1562	5947	kegg_pathway_74
Cortisol synthesis and secretion	kegg	5.27686	0.00510847	35.3846	2.09297	1.41581	2.43833	1.04282	23	42	1592	6033	kegg_pathway_140
Longevity regulating pathway - multiple species	kegg	5.13771	0.0058711	35.4839	2.15876	1.74617	2.39	0.947254	22	40	1593	6035	kegg_pathway_204
Longevity regulating pathway	kegg	4.9664	0.00696821	32.5843	2.15679	1.6385	2.42593	1.03031	29	60	1586	6015	kegg_pathway_7
Thyroid hormone synthesis	kegg	4.9474	0.00710186	33.7838	2.0479	1.65745	2.44206	0.780591	25	49	1590	6026	kegg_pathway_335
Endocytosis	kegg	4.73627	0.00877133	27.459	2.043	1.34054	2.39133	1.07606	67	177	1548	5898	kegg_pathway_160
Lysosome	kegg	4.53706	0.0107048	30.0813	2.1904	1.44048	2.48901	1.14078	37	86	1578	5989	kegg_pathway_284
Arrhythmogenic right ventricular cardiomyopathy (ARVC)	kegg	4.39953	0.0122831	32.4675	2.12802	1.44317	2.40013	1.07092	25	52	1590	6023	kegg_pathway_334
Cell cycle	kegg	3.88592	0.020529	29.0323	1.96298	1.43257	2.32577	0.897163	36	88	1579	5987	kegg_pathway_4
Oxytocin signaling pathway	kegg	3.84539	0.0213781	28.1046	2.17965	1.59089	2.48154	1.02299	43	110	1572	5965	kegg_pathway_72
Thermogenesis	kegg	3.6363	0.0263497	26.6055	2.22522	1.49399	2.48641	1.17247	58	160	1557	5915	kegg_pathway_188
Mismatch repair	kegg	3.60999	0.0270521	40.9091	2.02318	1.45269	2.40489	0.907925	9	13	1606	6062	kegg_pathway_131
Glycosaminoglycan degradation	kegg	3.48998	0.0305014	42.1053	2.25511	1.49563	2.44402	1.17667	8	11	1607	6064	kegg_pathway_151
Notch signaling pathway	kegg	3.45019	0.0317395	33.3333	2.26195	1.29611	2.58521	1.33357	16	32	1599	6043	kegg_pathway_29
FoxO signaling pathway	kegg	3.4328	0.0322964	28.0303	2.10703	1.40889	2.40296	1.14079	37	95	1578	5980	kegg_pathway_32
Circadian entrainment	kegg	3.20693	0.0404805	28.866	2.06053	1.4365	2.3865	1.00097	28	69	1587	6006	kegg_pathway_315
Type II diabetes mellitus	kegg	3.11327	0.0444555	32.6087	2.1618	1.14992	2.33627	1.47196	15	31	1600	6044	kegg_pathway_174
Circadian rhythm	kegg	3.10499	0.0448251	35.4839	2.16554	1.75728	2.40141	0.949315	11	20	1604	6055	kegg_pathway_75
PI3K-Akt signaling pathway	kegg	3.09873	0.0451063	24.7863	2.11293	1.43646	2.41028	1.0945	87	264	1528	5811	kegg_pathway_297
Insulin secretion	kegg	3.05617	0.0470674	29.0698	2.12939	1.47058	2.39649	1.07771	25	61	1590	6014	kegg_pathway_145
DNA replication	kegg	3.04164	0.0477566	34.2857	1.88645	1.19734	2.2362	1.03977	12	23	1603	6052	kegg_pathway_107
Calcium signaling pathway	kegg	3.03096	0.0482691	26.178	2.05598	1.41324	2.40527	1.01656	50	141	1565	5934	kegg_pathway_269
Ubiquitin mediated proteolysis	kegg	2.91875	0.0540013	27.0073	2.00986	1.25893	2.34034	1.14607	37	100	1578	5975	kegg_pathway_207
Hippo signaling pathway	kegg	2.91158	0.0543896	26.6234	2.05607	1.19741	2.36616	1.23611	41	113	1574	5962	kegg_pathway_202
Homologous recombination	kegg	2.80698	0.0603868	32.5	2.07153	1.28	2.4815	1.13428	13	27	1602	6048	kegg_pathway_212
Cysteine and methionine metabolism	kegg	2.76852	0.0627548	31.25	1.958	1.64526	2.37235	0.632233	15	33	1600	6042	kegg_pathway_23
Human papillomavirus infection	kegg	2.76685	0.06286	24.5455	2.1037	1.34164	2.40859	1.16071	81	249	1534	5826	kegg_pathway_142
Adherens junction	kegg	2.76683	0.0628608	29.1667	1.955	1.12716	2.286	1.16856	21	51	1594	6024	kegg_pathway_187
Mitophagy - animal	kegg	2.75528	0.0635914	29.6875	2.10488	1.61804	2.46843	0.871208	19	45	1596	6030	kegg_pathway_238
Small cell lung cancer	kegg	2.7095	0.0665704	27.957	2.23126	1.65246	2.53798	0.985438	26	67	1589	6008	kegg_pathway_89
Apoptosis	kegg	2.70836	0.0666462	26.6667	2.09871	1.1943	2.39189	1.27656	36	99	1579	5976	kegg_pathway_244
Oocyte meiosis	kegg	2.64138	0.0712629	26.8293	2.11391	1.49787	2.41037	1.03764	33	90	1582	5985	kegg_pathway_156
Renin secretion	kegg	2.62799	0.0722236	28.9855	2.0431	1.27728	2.33775	1.13345	20	49	1595	6026	kegg_pathway_117
Fanconi anemia pathway	kegg	2.60694	0.0737596	30.1887	2.12198	1.26583	2.46217	1.26068	16	37	1599	6038	kegg_pathway_44
Insulin signaling pathway	kegg	2.52847	0.0797807	26.2774	2.16295	1.58076	2.40094	1.08948	36	101	1579	5974	kegg_pathway_317
Pathways in cancer	kegg	2.49467	0.0825233	23.4848	2.10856	1.37819	2.44503	1.09667	124	404	1491	5671	kegg_pathway_27
Inflammatory mediator regulation of TRP channels	kegg	2.41086	0.0897378	27	2.07971	1.34554	2.41286	1.10913	27	73	1588	6002	kegg_pathway_311
Dopaminergic synapse	kegg	2.39221	0.0914276	26.1538	2.03893	1.24945	2.31728	1.17855	34	96	1581	5979	kegg_pathway_253
ECM-receptor interaction	kegg	2.34543	0.0958059	27.2727	2.1791	1.55673	2.43357	1.03898	24	64	1591	6011	kegg_pathway_71
Amyotrophic lateral sclerosis (ALS)	kegg	2.31572	0.0986954	29.4118	2.09923	1.33385	2.42282	1.1283	15	36	1600	6039	kegg_pathway_126
Progesterone-mediated oocyte maturation	kegg	2.26562	0.103766	26.8817	2.14407	1.57667	2.43157	1.00331	25	68	1590	6007	kegg_pathway_167
p53 signaling pathway	kegg	2.26376	0.103959	27.7778	1.9439	1.29707	2.28995	0.984654	20	52	1595	6023	kegg_pathway_12
Amphetamine addiction	kegg	2.24488	0.10594	27.9412	2.00986	1.41623	2.30037	0.995416	19	49	1596	6026	kegg_pathway_84
GABAergic synapse	kegg	2.24241	0.106202	26.9663	2.1751	1.43454	2.43385	1.15189	24	65	1591	6010	kegg_pathway_257
Glycosaminoglycan biosynthesis - heparan sulfate / heparin	kegg	2.19237	0.111652	33.3333	1.83706	1.36934	2.31743	0.800992	8	16	1607	6059	kegg_pathway_176
Vasopressin-regulated water reabsorption	kegg	2.15861	0.115486	29.5455	2.18043	1.41267	2.38884	1.17535	13	31	1602	6044	kegg_pathway_180
Aminoacyl-tRNA biosynthesis	kegg	2.15861	0.115486	29.5455	1.95535	1.36115	2.27615	0.929821	13	31	1602	6044	kegg_pathway_279
Bacterial invasion of epithelial cells	kegg	2.15227	0.11622	27.3973	2.04638	1.36376	2.36397	1.08265	20	53	1595	6022	kegg_pathway_250
Hypertrophic cardiomyopathy (HCM)	kegg	2.14313	0.117287	26.6667	2.14951	1.59755	2.36528	1.03107	24	66	1591	6009	kegg_pathway_305
Adipocytokine signaling pathway	kegg	2.13071	0.118753	27.5362	2.26592	1.68132	2.48864	1.14156	19	50	1596	6025	kegg_pathway_100
Phosphatidylinositol signaling system	kegg	2.09964	0.1225	26.2626	2.15684	1.39528	2.44387	1.18797	26	73	1589	6002	kegg_pathway_331
Dilated cardiomyopathy (DCM)	kegg	2.07357	0.125736	26.3158	2.09793	1.50064	2.40742	0.97626	25	70	1590	6005	kegg_pathway_181
Pyrimidine metabolism	kegg	2.07001	0.126185	28.0702	1.99737	1.3954	2.40994	0.996138	16	41	1599	6034	kegg_pathway_154
Insulin resistance	kegg	2.0639	0.126958	25.9259	2.21068	1.67997	2.4841	1.00217	28	80	1587	5995	kegg_pathway_211
Glucagon signaling pathway	kegg	2.03692	0.13043	25.9615	2.02695	1.67866	2.35414	0.780252	27	77	1588	5998	kegg_pathway_290
Fructose and mannose metabolism	kegg	1.99079	0.136588	30.303	1.99461	1.51809	2.38281	0.843868	10	23	1605	6052	kegg_pathway_304
Hippo signaling pathway - multiple species	kegg	1.99078	0.136589	31.0345	1.98045	1.34344	2.30573	1.05409	9	20	1606	6055	kegg_pathway_61
Glycerophospholipid metabolism	kegg	1.98264	0.137705	26.0417	2.23081	1.41484	2.5202	1.22691	25	71	1590	6004	kegg_pathway_149
HIF-1 signaling pathway	kegg	1.979	0.138207	25.6881	2.07788	1.33949	2.38732	1.15954	28	81	1587	5994	kegg_pathway_81
Human cytomegalovirus infection	kegg	1.95471	0.141605	24.1071	2.05913	1.34096	2.38161	1.09721	54	170	1561	5905	kegg_pathway_262
Retrograde endocannabinoid signaling	kegg	1.87154	0.153887	24.8227	2.15022	1.41468	2.45762	1.12215	35	106	1580	5969	kegg_pathway_233
Huntington disease	kegg	1.82827	0.160692	24.1935	2.2145	1.45495	2.50811	1.1764	45	141	1570	5934	kegg_pathway_8
Cushing syndrome	kegg	1.82083	0.161891	24.5161	2.17809	1.30153	2.51065	1.23636	38	117	1577	5958	kegg_pathway_50
Regulation of actin cytoskeleton	kegg	1.81781	0.162381	23.9437	2.02389	1.33587	2.33731	1.07287	51	162	1564	5913	kegg_pathway_218
Breast cancer	kegg	1.76371	0.171407	24.4898	2.08932	1.14003	2.43984	1.28091	36	111	1579	5964	kegg_pathway_186
Rap1 signaling pathway	kegg	1.73559	0.176297	23.8095	2.08327	1.24367	2.36595	1.23021	50	160	1565	5915	kegg_pathway_35
Glycerolipid metabolism	kegg	1.7331	0.176735	26.6667	2.21465	1.57249	2.46034	1.06667	16	44	1599	6031	kegg_pathway_103
Tight junction	kegg	1.71679	0.179641	24.1176	2.07436	1.23308	2.37456	1.25712	41	129	1574	5946	kegg_pathway_21
Transcriptional misregulation in cancer	kegg	1.71336	0.180259	24.0223	1.99769	1.24976	2.33082	1.1131	43	136	1572	5939	kegg_pathway_325
Legionellosis	kegg	1.70497	0.181777	26.7857	2.22068	1.38287	2.61641	1.20075	15	41	1600	6034	kegg_pathway_294
Cellular senescence	kegg	1.69285	0.183995	24.2038	1.91544	1.25339	2.29625	1.00935	38	119	1577	5956	kegg_pathway_246
Cardiac muscle contraction	kegg	1.69168	0.184209	25.6098	2.20382	1.40054	2.46884	1.21447	21	61	1594	6014	kegg_pathway_216
Human immunodeficiency virus 1 infection	kegg	1.68161	0.186075	23.6967	1.99088	1.28549	2.32417	1.08275	50	161	1565	5914	kegg_pathway_248
Morphine addiction	kegg	1.66856	0.188519	25.2747	2.18795	1.52528	2.50989	1.0645	23	68	1592	6007	kegg_pathway_330
Serotonergic synapse	kegg	1.66684	0.188842	24.7788	2.14242	1.38044	2.4173	1.14866	28	85	1587	5990	kegg_pathway_313
Proximal tubule bicarbonate reclamation	kegg	1.65031	0.19199	30.4348	2.08868	1.66061	2.56233	0.781741	7	16	1608	6059	kegg_pathway_161
Long-term depression	kegg	1.63183	0.195571	26.2295	2.06559	1.24173	2.33483	1.20239	16	45	1599	6030	kegg_pathway_327
Fatty acid degradation	kegg	1.62086	0.197729	27.2727	2.01856	1.23178	2.46983	1.14866	12	32	1603	6043	kegg_pathway_48
GnRH signaling pathway	kegg	1.51203	0.220462	24.7312	2.07453	1.30558	2.38259	1.1566	23	70	1592	6005	kegg_pathway_10
Riboflavin metabolism	kegg	1.48966	0.22545	37.5	1.76599	0.802556	2.17875	1.29948	3	5	1612	6070	kegg_pathway_19
Long-term potentiation	kegg	1.47789	0.228119	25.3731	2.02467	1.28976	2.38509	1.09882	17	50	1598	6025	kegg_pathway_189
Shigellosis	kegg	1.47789	0.228119	25.3731	2.04523	1.15066	2.18093	1.3891	17	50	1598	6025	kegg_pathway_228
mTOR signaling pathway	kegg	1.4562	0.233121	23.6842	2.14728	1.44842	2.442	1.12681	36	116	1579	5959	kegg_pathway_101
Aldosterone-regulated sodium reabsorption	kegg	1.44418	0.235939	27.027	2.09787	1.32697	2.39818	1.22201	10	27	1605	6048	kegg_pathway_229
Cholinergic synapse	kegg	1.42838	0.239697	24.1071	2.11164	1.3597	2.44743	1.12874	27	85	1588	5990	kegg_pathway_225
Adrenergic signaling in cardiomyocytes	kegg	1.42698	0.240032	23.6486	2.09069	1.33795	2.39718	1.1418	35	113	1580	5962	kegg_pathway_273
Focal adhesion	kegg	1.42005	0.241703	23.2323	2.0719	1.49292	2.40643	0.965478	46	152	1569	5923	kegg_pathway_268
Apoptosis - multiple species	kegg	1.41194	0.24367	27.2727	2.3663	1.68022	2.68768	1.11216	9	24	1606	6051	kegg_pathway_86
beta-Alanine metabolism	kegg	1.41194	0.24367	27.2727	1.96377	1.22076	2.39977	1.08529	9	24	1606	6051	kegg_pathway_177
Signaling pathways regulating pluripotency of stem cells	kegg	1.36789	0.254643	23.5714	2.21783	1.21797	2.46676	1.37251	33	107	1582	5968	kegg_pathway_129
GnRH secretion	kegg	1.3577	0.257253	25	2.07632	1.06982	2.2348	1.42606	16	48	1599	6027	kegg_pathway_235
Autophagy - animal	kegg	1.33515	0.263118	23.622	2.24376	1.68276	2.47808	1.03815	30	97	1585	5978	kegg_pathway_263
Propanoate metabolism	kegg	1.29413	0.274135	26.4706	1.98705	1.39164	2.41919	0.94638	9	25	1606	6050	kegg_pathway_78
Base excision repair	kegg	1.29413	0.274135	26.4706	2.00706	1.19849	2.37383	1.12877	9	25	1606	6050	kegg_pathway_256
Fatty acid metabolism	kegg	1.28573	0.276448	25	1.94415	1.1348	2.36103	1.14979	14	42	1601	6033	kegg_pathway_300
Primary bile acid biosynthesis	kegg	1.28558	0.27649	29.4118	2.32007	1.29133	2.48336	1.50751	5	12	1610	6063	kegg_pathway_67
Nitrogen metabolism	kegg	1.28558	0.27649	29.4118	2.11168	1.20847	2.50964	1.25269	5	12	1610	6063	kegg_pathway_322
RNA transport	kegg	1.27021	0.280774	23.125	2.1707	1.35756	2.52402	1.18847	37	123	1578	5952	kegg_pathway_43
Inositol phosphate metabolism	kegg	1.2697	0.280916	24.3243	2.17374	1.47608	2.44434	1.14249	18	56	1597	6019	kegg_pathway_90
Porphyrin and chlorophyll metabolism	kegg	1.26502	0.282233	25.5814	2.07716	1.14596	2.38962	1.32481	11	32	1604	6043	kegg_pathway_286
D-Glutamine and D-glutamate metabolism	kegg	1.26116	0.283324	40	2.18847	1.5942	2.54303	0.929852	2	3	1613	6072	kegg_pathway_150
Neomycin, kanamycin and gentamicin biosynthesis	kegg	1.26116	0.283324	40	1.76634	1.40144	2.17959	0.676619	2	3	1613	6072	kegg_pathway_198
Non-homologous end-joining	kegg	1.25926	0.283864	30.7692	1.60694	1.32625	2.05651	0.594601	4	9	1611	6066	kegg_pathway_245
Galactose metabolism	kegg	1.25613	0.284755	26.6667	2.06468	1.28845	2.39166	1.10171	8	22	1607	6053	kegg_pathway_265
Platelet activation	kegg	1.24665	0.287465	23.3871	2.06004	1.35062	2.39078	1.07188	29	95	1586	5980	kegg_pathway_65
Prolactin signaling pathway	kegg	1.23402	0.29112	24.2857	2.1178	1.30143	2.3643	1.25562	17	53	1598	6022	kegg_pathway_332
Pyruvate metabolism	kegg	1.22598	0.29347	25.641	2.0252	1.57352	2.44658	0.81905	10	29	1605	6046	kegg_pathway_6
NF-kappa B signaling pathway	kegg	1.20525	0.299618	23.5294	2.03707	1.29096	2.35201	1.12721	24	78	1591	5997	kegg_pathway_264
cGMP-PKG signaling pathway	kegg	1.20027	0.301113	22.8916	2.03796	1.36336	2.36143	1.05641	38	128	1577	5947	kegg_pathway_302
Acute myeloid leukemia	kegg	1.19752	0.301942	24.2424	2.05243	1.3186	2.35418	1.13598	16	50	1599	6025	kegg_pathway_26
Metabolic pathways	kegg	1.18355	0.30619	21.5297	2.12688	1.40149	2.45222	1.10468	304	1108	1311	4967	kegg_pathway_280
TNF signaling pathway	kegg	1.15252	0.315839	23.2143	2.15919	1.2448	2.39133	1.34066	26	86	1589	5989	kegg_pathway_52
RNA polymerase	kegg	1.14305	0.318844	25.8065	2.2885	1.90611	2.55543	0.9109	8	23	1607	6052	kegg_pathway_144
Antifolate resistance	kegg	1.14305	0.318844	25.8065	2.05602	1.31886	2.28578	1.23686	8	23	1607	6052	kegg_pathway_49
Nicotine addiction	kegg	1.12844	0.323536	25	2.17082	1.47263	2.51689	1.08966	10	30	1605	6045	kegg_pathway_57
Ovarian steroidogenesis	kegg	1.12262	0.325427	24.4898	2.27026	1.73027	2.52181	0.978789	12	37	1603	6038	kegg_pathway_231
Endometrial cancer	kegg	1.12165	0.325743	24.1379	2.14509	1.09518	2.46073	1.38305	14	44	1601	6031	kegg_pathway_82
Th1 and Th2 cell differentiation	kegg	1.10463	0.331333	23.3333	2.33288	1.42366	2.57534	1.35181	21	69	1594	6006	kegg_pathway_206
mRNA surveillance pathway	kegg	1.10463	0.331333	23.3333	2.10085	1.08168	2.42445	1.37795	21	69	1594	6006	kegg_pathway_121
Biosynthesis of unsaturated fatty acids	kegg	1.09842	0.333397	25.9259	1.89334	1.29763	2.25085	0.9771	7	20	1608	6055	kegg_pathway_184
Primary immunodeficiency	kegg	1.08511	0.337863	25	2.06811	1.33815	2.3027	1.21116	9	27	1606	6048	kegg_pathway_76
Nucleotide excision repair	kegg	1.08115	0.339206	24.4444	1.99637	1.06636	2.35287	1.25608	11	34	1604	6041	kegg_pathway_314
Colorectal cancer	kegg	1.07	0.34301	23.2558	2.03372	1.21082	2.37416	1.14735	20	66	1595	6009	kegg_pathway_210
Glycolysis / Gluconeogenesis	kegg	1.05359	0.348683	23.5294	2.06073	1.61169	2.40812	0.834315	16	52	1599	6023	kegg_pathway_130
Histidine metabolism	kegg	1.0509	0.349622	26.087	1.98487	1.23172	2.38797	1.08311	6	17	1609	6058	kegg_pathway_64
Mannose type O-glycan biosynthesis	kegg	1.0509	0.349622	26.087	2.08561	1.28117	2.35242	1.19817	6	17	1609	6058	kegg_pathway_3
Autophagy - other	kegg	1.03949	0.353636	25	2.39577	2.19417	2.58878	0.770275	8	24	1607	6051	kegg_pathway_303
Type I diabetes mellitus	kegg	1.03792	0.354192	24.3902	2.08523	1.62623	2.3088	0.943538	10	31	1605	6044	kegg_pathway_324
Tryptophan metabolism	kegg	1.03792	0.354192	24.3902	2.04335	1.25535	2.45117	1.1304	10	31	1605	6044	kegg_pathway_133
Endocrine resistance	kegg	1.02158	0.360026	22.9167	2.22663	1.35382	2.53209	1.2319	22	74	1593	6001	kegg_pathway_247
Regulation of lipolysis in adipocytes	kegg	1.00628	0.365578	23.6364	2.10254	1.47333	2.41995	1.02509	13	42	1602	6033	kegg_pathway_33
Pathogenic Escherichia coli infection	kegg	1.00628	0.365578	23.6364	2.03769	1.03488	2.27562	1.39122	13	42	1602	6033	kegg_pathway_138
Proteoglycans in cancer	kegg	1.00286	0.366828	22.1675	2.09485	1.21523	2.40406	1.22934	45	158	1570	5917	kegg_pathway_306
Human T-cell leukemia virus 1 infection	kegg	1.00206	0.367124	22.1198	2.05652	1.48757	2.39966	0.943514	48	169	1567	5906	kegg_pathway_215
Ras signaling pathway	kegg	1.00167	0.367266	22.0779	2.08273	1.38749	2.36321	1.10251	51	180	1564	5895	kegg_pathway_192
Purine metabolism	kegg	0.987561	0.372484	22.4806	2.16971	1.55367	2.56712	0.997633	29	100	1586	5975	kegg_pathway_139
Central carbon metabolism in cancer	kegg	0.987274	0.372591	23.1884	1.85087	1.33058	2.23366	0.842844	16	53	1599	6022	kegg_pathway_291
Synaptic vesicle cycle	kegg	0.939142	0.390963	22.7848	2.10226	1.27027	2.40022	1.23057	18	61	1597	6014	kegg_pathway_97
Fc gamma R-mediated phagocytosis	kegg	0.933109	0.393329	22.5806	2.10267	1.41754	2.38572	1.07963	21	72	1594	6003	kegg_pathway_271
Gastric cancer	kegg	0.925629	0.396282	22.1477	2.07043	1.19893	2.43995	1.20927	33	116	1582	5959	kegg_pathway_196
Hedgehog signaling pathway	kegg	0.921256	0.398019	23.4043	1.84217	1.1252	2.24252	1.04178	11	36	1604	6039	kegg_pathway_191
Gastric acid secretion	kegg	0.902528	0.405543	22.6667	2.03085	1.5793	2.48572	0.780097	17	58	1598	6017	kegg_pathway_158
One carbon pool by folate	kegg	0.881331	0.414231	25	1.75291	1.37608	2.17798	0.697405	5	15	1610	6060	kegg_pathway_134
Ubiquinone and other terpenoid-quinone biosynthesis	kegg	0.877435	0.415848	27.2727	2.24036	1.87858	2.58082	0.726224	3	8	1612	6067	kegg_pathway_118
Choline metabolism in cancer	kegg	0.864436	0.421289	22.2222	2.0754	1.29879	2.42488	1.14064	22	77	1593	5998	kegg_pathway_232
Alzheimer disease	kegg	0.848345	0.428123	21.8182	2.16414	1.38238	2.46944	1.16699	36	129	1579	5946	kegg_pathway_16
Chronic myeloid leukemia	kegg	0.846105	0.429083	22.3684	1.96465	1.22287	2.26454	1.14479	17	59	1598	6016	kegg_pathway_123
Various types of N-glycan biosynthesis	kegg	0.828497	0.436705	23.0769	2.09167	1.41919	2.50363	1.00163	9	30	1606	6045	kegg_pathway_301
Fc epsilon RI signaling pathway	kegg	0.826788	0.437452	22.3881	2.11471	1.04092	2.33644	1.45446	15	52	1600	6023	kegg_pathway_203
Platinum drug resistance	kegg	0.808949	0.445326	22.2222	2.11919	1.66112	2.45184	0.791621	16	56	1599	6019	kegg_pathway_190
Hepatocellular carcinoma	kegg	0.776003	0.460242	21.5569	2.03088	1.15254	2.37474	1.2066	36	131	1579	5944	kegg_pathway_319
Parathyroid hormone synthesis, secretion and action	kegg	0.75892	0.468172	21.6981	2.00794	1.40993	2.3591	0.978178	23	83	1592	5992	kegg_pathway_201
Maturity onset diabetes of the young	kegg	0.747612	0.473496	23.0769	2.35145	1.93089	2.58774	1.04866	6	20	1609	6055	kegg_pathway_41
Glycosylphosphatidylinositol (GPI)-anchor biosynthesis	kegg	0.747612	0.473496	23.0769	1.94154	1.28984	2.29638	0.960325	6	20	1609	6055	kegg_pathway_326
VEGF signaling pathway	kegg	0.74705	0.473762	22.0339	2.33861	1.44467	2.53405	1.2993	13	46	1602	6029	kegg_pathway_213
Mucin type O-glycan biosynthesis	kegg	0.724508	0.484563	22.5806	2.16294	1.45451	2.49911	1.07852	7	24	1608	6051	kegg_pathway_36
N-Glycan biosynthesis	kegg	0.720202	0.486654	22	2.13293	1.71701	2.49268	0.785181	11	39	1604	6036	kegg_pathway_9
Cholesterol metabolism	kegg	0.720202	0.486654	22	1.97403	1.5859	2.42377	0.708709	11	39	1604	6036	kegg_pathway_124
Salivary secretion	kegg	0.71738	0.488029	21.5909	1.96093	1.44393	2.41221	0.849438	19	69	1596	6006	kegg_pathway_217
Phenylalanine metabolism	kegg	0.707615	0.492818	23.5294	2.18502	1.31664	2.5196	1.192	4	13	1611	6062	kegg_pathway_69
Prostate cancer	kegg	0.695873	0.498639	21.4286	2.09954	1.26907	2.31289	1.28405	21	77	1594	5998	kegg_pathway_157
RNA degradation	kegg	0.694162	0.499493	21.519	2.07196	1.59411	2.40803	0.89508	17	62	1598	6013	kegg_pathway_282
Wnt signaling pathway	kegg	0.691742	0.500703	21.25	2.08493	1.19531	2.43243	1.23122	34	126	1581	5949	kegg_pathway_80
Carbohydrate digestion and absorption	kegg	0.689139	0.502008	21.9512	2.04063	1.44403	2.41351	0.935916	9	32	1606	6043	kegg_pathway_220
Terpenoid backbone biosynthesis	kegg	0.684485	0.50435	22.7273	2.20657	1.2449	2.68896	1.35429	5	17	1610	6058	kegg_pathway_193
Other types of O-glycan biosynthesis	kegg	0.684485	0.50435	22.7273	1.7251	1.29546	2.13593	0.75665	5	17	1610	6058	kegg_pathway_155
ErbB signaling pathway	kegg	0.683381	0.504907	21.4286	2.04368	1.11756	2.39631	1.25804	18	66	1597	6009	kegg_pathway_240
Lipoic acid metabolism	kegg	0.679173	0.507036	33.3333	2.25403	0.0947596	2.11005	2.43605	1	2	1614	6073	kegg_pathway_165
Vascular smooth muscle contraction	kegg	0.671399	0.510993	21.2121	2.08618	1.24596	2.35646	1.22598	28	104	1587	5971	kegg_pathway_113
Fatty acid elongation	kegg	0.666459	0.513524	22.2222	1.9836	1.46496	2.33905	0.906743	6	21	1609	6054	kegg_pathway_230
TGF-beta signaling pathway	kegg	0.663862	0.514859	21.2766	2.2061	1.11947	2.47069	1.43532	20	74	1595	6001	kegg_pathway_31
cAMP signaling pathway	kegg	0.64655	0.52385	21.028	2.08444	1.34715	2.39887	1.1281	45	169	1570	5906	kegg_pathway_292
Nicotinate and nicotinamide metabolism	kegg	0.638833	0.527908	21.6216	2.09118	1.07897	2.47748	1.38791	8	29	1607	6046	kegg_pathway_278
Ether lipid metabolism	kegg	0.617589	0.539243	21.2766	2.35277	1.64843	2.66427	1.08493	10	37	1605	6038	kegg_pathway_159
PPAR signaling pathway	kegg	0.613844	0.541266	21.0526	1.9888	1.01324	2.40347	1.32494	16	60	1599	6015	kegg_pathway_194
Other glycan degradation	kegg	0.613137	0.541649	22.2222	2.31634	1.31533	2.6677	1.35728	4	14	1611	6061	kegg_pathway_208
Salmonella infection	kegg	0.606093	0.545478	20.9877	2.13444	1.10962	2.26169	1.50014	17	64	1598	6011	kegg_pathway_95
Collecting duct acid secretion	kegg	0.593601	0.552335	21.4286	2.13381	1.13018	2.44507	1.4267	6	22	1609	6053	kegg_pathway_85
Phagosome	kegg	0.585996	0.556551	20.8054	2.10442	1.13031	2.3765	1.34326	31	118	1584	5957	kegg_pathway_55
Mineral absorption	kegg	0.558489	0.572073	20.7547	2.09804	1.34506	2.52804	1.10433	11	42	1604	6033	kegg_pathway_30
Renal cell carcinoma	kegg	0.542017	0.581574	20.5882	2.1856	1.4554	2.51688	1.15098	14	54	1601	6021	kegg_pathway_298
Steroid biosynthesis	kegg	0.531127	0.587942	21.0526	2.1656	1.59165	2.47954	1.08402	4	15	1611	6060	kegg_pathway_70
Pantothenate and CoA biosynthesis	kegg	0.531127	0.587942	21.0526	2.17618	0.781223	2.44703	1.73716	4	15	1611	6060	kegg_pathway_277
Carbon metabolism	kegg	0.529621	0.588828	20.5128	2.04156	1.26134	2.34605	1.18528	24	93	1591	5982	kegg_pathway_310
Glycosaminoglycan biosynthesis - keratan sulfate	kegg	0.529409	0.588953	21.4286	1.90197	1.53542	2.35406	0.699334	3	11	1612	6064	kegg_pathway_175
Pentose and glucuronate interconversions	kegg	0.525457	0.591285	20.5882	2.06785	1.65727	2.36189	0.840419	7	27	1608	6048	kegg_pathway_18
Gap junction	kegg	0.523079	0.592693	20.4545	2.03514	1.46376	2.44245	0.921759	18	70	1597	6005	kegg_pathway_316
Protein digestion and absorption	kegg	0.518752	0.595263	20.4301	2.05277	1.50288	2.37236	0.956725	19	74	1596	6001	kegg_pathway_37
Cocaine addiction	kegg	0.515589	0.597149	20.4082	2.09469	1.62993	2.43036	0.844004	10	39	1605	6036	kegg_pathway_214
Apelin signaling pathway	kegg	0.512649	0.598907	20.438	2.13992	1.41198	2.41554	1.15268	28	109	1587	5966	kegg_pathway_199
Phospholipase D signaling pathway	kegg	0.504857	0.603592	20.4082	2.29321	1.52448	2.56095	1.20909	30	117	1585	5958	kegg_pathway_127
Pancreatic secretion	kegg	0.481937	0.617586	20.202	1.94799	1.58004	2.38617	0.698547	20	79	1595	5996	kegg_pathway_11
Necroptosis	kegg	0.471999	0.623754	20.2532	2.04648	1.16195	2.33698	1.22937	32	126	1583	5949	kegg_pathway_323
Ferroptosis	kegg	0.471566	0.624024	20	1.95344	1.11088	2.32097	1.16925	8	32	1607	6043	kegg_pathway_122
Thyroid hormone signaling pathway	kegg	0.469764	0.62515	20.1681	2.09487	1.303	2.41305	1.14718	24	95	1591	5980	kegg_pathway_185
Citrate cycle (TCA cycle)	kegg	0.46954	0.62529	20	2.2184	1.297	2.42468	1.37822	6	24	1609	6051	kegg_pathway_13
Pentose phosphate pathway	kegg	0.46954	0.62529	20	1.99417	1.51494	2.43483	0.813782	6	24	1609	6051	kegg_pathway_63
Glyoxylate and dicarboxylate metabolism	kegg	0.46954	0.62529	20	2.07363	1.02291	2.47402	1.40907	6	24	1609	6051	kegg_pathway_236
Glutathione metabolism	kegg	0.469116	0.625555	20	2.18143	1.66348	2.41576	0.946499	11	44	1604	6031	kegg_pathway_45
Pancreatic cancer	kegg	0.461953	0.630052	20	2.14287	1.37005	2.41294	1.207	15	60	1600	6015	kegg_pathway_166
Chemical carcinogenesis	kegg	0.459865	0.631369	20	2.22013	1.6659	2.55308	0.974389	16	64	1599	6011	kegg_pathway_77
Glycosaminoglycan biosynthesis - chondroitin sulfate / dermatan sulfate	kegg	0.459865	0.631369	20	1.78256	1.17805	2.22283	0.930474	4	16	1611	6059	kegg_pathway_24
AGE-RAGE signaling pathway in diabetic complications	kegg	0.451044	0.636963	20	2.24298	1.35176	2.51739	1.3132	20	80	1595	5995	kegg_pathway_243
Glycosphingolipid biosynthesis - ganglio series	kegg	0.448167	0.638798	20	2.65326	0.330401	2.58002	2.6215	3	12	1612	6063	kegg_pathway_312
Thiamine metabolism	kegg	0.448167	0.638798	20	2.19327	1.5919	2.48085	1.10189	3	12	1612	6063	kegg_pathway_110
Hepatitis B	kegg	0.445014	0.640815	20.122	2.13936	1.26897	2.43533	1.26496	33	131	1582	5944	kegg_pathway_252
Relaxin signaling pathway	kegg	0.437467	0.64567	20	2.13861	1.46172	2.48409	1.06628	26	104	1589	5971	kegg_pathway_259
Non-small cell lung cancer	kegg	0.429193	0.651034	19.697	2.1313	1.52695	2.4707	1.00925	13	53	1602	6022	kegg_pathway_120
Bladder cancer	kegg	0.425255	0.653603	19.5122	2.31544	1.38012	2.46952	1.42138	8	33	1607	6042	kegg_pathway_170
Synthesis and degradation of ketone bodies	kegg	0.424905	0.653832	20	2.64553	1.24872	3.09369	1.84057	2	8	1613	6067	kegg_pathway_219
Tyrosine metabolism	kegg	0.421938	0.655775	19.4444	2.22952	1.42843	2.59377	1.14384	7	29	1608	6046	kegg_pathway_132
Melanogenesis	kegg	0.421813	0.655857	19.802	2.02876	1.49173	2.43836	0.884124	20	81	1595	5994	kegg_pathway_112
Leukocyte transendothelial migration	kegg	0.418777	0.657851	19.8198	2.0104	1.22301	2.36091	1.15191	22	89	1593	5986	kegg_pathway_25
Toxoplasmosis	kegg	0.418777	0.657851	19.8198	2.21162	1.47215	2.4931	1.17419	22	89	1593	5986	kegg_pathway_309
Yersinia infection	kegg	0.415558	0.659972	19.8347	2.07715	1.46391	2.38991	1.01585	24	97	1591	5978	kegg_pathway_93
Oxidative phosphorylation	kegg	0.415558	0.659972	19.8347	2.28231	1.43317	2.58609	1.23551	24	97	1591	5978	kegg_pathway_288
Renin-angiotensin system	kegg	0.409411	0.664041	19.2308	2.0128	1.86775	2.38331	0.486879	5	21	1610	6054	kegg_pathway_266
Alcoholism	kegg	0.398371	0.671413	19.883	2.01318	1.32722	2.34644	1.03196	34	137	1581	5938	kegg_pathway_102
Bile secretion	kegg	0.395673	0.673227	19.4444	2.13694	1.37982	2.54259	1.09419	14	58	1601	6017	kegg_pathway_47
Melanoma	kegg	0.395673	0.673227	19.4444	1.88415	0.975758	2.2087	1.24057	14	58	1601	6017	kegg_pathway_153
T cell receptor signaling pathway	kegg	0.394172	0.674238	19.6078	2.06058	1.23501	2.33036	1.23541	20	82	1595	5993	kegg_pathway_293
Chagas disease (American trypanosomiasis)	kegg	0.394172	0.674238	19.6078	2.1495	1.0687	2.39056	1.51401	20	82	1595	5993	kegg_pathway_83
Thyroid cancer	kegg	0.377446	0.68561	18.9189	1.87649	1.18322	2.32495	1.02975	7	30	1608	6045	kegg_pathway_276
Caffeine metabolism	kegg	0.367554	0.692426	20	2.35888	2.22516	2.85606	0.45814	1	4	1614	6071	kegg_pathway_307
Arachidonic acid metabolism	kegg	0.361105	0.696906	19.0476	2.1958	1.51927	2.40031	1.14962	12	51	1603	6024	kegg_pathway_241
Basal cell carcinoma	kegg	0.361105	0.696906	19.0476	2.08074	1.19564	2.45119	1.21506	12	51	1603	6024	kegg_pathway_295
Glycosphingolipid biosynthesis - lacto and neolacto series	kegg	0.35918	0.698249	18.5185	2.15577	0.722802	2.281	1.73084	5	22	1610	6053	kegg_pathway_115
Ascorbate and aldarate metabolism	kegg	0.35918	0.698249	18.5185	2.02925	1.48714	2.30874	0.995649	5	22	1610	6053	kegg_pathway_17
Endocrine and other factor-regulated calcium reabsorption	kegg	0.354839	0.701286	18.8679	2.13629	1.88225	2.52584	0.629824	10	43	1605	6032	kegg_pathway_56
Neurotrophin signaling pathway	kegg	0.34403	0.708908	19.3277	2.13201	1.42659	2.42758	1.09692	23	96	1592	5979	kegg_pathway_40
Starch and sucrose metabolism	kegg	0.327596	0.720654	18.1818	2.05641	1.27821	2.37104	1.10872	6	27	1609	6048	kegg_pathway_223
SNARE interactions in vesicular transport	kegg	0.327596	0.720654	18.1818	1.97583	1.08435	2.16113	1.25808	6	27	1609	6048	kegg_pathway_197
Non-alcoholic fatty liver disease (NAFLD)	kegg	0.322776	0.724136	19.3103	2.3339	1.60527	2.54	1.25794	28	117	1587	5958	kegg_pathway_2
Selenocompound metabolism	kegg	0.321239	0.72525	17.6471	2.1367	1.08483	2.5144	1.39878	3	14	1612	6061	kegg_pathway_163
Fatty acid biosynthesis	kegg	0.321239	0.72525	17.6471	2.03085	1.35922	2.36028	1.0122	3	14	1612	6061	kegg_pathway_54
PD-L1 expression and PD-1 checkpoint pathway in cancer	kegg	0.316216	0.728902	18.8889	2.19138	1.21704	2.43352	1.40969	17	73	1598	6002	kegg_pathway_22
Butanoate metabolism	kegg	0.314753	0.729969	17.8571	2.24235	0.945146	2.63957	1.68122	5	23	1610	6052	kegg_pathway_168
Basal transcription factors	kegg	0.309681	0.733681	18.1818	2.13576	1.74316	2.55611	0.784085	8	36	1607	6039	kegg_pathway_92
Glycine, serine and threonine metabolism	kegg	0.300942	0.740121	17.9487	1.99484	1.13338	2.33818	1.18766	7	32	1608	6043	kegg_pathway_62
Vitamin B6 metabolism	kegg	0.278309	0.757063	16.6667	1.70185	0.758364	2.11351	1.27501	1	5	1614	6070	kegg_pathway_66
ABC transporters	kegg	0.277934	0.757347	17.7778	1.99776	1.06132	2.37465	1.26528	8	37	1607	6038	kegg_pathway_178
Spliceosome	kegg	0.265837	0.766564	18.797	2.03212	1.30707	2.31229	1.08343	25	108	1590	5967	kegg_pathway_258
Taste transduction	kegg	0.264995	0.76721	18.2927	2.21861	1.32023	2.42094	1.34851	15	67	1600	6008	kegg_pathway_320
Epstein-Barr virus infection	kegg	0.257029	0.773346	19.0955	2.07302	1.26971	2.34334	1.22168	38	161	1577	5914	kegg_pathway_328
Protein processing in endoplasmic reticulum	kegg	0.254535	0.775277	18.9024	2.13384	1.50408	2.54567	1.00971	31	133	1584	5942	kegg_pathway_105
Proteasome	kegg	0.249128	0.77948	17.3913	2.35664	1.69147	2.72748	1.11205	8	38	1607	6037	kegg_pathway_321
Viral myocarditis	kegg	0.239836	0.786757	17.5439	1.96706	1.06989	2.30248	1.21358	10	47	1605	6028	kegg_pathway_237
EGFR tyrosine kinase inhibitor resistance	kegg	0.239752	0.786823	17.9487	2.18812	1.20581	2.50253	1.34539	14	64	1601	6011	kegg_pathway_94
Ribosome biogenesis in eukaryotes	kegg	0.239752	0.786823	17.9487	2.07706	1.02439	2.44177	1.39144	14	64	1601	6011	kegg_pathway_222
C-type lectin receptor signaling pathway	kegg	0.237362	0.788706	18.2692	2.09213	1.27043	2.3594	1.23191	19	85	1596	5990	kegg_pathway_254
Metabolism of xenobiotics by cytochrome P450	kegg	0.235116	0.790479	17.8082	2.20659	1.58166	2.45265	1.11452	13	60	1602	6015	kegg_pathway_164
Kaposi sarcoma-associated herpesvirus infection	kegg	0.228575	0.795667	18.8172	2.07913	1.29507	2.34679	1.18867	35	151	1580	5924	kegg_pathway_299
African trypanosomiasis	kegg	0.22602	0.797702	16.6667	2.23115	1.85163	2.67499	0.769679	6	30	1609	6045	kegg_pathway_172
Alanine, aspartate and glutamate metabolism	kegg	0.22602	0.797702	16.6667	1.91999	0.929214	2.24163	1.31226	6	30	1609	6045	kegg_pathway_242
Cytosolic DNA-sensing pathway	kegg	0.223779	0.799492	17.4603	2.0279	1.40854	2.2739	1.09677	11	52	1604	6023	kegg_pathway_234
MicroRNAs in cancer	kegg	0.2205	0.802118	19.1638	2.12263	1.38832	2.40712	1.1334	55	232	1560	5843	kegg_pathway_267
Amoebiasis	kegg	0.216961	0.804961	18	2.07936	1.36134	2.49614	1.06597	18	82	1597	5993	kegg_pathway_281
Biosynthesis of amino acids	kegg	0.214842	0.806669	17.5676	2.04791	1.26153	2.35655	1.18752	13	61	1602	6014	kegg_pathway_73
Antigen processing and presentation	kegg	0.209278	0.81117	17.3913	2.05574	1.06706	2.45547	1.33473	12	57	1603	6018	kegg_pathway_169
Viral carcinogenesis	kegg	0.204911	0.81472	18.6869	2.02823	1.384	2.37596	1.02742	37	161	1578	5914	kegg_pathway_136
Valine, leucine and isoleucine degradation	kegg	0.199389	0.819231	16.6667	2.09087	1.28267	2.54548	1.16743	8	40	1607	6035	kegg_pathway_255
Osteoclast differentiation	kegg	0.199091	0.819475	18.1102	2.08059	1.20074	2.34131	1.29047	23	104	1592	5971	kegg_pathway_53
RIG-I-like receptor signaling pathway	kegg	0.19035	0.82667	17.1429	2.28829	1.14183	2.2762	1.6573	12	58	1603	6017	kegg_pathway_260
Parkinson disease	kegg	0.185286	0.830867	17.9688	2.1987	1.44163	2.49256	1.13281	23	105	1592	5970	kegg_pathway_14
JAK-STAT signaling pathway	kegg	0.184107	0.831847	18.239	2.03166	1.19504	2.37111	1.1702	29	130	1586	5945	kegg_pathway_104
Neuroactive ligand-receptor interaction	kegg	0.182467	0.833212	19.0476	2.13553	1.25347	2.4086	1.25942	64	272	1551	5803	kegg_pathway_135
Sphingolipid signaling pathway	kegg	0.180167	0.835131	17.7966	2.242	0.849306	2.38517	1.77878	21	97	1594	5978	kegg_pathway_183
Malaria	kegg	0.178027	0.83692	16.3265	2.1257	1.12726	2.46201	1.36216	8	41	1607	6034	kegg_pathway_224
Arginine and proline metabolism	kegg	0.178027	0.83692	16.3265	1.98537	0.979053	2.33668	1.33375	8	41	1607	6034	kegg_pathway_333
Epithelial cell signaling in Helicobacter pylori infection	kegg	0.172935	0.841192	16.9014	2.0927	1.18194	2.31612	1.41434	12	59	1603	6016	kegg_pathway_119
Hepatitis C	kegg	0.170698	0.843076	18.0645	1.99273	1.12151	2.31433	1.24908	28	127	1587	5948	kegg_pathway_79
Natural killer cell mediated cytotoxicity	kegg	0.16975	0.843876	17.7419	1.94603	1.19937	2.28051	1.08632	22	102	1593	5973	kegg_pathway_39
Sulfur relay system	kegg	0.164337	0.848456	12.5	2.81739	1.62114	3.33987	1.6949	1	7	1614	6068	kegg_pathway_205
Tuberculosis	kegg	0.155699	0.855817	18.0791	2.11627	1.23806	2.46106	1.2443	32	145	1583	5930	kegg_pathway_329
Peroxisome	kegg	0.153521	0.857683	16.8675	1.88198	1.21061	2.27698	0.996892	14	69	1601	6006	kegg_pathway_221
Vibrio cholerae infection	kegg	0.141356	0.86818	15.6863	2.14868	1.36743	2.53517	1.11771	8	43	1607	6032	kegg_pathway_137
Phototransduction	kegg	0.14042	0.868993	14.2857	2.14839	1.09963	2.56724	1.42772	4	24	1611	6051	kegg_pathway_148
Th17 cell differentiation	kegg	0.133167	0.875319	16.9811	2.2898	1.36316	2.56242	1.39544	18	88	1597	5987	kegg_pathway_152
Fluid shear stress and atherosclerosis	kegg	0.130347	0.877791	17.3913	2.14901	1.45908	2.3792	1.17968	24	114	1591	5961	kegg_pathway_28
Prion diseases	kegg	0.120455	0.886517	14.2857	2.30284	1.74423	2.75311	0.937032	5	30	1610	6045	kegg_pathway_128
Protein export	kegg	0.11662	0.889923	13.0435	2.21797	1.60513	2.69703	0.978569	3	20	1612	6055	kegg_pathway_195
Glioma	kegg	0.116461	0.890065	16	2.07659	1.26941	2.43792	1.21774	12	63	1603	6012	kegg_pathway_308
Inflammatory bowel disease (IBD)	kegg	0.115328	0.891074	15.625	2.04808	1.38826	2.47454	1.00165	10	54	1605	6021	kegg_pathway_147
Cell adhesion molecules (CAMs)	kegg	0.096033	0.908434	16.9014	2.02735	1.43811	2.37902	0.976001	24	118	1591	5957	kegg_pathway_15
Steroid hormone biosynthesis	kegg	0.0958723	0.90858	15	2.34848	1.41879	2.47289	1.51302	9	51	1606	6024	kegg_pathway_125
Estrogen signaling pathway	kegg	0.0935472	0.910695	16.7883	2.0723	1.44417	2.43421	1.02167	23	114	1592	5961	kegg_pathway_249
Graft-versus-host disease	kegg	0.0903975	0.913568	13.5135	1.99481	0.954353	2.25285	1.40698	5	32	1610	6043	kegg_pathway_58
2-Oxocarboxylic acid metabolism	kegg	0.0864613	0.917171	11.1111	1.8308	1.00919	2.24566	1.15244	2	16	1613	6059	kegg_pathway_96
Measles	kegg	0.0863469	0.917276	16.6667	2.03609	1.43285	2.35464	0.990636	23	115	1592	5960	kegg_pathway_179
alpha-Linolenic acid metabolism	kegg	0.0825211	0.920792	12	2.37423	1.26939	2.47947	1.54671	3	22	1612	6053	kegg_pathway_171
Vitamin digestion and absorption	kegg	0.0825211	0.920792	12	2.05047	1.02365	2.46698	1.38182	3	22	1612	6053	kegg_pathway_209
Leishmaniasis	kegg	0.0798747	0.923232	15.0685	2.15405	1.32584	2.42643	1.23264	11	62	1604	6013	kegg_pathway_285
Hematopoietic cell lineage	kegg	0.0711223	0.931348	15.3846	2.08367	1.3253	2.38224	1.10394	14	77	1601	5998	kegg_pathway_87
Folate biosynthesis	kegg	0.0692922	0.933054	11.5385	1.9076	1.13432	2.3001	1.10672	3	23	1612	6052	kegg_pathway_34
B cell receptor signaling pathway	kegg	0.0691957	0.933144	15	2.0546	1.46938	2.37448	1.01101	12	68	1603	6007	kegg_pathway_46
Sphingolipid metabolism	kegg	0.0520599	0.949272	12.766	2.17403	0.969252	2.44531	1.52163	6	41	1609	6034	kegg_pathway_114
Fat digestion and absorption	kegg	0.050033	0.951198	12.1951	2.07803	1.39114	2.4676	1.09583	5	36	1610	6039	kegg_pathway_162
Asthma	kegg	0.0486757	0.95249	10.7143	2.07075	0.488154	2.27415	1.8994	3	25	1612	6050	kegg_pathway_1
Arginine biosynthesis	kegg	0.0475068	0.953604	9.52381	2.03229	1.26215	2.23326	1.05928	2	19	1613	6056	kegg_pathway_143
Allograft rejection	kegg	0.0464786	0.954585	11.4286	1.98249	1.03484	2.22744	1.32156	4	31	1611	6044	kegg_pathway_318
Amino sugar and nucleotide sugar metabolism	kegg	0.0451647	0.95584	12.5	1.99485	1.89381	2.37529	0.411437	6	42	1609	6033	kegg_pathway_287
Linoleic acid metabolism	kegg	0.0407199	0.960098	10.3448	2.49251	1.25646	2.5908	1.68863	3	26	1612	6049	kegg_pathway_111
Autoimmune thyroid disease	kegg	0.0338505	0.966716	12	2.00105	0.870547	2.25106	1.48996	6	44	1609	6031	kegg_pathway_5
Toll-like receptor signaling pathway	kegg	0.0334048	0.967147	14.4231	2.10081	1.23237	2.39215	1.33568	15	89	1600	5986	kegg_pathway_108
Intestinal immune network for IgA production	kegg	0.027065	0.973298	11.1111	2.15527	1.25923	2.39431	1.23424	5	40	1610	6035	kegg_pathway_109
Pertussis	kegg	0.0251353	0.975178	12.987	2.30518	1.0861	2.62841	1.658	10	67	1605	6008	kegg_pathway_182
Rheumatoid arthritis	kegg	0.0223693	0.977879	13.3333	2.19025	1.23931	2.54987	1.32912	12	78	1603	5997	kegg_pathway_239
Drug metabolism - other enzymes	kegg	0.0221628	0.978081	12.8205	2.19381	1.52891	2.58021	1.06915	10	68	1605	6007	kegg_pathway_68
Ribosome	kegg	0.0198773	0.980319	14.3939	2.04391	1.15255	2.44694	1.24436	19	113	1596	5962	kegg_pathway_98
Retinol metabolism	kegg	0.018384	0.981784	11.9403	2.12211	1.39971	2.39489	1.15311	8	59	1607	6016	kegg_pathway_272
IL-17 signaling pathway	kegg	0.017604	0.98255	13.0435	2.17822	1.53349	2.34515	1.13708	12	80	1603	5995	kegg_pathway_200
Drug metabolism - cytochrome P450	kegg	0.0139164	0.98618	11.5942	2.24695	1.47612	2.54857	1.18248	8	61	1607	6014	kegg_pathway_91
NOD-like receptor signaling pathway	kegg	0.00844355	0.991592	14.2857	2.02767	1.41955	2.25381	1.07147	25	150	1590	5925	kegg_pathway_20
Influenza A	kegg	0.00586919	0.994148	13.7725	2.11362	1.21277	2.34437	1.30987	23	144	1592	5931	kegg_pathway_99
Herpes simplex virus 1 infection	kegg	0.00458349	0.995427	16.5644	2.03432	1.39138	2.35689	1.02544	81	408	1534	5667	kegg_pathway_274
Chemokine signaling pathway	kegg	0.00367976	0.996327	13.7566	2.04096	1.52395	2.40426	0.896699	26	163	1589	5912	kegg_pathway_146
Complement and coagulation cascades	kegg	0.0032252	0.99678	10.1266	1.96831	1.10965	2.40678	1.21211	8	71	1607	6004	kegg_pathway_251
Systemic lupus erythematosus	kegg	0.000349061	0.999651	9.91736	2.04982	1.39658	2.36398	0.999151	12	109	1603	5966	kegg_pathway_51
Staphylococcus aureus infection	kegg	4.20009e-05	0.999958	6.66667	2.23909	1.15891	2.65526	1.45505	6	84	1609	5991	kegg_pathway_261
Cytokine-cytokine receptor interaction	kegg	1.00001e-05	0.99999	11.7647	2.02558	1.15633	2.35149	1.19784	34	255	1581	5820	kegg_pathway_141
Viral protein interaction with cytokine and cytokine receptor	kegg	2e-06	0.999998	5.10204	1.85704	1.36429	2.32304	0.823252	5	93	1610	5982	kegg_pathway_173
Olfactory transduction	kegg	0	1	6.37255	2.03543	1.53572	2.40568	0.875968	26	382	1589	5693	kegg_pathway_226

## Sheet: 2h
KEGG Pathways_MAPK signaling pathway_Main effect TIME, p = 0.01_Contrast 24 h v. Baseline_6638 CpG list
Column #	Probeset ID	Gene Symbol	GO Function	Regulatory_Feature_Group	Relation_to_UCSC_CpG_Island	p-value(Time)	p-value(Post vs. Baseline)	T(Post vs. Baseline)	Difference(Post vs. Baseline)	Difference(Post vs. Baseline) (Description)	Beta Difference(Post vs. Baseline)	Beta Difference(Post vs. Baseline) (Description)	p-value(24 h vs. Baseline)	T(24 h vs. Baseline)	Difference(24 h vs. Baseline)	Difference(24 h vs. Baseline) (Description)	Beta Difference(24 h vs. Baseline)	Beta Difference(24 h vs. Baseline) (Description)	p-value(24 h vs. Post)	Estimate(24 h vs. Post)	F(24 h vs. Post)	T(24 h vs. Post)	Difference(24 h vs. Post)	Difference(24 h vs. Post) (Description)	Beta Difference(24 h vs. Post)	Beta Difference(24 h vs. Post) (Description)	F(Time)	SS(Time)	SS(Error)	F(Error)
739589	cg08427782	RPS6KA2	MAPK signaling pathway			8.7328e-05	7.43811e-05	-5.88372	-0.361328	Post down vs Baseline	-0.0302566	Post down vs Baseline	3.82734e-05	-6.32075	-0.388167	24 h down vs Baseline	-0.0328041	24 h down vs Baseline	0.602249	-0.0268392	0.286503	-0.53526	-0.0268392	24 h down vs Post	-0.0025475	24 h down vs Post	22.4856	0.339207	0.0905131	1
559731	cg27528247	MAPK8IP2	MAPK signaling pathway	Unclassified_Cell_type_specific	S_Shore	0.000205858	0.185692	1.40391	0.128904	Post up vs Baseline	0.0120555	Post up vs Baseline	0.00438521	-3.49959	-0.321324	24 h down vs Baseline	-0.0343482	24 h down vs Baseline	6.16416e-05	-0.450228	36.0665	-6.00554	-0.450228	24 h down vs Post	-0.0464036	24 h down vs Post	18.692	0.63033	0.202331	1
746975	cg19036022	PLA2G4F	MAPK signaling pathway			0.000335437	0.603679	-0.533127	-0.0621055	Post down vs Baseline	-0.00257977	Post down vs Baseline	0.000557822	-4.65273	-0.542009	24 h down vs Baseline	-0.0259384	24 h down vs Baseline	0.000286681	-0.479904	25.4567	-5.04546	-0.479904	24 h down vs Post	-0.0233586	24 h down vs Post	16.7623	0.909895	0.325693	1
51068	cg04629501	VEGFA	MAPK signaling pathway		Island	0.000351209	0.000137757	5.49318	0.329979	Post up vs Baseline	0.00720703	Post up vs Baseline	0.000334344	4.95361	0.297567	24 h up vs Baseline	0.00646638	24 h up vs Baseline	0.521206	-0.0324121	0.436696	-0.66083	-0.0324121	24 h down vs Post	-0.00074065	24 h down vs Post	16.5887	0.23944	0.0866037	1
19791	cg02170312	TAOK2	MAPK signaling pathway	Promoter_Associated	Island	0.000393698	0.00137178	4.13961	0.361548	Post up vs Baseline	0.00847072	Post up vs Baseline	0.000104823	5.66464	0.494742	24 h up vs Baseline	0.0119824	24 h up vs Baseline	0.0863993	0.133194	3.48857	1.86777	0.133194	24 h up vs Post	0.00351171	24 h up vs Post	16.1628	0.493161	0.183073	1
60744	cg15688670	BDNF	MAPK signaling pathway		S_Shore	0.000494216	0.000177329	5.33696	0.161992	Post up vs Baseline	0.00323525	Post up vs Baseline	0.000548995	4.662	0.141505	24 h up vs Baseline	0.00280474	24 h up vs Baseline	0.424564	-0.020487	0.683362	-0.826657	-0.020487	24 h down vs Post	-0.000430501	24 h down vs Post	15.3386	0.0565251	0.022111	1
229488	cg12496211	CACNA1C	MAPK signaling pathway			0.000675765	0.302978	1.07625	0.1578	Post up vs Baseline	0.0167493	Post up vs Baseline	0.00791333	-3.18053	-0.46633	24 h down vs Baseline	-0.0585728	24 h down vs Baseline	0.000217033	-0.62413	27.1803	-5.21347	-0.62413	24 h down vs Post	-0.0753221	24 h down vs Post	14.2544	1.22573	0.515939	1
28785	cg04655303	MAPK12	MAPK signaling pathway	Unclassified_Cell_type_specific	Island	0.000803446	0.379417	-0.91261	-0.0406059	Post down vs Baseline	-0.000554661	Post down vs Baseline	0.00721537	3.23029	0.14373	24 h up vs Baseline	0.00219639	24 h up vs Baseline	0.000273367	0.184336	25.7455	5.074	0.184336	24 h up vs Post	0.00275105	24 h up vs Post	13.6785	0.108319	0.0475138	1
63676	cg08082791	MAPK8IP3	MAPK signaling pathway		S_Shore	0.000825607	0.109472	-1.72874	-0.162684	Post down vs Baseline	-0.00519945	Post down vs Baseline	0.00042016	-4.81843	-0.45344	24 h down vs Baseline	-0.0162039	24 h down vs Baseline	0.00260416	-0.290756	14.3193	-3.78408	-0.290756	24 h down vs Post	-0.0110044	24 h down vs Post	13.5895	0.481384	0.21254	1
728783	cg19539533	RASGRF1	MAPK signaling pathway			0.000892853	0.000752786	-4.47972	-0.437021	Post down vs Baseline	-0.0331669	Post down vs Baseline	0.00036485	-4.90177	-0.478195	24 h down vs Baseline	-0.0362726	24 h down vs Baseline	0.614615	-0.0411735	0.267192	-0.516907	-0.0411735	24 h down vs Post	-0.00310565	24 h down vs Post	13.3355	0.507658	0.22841	1
178221	cg24121891	CACNB1	MAPK signaling pathway		S_Shelf	0.000950967	0.00135576	-4.14619	-0.384162	Post down vs Baseline	-0.0213368	Post down vs Baseline	0.000304389	-5.00958	-0.464159	24 h down vs Baseline	-0.0263396	24 h down vs Baseline	0.311136	-0.079997	1.11817	-1.05744	-0.079997	24 h down vs Post	-0.00500284	24 h down vs Post	13.1333	0.450988	0.206035	1
272863	cg08933276	GNA12	MAPK signaling pathway	Gene_Associated_Cell_type_specific		0.00114607	0.400041	0.872531	0.090348	Post up vs Baseline	0.00913489	Post up vs Baseline	0.00927446	-3.09508	-0.320486	24 h down vs Baseline	-0.0369109	24 h down vs Baseline	0.000392011	-0.410834	23.6129	-4.85931	-0.410834	24 h down vs Post	-0.0460458	24 h down vs Post	12.5474	0.538132	0.257328	1
123612	cg14918074	IKBKG	MAPK signaling pathway	Promoter_Associated	Island	0.00118818	0.000316843	-4.98564	-0.383102	Post down vs Baseline	-0.0052888	Post down vs Baseline	0.00721604	-3.23024	-0.248216	24 h down vs Baseline	-0.00352092	24 h down vs Baseline	0.0526515	0.134887	4.62212	2.14991	0.134887	24 h up vs Post	0.00176788	24 h up vs Post	12.4362	0.29372	0.141709	1
308799	cg03366382	INS	MAPK signaling pathway			0.00122751	0.00032689	4.96703	0.344628	Post up vs Baseline	0.053697	Post up vs Baseline	0.00590299	3.33864	0.231644	24 h up vs Baseline	0.036662	24 h up vs Baseline	0.0693359	-0.112983	3.97752	-1.99437	-0.112983	24 h down vs Post	-0.0170351	24 h down vs Post	12.3364	0.237549	0.115536	1
90167	cg01116220	VEGFA	MAPK signaling pathway	Promoter_Associated	Island	0.00164456	0.124244	1.65295	0.0713007	Post up vs Baseline	0.000750489	Post up vs Baseline	0.0007907	4.45157	0.19202	24 h up vs Baseline	0.00213889	24 h up vs Baseline	0.00500789	0.120719	11.7484	3.42759	0.120719	24 h up vs Post	0.0013884	24 h up vs Post	11.464	0.085322	0.0446557	1
500697	cg19614227	CACNA2D2	MAPK signaling pathway		S_Shore	0.00171243	0.614688	-0.516799	-0.0547344	Post down vs Baseline	-0.00225763	Post down vs Baseline	0.00221072	-3.87427	-0.410326	24 h down vs Baseline	-0.0210657	24 h down vs Baseline	0.001441	-0.355591	16.9089	-4.11204	-0.355591	24 h down vs Post	-0.0188081	24 h down vs Post	11.3467	0.509104	0.269209	1
177504	cg07952877	NFATC1	MAPK signaling pathway		Island	0.00175557	0.0345348	2.38361	0.357979	Post up vs Baseline	0.0218419	Post up vs Baseline	0.000560144	4.65032	0.6984	24 h up vs Baseline	0.0387452	24 h up vs Baseline	0.0167702	0.340421	7.70691	2.77613	0.340421	24 h up vs Post	0.0169033	24 h up vs Post	11.2749	1.01722	0.541321	1
58125	cg03085224	DAXX	MAPK signaling pathway	Promoter_Associated	Island	0.00214453	0.226378	1.27519	0.0666433	Post up vs Baseline	0.000988844	Post up vs Baseline	0.00130888	4.16594	0.217718	24 h up vs Baseline	0.00341002	24 h up vs Baseline	0.00406763	0.151075	12.5346	3.54043	0.151075	24 h up vs Post	0.00242118	24 h up vs Post	10.7082	0.116988	0.0655504	1
99030	cg07449069	CACNA2D3	MAPK signaling pathway		Island	0.00236835	0.000746787	4.48431	0.332095	Post up vs Baseline	0.00466904	Post up vs Baseline	0.00339493	3.63889	0.269486	24 h up vs Baseline	0.00369499	24 h up vs Baseline	0.320888	-0.0626092	1.0721	-1.03542	-0.0626092	24 h down vs Post	-0.000974048	24 h down vs Post	10.434	0.2289	0.131627	1
752006	cg14651891	SOS2	MAPK signaling pathway			0.0025134	0.00538326	-3.38846	-0.79888	Post down vs Baseline	-0.11362	Post down vs Baseline	0.000723154	-4.50277	-1.06159	24 h down vs Baseline	-0.15654	24 h down vs Baseline	0.197377	-0.262714	1.86252	-1.36474	-0.262714	24 h down vs Post	-0.0429202	24 h down vs Post	10.272	2.28388	1.33404	1
517946	cg10157084	PPP3CA	MAPK signaling pathway			0.00307749	0.329354	-1.01671	-0.0616259	Post down vs Baseline	-0.00230209	Post down vs Baseline	0.00219715	-3.87767	-0.235038	24 h down vs Baseline	-0.00909352	24 h down vs Baseline	0.00435015	-0.173412	12.2776	-3.50394	-0.173412	24 h down vs Post	-0.00679143	24 h down vs Post	9.73205	0.143021	0.0881751	1
513362	cg16854200	NTF3	MAPK signaling pathway		N_Shore	0.00313361	0.446298	-0.787443	-0.0890702	Post down vs Baseline	-0.00590035	Post down vs Baseline	0.00275889	-3.7524	-0.424445	24 h down vs Baseline	-0.0317126	24 h down vs Baseline	0.00344244	-0.335375	13.1864	-3.63131	-0.335375	24 h down vs Post	-0.0258123	24 h down vs Post	9.68473	0.495648	0.30707	1
247337	cg17029387	TAOK1	MAPK signaling pathway		S_Shelf	0.00328513	0.0011914	4.21882	0.615454	Post up vs Baseline	0.0577701	Post up vs Baseline	0.00320369	3.67056	0.535472	24 h up vs Baseline	0.0520204	24 h up vs Baseline	0.514635	-0.0799817	0.450883	-0.671478	-0.0799817	24 h down vs Post	-0.00574975	24 h down vs Post	9.56178	0.813969	0.510764	1
50637	cg00229232	MAP2K3	MAPK signaling pathway	Promoter_Associated	Island	0.00349422	0.078844	1.92071	0.101185	Post up vs Baseline	0.00266695	Post up vs Baseline	0.00128023	4.17836	0.220121	24 h up vs Baseline	0.0060148	24 h up vs Baseline	0.017118	0.118936	7.64553	2.76506	0.118936	24 h up vs Post	0.00334785	24 h up vs Post	9.40256	0.104379	0.066607	1
91535	cg23329156	IL1RAP	MAPK signaling pathway	Promoter_Associated	Island	0.00360336	0.081876	1.89893	0.106439	Post up vs Baseline	0.00109662	Post up vs Baseline	0.00133057	4.15671	0.232993	24 h up vs Baseline	0.00251109	24 h up vs Baseline	0.0171132	0.126554	7.64638	2.76521	0.126554	24 h up vs Post	0.00141447	24 h up vs Post	9.32381	0.117176	0.0754046	1
107065	cg20026651	CDC25B	MAPK signaling pathway	Promoter_Associated	Island	0.00361329	0.0134804	2.89381	0.278206	Post up vs Baseline	0.00346662	Post up vs Baseline	0.00100209	4.31661	0.414991	24 h up vs Baseline	0.00549105	24 h up vs Baseline	0.106954	0.136785	3.03652	1.74256	0.136785	24 h up vs Post	0.00202443	24 h up vs Post	9.31678	0.344444	0.221821	1
20363	cg10013070	MAPK8IP1	MAPK signaling pathway	Unclassified_Cell_type_specific	Island	0.00362874	0.358597	0.954637	0.0714689	Post up vs Baseline	0.00112987	Post up vs Baseline	0.00266072	3.77228	0.282412	24 h up vs Baseline	0.00467359	24 h up vs Baseline	0.00479707	0.210943	11.9087	3.45089	0.210943	24 h up vs Post	0.00354372	24 h up vs Post	9.30589	0.20863	0.134514	1
114825	cg20412736	DUSP6	MAPK signaling pathway		Island	0.00374833	0.00614336	3.31708	0.407759	Post up vs Baseline	0.00309549	Post up vs Baseline	0.00113741	4.24496	0.521822	24 h up vs Baseline	0.00413357	24 h up vs Baseline	0.277964	0.114063	1.29147	1.13643	0.114063	24 h up vs Post	0.00103807	24 h up vs Post	9.2234	0.557504	0.362667	1
590581	cg01726073	CACNA1I	MAPK signaling pathway			0.00379234	0.00376737	3.58215	0.41619	Post up vs Baseline	0.0531633	Post up vs Baseline	0.00135874	4.14496	0.48158	24 h up vs Baseline	0.0608717	24 h up vs Baseline	0.503743	0.0653902	0.47514	0.689304	0.0653902	24 h up vs Post	0.0077084	24 h up vs Post	9.19381	0.496422	0.323971	1
265004	cg05764061	PPM1B	MAPK signaling pathway	Promoter_Associated	Island	0.00399908	0.098915	1.78871	0.20644	Post up vs Baseline	0.00815672	Post up vs Baseline	0.00154926	4.07156	0.469911	24 h up vs Baseline	0.0203163	24 h up vs Baseline	0.0161663	0.263471	7.81713	2.79591	0.263471	24 h up vs Post	0.0121596	24 h up vs Post	9.05998	0.482721	0.319684	1
524055	cg05431672	MAP3K13	MAPK signaling pathway			0.0040547	0.00290308	-3.72447	-0.319209	Post down vs Baseline	-0.0136582	Post down vs Baseline	0.00174062	-4.00669	-0.343397	24 h down vs Baseline	-0.0146109	24 h down vs Baseline	0.735592	-0.0241879	0.119472	-0.345647	-0.0241879	24 h down vs Post	-0.000952691	24 h down vs Post	9.02536	0.265183	0.176292	1
650783	cg00481899	MAP3K6	MAPK signaling pathway	Promoter_Associated	S_Shore	0.00408084	0.0233663	2.59673	0.259976	Post up vs Baseline	0.00390096	Post up vs Baseline	0.00115976	4.23399	0.423893	24 h up vs Baseline	0.00674329	24 h up vs Baseline	0.0680283	0.163917	4.02093	2.00523	0.163917	24 h up vs Post	0.00284233	24 h up vs Post	9.00927	0.361212	0.24056	1
11950	cg18740769	RASA1	MAPK signaling pathway		S_Shore	0.0044687	0.0972363	1.79877	0.118825	Post up vs Baseline	0.00336659	Post up vs Baseline	0.00169661	4.02093	0.26562	24 h up vs Baseline	0.00792997	24 h up vs Baseline	0.0185533	0.146794	7.40703	2.72159	0.146794	24 h up vs Post	0.00456338	24 h up vs Post	8.78385	0.153325	0.104732	1
87896	cg02937494	CACNB1	MAPK signaling pathway	Unclassified	S_Shore	0.00449863	0.093382	1.82247	0.139692	Post up vs Baseline	0.00168536	Post up vs Baseline	0.00168418	4.02503	0.308517	24 h up vs Baseline	0.00394598	24 h up vs Baseline	0.0193966	0.168825	7.27685	2.69756	0.168825	24 h up vs Post	0.00226062	24 h up vs Post	8.76741	0.20604	0.141004	1
769124	cg13822738	RPS6KA1	MAPK signaling pathway			0.00496642	0.117117	-1.68846	-0.0815641	Post down vs Baseline	-0.00350989	Post down vs Baseline	0.00198267	-3.93445	-0.190061	24 h down vs Baseline	-0.00833433	24 h down vs Baseline	0.0175772	-0.108497	7.56673	-2.75077	-0.108497	24 h down vs Post	-0.00482444	24 h down vs Post	8.52593	0.0795829	0.0560053	1
667302	cg01292475	NTRK2	MAPK signaling pathway	Unclassified_Cell_type_specific	Island	0.00524425	0.00345534	3.62927	0.518974	Post up vs Baseline	0.0200946	Post up vs Baseline	0.0023643	3.83724	0.548713	24 h up vs Baseline	0.0211872	24 h up vs Baseline	0.803263	0.0297385	0.0648749	0.254705	0.0297385	24 h up vs Post	0.00109262	24 h up vs Post	8.39475	0.686627	0.490755	1
91202	cg26385256	FGFR1	MAPK signaling pathway	Unclassified	Island	0.00540204	0.437458	0.803239	0.0833339	Post up vs Baseline	0.0010038	Post up vs Baseline	0.00424571	3.51714	0.364894	24 h up vs Baseline	0.00475686	24 h up vs Baseline	0.00606692	0.28156	11.0479	3.32384	0.28156	24 h up vs Post	0.00375306	24 h up vs Post	8.3238	0.358373	0.258324	1
527900	cg11591525	RASGRP2	MAPK signaling pathway		N_Shore	0.00542728	0.00267464	-3.76942	-0.262865	Post down vs Baseline	-0.0109473	Post down vs Baseline	0.00319705	-3.67169	-0.25605	24 h down vs Baseline	-0.0106219	24 h down vs Baseline	0.906713	0.0068148	0.0143245	0.119685	0.0068148	24 h up vs Post	0.000325451	24 h up vs Post	8.31268	0.161703	0.116715	1
94295	cg10910055	FGF9	MAPK signaling pathway		Island	0.00550197	0.0259974	2.53876	0.201074	Post up vs Baseline	0.00366569	Post up vs Baseline	0.00157313	4.06303	0.321798	24 h up vs Baseline	0.0060018	24 h up vs Baseline	0.0865375	0.120724	3.4851	1.86684	0.120724	24 h up vs Post	0.00233611	24 h up vs Post	8.28011	0.20776	0.150549	1
3154	cg06633814	NFATC1	MAPK signaling pathway		Island	0.0059167	0.00521431	3.40572	0.294135	Post up vs Baseline	0.00677862	Post up vs Baseline	0.00221934	3.87212	0.334415	24 h up vs Baseline	0.00763179	24 h up vs Baseline	0.578392	0.0402806	0.326293	0.571221	0.0402806	24 h up vs Post	0.000853173	24 h up vs Post	8.10819	0.241913	0.179014	1
337231	cg22795590	ERBB4	MAPK signaling pathway		N_Shore	0.00594442	0.0229623	2.60619	0.395628	Post up vs Baseline	0.00983092	Post up vs Baseline	0.00169049	4.02294	0.610696	24 h up vs Baseline	0.0160573	24 h up vs Baseline	0.108296	0.215068	3.01078	1.73516	0.215068	24 h up vs Post	0.00622641	24 h up vs Post	8.0972	0.746376	0.553062	1
663411	cg14818723	CACNG2	MAPK signaling pathway	Unclassified_Cell_type_specific		0.00602064	0.00539159	3.38763	0.304895	Post up vs Baseline	0.0466205	Post up vs Baseline	0.00223932	3.86718	0.348055	24 h up vs Baseline	0.0530345	24 h up vs Baseline	0.567874	0.0431604	0.344948	0.587323	0.0431604	24 h up vs Post	0.006414	24 h up vs Post	8.0673	0.261395	0.194411	1
114522	cg21626408	TAOK3	MAPK signaling pathway		Island	0.00608961	0.00509905	3.41782	0.154191	Post up vs Baseline	0.00226424	Post up vs Baseline	0.00234405	3.84197	0.173327	24 h up vs Baseline	0.00257894	24 h up vs Baseline	0.612874	0.0191352	0.269859	0.51948	0.0191352	24 h up vs Post	0.000314706	24 h up vs Post	8.04062	0.0654593	0.0488465	1
404891	cg00400221	FGFR1	MAPK signaling pathway	Unclassified	N_Shore	0.00640875	0.63209	0.491281	0.0489878	Post up vs Baseline	0.00156418	Post up vs Baseline	0.00668319	3.27161	0.326227	24 h up vs Baseline	0.0114229	24 h up vs Baseline	0.00521933	0.277239	11.5954	3.4052	0.277239	24 h up vs Post	0.00985872	24 h up vs Post	7.9216	0.315056	0.238631	1
261052	cg14337339	CACNA1D	MAPK signaling pathway		Island	0.0065026	0.0798033	1.91373	0.18995	Post up vs Baseline	0.00361822	Post up vs Baseline	0.00222794	3.86999	0.384121	24 h up vs Baseline	0.00755367	24 h up vs Baseline	0.0337695	0.194171	5.74039	2.39591	0.194171	24 h up vs Post	0.00393544	24 h up vs Post	7.88791	0.310842	0.236444	1
340068	cg17406600	CACNA1S	MAPK signaling pathway			0.00658532	0.748581	-0.327976	-0.0328147	Post down vs Baseline	-0.00108661	Post down vs Baseline	0.00816768	-3.16349	-0.316514	24 h down vs Baseline	-0.0143022	24 h down vs Baseline	0.00460723	-0.283699	12.0602	-3.47279	-0.283699	24 h down vs Post	-0.0132156	24 h down vs Post	7.85868	0.314674	0.24025	1
5617	cg00583426	CACNA1H	MAPK signaling pathway	Unclassified_Cell_type_specific	Island	0.0066	0.857344	0.183665	0.0147055	Post up vs Baseline	0.000333351	Post up vs Baseline	0.00965784	3.07328	0.246068	24 h up vs Baseline	0.00663283	24 h up vs Baseline	0.00407805	0.231363	12.5248	3.53904	0.231363	24 h up vs Post	0.00629948	24 h up vs Post	7.85354	0.201388	0.153858	1
411118	cg15231607	ATF4	MAPK signaling pathway		N_Shore	0.00763206	0.0312763	2.43792	0.384197	Post up vs Baseline	0.00782179	Post up vs Baseline	0.00221247	3.87383	0.610484	24 h up vs Baseline	0.0136833	24 h up vs Baseline	0.104093	0.226287	3.09274	1.75862	0.226287	24 h up vs Post	0.00586154	24 h up vs Post	7.52211	0.747253	0.596045	1
68405	cg03672854	FAS	MAPK signaling pathway	Promoter_Associated	Island	0.0076584	0.00318956	3.67297	0.165418	Post up vs Baseline	0.003788	Post up vs Baseline	0.00553944	3.373	0.151908	24 h up vs Baseline	0.00342302	24 h up vs Baseline	0.719721	-0.01351	0.13498	-0.367397	-0.01351	24 h down vs Post	-0.00036498	24 h down vs Post	7.51434	0.0609651	0.048679	1
33363	cg23659957	DUSP16	MAPK signaling pathway			0.00843049	0.03681	-2.34854	-0.177717	Post down vs Baseline	-0.00493598	Post down vs Baseline	0.00247455	-3.81215	-0.288469	24 h down vs Baseline	-0.00838043	24 h down vs Baseline	0.0982723	-0.110752	3.21321	-1.79254	-0.110752	24 h down vs Post	-0.00344445	24 h down vs Post	7.29972	0.167196	0.137426	1
105913	cg19400000	STMN1	MAPK signaling pathway		Island	0.00862054	0.0109785	3.00431	0.214226	Post up vs Baseline	0.00194749	Post up vs Baseline	0.00278669	3.7469	0.267178	24 h up vs Baseline	0.00246585	24 h up vs Baseline	0.380998	0.0529516	0.827166	0.909487	0.0529516	24 h up vs Post	0.000518359	24 h up vs Post	7.25039	0.147461	0.12203	1
598477	cg04172043	RELA	MAPK signaling pathway	Promoter_Associated	Island	0.00871187	0.114032	1.70443	0.21251	Post up vs Baseline	0.00270553	Post up vs Baseline	0.003211	3.66931	0.457495	24 h up vs Baseline	0.00664251	24 h up vs Baseline	0.0331246	0.244985	5.79116	2.40648	0.244985	24 h up vs Post	0.00393698	24 h up vs Post	7.22714	0.449396	0.37309	1
11654	cg25085969	FGF18	MAPK signaling pathway		Island	0.00893155	0.00561098	-3.36606	-0.192229	Post down vs Baseline	-0.00985362	Post down vs Baseline	0.00408492	-3.53812	-0.202056	24 h down vs Baseline	-0.0103758	24 h down vs Baseline	0.83663	-0.0098263	0.0444094	-0.210735	-0.0098263	24 h down vs Post	-0.000522196	24 h down vs Post	7.17235	0.0935661	0.0782723	1
567245	cg08287288	MAPK8IP3	MAPK signaling pathway		S_Shore	0.00930568	0.0904512	-1.8411	-0.134138	Post down vs Baseline	-0.0164037	Post down vs Baseline	0.00318294	-3.67411	-0.267687	24 h down vs Baseline	-0.0333734	24 h down vs Baseline	0.0443978	-0.133549	5.03989	-2.24497	-0.133549	24 h down vs Post	-0.0169698	24 h down vs Post	7.08257	0.150384	0.127398	1
751873	cg27110277	FGF20	MAPK signaling pathway	Unclassified_Cell_type_specific	S_Shore	0.00933328	0.184466	1.40814	0.213336	Post up vs Baseline	0.0281795	Post up vs Baseline	0.00407901	3.53891	0.53615	24 h up vs Baseline	0.0710712	24 h up vs Baseline	0.0228166	0.322814	6.81024	2.60964	0.322814	24 h up vs Post	0.0428917	24 h up vs Post	7.07612	0.649665	0.550866	1
114250	cg15197525	EFNA3	MAPK signaling pathway	Unclassified	Island	0.00946678	0.667579	0.440253	0.0286356	Post up vs Baseline	0.000474018	Post up vs Baseline	0.00967987	3.07205	0.199817	24 h up vs Baseline	0.00356509	24 h up vs Baseline	0.00730988	0.171181	10.3895	3.22328	0.171181	24 h up vs Post	0.00309107	24 h up vs Post	7.0452	0.119223	0.101535	1
231463	cg00880494	HSPA2	MAPK signaling pathway	Promoter_Associated	Island	0.00978815	0.0449852	2.23767	0.20036	Post up vs Baseline	0.00413271	Post up vs Baseline	0.00292584	3.72019	0.333105	24 h up vs Baseline	0.00712996	24 h up vs Baseline	0.0944677	0.132744	3.2968	1.81571	0.132744	24 h up vs Post	0.00299725	24 h up vs Post	6.97282	0.223614	0.192416	1
143224	ch.1.3651949R	PLA2G4A	MAPK signaling pathway			0.00993751	0.00359228	3.60808	0.412032	Post up vs Baseline	0.0182986	Post up vs Baseline	0.00923427	3.09741	0.353716	24 h up vs Baseline	0.015621	24 h up vs Baseline	0.543399	-0.0583163	0.391166	-0.625432	-0.0583163	24 h down vs Post	-0.00267763	24 h down vs Post	6.94012	0.362024	0.312984	1
273098	cg10341516	FGFR1	MAPK signaling pathway	Unclassified	Island	0.0100234	0.0077549	3.19143	0.316058	Post up vs Baseline	0.00857988	Post up vs Baseline	0.00397348	3.55316	0.351882	24 h up vs Baseline	0.00964236	24 h up vs Baseline	0.665626	0.0358235	0.196275	0.443029	0.0358235	24 h up vs Post	0.00106248	24 h up vs Post	6.92157	0.271536	0.235383	1
184420	cg09777064	ERBB3	MAPK signaling pathway			0.0100266	0.0324042	-2.41853	-0.169198	Post down vs Baseline	-0.00794551	Post down vs Baseline	0.00292928	-3.71955	-0.260216	24 h down vs Baseline	-0.0127829	24 h down vs Baseline	0.137052	-0.0910179	2.53897	-1.59341	-0.0910179	24 h down vs Post	-0.00483738	24 h down vs Post	6.92089	0.135491	0.117462	1
443090	cg01203549	MYC	MAPK signaling pathway	Unclassified	N_Shore	0.0100527	0.0127106	2.92546	0.229491	Post up vs Baseline	0.00360063	Post up vs Baseline	0.00325578	3.66175	0.287249	24 h up vs Baseline	0.00460861	24 h up vs Baseline	0.384927	0.0577583	0.813168	0.901758	0.0577583	24 h up vs Post	0.00100798	24 h up vs Post	6.91528	0.17022	0.14769	1
600159	cg21450428	CACNA1G	MAPK signaling pathway			0.0105135	0.602785	-0.534459	-0.0443766	Post down vs Baseline	-0.00200253	Post down vs Baseline	0.00953901	-3.07994	-0.25573	24 h down vs Baseline	-0.0124944	24 h down vs Baseline	0.00889501	-0.211353	9.71919	-3.11756	-0.211353	24 h down vs Post	-0.0104918	24 h down vs Post	6.81918	0.188049	0.165459	1
10970	cg02403239	CACNA1H	MAPK signaling pathway		Island	0.0106933	0.171705	-1.4536	-0.128205	Post down vs Baseline	-0.00171605	Post down vs Baseline	0.00445082	-3.49152	-0.307947	24 h down vs Baseline	-0.00429341	24 h down vs Baseline	0.0281243	-0.179741	6.22969	-2.49594	-0.179741	24 h down vs Post	-0.00257736	24 h down vs Post	6.78299	0.211058	0.186695	1
314767	cg04046427	PPP3CB	MAPK signaling pathway	Promoter_Associated	N_Shore	0.0109449	0.00519841	3.40737	2.36464	Post up vs Baseline	0.0643086	Post up vs Baseline	0.00649217	3.28726	2.28128	24 h up vs Baseline	0.0591812	24 h up vs Baseline	0.88549	-0.083355	0.0216404	-0.147107	-0.083355	24 h down vs Post	-0.00512737	24 h down vs Post	6.73354	12.9716	11.5585	1
807727	cg06582426	NTF3	MAPK signaling pathway		N_Shore	0.0111852	0.00620097	-3.31203	-0.275301	Post down vs Baseline	-0.00979935	Post down vs Baseline	0.00563193	-3.36404	-0.279623	24 h down vs Baseline	-0.0100712	24 h down vs Baseline	0.950262	-0.00432285	0.00405701	-0.0636947	-0.00432285	24 h down vs Post	-0.000271837	24 h down vs Post	6.68753	0.18482	0.16582	1
20817	cg02326534	MAP3K8	MAPK signaling pathway	Promoter_Associated	Island	0.0112694	0.0525349	2.15115	0.147328	Post up vs Baseline	0.0028347	Post up vs Baseline	0.00342176	3.6346	0.248925	24 h up vs Baseline	0.00500544	24 h up vs Baseline	0.0942852	0.101598	3.30091	1.81684	0.101598	24 h up vs Post	0.00217075	24 h up vs Post	6.6717	0.125176	0.112573	1
123212	cg20528583	FGF5	MAPK signaling pathway		Island	0.0113964	0.456269	0.769864	0.0707902	Post up vs Baseline	0.00078946	Post up vs Baseline	0.00807223	3.16983	0.291471	24 h up vs Baseline	0.00323392	24 h up vs Baseline	0.0123871	0.22068	8.63973	2.93934	0.22068	24 h up vs Post	0.00244446	24 h up vs Post	6.64804	0.224839	0.202922	1
254403	cg00167041	MAPKAPK3	MAPK signaling pathway			0.0114986	0.100619	-1.77865	-0.172202	Post down vs Baseline	-0.008695	Post down vs Baseline	0.00396776	-3.55395	-0.344079	24 h down vs Baseline	-0.0182775	24 h down vs Baseline	0.050407	-0.171877	4.72751	-2.17428	-0.171877	24 h down vs Post	-0.00958255	24 h down vs Post	6.62924	0.248552	0.22496	1
420001	cg17291699	DUSP9	MAPK signaling pathway	Unclassified_Cell_type_specific	S_Shore	0.0116005	0.00773622	3.19273	0.518765	Post up vs Baseline	0.0272232	Post up vs Baseline	0.0050277	3.42545	0.556579	24 h up vs Baseline	0.0280011	24 h up vs Baseline	0.780484	0.0378135	0.0812396	0.285026	0.0378135	24 h up vs Post	0.000777929	24 h up vs Post	6.61067	0.698109	0.63362	1
787635	cg00989036	MKNK1	MAPK signaling pathway			0.0116358	0.163398	-1.48475	-0.225187	Post down vs Baseline	-0.0116984	Post down vs Baseline	0.00469665	-3.46236	-0.525125	24 h down vs Baseline	-0.0296454	24 h down vs Baseline	0.0321955	-0.299938	5.86643	-2.42207	-0.299938	24 h down vs Post	-0.017947	24 h down vs Post	6.6043	0.607669	0.552067	1
409541	cg22859370	GNA12	MAPK signaling pathway		S_Shelf	0.0118983	0.0079244	-3.17978	-0.3048	Post down vs Baseline	-0.0216126	Post down vs Baseline	0.00515689	-3.41171	-0.327032	24 h down vs Baseline	-0.0232199	24 h down vs Baseline	0.781209	-0.0222319	0.0806884	-0.284057	-0.0222319	24 h down vs Post	-0.00160732	24 h down vs Post	6.55752	0.24101	0.220519	1
37256	cg24117723	PAK1	MAPK signaling pathway	Promoter_Associated	Island	0.011924	0.206701	1.33484	0.0920773	Post up vs Baseline	0.00205547	Post up vs Baseline	0.00528799	3.39813	0.234402	24 h up vs Baseline	0.00526356	24 h up vs Baseline	0.0265656	0.142325	6.38571	2.527	0.142325	24 h up vs Post	0.00320809	24 h up vs Post	6.553	0.124723	0.114197	1
59963	cg21042539	FGFR4	MAPK signaling pathway	Unclassified	Island	0.0122183	0.00933065	3.09182	0.357838	Post up vs Baseline	0.0124949	Post up vs Baseline	0.00485298	3.44461	0.398668	24 h up vs Baseline	0.0138828	24 h up vs Baseline	0.673348	0.0408306	0.18669	0.432076	0.0408306	24 h up vs Post	0.0013879	24 h up vs Post	6.5021	0.348382	0.32148	1
581691	cg00952201	NFATC1	MAPK signaling pathway		Island	0.0125256	0.0134162	-2.89638	-0.307918	Post down vs Baseline	-0.0118043	Post down vs Baseline	0.00426922	-3.51414	-0.373593	24 h down vs Baseline	-0.0144036	24 h down vs Baseline	0.463884	-0.0656751	0.572447	-0.756602	-0.0656751	24 h down vs Post	-0.00259923	24 h down vs Post	6.45044	0.291614	0.27125	1
121065	cg02974815	DUSP7	MAPK signaling pathway	Promoter_Associated	Island	0.0134672	0.183798	1.41045	0.127871	Post up vs Baseline	0.00138957	Post up vs Baseline	0.00558634	3.36844	0.30538	24 h up vs Baseline	0.00347907	24 h up vs Baseline	0.0336393	0.177509	5.75055	2.39803	0.177509	24 h up vs Post	0.0020895	24 h up vs Post	6.30094	0.207153	0.197259	1
439375	cg08987011	EGFR	MAPK signaling pathway			0.0142539	0.20052	-1.35454	-0.167591	Post down vs Baseline	-0.00862851	Post down vs Baseline	0.00608393	-3.32233	-0.411056	24 h down vs Baseline	-0.022512	24 h down vs Baseline	0.0329105	-0.243465	5.80828	-2.41004	-0.243465	24 h down vs Post	-0.0138835	24 h down vs Post	6.1851	0.378725	0.367391	1
246649	cg00475745	PRKCA	MAPK signaling pathway			0.0145068	0.0381023	-2.32954	-0.219542	Post down vs Baseline	-0.00990969	Post down vs Baseline	0.0043261	-3.50695	-0.330505	24 h down vs Baseline	-0.0156431	24 h down vs Baseline	0.17488	-0.110963	2.07946	-1.44203	-0.110963	24 h down vs Post	-0.00573342	24 h down vs Post	6.14943	0.218469	0.21316	1
568915	cg11744817	RPS6KA2	MAPK signaling pathway			0.0145548	0.374264	-0.922859	-0.258155	Post down vs Baseline	-0.0210828	Post down vs Baseline	0.00860222	-3.13558	-0.877129	24 h down vs Baseline	-0.0641778	24 h down vs Baseline	0.0189547	-0.618974	7.34421	-2.71002	-0.618974	24 h down vs Post	-0.043095	24 h down vs Post	6.14274	1.92271	1.87803	1
91033	cg08762449	IGF1R	MAPK signaling pathway	Promoter_Associated	Island	0.014633	0.161512	1.49201	0.0909067	Post up vs Baseline	0.000950202	Post up vs Baseline	0.0057149	3.35614	0.204486	24 h up vs Baseline	0.0021386	24 h up vs Baseline	0.0414471	0.113579	5.21244	2.28308	0.113579	24 h up vs Post	0.0011884	24 h up vs Post	6.1319	0.0910549	0.0890962	1
513021	cg08128827	CACNA1D	MAPK signaling pathway			0.0149464	0.00648159	3.28814	0.437851	Post up vs Baseline	0.0259739	Post up vs Baseline	0.0098374	3.06336	0.407919	24 h up vs Baseline	0.0242712	24 h up vs Baseline	0.78777	-0.0299319	0.0757893	-0.275298	-0.0299319	24 h down vs Post	-0.00170273	24 h down vs Post	6.08913	0.431884	0.425561	1
7849	cg21490846	CACNA2D4	MAPK signaling pathway	Promoter_Associated	Island	0.0153076	0.0350483	2.37551	0.272468	Post up vs Baseline	0.0122292	Post up vs Baseline	0.00458801	3.47505	0.398585	24 h up vs Baseline	0.0188531	24 h up vs Baseline	0.202973	0.126117	1.8135	1.34666	0.126117	24 h up vs Post	0.00662394	24 h up vs Post	6.04111	0.317904	0.31574	1
116247	cg23078565	DUSP7	MAPK signaling pathway		Island	0.0158545	0.106133	1.74713	0.121393	Post up vs Baseline	0.00132019	Post up vs Baseline	0.0053976	3.38703	0.235335	24 h up vs Baseline	0.00256413	24 h up vs Baseline	0.0676434	0.113942	4.0339	2.00846	0.113942	24 h up vs Post	0.00124394	24 h up vs Post	5.97088	0.115301	0.115864	1
6556	cg11147586	FGF18	MAPK signaling pathway	Unclassified	Island	0.0163313	0.0414459	2.28309	0.274988	Post up vs Baseline	0.0207165	Post up vs Baseline	0.00490755	3.43855	0.414158	24 h up vs Baseline	0.0325708	24 h up vs Baseline	0.18245	0.13917	2.00264	1.41515	0.13917	24 h up vs Post	0.0118543	24 h up vs Post	5.91191	0.343058	0.34817	1
580396	cg15620250	RASGRF2	MAPK signaling pathway			0.0166338	0.0174389	2.75503	0.322591	Post up vs Baseline	0.0380154	Post up vs Baseline	0.00570499	3.35707	0.393085	24 h up vs Baseline	0.0453238	24 h up vs Baseline	0.475083	0.0704938	0.543679	0.737346	0.0704938	24 h up vs Post	0.00730846	24 h up vs Post	5.87552	0.322223	0.32905	1
41107	cg13565672	MAP3K8	MAPK signaling pathway	Promoter_Associated	Island	0.0168822	0.162349	1.48878	0.0873314	Post up vs Baseline	0.00126612	Post up vs Baseline	0.00649586	3.28696	0.192812	24 h up vs Baseline	0.00291455	24 h up vs Baseline	0.0479381	0.10548	4.85015	2.2023	0.10548	24 h up vs Post	0.00164843	24 h up vs Post	5.84622	0.0804663	0.0825829	1
474442	cg03641740	PPP3CA	MAPK signaling pathway			0.0170252	0.0225442	2.61616	0.560757	Post up vs Baseline	0.0939899	Post up vs Baseline	0.00547192	3.37963	0.724403	24 h up vs Baseline	0.122853	24 h up vs Baseline	0.368194	0.163646	0.874335	0.935059	0.163646	24 h up vs Post	0.0288633	24 h up vs Post	5.82958	1.07132	1.10264	1
111639	cg13273799	DUSP4	MAPK signaling pathway		Island	0.0170503	0.0656675	2.02532	0.279343	Post up vs Baseline	0.00375273	Post up vs Baseline	0.00528491	3.39844	0.468732	24 h up vs Baseline	0.0067137	24 h up vs Baseline	0.11844	0.189389	2.8282	1.68173	0.189389	24 h up vs Post	0.00296097	24 h up vs Post	5.82667	0.443374	0.456563	1
30902	cg26328483	NTRK1	MAPK signaling pathway			0.0170743	0.0291642	-2.47613	-0.192659	Post down vs Baseline	-0.00468987	Post down vs Baseline	0.00525607	-3.4014	-0.264651	24 h down vs Baseline	-0.00673458	24 h down vs Baseline	0.279254	-0.0719923	1.2842	-1.13322	-0.0719923	24 h down vs Post	-0.00204471	24 h down vs Post	5.8239	0.141028	0.145292	1
13671	cg01392544	CACNB2	MAPK signaling pathway		Island	0.0172669	0.129038	1.63006	0.138148	Post up vs Baseline	0.00192562	Post up vs Baseline	0.00615417	3.31613	0.281042	24 h up vs Baseline	0.0040324	24 h up vs Baseline	0.0612278	0.142894	4.2642	2.06499	0.142894	24 h up vs Post	0.00210678	24 h up vs Post	5.80182	0.166688	0.172382	1
140169	cg21108811	CACNA1C	MAPK signaling pathway			0.0173878	0.047493	-2.2075	-0.22021	Post down vs Baseline	-0.00915184	Post down vs Baseline	0.00525585	-3.40142	-0.339311	24 h down vs Baseline	-0.0149356	24 h down vs Baseline	0.169363	-0.1191	2.13818	-1.46225	-0.1191	24 h down vs Post	-0.0057838	24 h down vs Post	5.7881	0.230393	0.238828	1
556404	cg01602287	DUSP8	MAPK signaling pathway	Unclassified_Cell_type_specific	Island	0.0174565	0.280483	-1.13018	-0.162923	Post down vs Baseline	-0.022301	Post down vs Baseline	0.00847439	-3.14364	-0.453176	24 h down vs Baseline	-0.0628751	24 h down vs Baseline	0.0297118	-0.290253	6.08102	-2.46597	-0.290253	24 h down vs Post	-0.0405741	24 h down vs Post	5.78035	0.480486	0.498744	1
110270	cg20815026	NF1	MAPK signaling pathway	Promoter_Associated	Island	0.017602	0.26557	1.16779	0.107159	Post up vs Baseline	0.000904577	Post up vs Baseline	0.00829991	3.15485	0.289495	24 h up vs Baseline	0.00270233	24 h up vs Baseline	0.0315225	0.182336	5.92257	2.43363	0.182336	24 h up vs Post	0.00179775	24 h up vs Post	5.76407	0.19414	0.202087	1
401672	cg09663237	MAPK9	MAPK signaling pathway			0.0176117	0.0710679	-1.98029	-0.115223	Post down vs Baseline	-0.00417989	Post down vs Baseline	0.00551286	-3.3756	-0.196408	24 h down vs Baseline	-0.00738328	24 h down vs Baseline	0.113181	-0.0811858	2.92034	-1.7089	-0.0811858	24 h down vs Post	-0.00320338	24 h down vs Post	5.76299	0.0780417	0.0812513	1
714509	cg16520312	MAPT	MAPK signaling pathway		Island	0.0178603	0.0171918	2.76274	0.528163	Post up vs Baseline	0.0244506	Post up vs Baseline	0.00631606	3.30211	0.631276	24 h up vs Baseline	0.0294266	24 h up vs Baseline	0.521355	0.103113	0.436379	0.66059	0.103113	24 h up vs Post	0.00497601	24 h up vs Post	5.73554	0.838476	0.877138	1
26687	cg16411863	TGFB3	MAPK signaling pathway	Promoter_Associated	Island	0.0181841	0.185237	1.40548	0.0640045	Post up vs Baseline	0.0012187	Post up vs Baseline	0.00728245	3.22531	0.146878	24 h up vs Baseline	0.00291663	24 h up vs Baseline	0.0457074	0.0828737	4.96766	2.22882	0.0828737	24 h up vs Post	0.00169792	24 h up vs Post	5.70045	0.047287	0.0497719	1
611568	cg11806630	RASGRF1	MAPK signaling pathway		Island	0.0188613	0.184291	1.40875	0.175765	Post up vs Baseline	0.00528792	Post up vs Baseline	0.00750565	3.20903	0.400381	24 h up vs Baseline	0.0129187	24 h up vs Baseline	0.0477161	0.224616	4.86155	2.20489	0.224616	24 h up vs Post	0.00763074	24 h up vs Post	5.62936	0.350524	0.373603	1
104560	cg12463346	PPP3CA	MAPK signaling pathway	Promoter_Associated	Island	0.0195222	0.195988	1.3693	0.189262	Post up vs Baseline	0.0032257	Post up vs Baseline	0.00792333	3.17985	0.439515	24 h up vs Baseline	0.00748572	24 h up vs Baseline	0.0466501	0.250252	4.91717	2.21747	0.250252	24 h up vs Post	0.00426002	24 h up vs Post	5.56281	0.425095	0.458504	1
594962	cg03524264	NGF	MAPK signaling pathway			0.0206492	0.219388	-1.29588	-0.0917565	Post down vs Baseline	-0.00677894	Post down vs Baseline	0.0087161	-3.1285	-0.221518	24 h down vs Baseline	-0.0170037	24 h down vs Baseline	0.0444359	-0.129761	5.03776	-2.24449	-0.129761	24 h down vs Post	-0.0102248	24 h down vs Post	5.45515	0.109399	0.120325	1
200682	cg11136931	PAK1	MAPK signaling pathway			0.0210038	0.0203617	-2.6713	-0.188883	Post down vs Baseline	-0.0115555	Post down vs Baseline	0.00740333	-3.21643	-0.227428	24 h down vs Baseline	-0.014086	24 h down vs Baseline	0.516995	-0.0385451	0.44575	-0.667645	-0.0385451	24 h down vs Post	-0.00253053	24 h down vs Post	5.42269	0.108446	0.119991	1
120683	cg21128610	FGFR1	MAPK signaling pathway	Unclassified	Island	0.0216791	0.244355	1.22424	0.143642	Post up vs Baseline	0.00204386	Post up vs Baseline	0.00953473	3.08018	0.361404	24 h up vs Baseline	0.00551921	24 h up vs Baseline	0.0422042	0.217762	5.1668	2.27306	0.217762	24 h up vs Post	0.00347535	24 h up vs Post	5.3626	0.295304	0.330405	1
500393	cg04003051	CACNA1H	MAPK signaling pathway		Island	0.0217829	0.139745	-1.58152	-0.22471	Post down vs Baseline	-0.0215672	Post down vs Baseline	0.00778288	-3.18949	-0.453179	24 h down vs Baseline	-0.0474747	24 h down vs Baseline	0.0724391	-0.228469	3.87837	-1.96936	-0.228469	24 h down vs Post	-0.0259075	24 h down vs Post	5.35356	0.432314	0.484515	1
542610	cg08930578	PPP5D1	MAPK signaling pathway			0.022478	0.0268528	-2.52114	-0.23414	Post down vs Baseline	-0.0110488	Post down vs Baseline	0.00743455	-3.21416	-0.298501	24 h down vs Baseline	-0.0145835	24 h down vs Baseline	0.412619	-0.0643613	0.720418	-0.848774	-0.0643613	24 h down vs Post	-0.00353476	24 h down vs Post	5.29427	0.182651	0.206999	1
195997	cg19145477	GRB2	MAPK signaling pathway			0.0224919	0.141184	-1.57524	-0.297306	Post down vs Baseline	-0.0256731	Post down vs Baseline	0.00803802	-3.17211	-0.598694	24 h down vs Baseline	-0.0537912	24 h down vs Baseline	0.074179	-0.301388	3.825	-1.95576	-0.301388	24 h down vs Post	-0.0281181	24 h down vs Post	5.29311	0.754194	0.854916	1
521547	cg01394052	MAP3K6	MAPK signaling pathway	Promoter_Associated	S_Shore	0.0227811	0.159152	-1.5012	-0.197966	Post down vs Baseline	-0.00856922	Post down vs Baseline	0.00843497	-3.14615	-0.414889	24 h down vs Baseline	-0.0191191	24 h down vs Baseline	0.0669109	-0.216924	4.05883	-2.01465	-0.216924	24 h down vs Post	-0.0105499	24 h down vs Post	5.26909	0.366522	0.417365	1
370999	cg02602864	MAP2K6	MAPK signaling pathway	Promoter_Associated		0.0235889	0.0237199	2.58858	0.245025	Post up vs Baseline	0.00428689	Post up vs Baseline	0.00820895	3.16078	0.299188	24 h up vs Baseline	0.00520857	24 h up vs Baseline	0.496793	0.0541623	0.491119	0.700799	0.0541623	24 h up vs Post	0.000921674	24 h up vs Post	5.20383	0.186501	0.215035	1
714774	cg23114951	RPS6KA1	MAPK signaling pathway			0.0236434	0.0233921	-2.59613	-0.167484	Post down vs Baseline	-0.0177029	Post down vs Baseline	0.00827387	-3.15654	-0.203638	24 h down vs Baseline	-0.0216516	24 h down vs Baseline	0.505536	-0.0361535	0.471082	-0.686354	-0.0361535	24 h down vs Post	-0.00394866	24 h down vs Post	5.19952	0.08656	0.0998862	1
530032	cg17880529	GADD45B	MAPK signaling pathway	Promoter_Associated	Island	0.0236593	0.0800444	1.91199	0.278363	Post up vs Baseline	0.00995881	Post up vs Baseline	0.00749448	3.20984	0.467313	24 h up vs Baseline	0.017772	24 h up vs Baseline	0.137927	0.18895	2.5266	1.58953	0.18895	24 h up vs Post	0.00781322	24 h up vs Post	5.19827	0.440726	0.5087	1
19243	cg15119027	FGF3	MAPK signaling pathway		Island	0.0238264	0.13736	1.59204	0.169089	Post up vs Baseline	0.00295238	Post up vs Baseline	0.00840946	3.14778	0.334322	24 h up vs Baseline	0.00595261	24 h up vs Baseline	0.0809655	0.165234	3.63051	1.90539	0.165234	24 h up vs Post	0.00300023	24 h up vs Post	5.18515	0.23396	0.270727	1
490254	cg26551072	MAP2K6	MAPK signaling pathway			0.0241707	0.135111	-1.60211	-0.265779	Post down vs Baseline	-0.010991	Post down vs Baseline	0.00848341	-3.14307	-0.521413	24 h down vs Baseline	-0.0224044	24 h down vs Baseline	0.0835413	-0.255634	3.56182	-1.88728	-0.255634	24 h down vs Post	-0.0114134	24 h down vs Post	5.15843	0.567849	0.660492	1
121692	cg11590780	FLNC	MAPK signaling pathway	Unclassified_Cell_type_specific	N_Shore	0.0253375	0.0310054	2.44268	0.209097	Post up vs Baseline	0.00466204	Post up vs Baseline	0.00835135	3.15152	0.269774	24 h up vs Baseline	0.00613894	24 h up vs Baseline	0.402345	0.0606772	0.753671	0.868142	0.0606772	24 h up vs Post	0.0014769	24 h up vs Post	5.0711	0.148636	0.175862	1
531080	cg00067576	GADD45B	MAPK signaling pathway	Promoter_Associated	Island	0.0255044	0.0280336	2.4977	0.409871	Post up vs Baseline	0.00901671	Post up vs Baseline	0.00864009	3.13322	0.514159	24 h up vs Baseline	0.011647	24 h up vs Baseline	0.451439	0.104288	0.605827	0.778349	0.104288	24 h up vs Post	0.00263027	24 h up vs Post	5.05899	0.544927	0.646287	1
2665	cg17891820	KIT	MAPK signaling pathway	Unclassified_Cell_type_specific	Island	0.025536	0.0369889	2.34587	0.342863	Post up vs Baseline	0.00746938	Post up vs Baseline	0.00815527	3.16431	0.462483	24 h up vs Baseline	0.0106116	24 h up vs Baseline	0.335945	0.11962	1.00477	1.00238	0.11962	24 h up vs Post	0.0031422	24 h up vs Post	5.05671	0.432077	0.512678	1
723909	cg26480626	FGFR4	MAPK signaling pathway		Island	0.0256778	0.0200195	2.68047	0.294562	Post up vs Baseline	0.0159247	Post up vs Baseline	0.00993506	3.05805	0.336055	24 h up vs Baseline	0.0181054	24 h up vs Baseline	0.652043	0.0414925	0.213844	0.462433	0.0414925	24 h up vs Post	0.00218068	24 h up vs Post	5.04651	0.243771	0.28983	1
96867	cg24410692	DUSP5	MAPK signaling pathway	Promoter_Associated	Island	0.0257789	0.0242924	2.57563	0.296153	Post up vs Baseline	0.00548627	Post up vs Baseline	0.00918221	3.10046	0.356498	24 h up vs Baseline	0.00679778	24 h up vs Baseline	0.53246	0.0603456	0.41316	0.642775	0.0603456	24 h up vs Post	0.00131152	24 h up vs Post	5.03928	0.266497	0.317304	1
252913	cg09728755	CACNA1B	MAPK signaling pathway			0.0258506	0.0567065	2.10826	0.209231	Post up vs Baseline	0.0315365	Post up vs Baseline	0.00802406	3.17305	0.314904	24 h up vs Baseline	0.0467713	24 h up vs Baseline	0.216662	0.105673	1.70066	1.30409	0.105673	24 h up vs Post	0.0152349	24 h up vs Post	5.03417	0.198331	0.236382	1
166748	cg10515048	SOS2	MAPK signaling pathway		N_Shore	0.0262509	0.0976231	1.79644	0.162228	Post up vs Baseline	0.00483934	Post up vs Baseline	0.00854638	3.13909	0.283477	24 h up vs Baseline	0.00870513	24 h up vs Baseline	0.126016	0.121249	2.70407	1.6444	0.121249	24 h up vs Post	0.00386579	24 h up vs Post	5.00594	0.163296	0.195722	1
321676	cg21620547	CACNA2D2	MAPK signaling pathway			0.0281012	0.0765365	-1.9378	-0.260457	Post down vs Baseline	-0.0117031	Post down vs Baseline	0.00887327	-3.11888	-0.419204	24 h down vs Baseline	-0.0200962	24 h down vs Baseline	0.173642	-0.158747	2.09242	-1.44652	-0.158747	24 h down vs Post	-0.00839304	24 h down vs Post	4.88171	0.352766	0.433576	1
92349	cg17172532	RASGRF1	MAPK signaling pathway		Island	0.0286287	0.0390259	2.31633	0.169123	Post up vs Baseline	0.00135783	Post up vs Baseline	0.00927012	3.09533	0.226	24 h up vs Baseline	0.00180632	24 h up vs Baseline	0.358872	0.0568769	0.910251	0.954071	0.0568769	24 h up vs Post	0.000448489	24 h up vs Post	4.84803	0.103378	0.127942	1

## Sheet: 2i
KEGG Pathways_AMPK signaling pathway_Main effect TIME, p = 0.01_Contrast 24 h v. Baseline_6638 CpG list
Column #	Probeset ID	Gene Symbol	GO Function	Regulatory_Feature_Group	Relation_to_UCSC_CpG_Island	p-value(Time)	p-value(Post vs. Baseline)	T(Post vs. Baseline)	Difference(Post vs. Baseline)	Difference(Post vs. Baseline) (Description)	Beta Difference(Post vs. Baseline)	Beta Difference(Post vs. Baseline) (Description)	p-value(24 h vs. Baseline)	T(24 h vs. Baseline)	Difference(24 h vs. Baseline)	Difference(24 h vs. Baseline) (Description)	Beta Difference(24 h vs. Baseline)	Beta Difference(24 h vs. Baseline) (Description)	p-value(24 h vs. Post)	Estimate(24 h vs. Post)	F(24 h vs. Post)	T(24 h vs. Post)	Difference(24 h vs. Post)	Difference(24 h vs. Post) (Description)	Beta Difference(24 h vs. Post)	Beta Difference(24 h vs. Post) (Description)	F(Time)	SS(Time)	SS(Error)	F(Error)
170185	cg23931853	PRKAG2	AMPK signaling pathway			1.3461e-05	3.86724e-06	7.97802	0.696908	Post up vs Baseline	0.119053	Post up vs Baseline	0.00117948	4.22449	0.369023	24 h up vs Baseline	0.0623849	24 h up vs Baseline	0.000613971	-0.327885	21.1336	-4.59713	-0.327885	24 h down vs Post	-0.056668	24 h down vs Post	32.902	1.00425	0.183135	1
321355	cg05113898	RPTOR	AMPK signaling pathway		S_Shelf	9.99166e-05	3.21603e-05	6.43815	0.425148	Post up vs Baseline	0.0226849	Post up vs Baseline	0.00803471	3.17234	0.209488	24 h up vs Baseline	0.0119499	24 h up vs Baseline	0.00176235	-0.215661	15.9984	-3.99979	-0.215661	24 h down vs Post	-0.010735	24 h down vs Post	21.8534	0.381186	0.104657	1
308799	cg03366382	INS	AMPK signaling pathway			0.00122751	0.00032689	4.96703	0.344628	Post up vs Baseline	0.053697	Post up vs Baseline	0.00590299	3.33864	0.231644	24 h up vs Baseline	0.036662	24 h up vs Baseline	0.0693359	-0.112983	3.97752	-1.99437	-0.112983	24 h down vs Post	-0.0170351	24 h down vs Post	12.3364	0.237549	0.115536	1
56297	cg19745541	PPP2R5C	AMPK signaling pathway		N_Shelf	0.00179706	0.655234	-0.457858	-0.0705318	Post down vs Baseline	-0.00194732	Post down vs Baseline	0.0024502	-3.81759	-0.588088	24 h down vs Baseline	-0.0202113	24 h down vs Baseline	0.00143389	-0.517557	16.9317	-4.11481	-0.517557	24 h down vs Post	-0.0182639	24 h down vs Post	11.2077	1.06386	0.569533	1
577648	cg09166237	G6PC	AMPK signaling pathway			0.00181109	0.00241084	3.8265	0.301618	Post up vs Baseline	0.0287148	Post up vs Baseline	0.000586998	4.62314	0.364413	24 h up vs Baseline	0.0345883	24 h up vs Baseline	0.34848	0.0627942	0.951959	0.975684	0.0627942	24 h up vs Post	0.00587349	24 h up vs Post	11.1855	0.277988	0.149116	1
684392	cg17141807	TBC1D1	AMPK signaling pathway			0.00195427	0.567138	-0.588454	-0.0498185	Post down vs Baseline	-0.00516474	Post down vs Baseline	0.00228629	-3.85573	-0.326425	24 h down vs Baseline	-0.0358692	24 h down vs Baseline	0.00175671	-0.276607	16.0126	-4.00157	-0.276607	24 h down vs Post	-0.0307044	24 h down vs Post	10.9689	0.314469	0.172015	1
261950	cg10681525	ADIPOQ	AMPK signaling pathway			0.00202567	0.15341	-1.52404	-0.160688	Post down vs Baseline	-0.009562	Post down vs Baseline	0.00103179	-4.30006	-0.45338	24 h down vs Baseline	-0.0297082	24 h down vs Baseline	0.00527055	-0.292691	11.5594	-3.39991	-0.292691	24 h down vs Post	-0.0201462	24 h down vs Post	10.8677	0.483252	0.2668	1
623670	cg15696991	RPTOR	AMPK signaling pathway			0.00231366	0.320247	-1.03685	-0.0649324	Post down vs Baseline	-0.00319272	Post down vs Baseline	0.00170559	-4.018	-0.251625	24 h down vs Baseline	-0.012969	24 h down vs Baseline	0.00331964	-0.186692	13.3308	-3.65114	-0.186692	24 h down vs Post	-0.00977623	24 h down vs Post	10.4981	0.164687	0.0941236	1
219611	cg12958046	TBC1D1	AMPK signaling pathway		S_Shelf	0.00257555	0.199696	-1.3572	-0.119656	Post down vs Baseline	-0.00888916	Post down vs Baseline	0.00142896	-4.11674	-0.362947	24 h down vs Baseline	-0.0277646	24 h down vs Baseline	0.00547088	-0.243291	11.4226	-3.37973	-0.243291	24 h down vs Post	-0.0188755	24 h down vs Post	10.2059	0.317316	0.186549	1
277986	cg19350728	TSC1	AMPK signaling pathway	Promoter_Associated	Island	0.00278095	0.00874071	3.12698	0.397596	Post up vs Baseline	0.00971737	Post up vs Baseline	0.000768756	4.46769	0.568067	24 h up vs Baseline	0.014642	24 h up vs Baseline	0.126514	0.170471	2.69623	1.64202	0.170471	24 h up vs Post	0.00492464	24 h up vs Post	9.99997	0.646684	0.388012	1
115826	cg13615171	RAB10	AMPK signaling pathway	Promoter_Associated	Island	0.00280868	0.0487132	2.19336	0.148868	Post up vs Baseline	0.00155646	Post up vs Baseline	0.00092499	4.36207	0.296062	24 h up vs Baseline	0.00317402	24 h up vs Baseline	0.0209413	0.147194	7.05493	2.65611	0.147194	24 h up vs Post	0.00161756	24 h up vs Post	9.97352	0.183776	0.110558	1
335289	cg04171721	PCK2	AMPK signaling pathway			0.0029603	0.0298756	-2.46297	-0.150418	Post down vs Baseline	-0.00609299	Post down vs Baseline	0.000879269	-4.39093	-0.268162	24 h down vs Baseline	-0.0112931	24 h down vs Baseline	0.0359688	-0.117744	5.57555	-2.36126	-0.117744	24 h down vs Post	-0.00520016	24 h down vs Post	9.83417	0.146717	0.0895144	1
26177	cg04663720	RAB11B	AMPK signaling pathway	Promoter_Associated	Island	0.00355929	0.698045	0.397407	0.020419	Post up vs Baseline	0.000339976	Post up vs Baseline	0.00458517	3.47539	0.178568	24 h up vs Baseline	0.00315526	24 h up vs Baseline	0.00267305	0.158149	14.211	3.76974	0.158149	24 h up vs Post	0.00281529	24 h up vs Post	9.35526	0.0987905	0.0633593	1
724971	cg01412654	PPARG	AMPK signaling pathway		N_Shore	0.00377083	0.0252189	-2.55529	-0.303405	Post down vs Baseline	-0.0204479	Post down vs Baseline	0.00108171	-4.27332	-0.507396	24 h down vs Baseline	-0.0365254	24 h down vs Baseline	0.0571225	-0.203992	4.42744	-2.10415	-0.203992	24 h down vs Post	-0.0160775	24 h down vs Post	9.20822	0.519276	0.338356	1
74673	cg18238813	PPP2R1A	AMPK signaling pathway	Unclassified	Island	0.00420398	0.600025	0.53858	0.0311126	Post up vs Baseline	0.000542635	Post up vs Baseline	0.00451106	3.48423	0.201276	24 h up vs Baseline	0.00376839	24 h up vs Baseline	0.00359496	0.170164	13.0153	3.60767	0.170164	24 h up vs Post	0.00322576	24 h up vs Post	8.93509	0.11927	0.080091	1
36762	cg24277313	PRKAA2	AMPK signaling pathway	Unclassified_Cell_type_specific	Island	0.00441732	0.00228992	3.85485	0.215486	Post up vs Baseline	0.00618027	Post up vs Baseline	0.00248751	3.80927	0.212939	24 h up vs Baseline	0.00613932	24 h up vs Baseline	0.956401	-0.0025479	0.00311624	-0.0558233	-0.0025479	24 h down vs Post	-4.09478e-05	24 h down vs Post	8.81238	0.110148	0.0749956	1
95070	cg14547067	CREB3L1	AMPK signaling pathway	Unclassified_Cell_type_specific	Island	0.00462282	0.00198224	3.93457	0.178356	Post up vs Baseline	0.00157681	Post up vs Baseline	0.00329078	3.65591	0.165724	24 h up vs Baseline	0.00143986	24 h up vs Baseline	0.738783	-0.0126321	0.116482	-0.341295	-0.0126321	24 h down vs Post	-0.000136951	24 h down vs Post	8.70054	0.0715131	0.0493163	1
709263	cg03966045	STRADB	AMPK signaling pathway	Promoter_Associated	Island	0.00481919	0.888786	0.142841	0.0125489	Post up vs Baseline	0.000312311	Post up vs Baseline	0.00785656	3.18441	0.279759	24 h up vs Baseline	0.0053406	24 h up vs Baseline	0.00289947	0.26721	13.8768	3.72515	0.26721	24 h up vs Post	0.00502829	24 h up vs Post	8.59897	0.26547	0.185234	1
590368	cg02766173	PPP2R2C	AMPK signaling pathway		S_Shore	0.00521047	0.255368	1.19447	0.316075	Post up vs Baseline	0.0208847	Post up vs Baseline	0.00292307	3.72071	0.984554	24 h up vs Baseline	0.0635838	24 h up vs Baseline	0.00929311	0.668479	9.5728	3.09399	0.668479	24 h up vs Post	0.0426991	24 h up vs Post	8.41026	2.35558	1.6805	1
104968	cg03172060	RPTOR	AMPK signaling pathway	Promoter_Associated	N_Shore	0.00528683	0.00413874	3.53101	0.171144	Post up vs Baseline	0.00230537	Post up vs Baseline	0.0021235	3.8965	0.188859	24 h up vs Baseline	0.00254777	24 h up vs Baseline	0.662393	0.0177149	0.200374	0.447632	0.0177149	24 h up vs Post	0.000242393	24 h up vs Post	8.37536	0.0787028	0.0563817	1
353957	cg11948372	LIPE	AMPK signaling pathway		N_Shelf	0.0053025	0.357267	-0.95738	-0.0812298	Post down vs Baseline	-0.00333066	Post down vs Baseline	0.00362685	-3.60286	-0.305688	24 h down vs Baseline	-0.0132017	24 h down vs Baseline	0.00708621	-0.224458	10.4978	-3.24003	-0.224458	24 h down vs Post	-0.00987102	24 h down vs Post	8.36827	0.240967	0.172772	1
71580	cg25371538	PFKFB3	AMPK signaling pathway	Promoter_Associated	Island	0.00540652	0.0771431	1.93326	0.123239	Post up vs Baseline	0.00200984	Post up vs Baseline	0.00187112	3.96654	0.252853	24 h up vs Baseline	0.00426899	24 h up vs Baseline	0.0284191	0.129615	6.20135	2.49025	0.129615	24 h up vs Post	0.00225915	24 h up vs Post	8.32182	0.135267	0.097527	1
109113	cg24197212	RPS6KB2	AMPK signaling pathway	Promoter_Associated	Island	0.00544888	0.548338	0.617665	0.0502311	Post up vs Baseline	0.000717937	Post up vs Baseline	0.00513439	3.41408	0.277647	24 h up vs Baseline	0.00400253	24 h up vs Baseline	0.00503286	0.227416	11.7299	3.4249	0.227416	24 h up vs Post	0.00328459	24 h up vs Post	8.30321	0.219657	0.158727	1
557592	cg05663905	RPTOR	AMPK signaling pathway			0.00569517	0.00265343	-3.77379	-0.281744	Post down vs Baseline	-0.0109762	Post down vs Baseline	0.00357949	-3.61002	-0.269517	24 h down vs Baseline	-0.0105761	24 h down vs Baseline	0.844391	0.0122266	0.0402297	0.200573	0.0122266	24 h up vs Post	0.000400136	24 h up vs Post	8.19821	0.182782	0.133772	1
658085	cg11740638	PPP2R5C	AMPK signaling pathway			0.00579177	0.00175231	-4.00297	-0.310608	Post down vs Baseline	-0.0134201	Post down vs Baseline	0.00967692	-3.07221	-0.238386	24 h down vs Baseline	-0.00996494	24 h down vs Baseline	0.276554	0.0722214	1.29946	1.13994	0.0722214	24 h up vs Post	0.00345519	24 h up vs Post	8.15846	0.196484	0.144501	1
729780	cg17192599	PRKAG2	AMPK signaling pathway			0.00606382	0.00435539	-3.50329	-0.253472	Post down vs Baseline	-0.013443	Post down vs Baseline	0.00255827	-3.79385	-0.274495	24 h down vs Baseline	-0.0148225	24 h down vs Baseline	0.728122	-0.0210228	0.126638	-0.355862	-0.0210228	24 h down vs Post	-0.00137946	24 h down vs Post	8.05056	0.168576	0.125638	1
493155	cg07429243	PPP2R2B	AMPK signaling pathway			0.00613111	0.348406	0.975841	0.193535	Post up vs Baseline	0.0320893	Post up vs Baseline	0.00402133	3.54665	0.703396	24 h up vs Baseline	0.118522	24 h up vs Baseline	0.00839695	0.50986	9.91359	3.14859	0.50986	24 h up vs Post	0.0864324	24 h up vs Post	8.02474	1.26256	0.944004	1
578633	cg06131338	ACACB	AMPK signaling pathway			0.00624826	0.00301641	-3.7035	-0.310995	Post down vs Baseline	-0.016295	Post down vs Baseline	0.0037419	-3.58584	-0.301115	24 h down vs Baseline	-0.0158105	24 h down vs Baseline	0.887813	0.00988011	0.0207651	0.144101	0.00988011	24 h up vs Post	0.000484496	24 h up vs Post	7.98057	0.2251	0.169236	1
706958	cg09636547	PFKFB4	AMPK signaling pathway	Unclassified		0.00687814	0.0509497	-2.1683	-0.238124	Post down vs Baseline	-0.0157301	Post down vs Baseline	0.00212237	-3.89679	-0.427947	24 h down vs Baseline	-0.0290206	24 h down vs Baseline	0.0558363	-0.189824	4.48152	-2.11696	-0.189824	24 h down vs Post	-0.0132905	24 h down vs Post	7.75855	0.374289	0.289453	1
174651	cg06424457	SLC2A4	AMPK signaling pathway	Unclassified	Island	0.00689372	0.0111076	2.99802	0.445452	Post up vs Baseline	0.0109366	Post up vs Baseline	0.00210363	3.90169	0.579722	24 h up vs Baseline	0.0149068	24 h up vs Baseline	0.290087	0.13427	1.22494	1.10677	0.13427	24 h up vs Post	0.00397025	24 h up vs Post	7.75337	0.684674	0.52984	1
432259	cg00434985	PPP2R2B	AMPK signaling pathway			0.00752795	0.0681233	-2.00443	-0.295043	Post down vs Baseline	-0.0256208	Post down vs Baseline	0.00244716	-3.81827	-0.562032	24 h down vs Baseline	-0.0515588	24 h down vs Baseline	0.046314	-0.266989	4.93503	-2.22149	-0.266989	24 h down vs Post	-0.025938	24 h down vs Post	7.55309	0.654595	0.519995	1
38672	cg15432510	RPTOR	AMPK signaling pathway	Unclassified_Cell_type_specific	N_Shore	0.00754879	0.0171921	-2.76273	-0.205735	Post down vs Baseline	-0.0075123	Post down vs Baseline	0.00219681	-3.87775	-0.288769	24 h down vs Baseline	-0.0107688	24 h down vs Baseline	0.197109	-0.0830339	1.86492	-1.36562	-0.0830339	24 h down vs Post	-0.00325649	24 h down vs Post	7.54685	0.167404	0.133092	1
680155	cg01251150	PIK3R1	AMPK signaling pathway	Unclassified_Cell_type_specific		0.00804563	0.409499	0.85462	0.0996652	Post up vs Baseline	0.00253006	Post up vs Baseline	0.00560872	3.36627	0.392573	24 h up vs Baseline	0.0113998	24 h up vs Baseline	0.00960665	0.292907	9.46261	3.07614	0.292907	24 h up vs Post	0.00886979	24 h up vs Post	7.4037	0.402763	0.326402	1
632074	cg01158207	ACACB	AMPK signaling pathway			0.00807244	0.0163137	-2.79102	-0.216778	Post down vs Baseline	-0.0157202	Post down vs Baseline	0.00238215	-3.83309	-0.297715	24 h down vs Baseline	-0.0224086	24 h down vs Baseline	0.226007	-0.0809375	1.62888	-1.27627	-0.0809375	24 h down vs Post	-0.00668841	24 h down vs Post	7.39627	0.178474	0.144782	1
718187	cg24316282	SCD5	AMPK signaling pathway			0.00819281	0.28945	1.1083	0.160432	Post up vs Baseline	0.0193861	Post up vs Baseline	0.00456907	3.4773	0.503353	24 h up vs Baseline	0.0618798	24 h up vs Baseline	0.0132914	0.342921	8.4182	2.90141	0.342921	24 h up vs Post	0.0424936	24 h up vs Post	7.36326	0.617151	0.50289	1
96205	cg19640224	PPP2R2C	AMPK signaling pathway	Unclassified_Cell_type_specific	S_Shore	0.00873807	0.20983	1.32506	0.102537	Post up vs Baseline	0.00107415	Post up vs Baseline	0.00408538	3.53806	0.273785	24 h up vs Baseline	0.00300517	24 h up vs Baseline	0.0189426	0.171248	7.34607	2.71036	0.171248	24 h up vs Post	0.00193102	24 h up vs Post	7.22052	0.172949	0.143714	1
138424	cg15022015	RPTOR	AMPK signaling pathway		N_Shore	0.00918565	0.00448751	-3.48707	-0.322762	Post down vs Baseline	-0.015412	Post down vs Baseline	0.005318	-3.39506	-0.314246	24 h down vs Baseline	-0.0149007	24 h down vs Baseline	0.912145	0.00851599	0.0126975	0.112683	0.00851599	24 h up vs Post	0.000511378	24 h up vs Post	7.11091	0.243685	0.205615	1
506745	cg17348714	PPP2R5C	AMPK signaling pathway	Promoter_Associated_Cell_type_specific		0.0098169	0.170221	1.45907	0.255135	Post up vs Baseline	0.0268809	Post up vs Baseline	0.00411951	3.53354	0.617878	24 h up vs Baseline	0.0688274	24 h up vs Baseline	0.0259053	0.362743	6.45512	2.54069	0.362743	24 h up vs Post	0.0419465	24 h up vs Post	6.96648	0.852039	0.733833	1
135906	cg14766073	PFKL	AMPK signaling pathway			0.00995573	0.0933785	-1.8225	-0.223323	Post down vs Baseline	-0.0163438	Post down vs Baseline	0.00341256	-3.63607	-0.445553	24 h down vs Baseline	-0.0345752	24 h down vs Baseline	0.0463415	-0.22223	4.93357	-2.22116	-0.22223	24 h down vs Post	-0.0182315	24 h down vs Post	6.93617	0.416596	0.360368	1
806540	cg05532157	PRKAA1	AMPK signaling pathway			0.0100545	0.143045	1.56721	0.209554	Post up vs Baseline	0.0279739	Post up vs Baseline	0.00393462	3.55851	0.475813	24 h up vs Baseline	0.0673019	24 h up vs Baseline	0.0312242	0.26626	5.94792	2.43884	0.26626	24 h up vs Post	0.039328	24 h up vs Post	6.9149	0.49452	0.42909	1
755751	cg12841734	RPTOR	AMPK signaling pathway			0.0105187	0.0422651	-2.27226	-0.134937	Post down vs Baseline	-0.00503983	Post down vs Baseline	0.00312325	-3.68446	-0.218799	24 h down vs Baseline	-0.00836868	24 h down vs Baseline	0.109317	-0.0838625	2.99146	-1.72958	-0.0838625	24 h down vs Post	-0.00332885	24 h down vs Post	6.81811	0.0961762	0.084636	1
627972	cg24913613	RAB10	AMPK signaling pathway			0.0114032	0.55854	0.601748	0.0748017	Post up vs Baseline	0.0129924	Post up vs Baseline	0.00951152	3.08149	0.383052	24 h up vs Baseline	0.0650681	24 h up vs Baseline	0.0103303	0.30825	9.22369	3.03705	0.30825	24 h up vs Post	0.0520757	24 h up vs Post	6.64678	0.410833	0.370856	1
175053	cg04748595	PFKM	AMPK signaling pathway	Promoter_Associated		0.0128239	0.017906	2.74077	0.292329	Post up vs Baseline	0.00640857	Post up vs Baseline	0.00405769	3.54176	0.377763	24 h up vs Baseline	0.00856762	24 h up vs Baseline	0.345952	0.0854336	0.962383	0.981011	0.0854336	24 h up vs Post	0.00215905	24 h up vs Post	6.40171	0.291311	0.273031	1
479232	cg24039711	HNF4A	AMPK signaling pathway			0.0134412	0.0333626	-2.40256	-0.23503	Post down vs Baseline	-0.00869255	Post down vs Baseline	0.00399142	-3.55071	-0.347348	24 h down vs Baseline	-0.0136438	24 h down vs Baseline	0.18503	-0.112318	1.97738	-1.40619	-0.112318	24 h down vs Post	-0.00495122	24 h down vs Post	6.30491	0.241345	0.229673	1
610424	cg05060807	PRKAG2	AMPK signaling pathway		N_Shore	0.0136223	0.00662898	-3.27601	-0.260165	Post down vs Baseline	-0.0156989	Post down vs Baseline	0.00777116	-3.1903	-0.253359	24 h down vs Baseline	-0.0153409	24 h down vs Baseline	0.918135	0.00680641	0.0110184	0.104969	0.00680641	24 h up vs Post	0.000358015	24 h up vs Post	6.27748	0.158363	0.151363	1
739300	cg14650417	CAB39	AMPK signaling pathway			0.0145851	0.253521	-1.1994	-0.0860604	Post down vs Baseline	-0.00393584	Post down vs Baseline	0.00691206	-3.25345	-0.233445	24 h down vs Baseline	-0.0109549	24 h down vs Baseline	0.0271228	-0.147385	6.32872	-2.51569	-0.147385	24 h down vs Post	-0.00701904	24 h down vs Post	6.13854	0.126417	0.123564	1
91033	cg08762449	IGF1R	AMPK signaling pathway	Promoter_Associated	Island	0.014633	0.161512	1.49201	0.0909067	Post up vs Baseline	0.000950202	Post up vs Baseline	0.0057149	3.35614	0.204486	24 h up vs Baseline	0.0021386	24 h up vs Baseline	0.0414471	0.113579	5.21244	2.28308	0.113579	24 h up vs Post	0.0011884	24 h up vs Post	6.1319	0.0910549	0.0890962	1
75178	cg03785281	FOXO1	AMPK signaling pathway		Island	0.0154911	0.250029	1.20877	0.119414	Post up vs Baseline	0.00287843	Post up vs Baseline	0.00722604	3.2295	0.319041	24 h up vs Baseline	0.00843948	24 h up vs Baseline	0.0292315	0.199626	6.12499	2.47487	0.199626	24 h up vs Post	0.00556105	24 h up vs Post	6.01723	0.234898	0.234225	1
571087	cg13392088	PRKAG2	AMPK signaling pathway			0.017136	0.0146571	-2.84874	-0.43566	Post down vs Baseline	-0.0267831	Post down vs Baseline	0.00637335	-3.29723	-0.504249	24 h down vs Baseline	-0.0314806	24 h down vs Baseline	0.59288	-0.0685888	0.301721	-0.549292	-0.0685888	24 h down vs Post	-0.00469752	24 h down vs Post	5.8168	0.544171	0.56131	1
64676	cg19199752	PFKL	AMPK signaling pathway		Island	0.0177511	0.0177876	-2.74435	-0.222985	Post down vs Baseline	-0.00303393	Post down vs Baseline	0.00618431	-3.31349	-0.269229	24 h down vs Baseline	-0.00370497	24 h down vs Baseline	0.499051	-0.0462443	0.485885	-0.697054	-0.0462443	24 h down vs Post	-0.000671039	24 h down vs Post	5.74754	0.151781	0.158448	1
29153	cg25606234	PPP2R3A	AMPK signaling pathway	Unclassified	N_Shore	0.0182413	0.0160863	2.79859	0.211604	Post up vs Baseline	0.00546624	Post up vs Baseline	0.0066861	3.27138	0.247352	24 h up vs Baseline	0.00650329	24 h up vs Baseline	0.573266	0.0357482	0.335297	0.579048	0.0357482	24 h up vs Post	0.00103705	24 h up vs Post	5.69433	0.130218	0.137208	1
692419	cg20782699	EIF4EBP1	AMPK signaling pathway			0.0202079	0.0490983	-2.18897	-0.145902	Post down vs Baseline	-0.00711931	Post down vs Baseline	0.00616203	-3.31544	-0.220985	24 h down vs Baseline	-0.0108034	24 h down vs Baseline	0.192866	-0.0750827	1.90339	-1.37963	-0.0750827	24 h down vs Post	-0.00368412	24 h down vs Post	5.49647	0.0976761	0.106624	1
687771	cg18537222	PPARG	AMPK signaling pathway			0.0212075	0.159903	-1.49826	-0.178075	Post down vs Baseline	-0.0174852	Post down vs Baseline	0.00792035	-3.18006	-0.377965	24 h down vs Baseline	-0.0387698	24 h down vs Baseline	0.0617957	-0.19989	4.24266	-2.05977	-0.19989	24 h down vs Post	-0.0212846	24 h down vs Post	5.40433	0.305376	0.339035	1
112025	cg21798926	RAB2A	AMPK signaling pathway	Promoter_Associated	Island	0.0214251	0.228616	1.26867	0.193241	Post up vs Baseline	0.0032833	Post up vs Baseline	0.00916135	3.10168	0.472439	24 h up vs Baseline	0.00892511	24 h up vs Baseline	0.044398	0.279199	5.03988	2.24497	0.279199	24 h up vs Post	0.00564181	24 h up vs Post	5.38494	0.499734	0.556813	1
73420	cg02352203	RPTOR	AMPK signaling pathway	Promoter_Associated	N_Shore	0.022075	0.234637	-1.25139	-0.0856936	Post down vs Baseline	-0.00582458	Post down vs Baseline	0.00950998	-3.08158	-0.211022	24 h down vs Baseline	-0.0142529	24 h down vs Baseline	0.0446753	-0.125329	5.02437	-2.24151	-0.125329	24 h down vs Post	-0.00842835	24 h down vs Post	5.32838	0.099946	0.112544	1
95972	cg24769167	STK11	AMPK signaling pathway	Promoter_Associated	Island	0.0221414	0.181286	1.41922	0.202137	Post up vs Baseline	0.00160812	Post up vs Baseline	0.00859673	3.13593	0.446646	24 h up vs Baseline	0.00411548	24 h up vs Baseline	0.0572869	0.244509	4.42064	2.10253	0.244509	24 h up vs Post	0.00250736	24 h up vs Post	5.32271	0.431906	0.486864	1
583641	cg25610526	CPT1A	AMPK signaling pathway			0.0226392	0.043537	-2.25583	-0.230676	Post down vs Baseline	-0.0137758	Post down vs Baseline	0.00698762	-3.24759	-0.332091	24 h down vs Baseline	-0.0204673	24 h down vs Baseline	0.247862	-0.101415	1.47537	-1.21465	-0.101415	24 h down vs Post	-0.0066915	24 h down vs Post	5.28083	0.220879	0.250959	1
677991	cg02883053	CREB3L2	AMPK signaling pathway			0.0230741	0.102976	-1.76499	-0.206122	Post down vs Baseline	-0.0112276	Post down vs Baseline	0.00762087	-3.20082	-0.373804	24 h down vs Baseline	-0.0205568	24 h down vs Baseline	0.104108	-0.167682	3.09243	-1.75853	-0.167682	24 h down vs Post	-0.0093292	24 h down vs Post	5.24511	0.28614	0.327322	1
44465	cg06461811	TSC2	AMPK signaling pathway	Promoter_Associated	Island	0.0241648	0.159313	1.50056	0.118564	Post up vs Baseline	0.0021766	Post up vs Baseline	0.00890019	3.11725	0.246304	24 h up vs Baseline	0.00451988	24 h up vs Baseline	0.0711004	0.127739	3.9205	1.98002	0.127739	24 h up vs Post	0.00234328	24 h up vs Post	5.15888	0.128829	0.149834	1
118597	cg06312785	PPP2R3A	AMPK signaling pathway	Unclassified	Island	0.0251292	0.171356	1.45488	0.12453	Post up vs Baseline	0.00123546	Post up vs Baseline	0.00944144	3.08547	0.264098	24 h up vs Baseline	0.00264931	24 h up vs Baseline	0.0690106	0.139569	3.98823	1.99706	0.139569	24 h up vs Post	0.00141385	24 h up vs Post	5.08634	0.149057	0.175833	1
264178	cg12145308	PPP2R1A	AMPK signaling pathway			0.025471	0.110423	1.7236	0.103797	Post up vs Baseline	0.0174733	Post up vs Baseline	0.00849413	3.14239	0.189238	24 h up vs Baseline	0.0319395	24 h up vs Baseline	0.107841	0.0854411	3.01945	1.73766	0.0854411	24 h up vs Post	0.0144663	24 h up vs Post	5.0614	0.0734223	0.0870379	1
207352	cg01460520	EEF2K	AMPK signaling pathway			0.0276395	0.112167	-1.71426	-0.190841	Post down vs Baseline	-0.0243255	Post down vs Baseline	0.00921415	-3.09859	-0.344952	24 h down vs Baseline	-0.0452514	24 h down vs Baseline	0.115758	-0.154111	2.87453	-1.69544	-0.154111	24 h down vs Post	-0.0209259	24 h down vs Post	4.91179	0.243496	0.297442	1
54462	cg23463786	RPTOR	AMPK signaling pathway		N_Shelf	0.0302693	0.096643	-1.80236	-0.175286	Post down vs Baseline	-0.00446752	Post down vs Baseline	0.00981633	-3.06452	-0.298035	24 h down vs Baseline	-0.00789413	24 h down vs Baseline	0.148103	-0.122749	2.38955	-1.54582	-0.122749	24 h down vs Post	-0.00342661	24 h down vs Post	4.74775	0.179621	0.226998	1
2586	cg07832903	SIRT1	AMPK signaling pathway	Promoter_Associated	Island	0.0313223	0.0491684	2.18818	0.129899	Post up vs Baseline	0.00252829	Post up vs Baseline	0.00999472	3.05482	0.181347	24 h up vs Baseline	0.00361659	24 h up vs Baseline	0.309394	0.0514479	1.12662	1.06142	0.0514479	24 h up vs Post	0.0010883	24 h up vs Post	4.68667	0.0660653	0.0845786	1

[truncated: 12 more sheets: 2j, 2k, 2l, 2m, 2n, 2o, 2p, 2q, 2r, 2s, 2t, 2u]
