# Supplementary material for: The Comparative Methylome and Transcriptome After Change of Direction Compared to Straight Line Running Exercise in Human Skeletal Muscle
Source: Front Physiol. 2021 Feb 19;12:619447. doi: 10.3389/fphys.2021.619447 (PMC7933519; doi:10.3389/fphys.2021.619447)
Supplement: Supplementary file 3 [file Table_3.xlsx]

## Sheet: Author_Title
Title: The methylome and comparative transcriptome after high intensity sprint exercise in human skeletal muscle
Authors: Mohd Firdaus Maasar; Daniel C Turner; Piotr P Gorski; Robert A Seaborne; Juliette A Strauss; Sam O Shepherd; Matt Cocks; Nicolas J Pillon; Juleen R. Zierath; Andrew T Hulton; Barry Drust; Adam P Sharples

## Sheet: 3a
Main effect TRIAL, p = 0.01_COD v ST_13218 CpG list
Column #	Probeset ID	Gene Symbol	Regulatory_Feature_Group	Relation_to_UCSC_CpG_Island	p-value(Trial)	p-value(Change of Direction (COD) vs. Straight (ST))	T(Change of Direction (COD) vs. Straight (ST))	Difference(Change of Direction (COD) vs. Straight (ST))	Difference(Change of Direction (COD) vs. Straight (ST)) (Description)	Beta Difference(Change of Direction (COD) vs. Straight (ST))	Beta Difference(Change of Direction (COD) vs. Straight (ST)) (Description)	F(Trial)	SS(Trial)	SS(Error)	F(Error)
108326	cg13241411	LOC400927-CSNK1E	Unclassified	Island	2.19987e-12	2.19987e-12	25.0334	4.91433	Change of Direction (COD) up vs Straight (ST)	0.0161524	Change of Direction (COD) up vs Straight (ST)	626.671	86.9425	1.80358	1
39759	cg19834421	SNX12	Promoter_Associated	Island	5.83156e-07	5.83156e-07	-9.02551	-0.446963	Change of Direction (COD) down vs Straight (ST)	-0.0252476	Change of Direction (COD) down vs Straight (ST)	81.4598	0.719194	0.114775	1
457038	cg08641597	OFD1			6.75145e-07	6.75145e-07	8.90937	0.325753	Change of Direction (COD) up vs Straight (ST)	0.0196284	Change of Direction (COD) up vs Straight (ST)	79.3768	0.382013	0.0625645	1
55594	cg01340089	CMAS	Promoter_Associated	Island	8.08788e-07	8.08788e-07	-8.76768	-0.387018	Change of Direction (COD) down vs Straight (ST)	-0.010248	Change of Direction (COD) down vs Straight (ST)	76.8723	0.539218	0.0911881	1
2635	cg14372125			N_Shelf	1.14422e-06	1.14422e-06	8.50014	0.416796	Change of Direction (COD) up vs Straight (ST)	0.0234207	Change of Direction (COD) up vs Straight (ST)	72.2524	0.625387	0.112523	1
502070	cg17398057	TFR2		Island	1.39205e-06	1.39205e-06	8.35158	0.196053	Change of Direction (COD) up vs Straight (ST)	0.00736074	Change of Direction (COD) up vs Straight (ST)	69.7489	0.138372	0.0257901	1
17083	cg03214277	SLC25A23	Promoter_Associated	Island	1.57397e-06	1.57397e-06	-8.25946	-0.275498	Change of Direction (COD) down vs Straight (ST)	-0.00670963	Change of Direction (COD) down vs Straight (ST)	68.2187	0.273237	0.0520691	1
95896	cg00476580	ANP32E		Island	2.1593e-06	2.1593e-06	-8.02559	-0.974418	Change of Direction (COD) down vs Straight (ST)	-0.0188088	Change of Direction (COD) down vs Straight (ST)	64.41	3.41817	0.689895	1
56185	cg13033338	OPCML			2.30275e-06	2.30275e-06	-7.97858	-0.215958	Change of Direction (COD) down vs Straight (ST)	-0.00584485	Change of Direction (COD) down vs Straight (ST)	63.6577	0.167897	0.0342874	1
11551	cg07667790	ZFHX3		S_Shelf	6.5501e-06	6.5501e-06	7.24026	0.315961	Change of Direction (COD) up vs Straight (ST)	0.00971827	Change of Direction (COD) up vs Straight (ST)	52.4213	0.359394	0.0891264	1
97345	cg23197860	LARP7	Unclassified	Island	7.28246e-06	7.28246e-06	-7.16798	-0.351596	Change of Direction (COD) down vs Straight (ST)	-0.00385005	Change of Direction (COD) down vs Straight (ST)	51.38	0.445032	0.1126	1
154972	cg06611075	FOXD2	Promoter_Associated	Island	7.54525e-06	7.54525e-06	-7.14391	-0.400061	Change of Direction (COD) down vs Straight (ST)	-0.0117936	Change of Direction (COD) down vs Straight (ST)	51.0355	0.576175	0.146766	1
85374	cg07867687	FTSJ1	Promoter_Associated_Cell_type_specific	Island	8.90686e-06	8.90686e-06	-7.03193	-0.184286	Change of Direction (COD) down vs Straight (ST)	-0.00174488	Change of Direction (COD) down vs Straight (ST)	49.4481	0.122261	0.0321428	1
556975	cg21915100	NPC2		N_Shelf	8.92268e-06	8.92268e-06	7.03074	0.254275	Change of Direction (COD) up vs Straight (ST)	0.0206979	Change of Direction (COD) up vs Straight (ST)	49.4313	0.232761	0.061214	1
127526	cg24315860	SRPK2		Island	9.74453e-06	9.74453e-06	-6.97172	-0.590416	Change of Direction (COD) down vs Straight (ST)	-0.0112049	Change of Direction (COD) down vs Straight (ST)	48.6049	1.25493	0.335647	1
373	cg04286878	AHRR		N_Shore	1.05935e-05	1.05935e-05	6.91604	0.245762	Change of Direction (COD) up vs Straight (ST)	0.00530797	Change of Direction (COD) up vs Straight (ST)	47.8317	0.217437	0.0590964	1
298763	cg23588893	FUT11	Promoter_Associated	Island	1.07093e-05	1.07093e-05	-6.90882	-0.51436	Change of Direction (COD) down vs Straight (ST)	-0.0107823	Change of Direction (COD) down vs Straight (ST)	47.7317	0.952439	0.259402	1
511986	cg02783838	CUGBP2			1.07911e-05	1.07911e-05	6.90376	0.284961	Change of Direction (COD) up vs Straight (ST)	0.0212971	Change of Direction (COD) up vs Straight (ST)	47.6619	0.292329	0.0797341	1
427186	cg22530701	LOC101928794	Unclassified_Cell_type_specific	Island	1.08659e-05	1.08659e-05	-6.89917	-0.369344	Change of Direction (COD) down vs Straight (ST)	-0.0182181	Change of Direction (COD) down vs Straight (ST)	47.5986	0.491094	0.134126	1
637849	cg00958517	ST3GAL2	Promoter_Associated	Island	1.09458e-05	1.09458e-05	-6.89431	-0.516051	Change of Direction (COD) down vs Straight (ST)	-0.0154147	Change of Direction (COD) down vs Straight (ST)	47.5315	0.95871	0.26221	1
279643	cg12944183		Unclassified		1.09811e-05	1.09811e-05	-6.89218	-0.601855	Change of Direction (COD) down vs Straight (ST)	-0.0168802	Change of Direction (COD) down vs Straight (ST)	47.5021	1.30403	0.356876	1
223952	cg02629447			N_Shore	1.12391e-05	1.12391e-05	6.87678	0.35174	Change of Direction (COD) up vs Straight (ST)	0.0173382	Change of Direction (COD) up vs Straight (ST)	47.2901	0.445396	0.122439	1
57028	cg24502224	PEX14			1.20572e-05	1.20572e-05	6.83031	0.343804	Change of Direction (COD) up vs Straight (ST)	0.00813859	Change of Direction (COD) up vs Straight (ST)	46.6532	0.425525	0.118573	1
249708	cg02066184	AGR2	Unclassified		1.22898e-05	1.22898e-05	6.81771	0.31107	Change of Direction (COD) up vs Straight (ST)	0.0196252	Change of Direction (COD) up vs Straight (ST)	46.4812	0.348352	0.097428	1
411519	cg17648241	ALKBH8	Promoter_Associated		1.26179e-05	1.26179e-05	-6.80036	-0.239316	Change of Direction (COD) down vs Straight (ST)	-0.00516594	Change of Direction (COD) down vs Straight (ST)	46.2449	0.206179	0.0579594	1
651158	cg06350796	CXorf41	Unclassified	S_Shore	1.348e-05	1.348e-05	-6.75694	-0.352464	Change of Direction (COD) down vs Straight (ST)	-0.0140858	Change of Direction (COD) down vs Straight (ST)	45.6563	0.447231	0.127343	1
503044	cg09303939				1.48748e-05	1.48748e-05	6.69256	0.340696	Change of Direction (COD) up vs Straight (ST)	0.017289	Change of Direction (COD) up vs Straight (ST)	44.7904	0.417865	0.121282	1
787132	cg04068564	ZNF831		N_Shore	1.51486e-05	1.51486e-05	6.68068	0.312461	Change of Direction (COD) up vs Straight (ST)	0.0168909	Change of Direction (COD) up vs Straight (ST)	44.6315	0.351474	0.102375	1
299679	cg14210971	NAP1L4	Promoter_Associated	Island	1.693e-05	1.693e-05	-6.60849	-0.406078	Change of Direction (COD) down vs Straight (ST)	-0.0113587	Change of Direction (COD) down vs Straight (ST)	43.6722	0.593638	0.17671	1
56956	cg08408091	FAM50A	Promoter_Associated_Cell_type_specific	Island	1.81078e-05	1.81078e-05	-6.56505	-0.214725	Change of Direction (COD) down vs Straight (ST)	-0.00584072	Change of Direction (COD) down vs Straight (ST)	43.0999	0.165985	0.0500652	1
17493	cg19586116				1.83462e-05	1.83462e-05	6.55662	0.27311	Change of Direction (COD) up vs Straight (ST)	0.00850434	Change of Direction (COD) up vs Straight (ST)	42.9893	0.26852	0.0812008	1
527578	cg00694336	PHTF1	Promoter_Associated	Island	1.84247e-05	1.84247e-05	-6.55387	-0.483011	Change of Direction (COD) down vs Straight (ST)	-0.0167545	Change of Direction (COD) down vs Straight (ST)	42.9532	0.839879	0.254194	1
427376	cg08588635	SLC25A23		N_Shelf	1.86316e-05	1.86316e-05	6.54668	0.262399	Change of Direction (COD) up vs Straight (ST)	0.0127485	Change of Direction (COD) up vs Straight (ST)	42.859	0.247871	0.0751844	1
31932	cg03210848	AP2A1	Promoter_Associated	Island	1.92143e-05	1.92143e-05	-6.52687	-0.256252	Change of Direction (COD) down vs Straight (ST)	-0.00694691	Change of Direction (COD) down vs Straight (ST)	42.6	0.236395	0.0721392	1
119228	cg23450324	KLHL23	Promoter_Associated	Island	1.94712e-05	1.94712e-05	-6.51834	-0.264481	Change of Direction (COD) down vs Straight (ST)	-0.00346449	Change of Direction (COD) down vs Straight (ST)	42.4887	0.251821	0.0770481	1
571264	cg18543312	ABCG1	Unclassified_Cell_type_specific		2.12783e-05	2.12783e-05	6.46149	0.281025	Change of Direction (COD) up vs Straight (ST)	0.0172171	Change of Direction (COD) up vs Straight (ST)	41.7508	0.28431	0.0885261	1
26137	cg27202466	ARL6	Promoter_Associated	S_Shore	2.14191e-05	2.14191e-05	-6.45728	-0.226396	Change of Direction (COD) down vs Straight (ST)	-0.00509238	Change of Direction (COD) down vs Straight (ST)	41.6964	0.184518	0.0575286	1
356771	cg27225213	TULP4			2.3581e-05	2.3581e-05	6.39602	0.193583	Change of Direction (COD) up vs Straight (ST)	0.0112052	Change of Direction (COD) up vs Straight (ST)	40.9091	0.134908	0.0428707	1
788695	cg12851429	NKAIN2	Unclassified	N_Shore	2.39783e-05	2.39783e-05	-6.38541	-0.283983	Change of Direction (COD) down vs Straight (ST)	-0.00735721	Change of Direction (COD) down vs Straight (ST)	40.7735	0.290327	0.0925662	1
321590	cg17576228	FAM129C			2.44263e-05	2.44263e-05	-6.37367	-0.373557	Change of Direction (COD) down vs Straight (ST)	-0.0489039	Change of Direction (COD) down vs Straight (ST)	40.6236	0.50236	0.160761	1
371869	cg16879192	ZNF490	Promoter_Associated	Island	2.48018e-05	2.48018e-05	-6.364	-0.488026	Change of Direction (COD) down vs Straight (ST)	-0.0175506	Change of Direction (COD) down vs Straight (ST)	40.5005	0.857411	0.275215	1
59321	cg07912337	FAM3A	Promoter_Associated	Island	2.52324e-05	2.52324e-05	-6.3531	-0.297011	Change of Direction (COD) down vs Straight (ST)	-0.00645625	Change of Direction (COD) down vs Straight (ST)	40.3619	0.317577	0.102287	1
33414	cg12839172	PROM1		Island	2.55163e-05	2.55163e-05	-6.34602	-0.298671	Change of Direction (COD) down vs Straight (ST)	-0.00784806	Change of Direction (COD) down vs Straight (ST)	40.2719	0.321136	0.103664	1
48125	cg09205801	ABTB2		Island	2.56488e-05	2.56488e-05	-6.34274	-0.278593	Change of Direction (COD) down vs Straight (ST)	-0.00798926	Change of Direction (COD) down vs Straight (ST)	40.2304	0.279412	0.0902887	1
586122	cg19291926	CDC6	Promoter_Associated	N_Shore	2.58123e-05	2.58123e-05	-6.33872	-0.30921	Change of Direction (COD) down vs Straight (ST)	-0.0422847	Change of Direction (COD) down vs Straight (ST)	40.1794	0.344199	0.111365	1
46647	cg05273429	WHSC1		S_Shelf	2.66202e-05	2.66202e-05	6.31926	0.333418	Change of Direction (COD) up vs Straight (ST)	0.00921877	Change of Direction (COD) up vs Straight (ST)	39.933	0.400204	0.130284	1
447159	cg02248519	NCAPD2	Promoter_Associated	Island	2.729e-05	2.729e-05	-6.30359	-0.391402	Change of Direction (COD) down vs Straight (ST)	-0.008895	Change of Direction (COD) down vs Straight (ST)	39.7352	0.551504	0.180433	1
455658	cg06830971	TIMP2			2.77603e-05	2.77603e-05	6.29282	0.206125	Change of Direction (COD) up vs Straight (ST)	0.0106034	Change of Direction (COD) up vs Straight (ST)	39.5996	0.152956	0.0502132	1
241933	cg24301681	MMP13			2.79601e-05	2.79601e-05	6.28831	0.246663	Change of Direction (COD) up vs Straight (ST)	0.020262	Change of Direction (COD) up vs Straight (ST)	39.5428	0.219033	0.0720089	1
19959	cg07928289		Promoter_Associated	Island	2.87184e-05	2.87184e-05	-6.27148	-0.216948	Change of Direction (COD) down vs Straight (ST)	-0.00357224	Change of Direction (COD) down vs Straight (ST)	39.3314	0.169439	0.0560037	1
5822	cg23048660	ZNF180	Promoter_Associated	Island	2.87801e-05	2.87801e-05	-6.27013	-0.376464	Change of Direction (COD) down vs Straight (ST)	-0.0148029	Change of Direction (COD) down vs Straight (ST)	39.3145	0.51021	0.168709	1
10219	cg08948820	SFRS3	Promoter_Associated	S_Shore	2.9417e-05	2.9417e-05	-6.25638	-0.278771	Change of Direction (COD) down vs Straight (ST)	-0.0111086	Change of Direction (COD) down vs Straight (ST)	39.1423	0.279768	0.0929169	1
11796	cg01655781	NUP37	Promoter_Associated	Island	2.99709e-05	2.99709e-05	-6.24468	-0.393217	Change of Direction (COD) down vs Straight (ST)	-0.0266967	Change of Direction (COD) down vs Straight (ST)	38.996	0.556631	0.185563	1
805244	cg17183723	RPL30	Unclassified	Island	3.01312e-05	3.01312e-05	-6.24134	-0.28499	Change of Direction (COD) down vs Straight (ST)	-0.00512374	Change of Direction (COD) down vs Straight (ST)	38.9543	0.29239	0.0975777	1
53327	cg02070354	RQCD1	Unclassified	Island	3.05455e-05	3.05455e-05	-6.23278	-0.155758	Change of Direction (COD) down vs Straight (ST)	-0.00315928	Change of Direction (COD) down vs Straight (ST)	38.8475	0.0873382	0.029227	1
341518	cg08517659		Promoter_Associated	S_Shore	3.10115e-05	3.10115e-05	-6.2233	-0.278838	Change of Direction (COD) down vs Straight (ST)	-0.0089503	Change of Direction (COD) down vs Straight (ST)	38.7294	0.279903	0.0939529	1
124426	cg22969287	C11orf58	Promoter_Associated	S_Shore	3.11551e-05	3.11551e-05	-6.22041	-0.335092	Change of Direction (COD) down vs Straight (ST)	-0.00349146	Change of Direction (COD) down vs Straight (ST)	38.6935	0.404232	0.135811	1
43719	cg12579499	FANCC	Promoter_Associated	Island	3.16113e-05	3.16113e-05	-6.21131	-0.213038	Change of Direction (COD) down vs Straight (ST)	-0.00572296	Change of Direction (COD) down vs Straight (ST)	38.5804	0.163387	0.0550547	1
247371	cg08573053	NAP1L1			3.29667e-05	3.29667e-05	6.18509	0.264553	Change of Direction (COD) up vs Straight (ST)	0.0169163	Change of Direction (COD) up vs Straight (ST)	38.2554	0.251958	0.0856206	1
605041	cg23730622	LRIG3			3.42058e-05	3.42058e-05	6.1621	0.37728	Change of Direction (COD) up vs Straight (ST)	0.0175905	Change of Direction (COD) up vs Straight (ST)	37.9715	0.512426	0.175435	1
767541	cg15734764		Unclassified	N_Shore	3.4794e-05	3.4794e-05	-6.15149	-0.327823	Change of Direction (COD) down vs Straight (ST)	-0.0416554	Change of Direction (COD) down vs Straight (ST)	37.8408	0.386885	0.132912	1
608445	cg24047014	CD44			3.51036e-05	3.51036e-05	6.14598	0.228553	Change of Direction (COD) up vs Straight (ST)	0.00799916	Change of Direction (COD) up vs Straight (ST)	37.7731	0.188051	0.0647196	1
704581	cg13821177	EDEM1		Island	3.52863e-05	3.52863e-05	-6.14276	-0.556548	Change of Direction (COD) down vs Straight (ST)	-0.0157885	Change of Direction (COD) down vs Straight (ST)	37.7334	1.11509	0.384171	1
771897	cg10078750	ZFYVE28	Promoter_Associated	S_Shore	3.56334e-05	3.56334e-05	-6.13667	-0.55452	Change of Direction (COD) down vs Straight (ST)	-0.0299475	Change of Direction (COD) down vs Straight (ST)	37.6588	1.10697	0.382132	1
58076	cg06138156	PTPRN2		S_Shore	3.56569e-05	3.56569e-05	6.13626	0.311701	Change of Direction (COD) up vs Straight (ST)	0.0186782	Change of Direction (COD) up vs Straight (ST)	37.6537	0.349768	0.120758	1
308138	cg23780937	GGCT	Promoter_Associated	Island	3.66063e-05	3.66063e-05	-6.11995	-0.470358	Change of Direction (COD) down vs Straight (ST)	-0.0130053	Change of Direction (COD) down vs Straight (ST)	37.4538	0.796454	0.276444	1
366563	cg03717803	ATF3	Promoter_Associated	Island	3.71528e-05	3.71528e-05	-6.11076	-0.56471	Change of Direction (COD) down vs Straight (ST)	-0.0179754	Change of Direction (COD) down vs Straight (ST)	37.3414	1.14803	0.399674	1
687487	cg07991621	SH3BP2		S_Shore	3.76706e-05	3.76706e-05	-6.10219	-0.617103	Change of Direction (COD) down vs Straight (ST)	-0.0425851	Change of Direction (COD) down vs Straight (ST)	37.2367	1.37094	0.478619	1
47558	cg23338170	DKFZp686O24166		N_Shore	3.83382e-05	3.83382e-05	-6.09131	-0.35807	Change of Direction (COD) down vs Straight (ST)	-0.00951113	Change of Direction (COD) down vs Straight (ST)	37.1041	0.46157	0.161718	1
721149	cg16993954	AKAP1			3.96248e-05	3.96248e-05	6.0709	0.342802	Change of Direction (COD) up vs Straight (ST)	0.0155703	Change of Direction (COD) up vs Straight (ST)	36.8559	0.423047	0.149219	1
320900	cg14575159		Unclassified	Island	4.0167e-05	4.0167e-05	-6.06251	-0.34807	Change of Direction (COD) down vs Straight (ST)	-0.0182375	Change of Direction (COD) down vs Straight (ST)	36.754	0.436151	0.154268	1
419879	cg00600024	SNHG8	Unclassified	Island	4.12341e-05	4.12341e-05	-6.04634	-0.299555	Change of Direction (COD) down vs Straight (ST)	-0.0121529	Change of Direction (COD) down vs Straight (ST)	36.5582	0.32304	0.114872	1
754196	cg24838043	SPAG7	Promoter_Associated	Island	4.16622e-05	4.16622e-05	-6.03997	-0.406001	Change of Direction (COD) down vs Straight (ST)	-0.0161115	Change of Direction (COD) down vs Straight (ST)	36.4813	0.593411	0.21146	1
407455	cg25570629		Unclassified_Cell_type_specific	Island	4.19847e-05	4.19847e-05	-6.03522	-0.39782	Change of Direction (COD) down vs Straight (ST)	-0.00995751	Change of Direction (COD) down vs Straight (ST)	36.4239	0.56974	0.203345	1
30694	cg01505254	C6orf89	Promoter_Associated	Island	4.24776e-05	4.24776e-05	-6.02804	-0.19996	Change of Direction (COD) down vs Straight (ST)	-0.00357675	Change of Direction (COD) down vs Straight (ST)	36.3373	0.143942	0.0514967	1
6482	cg24024291	TRIP10		Island	4.3134e-05	4.3134e-05	-6.0186	-0.277675	Change of Direction (COD) down vs Straight (ST)	-0.0060016	Change of Direction (COD) down vs Straight (ST)	36.2236	0.277572	0.0996154	1
622747	cg23964014	PRELID2	Promoter_Associated	S_Shore	4.42649e-05	4.42649e-05	-6.0027	-0.464275	Change of Direction (COD) down vs Straight (ST)	-0.00989167	Change of Direction (COD) down vs Straight (ST)	36.0324	0.775984	0.279964	1
333094	cg11550332	TSC22D3	Promoter_Associated	S_Shore	4.4374e-05	4.4374e-05	-6.00119	-0.477613	Change of Direction (COD) down vs Straight (ST)	-0.0168106	Change of Direction (COD) down vs Straight (ST)	36.0143	0.821211	0.296431	1
151147	cg18194738	RGS12			4.5332e-05	4.5332e-05	5.98808	0.178099	Change of Direction (COD) up vs Straight (ST)	0.00829941	Change of Direction (COD) up vs Straight (ST)	35.8571	0.11419	0.0413994	1
33410	cg23953395	ZNF259	Promoter_Associated	Island	4.55898e-05	4.55898e-05	-5.9846	-0.245497	Change of Direction (COD) down vs Straight (ST)	-0.0110757	Change of Direction (COD) down vs Straight (ST)	35.8155	0.216967	0.0787529	1
419929	cg23531683	PAFAH1B1			4.57221e-05	4.57221e-05	5.98283	0.225456	Change of Direction (COD) up vs Straight (ST)	0.0113561	Change of Direction (COD) up vs Straight (ST)	35.7942	0.18299	0.0664597	1
15267	cg13984623		Unclassified_Cell_type_specific	Island	4.674e-05	4.674e-05	-5.96934	-0.21845	Change of Direction (COD) down vs Straight (ST)	-0.0054856	Change of Direction (COD) down vs Straight (ST)	35.633	0.171793	0.0626753	1
537241	cg12453903	PLXNA4			4.72514e-05	4.72514e-05	5.96267	0.256834	Change of Direction (COD) up vs Straight (ST)	0.0116279	Change of Direction (COD) up vs Straight (ST)	35.5535	0.237469	0.0868296	1
20373	cg09237843	TMEFF2	Unclassified	Island	4.86357e-05	4.86357e-05	-5.94502	-0.404391	Change of Direction (COD) down vs Straight (ST)	-0.0150756	Change of Direction (COD) down vs Straight (ST)	35.3432	0.588715	0.216542	1
93315	cg18361031	DTYMK	Promoter_Associated	Island	4.9333e-05	4.9333e-05	-5.93632	-0.174323	Change of Direction (COD) down vs Straight (ST)	-0.00152433	Change of Direction (COD) down vs Straight (ST)	35.2399	0.109398	0.0403571	1
511789	cg11378740	BAT3		N_Shelf	4.95572e-05	4.95572e-05	5.93355	0.324405	Change of Direction (COD) up vs Straight (ST)	0.0216623	Change of Direction (COD) up vs Straight (ST)	35.207	0.378858	0.139891	1
14843	cg26662193	DDX21	Promoter_Associated	Island	4.96075e-05	4.96075e-05	-5.93293	-0.210598	Change of Direction (COD) down vs Straight (ST)	-0.00371181	Change of Direction (COD) down vs Straight (ST)	35.1997	0.159666	0.0589681	1
16941	cg14731933	TMEM150C	Unclassified_Cell_type_specific	S_Shore	5.06504e-05	5.06504e-05	-5.92024	-0.209565	Change of Direction (COD) down vs Straight (ST)	-0.00698384	Change of Direction (COD) down vs Straight (ST)	35.0492	0.158103	0.0586416	1
798285	cg21021279	TAP2			5.06984e-05	5.06984e-05	5.91966	0.215816	Change of Direction (COD) up vs Straight (ST)	0.0115601	Change of Direction (COD) up vs Straight (ST)	35.0424	0.167676	0.0622043	1
112797	cg00078194	MDK		Island	5.14589e-05	5.14589e-05	-5.91059	-0.393308	Change of Direction (COD) down vs Straight (ST)	-0.00554126	Change of Direction (COD) down vs Straight (ST)	34.935	0.556889	0.207229	1
514506	cg09690306	TEAD1		Island	5.15031e-05	5.15031e-05	-5.91006	-0.477335	Change of Direction (COD) down vs Straight (ST)	-0.0586791	Change of Direction (COD) down vs Straight (ST)	34.9288	0.820257	0.305288	1
732809	cg03842819	SNORD43	Promoter_Associated	S_Shore	5.20456e-05	5.20456e-05	-5.90368	-0.420114	Change of Direction (COD) down vs Straight (ST)	-0.00931518	Change of Direction (COD) down vs Straight (ST)	34.8534	0.635383	0.236992	1
711142	cg27566947	SLC12A6		N_Shore	5.21707e-05	5.21707e-05	5.90222	0.230902	Change of Direction (COD) up vs Straight (ST)	0.0138005	Change of Direction (COD) up vs Straight (ST)	34.8362	0.191936	0.0716259	1
346178	cg26342502	STOX2			5.2513e-05	5.2513e-05	5.89824	0.203697	Change of Direction (COD) up vs Straight (ST)	0.00859605	Change of Direction (COD) up vs Straight (ST)	34.7892	0.149372	0.0558174	1
540342	cg26423430	STXBP5-AS1			5.27094e-05	5.27094e-05	5.89597	0.232076	Change of Direction (COD) up vs Straight (ST)	0.0100566	Change of Direction (COD) up vs Straight (ST)	34.7624	0.193893	0.0725097	1
660346	cg18199720	TRIM33	Promoter_Associated	Island	5.28886e-05	5.28886e-05	-5.8939	-0.459986	Change of Direction (COD) down vs Straight (ST)	-0.0219042	Change of Direction (COD) down vs Straight (ST)	34.7381	0.761712	0.285055	1
528429	cg12831925	ADM		S_Shore	5.45844e-05	5.45844e-05	-5.87471	-0.486491	Change of Direction (COD) down vs Straight (ST)	-0.0129441	Change of Direction (COD) down vs Straight (ST)	34.5122	0.852024	0.320938	1
77248	cg22655988	CRMP1			5.47391e-05	5.47391e-05	5.87299	0.366042	Change of Direction (COD) up vs Straight (ST)	0.0121608	Change of Direction (COD) up vs Straight (ST)	34.4921	0.482353	0.181798	1
63045	cg06223539	SHANK2			5.485e-05	5.485e-05	-5.87176	-0.229112	Change of Direction (COD) down vs Straight (ST)	-0.00637738	Change of Direction (COD) down vs Straight (ST)	34.4776	0.188972	0.0712531	1
376816	cg06229737	RPS10		N_Shore	5.48762e-05	5.48762e-05	5.87147	0.255608	Change of Direction (COD) up vs Straight (ST)	0.00909343	Change of Direction (COD) up vs Straight (ST)	34.4742	0.235207	0.088695	1
229339	cg01733045	TEX264	Promoter_Associated	Island	5.51913e-05	5.51913e-05	-5.868	-0.332647	Change of Direction (COD) down vs Straight (ST)	-0.00649869	Change of Direction (COD) down vs Straight (ST)	34.4334	0.398356	0.150395	1
184775	cg16566595	WBP11P1			5.55921e-05	5.55921e-05	5.86361	0.253972	Change of Direction (COD) up vs Straight (ST)	0.0114463	Change of Direction (COD) up vs Straight (ST)	34.3819	0.232207	0.0877989	1
78129	cg07951628	CALM2	Promoter_Associated	Island	5.80552e-05	5.80552e-05	-5.83733	-0.251232	Change of Direction (COD) down vs Straight (ST)	-0.00777052	Change of Direction (COD) down vs Straight (ST)	34.0744	0.227223	0.0866898	1
169529	cg20497554	SNHG12	Promoter_Associated	Island	5.83112e-05	5.83112e-05	-5.83466	-0.407432	Change of Direction (COD) down vs Straight (ST)	-0.0137768	Change of Direction (COD) down vs Straight (ST)	34.0433	0.597603	0.228205	1
44912	cg22402701	DPP6		S_Shore	5.83571e-05	5.83571e-05	5.83419	0.302064	Change of Direction (COD) up vs Straight (ST)	0.0211334	Change of Direction (COD) up vs Straight (ST)	34.0377	0.328474	0.125454	1
88609	cg11081185	RIC8A		Island	5.98116e-05	5.98116e-05	-5.81929	-0.424217	Change of Direction (COD) down vs Straight (ST)	-0.0041951	Change of Direction (COD) down vs Straight (ST)	33.8642	0.647857	0.248704	1
154295	cg21415890				6.16796e-05	6.16796e-05	5.80071	0.259313	Change of Direction (COD) up vs Straight (ST)	0.0114553	Change of Direction (COD) up vs Straight (ST)	33.6483	0.242075	0.0935258	1
650809	cg17225824	TNS1			6.17047e-05	6.17047e-05	-5.80047	-0.410773	Change of Direction (COD) down vs Straight (ST)	-0.0154805	Change of Direction (COD) down vs Straight (ST)	33.6454	0.607445	0.234706	1
324856	cg21921966	NUP214			6.26329e-05	6.26329e-05	5.79146	0.361834	Change of Direction (COD) up vs Straight (ST)	0.0185848	Change of Direction (COD) up vs Straight (ST)	33.541	0.471326	0.182679	1
569537	cg18709060	PHF20			6.4026e-05	6.4026e-05	5.7782	0.226231	Change of Direction (COD) up vs Straight (ST)	0.0127343	Change of Direction (COD) up vs Straight (ST)	33.3875	0.18425	0.0717409	1
40344	cg05195750	ELP4	Promoter_Associated	S_Shore	6.50415e-05	6.50415e-05	-5.76872	-0.407756	Change of Direction (COD) down vs Straight (ST)	-0.0229777	Change of Direction (COD) down vs Straight (ST)	33.2781	0.598554	0.233824	1
42983	cg00366471	LRRC49	Promoter_Associated	S_Shore	6.53158e-05	6.53158e-05	-5.76618	-0.389216	Change of Direction (COD) down vs Straight (ST)	-0.0279458	Change of Direction (COD) down vs Straight (ST)	33.2489	0.545361	0.213231	1
590964	cg15948059			N_Shelf	6.5946e-05	6.5946e-05	5.76041	0.263473	Change of Direction (COD) up vs Straight (ST)	0.021307	Change of Direction (COD) up vs Straight (ST)	33.1823	0.249904	0.0979062	1
11710	cg11613545	TCERG1	Promoter_Associated	Island	6.60767e-05	6.60767e-05	-5.75922	-0.18044	Change of Direction (COD) down vs Straight (ST)	-0.00486839	Change of Direction (COD) down vs Straight (ST)	33.1686	0.117211	0.0459395	1
254596	cg10646833	RPIA			6.62231e-05	6.62231e-05	5.75788	0.230198	Change of Direction (COD) up vs Straight (ST)	0.0106912	Change of Direction (COD) up vs Straight (ST)	33.1532	0.190768	0.0748038	1
395764	cg13976265			N_Shore	6.6805e-05	6.6805e-05	-5.75262	-0.282034	Change of Direction (COD) down vs Straight (ST)	-0.00793262	Change of Direction (COD) down vs Straight (ST)	33.0927	0.286355	0.112491	1
727839	cg05015348	RAB3GAP2			6.77953e-05	6.77953e-05	5.74378	0.18704	Change of Direction (COD) up vs Straight (ST)	0.00964541	Change of Direction (COD) up vs Straight (ST)	32.991	0.125942	0.0496271	1
51532	cg02767202	SPEG		Island	6.78691e-05	6.78691e-05	-5.74313	-0.266884	Change of Direction (COD) down vs Straight (ST)	-0.00504871	Change of Direction (COD) down vs Straight (ST)	32.9835	0.256417	0.101063	1
381058	cg24790350				6.81798e-05	6.81798e-05	5.74038	0.369343	Change of Direction (COD) up vs Straight (ST)	0.0180364	Change of Direction (COD) up vs Straight (ST)	32.952	0.49109	0.193742	1
27685	cg26323207	DUSP28	Promoter_Associated	Island	6.9945e-05	6.9945e-05	-5.72504	-0.275392	Change of Direction (COD) down vs Straight (ST)	-0.00625845	Change of Direction (COD) down vs Straight (ST)	32.7761	0.273026	0.108291	1
123228	cg18161787	ZNF747	Promoter_Associated	Island	7.02131e-05	7.02131e-05	-5.72275	-0.268138	Change of Direction (COD) down vs Straight (ST)	-0.00346101	Change of Direction (COD) down vs Straight (ST)	32.7498	0.258832	0.102743	1
300200	cg19105241			N_Shore	7.17258e-05	7.17258e-05	5.70997	0.267315	Change of Direction (COD) up vs Straight (ST)	0.0207171	Change of Direction (COD) up vs Straight (ST)	32.6037	0.257246	0.102571	1
724267	cg09986456	CHRNA3		Island	7.26235e-05	7.26235e-05	5.70252	0.482529	Change of Direction (COD) up vs Straight (ST)	0.0397648	Change of Direction (COD) up vs Straight (ST)	32.5187	0.838203	0.335088	1
736905	cg14788049	PLCB3	Promoter_Associated	Island	7.38767e-05	7.38767e-05	-5.69228	-0.511105	Change of Direction (COD) down vs Straight (ST)	-0.0576955	Change of Direction (COD) down vs Straight (ST)	32.4021	0.940423	0.377306	1
759050	cg10051381	DYNC1H1			7.45148e-05	7.45148e-05	5.68714	0.152458	Change of Direction (COD) up vs Straight (ST)	0.00736394	Change of Direction (COD) up vs Straight (ST)	32.3435	0.0836769	0.0336327	1
580377	cg26571739	VAV1	Promoter_Associated		7.51899e-05	7.51899e-05	-5.68175	-0.336182	Change of Direction (COD) down vs Straight (ST)	-0.0381764	Change of Direction (COD) down vs Straight (ST)	32.2822	0.406865	0.163844	1
18155	cg14539675	DAXX	Promoter_Associated	Island	7.57327e-05	7.57327e-05	-5.67745	-0.210518	Change of Direction (COD) down vs Straight (ST)	-0.00600167	Change of Direction (COD) down vs Straight (ST)	32.2334	0.159544	0.0643453	1
498024	cg10472288	CAPS2		N_Shelf	7.64265e-05	7.64265e-05	5.672	0.232649	Change of Direction (COD) up vs Straight (ST)	0.014182	Change of Direction (COD) up vs Straight (ST)	32.1716	0.194853	0.0787367	1
340249	cg03100334				7.68387e-05	7.68387e-05	5.66879	0.2832	Change of Direction (COD) up vs Straight (ST)	0.0139455	Change of Direction (COD) up vs Straight (ST)	32.1352	0.288728	0.116802	1
229758	cg21885650	TBCCD1	Promoter_Associated	Island	7.76423e-05	7.76423e-05	-5.66258	-0.371532	Change of Direction (COD) down vs Straight (ST)	-0.0135092	Change of Direction (COD) down vs Straight (ST)	32.0648	0.496929	0.20147	1
229722	cg05416777	PRKDC		N_Shore	7.90818e-05	7.90818e-05	5.65162	0.483447	Change of Direction (COD) up vs Straight (ST)	0.0327309	Change of Direction (COD) up vs Straight (ST)	31.9408	0.841396	0.34245	1
399596	cg07627675			Island	7.91753e-05	7.91753e-05	-5.65092	-0.680388	Change of Direction (COD) down vs Straight (ST)	-0.0169344	Change of Direction (COD) down vs Straight (ST)	31.9329	1.66654	0.678455	1
560863	cg10614498	ZNF407			8.00121e-05	8.00121e-05	5.64465	0.19795	Change of Direction (COD) up vs Straight (ST)	0.00834605	Change of Direction (COD) up vs Straight (ST)	31.8621	0.141063	0.057555	1
500446	cg07812038			S_Shore	8.03018e-05	8.03018e-05	5.6425	0.42226	Change of Direction (COD) up vs Straight (ST)	0.0216183	Change of Direction (COD) up vs Straight (ST)	31.8378	0.641893	0.262098	1
597712	cg21589401	PRMT2	Promoter_Associated	Island	8.08572e-05	8.08572e-05	-5.63839	-0.585833	Change of Direction (COD) down vs Straight (ST)	-0.0179168	Change of Direction (COD) down vs Straight (ST)	31.7915	1.23552	0.505223	1
258174	cg15644700	STK24			8.14261e-05	8.14261e-05	5.63422	0.404978	Change of Direction (COD) up vs Straight (ST)	0.017703	Change of Direction (COD) up vs Straight (ST)	31.7444	0.590424	0.241791	1
24440	cg17284580	TLX2		Island	8.24233e-05	8.24233e-05	-5.62698	-0.213009	Change of Direction (COD) down vs Straight (ST)	-0.00450216	Change of Direction (COD) down vs Straight (ST)	31.6629	0.163342	0.0670642	1
580295	cg00513467	KLHL9	Unclassified	Island	8.46404e-05	8.46404e-05	-5.61119	-0.334768	Change of Direction (COD) down vs Straight (ST)	-0.00996133	Change of Direction (COD) down vs Straight (ST)	31.4855	0.40345	0.16658	1
684438	cg04005434	RELB	Promoter_Associated	N_Shore	8.51853e-05	8.51853e-05	-5.60738	-0.442537	Change of Direction (COD) down vs Straight (ST)	-0.013788	Change of Direction (COD) down vs Straight (ST)	31.4427	0.705022	0.291491	1
238276	cg00997079	CTNNA2		Island	8.56711e-05	8.56711e-05	-5.604	-0.391771	Change of Direction (COD) down vs Straight (ST)	-0.0192077	Change of Direction (COD) down vs Straight (ST)	31.4049	0.552544	0.228725	1
379384	cg15004389	IRS1		Island	8.66183e-05	8.66183e-05	-5.59748	-0.333261	Change of Direction (COD) down vs Straight (ST)	-0.0173631	Change of Direction (COD) down vs Straight (ST)	31.3318	0.399827	0.165894	1
740429	cg18934103	SLC35F2	Promoter_Associated	Island	8.68943e-05	8.68943e-05	-5.59559	-0.479578	Change of Direction (COD) down vs Straight (ST)	-0.019934	Change of Direction (COD) down vs Straight (ST)	31.3106	0.827984	0.343774	1
733088	cg09815545	LOC92249	Promoter_Associated_Cell_type_specific		8.72691e-05	8.72691e-05	-5.59304	-0.33834	Change of Direction (COD) down vs Straight (ST)	-0.0140376	Change of Direction (COD) down vs Straight (ST)	31.282	0.412107	0.171261	1
318516	cg21472919	XG			8.77441e-05	8.77441e-05	5.58982	0.373609	Change of Direction (COD) up vs Straight (ST)	0.0246653	Change of Direction (COD) up vs Straight (ST)	31.246	0.5025	0.209067	1
485880	cg13714715	FSIP1		N_Shore	8.95755e-05	8.95755e-05	-5.57757	-0.360009	Change of Direction (COD) down vs Straight (ST)	-0.0135253	Change of Direction (COD) down vs Straight (ST)	31.1093	0.466584	0.194977	1
54168	cg19960891	MACROD1	Unclassified_Cell_type_specific	S_Shore	8.9618e-05	8.9618e-05	5.57729	0.278931	Change of Direction (COD) up vs Straight (ST)	0.0129146	Change of Direction (COD) up vs Straight (ST)	31.1061	0.28009	0.117056	1
679292	cg12073619	MSH2		S_Shelf	9.07943e-05	9.07943e-05	5.56956	0.242051	Change of Direction (COD) up vs Straight (ST)	0.0201946	Change of Direction (COD) up vs Straight (ST)	31.02	0.210919	0.0883927	1
24617	cg06516150	ACACB	Promoter_Associated	Island	9.14625e-05	9.14625e-05	-5.56522	-0.210053	Change of Direction (COD) down vs Straight (ST)	-0.00394244	Change of Direction (COD) down vs Straight (ST)	30.9717	0.158839	0.0666709	1
90118	cg06596329	FOXJ1	Unclassified	Island	9.17802e-05	9.17802e-05	-5.56317	-0.310913	Change of Direction (COD) down vs Straight (ST)	-0.00382229	Change of Direction (COD) down vs Straight (ST)	30.9489	0.348002	0.146177	1
32386	cg03116355	ARHGEF1	Promoter_Associated	Island	9.22992e-05	9.22992e-05	-5.55983	-0.264491	Change of Direction (COD) down vs Straight (ST)	-0.00634593	Change of Direction (COD) down vs Straight (ST)	30.9118	0.251839	0.105912	1
8966	cg18700416	JAKMIP3		S_Shore	9.30565e-05	9.30565e-05	5.555	0.22313	Change of Direction (COD) up vs Straight (ST)	0.00863274	Change of Direction (COD) up vs Straight (ST)	30.858	0.179233	0.0755082	1
713009	cg03680507	RIN3			9.36613e-05	9.36613e-05	-5.55117	-0.189631	Change of Direction (COD) down vs Straight (ST)	-0.0310033	Change of Direction (COD) down vs Straight (ST)	30.8155	0.129456	0.0546129	1
76456	cg21808881	RASSF7		S_Shore	9.37795e-05	9.37795e-05	-5.55042	-0.201616	Change of Direction (COD) down vs Straight (ST)	-0.00598667	Change of Direction (COD) down vs Straight (ST)	30.8072	0.146336	0.0617507	1
83005	cg18755191	ITGAE	Promoter_Associated	Island	9.43972e-05	9.43972e-05	-5.54654	-0.403431	Change of Direction (COD) down vs Straight (ST)	-0.00480607	Change of Direction (COD) down vs Straight (ST)	30.7641	0.585925	0.247594	1
74368	cg19588861	PA2G4	Promoter_Associated	Island	9.46622e-05	9.46622e-05	-5.54489	-0.282492	Change of Direction (COD) down vs Straight (ST)	-0.0078466	Change of Direction (COD) down vs Straight (ST)	30.7458	0.287286	0.121471	1
477893	ch.8.102115565R				9.58136e-05	9.58136e-05	-5.53775	-0.527769	Change of Direction (COD) down vs Straight (ST)	-0.0409457	Change of Direction (COD) down vs Straight (ST)	30.6666	1.00274	0.425076	1
719291	cg04596239	LOC101927865			9.72685e-05	9.72685e-05	5.52885	0.33589	Change of Direction (COD) up vs Straight (ST)	0.0175453	Change of Direction (COD) up vs Straight (ST)	30.5682	0.406158	0.172731	1
75037	cg12232835	ECE2	Promoter_Associated	Island	9.84111e-05	9.84111e-05	-5.52196	-0.240079	Change of Direction (COD) down vs Straight (ST)	-0.00727701	Change of Direction (COD) down vs Straight (ST)	30.492	0.207497	0.0884643	1
82371	cg08649954	ARL8A		Island	9.94542e-05	9.94542e-05	-5.51574	-0.330559	Change of Direction (COD) down vs Straight (ST)	-0.0205198	Change of Direction (COD) down vs Straight (ST)	30.4234	0.393369	0.168088	1
303151	cg11110213	RPL37	Promoter_Associated	Island	9.99171e-05	9.99171e-05	-5.513	-0.306	Change of Direction (COD) down vs Straight (ST)	-0.0151512	Change of Direction (COD) down vs Straight (ST)	30.3932	0.337089	0.144182	1
776904	cg03358227	SLF1	Promoter_Associated	N_Shore	0.000100865	0.000100865	-5.50744	-0.327261	Change of Direction (COD) down vs Straight (ST)	-0.0103301	Change of Direction (COD) down vs Straight (ST)	30.3319	0.38556	0.165248	1
431905	cg05355606	LOC102724190	Unclassified		0.000102045	0.000102045	-5.50059	-0.375579	Change of Direction (COD) down vs Straight (ST)	-0.00652056	Change of Direction (COD) down vs Straight (ST)	30.2565	0.507814	0.218187	1
277363	cg27264181	SLC23A3			0.000102718	0.000102718	5.49672	0.302174	Change of Direction (COD) up vs Straight (ST)	0.0229133	Change of Direction (COD) up vs Straight (ST)	30.2139	0.328713	0.141434	1
5774	cg21823995	PSMC3IP	Promoter_Associated	Island	0.000103051	0.000103051	-5.49481	-0.211925	Change of Direction (COD) down vs Straight (ST)	-0.00508235	Change of Direction (COD) down vs Straight (ST)	30.193	0.161683	0.069615	1
495667	cg02679208	UBAP2			0.000103473	0.000103473	5.49241	0.344947	Change of Direction (COD) up vs Straight (ST)	0.0136155	Change of Direction (COD) up vs Straight (ST)	30.1666	0.428359	0.184598	1
4503	cg03398910	PARD3			0.000104321	0.000104321	5.48761	0.2304	Change of Direction (COD) up vs Straight (ST)	0.00527164	Change of Direction (COD) up vs Straight (ST)	30.1138	0.191104	0.0824986	1
61166	cg12594348	CSRNP2	Promoter_Associated	Island	0.000104815	0.000104815	-5.48483	-0.287584	Change of Direction (COD) down vs Straight (ST)	-0.00899567	Change of Direction (COD) down vs Straight (ST)	30.0834	0.297737	0.128662	1
659901	cg10606587	C5orf66-AS2			0.000105798	0.000105798	5.47934	0.176871	Change of Direction (COD) up vs Straight (ST)	0.00898066	Change of Direction (COD) up vs Straight (ST)	30.0232	0.11262	0.0487641	1
28234	cg12663321	DMBX1			0.00010637	0.00010637	5.47617	0.458926	Change of Direction (COD) up vs Straight (ST)	0.0220564	Change of Direction (COD) up vs Straight (ST)	29.9885	0.758209	0.328683	1
399014	cg27354296	TBCD			0.000106927	0.000106927	5.47311	0.226219	Change of Direction (COD) up vs Straight (ST)	0.00953831	Change of Direction (COD) up vs Straight (ST)	29.9549	0.18423	0.0799532	1
664454	cg21967545	FUT6			0.000107081	0.000107081	-5.47226	-0.425444	Change of Direction (COD) down vs Straight (ST)	-0.0625281	Change of Direction (COD) down vs Straight (ST)	29.9456	0.65161	0.282877	1
105220	cg19430577	STEAP4			0.000109198	0.000109198	-5.46076	-0.242142	Change of Direction (COD) down vs Straight (ST)	-0.0031599	Change of Direction (COD) down vs Straight (ST)	29.82	0.211078	0.0920192	1
348575	cg08195747				0.000110426	0.000110426	5.45421	0.249917	Change of Direction (COD) up vs Straight (ST)	0.0105606	Change of Direction (COD) up vs Straight (ST)	29.7484	0.224851	0.0982596	1
777556	cg01413809	MCOLN2		N_Shore	0.000110593	0.000110593	-5.45332	-0.283276	Change of Direction (COD) down vs Straight (ST)	-0.0259093	Change of Direction (COD) down vs Straight (ST)	29.7387	0.288883	0.126283	1
419984	cg07562817	STK32C			0.000111303	0.000111303	5.44957	0.344093	Change of Direction (COD) up vs Straight (ST)	0.01434	Change of Direction (COD) up vs Straight (ST)	29.6978	0.426241	0.186584	1
410405	cg16405916			S_Shelf	0.000111636	0.000111636	5.44782	0.212601	Change of Direction (COD) up vs Straight (ST)	0.00779383	Change of Direction (COD) up vs Straight (ST)	29.6787	0.162717	0.0712739	1
544305	cg12797070				0.000112432	0.000112432	-5.44365	-0.578852	Change of Direction (COD) down vs Straight (ST)	-0.05797	Change of Direction (COD) down vs Straight (ST)	29.6333	1.20625	0.529177	1
79435	cg06325700	FAM228B	Promoter_Associated	Island	0.000112476	0.000112476	-5.44342	-0.237471	Change of Direction (COD) down vs Straight (ST)	-0.00612263	Change of Direction (COD) down vs Straight (ST)	29.6308	0.203013	0.0890682	1
578004	cg24547863	LRRC27		N_Shelf	0.000113558	0.000113558	5.43781	0.337533	Change of Direction (COD) up vs Straight (ST)	0.0163681	Change of Direction (COD) up vs Straight (ST)	29.5698	0.410143	0.180314	1
74708	cg07138603	HIST1H1B		Island	0.000113865	0.000113865	-5.43623	-0.249291	Change of Direction (COD) down vs Straight (ST)	-0.00658304	Change of Direction (COD) down vs Straight (ST)	29.5526	0.223726	0.0984157	1
6179	cg05050882	DPH2	Promoter_Associated	Island	0.000113968	0.000113968	-5.4357	-0.215861	Change of Direction (COD) down vs Straight (ST)	-0.00740516	Change of Direction (COD) down vs Straight (ST)	29.5469	0.167746	0.0738047	1
14692	cg13126315	YLPM1		Island	0.000114139	0.000114139	-5.43482	-0.323742	Change of Direction (COD) down vs Straight (ST)	-0.0142864	Change of Direction (COD) down vs Straight (ST)	29.5373	0.377311	0.166063	1
258527	cg02912937	MAGI1		N_Shore	0.000116634	0.000116634	5.42217	0.182538	Change of Direction (COD) up vs Straight (ST)	0.0102808	Change of Direction (COD) up vs Straight (ST)	29.3999	0.119953	0.0530405	1
358648	cg27626294		Unclassified		0.000117339	0.000117339	-5.41864	-0.377043	Change of Direction (COD) down vs Straight (ST)	-0.0082157	Change of Direction (COD) down vs Straight (ST)	29.3617	0.511782	0.226594	1
142110	cg00583147	CD247			0.000118043	0.000118043	5.41514	0.331259	Change of Direction (COD) up vs Straight (ST)	0.0231495	Change of Direction (COD) up vs Straight (ST)	29.3237	0.395036	0.17513	1
306618	cg09606925			S_Shelf	0.00011817	0.00011817	-5.41451	-0.372227	Change of Direction (COD) down vs Straight (ST)	-0.0442802	Change of Direction (COD) down vs Straight (ST)	29.317	0.498791	0.221179	1
601465	cg21017610	ZNF184	Promoter_Associated	N_Shore	0.000118635	0.000118635	-5.41222	-0.353541	Change of Direction (COD) down vs Straight (ST)	-0.00662521	Change of Direction (COD) down vs Straight (ST)	29.2921	0.449969	0.199699	1
517194	cg17189778	AVPR2			0.000118721	0.000118721	-5.41179	-0.428007	Change of Direction (COD) down vs Straight (ST)	-0.0685257	Change of Direction (COD) down vs Straight (ST)	29.2875	0.659485	0.292729	1
576269	cg24839789		Promoter_Associated		0.00011922	0.00011922	-5.40934	-0.475442	Change of Direction (COD) down vs Straight (ST)	-0.0119567	Change of Direction (COD) down vs Straight (ST)	29.261	0.813763	0.361537	1
798234	cg12258161	MAGI2		Island	0.000119264	0.000119264	-5.40913	-0.610626	Change of Direction (COD) down vs Straight (ST)	-0.0226022	Change of Direction (COD) down vs Straight (ST)	29.2587	1.34231	0.596406	1
704886	cg05017309	OPRM1		S_Shore	0.000119436	0.000119436	5.40829	0.245778	Change of Direction (COD) up vs Straight (ST)	0.0180601	Change of Direction (COD) up vs Straight (ST)	29.2495	0.217465	0.0966527	1
134081	cg26526440	PPP1R12B	Promoter_Associated	Island	0.000119547	0.000119547	-5.40774	-0.269068	Change of Direction (COD) down vs Straight (ST)	-0.0123035	Change of Direction (COD) down vs Straight (ST)	29.2437	0.260631	0.115861	1
50650	cg23319285			Island	0.000122295	0.000122295	-5.39447	-0.237975	Change of Direction (COD) down vs Straight (ST)	-0.0089547	Change of Direction (COD) down vs Straight (ST)	29.1003	0.203875	0.0910772	1
507022	cg00216758	RASSF7		Island	0.000122331	0.000122331	-5.3943	-0.407221	Change of Direction (COD) down vs Straight (ST)	-0.0151541	Change of Direction (COD) down vs Straight (ST)	29.0984	0.596985	0.266709	1
510917	cg00435526	C11orf48	Promoter_Associated	Island	0.000124614	0.000124614	-5.38351	-0.430703	Change of Direction (COD) down vs Straight (ST)	-0.0139057	Change of Direction (COD) down vs Straight (ST)	28.9821	0.667818	0.299551	1
7231	cg22958207	MTUS1	Unclassified_Cell_type_specific	Island	0.000124659	0.000124659	-5.3833	-0.314765	Change of Direction (COD) down vs Straight (ST)	-0.00819528	Change of Direction (COD) down vs Straight (ST)	28.9799	0.356678	0.160001	1
200124	cg03555433	GFOD2	Promoter_Associated	S_Shore	0.000125852	0.000125852	-5.37775	-0.443937	Change of Direction (COD) down vs Straight (ST)	-0.0150827	Change of Direction (COD) down vs Straight (ST)	28.9202	0.709489	0.318925	1
528025	cg19307042	NIPAL4			0.000126113	0.000126113	5.37654	0.267926	Change of Direction (COD) up vs Straight (ST)	0.0106017	Change of Direction (COD) up vs Straight (ST)	28.9071	0.258424	0.116217	1
143324	cg00773770	SVILP1			0.00012686	0.00012686	-5.3731	-0.247145	Change of Direction (COD) down vs Straight (ST)	-0.0356237	Change of Direction (COD) down vs Straight (ST)	28.8702	0.21989	0.0990147	1
597820	cg04256123	FNBP1			0.000127398	0.000127398	5.37063	0.387376	Change of Direction (COD) up vs Straight (ST)	0.0167377	Change of Direction (COD) up vs Straight (ST)	28.8437	0.540217	0.243479	1
184450	cg09859240	C10orf119		S_Shore	0.000127833	0.000127833	5.36864	0.724445	Change of Direction (COD) up vs Straight (ST)	0.106172	Change of Direction (COD) up vs Straight (ST)	28.8223	1.88935	0.852172	1
484213	cg07217052	TNFAIP8	Promoter_Associated	N_Shore	0.000128757	0.000128757	-5.36445	-0.326613	Change of Direction (COD) down vs Straight (ST)	-0.0151037	Change of Direction (COD) down vs Straight (ST)	28.7773	0.384033	0.173485	1
126995	cg03341758	RBM39	Promoter_Associated	Island	0.000129205	0.000129205	-5.36243	-0.311165	Change of Direction (COD) down vs Straight (ST)	-0.0050321	Change of Direction (COD) down vs Straight (ST)	28.7556	0.348566	0.157582	1
67820	cg07212963	HMGCL	Promoter_Associated		0.000129718	0.000129718	-5.36012	-0.162773	Change of Direction (COD) down vs Straight (ST)	-0.00324279	Change of Direction (COD) down vs Straight (ST)	28.7309	0.0953826	0.0431582	1
150295	cg25460059	WEE1		Island	0.000131007	0.000131007	-5.35436	-0.46211	Change of Direction (COD) down vs Straight (ST)	-0.0150853	Change of Direction (COD) down vs Straight (ST)	28.6692	0.768764	0.348594	1
471053	cg25441704	GFPT2			0.000131773	0.000131773	5.35097	0.290764	Change of Direction (COD) up vs Straight (ST)	0.0128328	Change of Direction (COD) up vs Straight (ST)	28.6329	0.304357	0.138185	1
426851	cg05031695	CC2D2A			0.00013323	0.00013323	5.34458	0.18814	Change of Direction (COD) up vs Straight (ST)	0.0105671	Change of Direction (COD) up vs Straight (ST)	28.5645	0.127428	0.0579936	1
131416	cg26977633	XAF1			0.000135193	0.000135193	-5.33608	-0.296469	Change of Direction (COD) down vs Straight (ST)	-0.0433326	Change of Direction (COD) down vs Straight (ST)	28.4737	0.316418	0.144464	1
51125	cg00409636	FAM176A			0.00013585	0.00013585	5.33326	0.269243	Change of Direction (COD) up vs Straight (ST)	0.00476592	Change of Direction (COD) up vs Straight (ST)	28.4437	0.260971	0.119275	1
294278	cg17812489				0.000136543	0.000136543	5.33031	0.431474	Change of Direction (COD) up vs Straight (ST)	0.0202805	Change of Direction (COD) up vs Straight (ST)	28.4122	0.67021	0.306655	1
45794	cg16533977	SLCO6A1		N_Shore	0.000136587	0.000136587	5.33012	0.190052	Change of Direction (COD) up vs Straight (ST)	0.00796842	Change of Direction (COD) up vs Straight (ST)	28.4102	0.130031	0.0594999	1
19323	cg27313690				0.000136833	0.000136833	5.32907	0.178417	Change of Direction (COD) up vs Straight (ST)	0.0103394	Change of Direction (COD) up vs Straight (ST)	28.399	0.114597	0.0524584	1
472913	cg21445721	CALCOCO2	Promoter_Associated	N_Shore	0.000137567	0.000137567	-5.32597	-0.303751	Change of Direction (COD) down vs Straight (ST)	-0.013819	Change of Direction (COD) down vs Straight (ST)	28.3659	0.332153	0.152225	1
709493	cg20418774	ATP9B		S_Shore	0.00013935	0.00013935	5.31849	0.221362	Change of Direction (COD) up vs Straight (ST)	0.00957244	Change of Direction (COD) up vs Straight (ST)	28.2864	0.176403	0.0810723	1
173995	cg06487986	PER3	Unclassified	Island	0.000139585	0.000139585	-5.31752	-0.536749	Change of Direction (COD) down vs Straight (ST)	-0.0160114	Change of Direction (COD) down vs Straight (ST)	28.276	1.03716	0.476837	1
222945	cg02913526	SLC7A8			0.000140647	0.000140647	5.31312	0.350944	Change of Direction (COD) up vs Straight (ST)	0.0200272	Change of Direction (COD) up vs Straight (ST)	28.2293	0.443382	0.204184	1
401294	cg26634911	NFXL1	Promoter_Associated	Island	0.00014097	0.00014097	-5.31179	-0.544767	Change of Direction (COD) down vs Straight (ST)	-0.0237769	Change of Direction (COD) down vs Straight (ST)	28.2151	1.06837	0.492249	1
688299	cg22484599	C6orf47	Promoter_Associated	Island	0.000141338	0.000141338	-5.31028	-0.551599	Change of Direction (COD) down vs Straight (ST)	-0.0112995	Change of Direction (COD) down vs Straight (ST)	28.1991	1.09534	0.504962	1
175857	cg17561452	ADAD2		N_Shore	0.000141489	0.000141489	-5.30966	-0.322359	Change of Direction (COD) down vs Straight (ST)	-0.038691	Change of Direction (COD) down vs Straight (ST)	28.1925	0.374096	0.172501	1
436909	cg13332554	ZNF184		S_Shore	0.000142261	0.000142261	5.30651	0.262119	Change of Direction (COD) up vs Straight (ST)	0.0119933	Change of Direction (COD) up vs Straight (ST)	28.159	0.247343	0.114189	1
714351	cg01335162		Unclassified	S_Shore	0.000142705	0.000142705	-5.3047	-0.219274	Change of Direction (COD) down vs Straight (ST)	-0.00616023	Change of Direction (COD) down vs Straight (ST)	28.1398	0.173091	0.0799644	1
424137	cg26136285	HSPA13	Promoter_Associated	Island	0.000142972	0.000142972	-5.30362	-0.567343	Change of Direction (COD) down vs Straight (ST)	-0.0115744	Change of Direction (COD) down vs Straight (ST)	28.1283	1.15876	0.535541	1
464353	cg10468737	FAM47A		S_Shore	0.000143055	0.000143055	5.30328	0.504757	Change of Direction (COD) up vs Straight (ST)	0.0283322	Change of Direction (COD) up vs Straight (ST)	28.1248	0.917207	0.423957	1
95539	cg08105748	RAB23	Promoter_Associated	Island	0.00014387	0.00014387	-5.29999	-0.208247	Change of Direction (COD) down vs Straight (ST)	-0.00231517	Change of Direction (COD) down vs Straight (ST)	28.0899	0.15612	0.0722523	1
463307	cg06108395	NR2F6		Island	0.00014471	0.00014471	-5.29662	-0.443593	Change of Direction (COD) down vs Straight (ST)	-0.00930291	Change of Direction (COD) down vs Straight (ST)	28.0542	0.70839	0.32826	1
470217	cg05090896	POFUT1			0.000144749	0.000144749	5.29646	0.238962	Change of Direction (COD) up vs Straight (ST)	0.0156921	Change of Direction (COD) up vs Straight (ST)	28.0525	0.20557	0.0952646	1
582322	cg10792202		Unclassified_Cell_type_specific	Island	0.000145058	0.000145058	-5.29522	-0.306647	Change of Direction (COD) down vs Straight (ST)	-0.00689295	Change of Direction (COD) down vs Straight (ST)	28.0394	0.338517	0.156948	1
69808	cg26201401	OTUD5	Promoter_Associated	Island	0.000145532	0.000145532	-5.29334	-0.209334	Change of Direction (COD) down vs Straight (ST)	-0.00673723	Change of Direction (COD) down vs Straight (ST)	28.0194	0.157754	0.0731923	1
399850	cg11980817	RALGPS1	Unclassified_Cell_type_specific		0.000145559	0.000145559	-5.29323	-0.224593	Change of Direction (COD) down vs Straight (ST)	-0.0358278	Change of Direction (COD) down vs Straight (ST)	28.0183	0.18159	0.0842549	1
6690	cg13173564	MPND	Promoter_Associated	Island	0.000146013	0.000146013	-5.29143	-0.287516	Change of Direction (COD) down vs Straight (ST)	-0.0109473	Change of Direction (COD) down vs Straight (ST)	27.9992	0.297596	0.138174	1
730682	cg26247329	GNB2L1	Promoter_Associated	Island	0.00014604	0.00014604	-5.29132	-0.292881	Change of Direction (COD) down vs Straight (ST)	-0.00584785	Change of Direction (COD) down vs Straight (ST)	27.9981	0.308805	0.143384	1
754404	cg22140793				0.000146408	0.000146408	5.28986	0.457385	Change of Direction (COD) up vs Straight (ST)	0.0739331	Change of Direction (COD) up vs Straight (ST)	27.9827	0.753123	0.349881	1
530699	cg00556514	PLCD1	Promoter_Associated	Island	0.000147874	0.000147874	-5.2841	-0.291115	Change of Direction (COD) down vs Straight (ST)	-0.0301558	Change of Direction (COD) down vs Straight (ST)	27.9217	0.305092	0.142047	1
664497	cg04552346	TCF7	Promoter_Associated	Island	0.000148923	0.000148923	-5.28001	-0.414889	Change of Direction (COD) down vs Straight (ST)	-0.00853854	Change of Direction (COD) down vs Straight (ST)	27.8785	0.619679	0.288962	1
99368	cg23672752	DYNC1LI2	Promoter_Associated	Island	0.000149292	0.000149292	-5.27858	-0.272329	Change of Direction (COD) down vs Straight (ST)	-0.00251025	Change of Direction (COD) down vs Straight (ST)	27.8634	0.266986	0.124566	1
485740	cg16719111	SNRPA1		N_Shore	0.000149476	0.000149476	-5.27786	-0.417795	Change of Direction (COD) down vs Straight (ST)	-0.0311164	Change of Direction (COD) down vs Straight (ST)	27.8558	0.62839	0.293263	1
605297	cg26639552				0.00015025	0.00015025	-5.27488	-0.738493	Change of Direction (COD) down vs Straight (ST)	-0.107799	Change of Direction (COD) down vs Straight (ST)	27.8243	1.96334	0.917305	1
472720	cg01060345	TUBGCP3			0.000151898	0.000151898	5.26857	0.32883	Change of Direction (COD) up vs Straight (ST)	0.0153721	Change of Direction (COD) up vs Straight (ST)	27.7579	0.389266	0.182307	1
15596	cg04237662	SIDT2	Promoter_Associated	Island	0.000152074	0.000152074	-5.2679	-0.173521	Change of Direction (COD) down vs Straight (ST)	-0.00265125	Change of Direction (COD) down vs Straight (ST)	27.7508	0.108394	0.0507777	1
270385	cg00660168	HMCN1			0.00015249	0.00015249	5.26632	0.29174	Change of Direction (COD) up vs Straight (ST)	0.0225415	Change of Direction (COD) up vs Straight (ST)	27.7342	0.306403	0.143622	1
330519	cg22662231	ZNF578		N_Shore	0.000153975	0.000153975	5.26073	0.217401	Change of Direction (COD) up vs Straight (ST)	0.0132983	Change of Direction (COD) up vs Straight (ST)	27.6753	0.170148	0.0799242	1
33960	cg24987681	TMEM30A	Promoter_Associated	Island	0.000153975	0.000153975	-5.26073	-0.261272	Change of Direction (COD) down vs Straight (ST)	-0.0073797	Change of Direction (COD) down vs Straight (ST)	27.6752	0.245747	0.115436	1
7837	cg00936435	FAM104B	Promoter_Associated	Island	0.000154503	0.000154503	-5.25875	-0.134546	Change of Direction (COD) down vs Straight (ST)	-0.00420054	Change of Direction (COD) down vs Straight (ST)	27.6545	0.0651696	0.0306354	1
104233	cg23295127	TPD52	Promoter_Associated	Island	0.00015473	0.00015473	-5.2579	-0.338357	Change of Direction (COD) down vs Straight (ST)	-0.0102197	Change of Direction (COD) down vs Straight (ST)	27.6455	0.412147	0.193808	1
243490	cg12311171				0.000155317	0.000155317	5.25571	0.215159	Change of Direction (COD) up vs Straight (ST)	0.0188117	Change of Direction (COD) up vs Straight (ST)	27.6225	0.166656	0.0784332	1
697008	cg15757615	SLC39A10		N_Shore	0.000157038	0.000157038	-5.24936	-0.353945	Change of Direction (COD) down vs Straight (ST)	-0.00971808	Change of Direction (COD) down vs Straight (ST)	27.5557	0.450998	0.212768	1
521949	cg10576721				0.000157293	0.000157293	-5.24842	-0.343034	Change of Direction (COD) down vs Straight (ST)	-0.0592921	Change of Direction (COD) down vs Straight (ST)	27.5459	0.423621	0.199923	1
322716	cg09911016	CENPF			0.000157753	0.000157753	5.24674	0.248863	Change of Direction (COD) up vs Straight (ST)	0.0089436	Change of Direction (COD) up vs Straight (ST)	27.5282	0.222958	0.10529	1
377218	cg15293223	GIPR	Promoter_Associated	Island	0.00015795	0.00015795	-5.24602	-0.43958	Change of Direction (COD) down vs Straight (ST)	-0.0186167	Change of Direction (COD) down vs Straight (ST)	27.5207	0.695631	0.328597	1
295	cg18960028	UVRAG	Promoter_Associated	N_Shore	0.000158292	0.000158292	-5.24477	-0.445657	Change of Direction (COD) down vs Straight (ST)	-0.0225677	Change of Direction (COD) down vs Straight (ST)	27.5076	0.714996	0.337905	1
238431	cg08978998	CCDC86		S_Shelf	0.000158944	0.000158944	-5.2424	-0.366466	Change of Direction (COD) down vs Straight (ST)	-0.0631679	Change of Direction (COD) down vs Straight (ST)	27.4827	0.483471	0.228693	1
569455	cg27043464	UBE3B			0.00015912	0.00015912	5.24176	0.219385	Change of Direction (COD) up vs Straight (ST)	0.0135756	Change of Direction (COD) up vs Straight (ST)	27.476	0.173267	0.0819793	1
503688	cg19838098		Unclassified_Cell_type_specific		0.000160303	0.000160303	-5.23749	-0.320044	Change of Direction (COD) down vs Straight (ST)	-0.0532223	Change of Direction (COD) down vs Straight (ST)	27.4313	0.368742	0.174751	1
133106	cg05787120	TUSC2	Promoter_Associated	Island	0.000160961	0.000160961	-5.23513	-0.464816	Change of Direction (COD) down vs Straight (ST)	-0.021161	Change of Direction (COD) down vs Straight (ST)	27.4065	0.777794	0.368939	1
59290	cg16916522	FEN1	Promoter_Associated	Island	0.000161275	0.000161275	-5.234	-0.230329	Change of Direction (COD) down vs Straight (ST)	-0.00510358	Change of Direction (COD) down vs Straight (ST)	27.3948	0.190985	0.0906304	1
125517	cg20499859	CTDSP2	Promoter_Associated	Island	0.000162305	0.000162305	-5.23034	-0.310698	Change of Direction (COD) down vs Straight (ST)	-0.00393901	Change of Direction (COD) down vs Straight (ST)	27.3564	0.34752	0.165145	1
139967	cg26130396	C3orf23	Promoter_Associated	Island	0.000162417	0.000162417	-5.22994	-0.320167	Change of Direction (COD) down vs Straight (ST)	-0.0108597	Change of Direction (COD) down vs Straight (ST)	27.3523	0.369026	0.175391	1
31978	cg03062757				0.000163809	0.000163809	5.22502	0.357427	Change of Direction (COD) up vs Straight (ST)	0.0198515	Change of Direction (COD) up vs Straight (ST)	27.3009	0.459915	0.219	1
352610	cg09507928	IK	Promoter_Associated	Island	0.000165054	0.000165054	-5.22066	-0.37813	Change of Direction (COD) down vs Straight (ST)	-0.0110725	Change of Direction (COD) down vs Straight (ST)	27.2553	0.514735	0.245514	1
325692	cg14367344	PRKAB2	Promoter_Associated	Island	0.000165623	0.000165623	-5.21868	-0.514586	Change of Direction (COD) down vs Straight (ST)	-0.011787	Change of Direction (COD) down vs Straight (ST)	27.2346	0.953277	0.455031	1
524157	cg07086295	PTPRT		N_Shelf	0.000165702	0.000165702	-5.21841	-0.284081	Change of Direction (COD) down vs Straight (ST)	-0.0452985	Change of Direction (COD) down vs Straight (ST)	27.2318	0.290528	0.138693	1
26031	cg13602798	PFAS	Promoter_Associated	Island	0.0001659	0.0001659	-5.21772	-0.354642	Change of Direction (COD) down vs Straight (ST)	-0.0117009	Change of Direction (COD) down vs Straight (ST)	27.2246	0.452775	0.216204	1
232100	cg00590714	RHOBTB1			0.000166529	0.000166529	5.21554	0.206231	Change of Direction (COD) up vs Straight (ST)	0.0102911	Change of Direction (COD) up vs Straight (ST)	27.2019	0.153113	0.0731739	1
23586	cg19260885	ST7L		Island	0.000167148	0.000167148	-5.21341	-0.279202	Change of Direction (COD) down vs Straight (ST)	-0.00882051	Change of Direction (COD) down vs Straight (ST)	27.1796	0.280633	0.134227	1
635605	cg13472632	PIN4	Promoter_Associated		0.000169325	0.000169325	-5.20596	-0.431685	Change of Direction (COD) down vs Straight (ST)	-0.00993248	Change of Direction (COD) down vs Straight (ST)	27.1021	0.670868	0.321794	1
35923	cg26322913	MAP4K5	Promoter_Associated	Island	0.000170049	0.000170049	-5.20351	-0.365303	Change of Direction (COD) down vs Straight (ST)	-0.01197	Change of Direction (COD) down vs Straight (ST)	27.0765	0.480405	0.230652	1
300170	cg25047531	DLGAP4	Unclassified_Cell_type_specific		0.000170659	0.000170659	5.20145	0.428364	Change of Direction (COD) up vs Straight (ST)	0.0280143	Change of Direction (COD) up vs Straight (ST)	27.0551	0.660584	0.317411	1
125827	cg24547622	ACOT9	Promoter_Associated	S_Shore	0.000171335	0.000171335	-5.19918	-0.270857	Change of Direction (COD) down vs Straight (ST)	-0.00310812	Change of Direction (COD) down vs Straight (ST)	27.0315	0.264109	0.127015	1
126439	cg07723993	DEDD2	Promoter_Associated	Island	0.000172129	0.000172129	-5.19652	-0.272004	Change of Direction (COD) down vs Straight (ST)	-0.00279383	Change of Direction (COD) down vs Straight (ST)	27.0039	0.26635	0.128224	1
301494	cg16687238	SGMS1-AS1		Island	0.000172362	0.000172362	-5.19574	-0.299522	Change of Direction (COD) down vs Straight (ST)	-0.00586835	Change of Direction (COD) down vs Straight (ST)	26.9958	0.322969	0.155528	1
77305	cg05931420	EDIL3		Island	0.00017245	0.00017245	-5.19545	-0.289179	Change of Direction (COD) down vs Straight (ST)	-0.0053991	Change of Direction (COD) down vs Straight (ST)	26.9927	0.301047	0.144988	1
23800	cg02315971	AASS	Unclassified	Island	0.00017305	0.00017305	-5.19346	-0.181155	Change of Direction (COD) down vs Straight (ST)	-0.00506726	Change of Direction (COD) down vs Straight (ST)	26.972	0.118142	0.0569423	1
67945	cg08682544	CMTM3	Promoter_Associated	Island	0.000173146	0.000173146	-5.19314	-0.286581	Change of Direction (COD) down vs Straight (ST)	-0.00768579	Change of Direction (COD) down vs Straight (ST)	26.9687	0.295662	0.142521	1
108714	cg09096430	PHF7	Promoter_Associated	Island	0.000173793	0.000173793	-5.19099	-0.137768	Change of Direction (COD) down vs Straight (ST)	-0.00130137	Change of Direction (COD) down vs Straight (ST)	26.9464	0.0683279	0.032964	1
164933	cg26343298	TP53INP1		Island	0.000174769	0.000174769	-5.18778	-0.413823	Change of Direction (COD) down vs Straight (ST)	-0.0111982	Change of Direction (COD) down vs Straight (ST)	26.9131	0.616499	0.297792	1
477493	cg12174498	MRPS28	Promoter_Associated	Island	0.000175147	0.000175147	-5.18654	-0.476046	Change of Direction (COD) down vs Straight (ST)	-0.0200432	Change of Direction (COD) down vs Straight (ST)	26.9002	0.815831	0.394265	1
78650	cg11033338	RIT1	Promoter_Associated		0.00017658	0.00017658	-5.18186	-0.234991	Change of Direction (COD) down vs Straight (ST)	-0.00755688	Change of Direction (COD) down vs Straight (ST)	26.8517	0.198794	0.0962443	1
149052	cg13994904				0.000177041	0.000177041	5.18037	0.224916	Change of Direction (COD) up vs Straight (ST)	0.0102532	Change of Direction (COD) up vs Straight (ST)	26.8362	0.182113	0.0882194	1
43339	cg05195393	SLC39A9	Promoter_Associated	S_Shore	0.000177593	0.000177593	-5.17858	-0.207091	Change of Direction (COD) down vs Straight (ST)	-0.00939547	Change of Direction (COD) down vs Straight (ST)	26.8177	0.154393	0.0748425	1
729889	cg12682657	PSD4			0.000177746	0.000177746	5.17808	0.400042	Change of Direction (COD) up vs Straight (ST)	0.0405255	Change of Direction (COD) up vs Straight (ST)	26.8126	0.576122	0.279331	1
741042	cg27021343	ATXN2	Promoter_Associated	Island	0.000177836	0.000177836	-5.17779	-0.439632	Change of Direction (COD) down vs Straight (ST)	-0.0288031	Change of Direction (COD) down vs Straight (ST)	26.8096	0.695795	0.337392	1
768484	cg20158248	ABCC1		N_Shore	0.000177983	0.000177983	-5.17732	-0.331775	Change of Direction (COD) down vs Straight (ST)	-0.0421295	Change of Direction (COD) down vs Straight (ST)	26.8046	0.396269	0.192187	1
287255	cg22193247	STK25		Island	0.000178005	0.000178005	-5.17725	-0.269179	Change of Direction (COD) down vs Straight (ST)	-0.0163677	Change of Direction (COD) down vs Straight (ST)	26.8039	0.260846	0.126511	1
55928	cg03811533	PLOD3	Promoter_Associated	Island	0.000178535	0.000178535	-5.17554	-0.20935	Change of Direction (COD) down vs Straight (ST)	-0.00727573	Change of Direction (COD) down vs Straight (ST)	26.7862	0.157778	0.0765736	1
761971	cg11189434	RPL5	Unclassified	Island	0.00017999	0.00017999	-5.17089	-0.418882	Change of Direction (COD) down vs Straight (ST)	-0.00823587	Change of Direction (COD) down vs Straight (ST)	26.7381	0.631664	0.307114	1
236256	cg07986519	PPFIBP1	Promoter_Associated		0.000181485	0.000181485	-5.16615	-0.383214	Change of Direction (COD) down vs Straight (ST)	-0.0102204	Change of Direction (COD) down vs Straight (ST)	26.6891	0.52867	0.257511	1
17522	cg16018130	CYB5R4	Promoter_Associated	Island	0.000181737	0.000181737	-5.16535	-0.231479	Change of Direction (COD) down vs Straight (ST)	-0.00463643	Change of Direction (COD) down vs Straight (ST)	26.6809	0.192897	0.0939872	1
273333	cg26162025	GATAD2A		S_Shelf	0.000182034	0.000182034	5.16442	0.370083	Change of Direction (COD) up vs Straight (ST)	0.0394786	Change of Direction (COD) up vs Straight (ST)	26.6712	0.493062	0.240327	1
134922	cg21850691	SLC45A3	Unclassified	Island	0.00018232	0.00018232	-5.16352	-0.291203	Change of Direction (COD) down vs Straight (ST)	-0.00791186	Change of Direction (COD) down vs Straight (ST)	26.6619	0.305277	0.148849	1
41907	cg22452543		Unclassified	Island	0.000182538	0.000182538	-5.16283	-0.263642	Change of Direction (COD) down vs Straight (ST)	-0.0107384	Change of Direction (COD) down vs Straight (ST)	26.6548	0.250226	0.12204	1
683566	cg13339791		Promoter_Associated		0.000184031	0.000184031	-5.15816	-0.537433	Change of Direction (COD) down vs Straight (ST)	-0.0716797	Change of Direction (COD) down vs Straight (ST)	26.6066	1.0398	0.508047	1
83758	cg11022985	AZI2	Promoter_Associated	Island	0.000185034	0.000185034	-5.15505	-0.292743	Change of Direction (COD) down vs Straight (ST)	-0.00343164	Change of Direction (COD) down vs Straight (ST)	26.5745	0.308514	0.150922	1
663632	cg11942971		Promoter_Associated	Island	0.000186484	0.000186484	-5.15058	-0.334736	Change of Direction (COD) down vs Straight (ST)	-0.00774262	Change of Direction (COD) down vs Straight (ST)	26.5285	0.403374	0.197669	1
624780	cg11973514	AKT3			0.000188475	0.000188475	5.1445	0.305018	Change of Direction (COD) up vs Straight (ST)	0.0231685	Change of Direction (COD) up vs Straight (ST)	26.4659	0.33493	0.164517	1
271777	cg19219220				0.000188622	0.000188622	-5.14405	-0.420556	Change of Direction (COD) down vs Straight (ST)	-0.0692007	Change of Direction (COD) down vs Straight (ST)	26.4613	0.636724	0.312812	1
724874	cg20883326	MIR99AHG			0.000189411	0.000189411	5.14166	0.200581	Change of Direction (COD) up vs Straight (ST)	0.00922933	Change of Direction (COD) up vs Straight (ST)	26.4367	0.144839	0.0712229	1
548805	cg26828593	MAGI2-AS3		S_Shore	0.000190108	0.000190108	-5.13956	-0.294715	Change of Direction (COD) down vs Straight (ST)	-0.00677505	Change of Direction (COD) down vs Straight (ST)	26.4151	0.312685	0.153885	1
186180	cg02562693	MIR513C			0.000190289	0.000190289	-5.13902	-0.375329	Change of Direction (COD) down vs Straight (ST)	-0.0548156	Change of Direction (COD) down vs Straight (ST)	26.4095	0.507138	0.249637	1
711417	cg07237946	KIAA0907	Promoter_Associated	S_Shore	0.000190355	0.000190355	-5.13882	-0.467659	Change of Direction (COD) down vs Straight (ST)	-0.0107519	Change of Direction (COD) down vs Straight (ST)	26.4075	0.787339	0.387595	1
67975	cg07259732			N_Shelf	0.000190444	0.000190444	5.13855	0.239018	Change of Direction (COD) up vs Straight (ST)	0.00734357	Change of Direction (COD) up vs Straight (ST)	26.4047	0.205667	0.101257	1
66903	cg27270832			N_Shelf	0.000191099	0.000191099	5.13659	0.503063	Change of Direction (COD) up vs Straight (ST)	0.0448877	Change of Direction (COD) up vs Straight (ST)	26.3845	0.91106	0.448891	1
350071	cg11662322	C1R	Unclassified		0.00019145	0.00019145	-5.13554	-0.315345	Change of Direction (COD) down vs Straight (ST)	-0.0157352	Change of Direction (COD) down vs Straight (ST)	26.3738	0.357993	0.17646	1
577623	cg04972341	PDE2A	Unclassified	Island	0.000192824	0.000192824	-5.13145	-0.382636	Change of Direction (COD) down vs Straight (ST)	-0.0247561	Change of Direction (COD) down vs Straight (ST)	26.3318	0.527076	0.260217	1
592178	cg19728055	OXSR1	Promoter_Associated	Island	0.000193894	0.000193894	-5.12829	-0.532063	Change of Direction (COD) down vs Straight (ST)	-0.0136194	Change of Direction (COD) down vs Straight (ST)	26.2994	1.01913	0.503764	1
627440	cg16206871	ZNHIT1			0.000194959	0.000194959	5.12516	0.46507	Change of Direction (COD) up vs Straight (ST)	0.0580565	Change of Direction (COD) up vs Straight (ST)	26.2672	0.778646	0.385362	1
384140	cg22822249	LOC646626	Promoter_Associated	S_Shore	0.000195598	0.000195598	-5.12329	-0.458201	Change of Direction (COD) down vs Straight (ST)	-0.00914956	Change of Direction (COD) down vs Straight (ST)	26.2481	0.755815	0.374335	1
239252	cg05474665	PTPRJ			0.000196914	0.000196914	5.11946	0.230748	Change of Direction (COD) up vs Straight (ST)	0.0122765	Change of Direction (COD) up vs Straight (ST)	26.2088	0.191681	0.095077	1
57822	cg10174213	UBTF		Island	0.000197837	0.000197837	-5.11679	-0.282863	Change of Direction (COD) down vs Straight (ST)	-0.0104503	Change of Direction (COD) down vs Straight (ST)	26.1815	0.288042	0.143023	1
111922	cg02330053	TP53INP2	Promoter_Associated	Island	0.000198044	0.000198044	-5.11619	-0.200623	Change of Direction (COD) down vs Straight (ST)	-0.00289528	Change of Direction (COD) down vs Straight (ST)	26.1754	0.144899	0.0719641	1
500741	cg26878754				0.000198158	0.000198158	5.11586	0.30383	Change of Direction (COD) up vs Straight (ST)	0.0126971	Change of Direction (COD) up vs Straight (ST)	26.172	0.332326	0.165071	1
17867	cg18659022	GTF3C6	Promoter_Associated	Island	0.000198564	0.000198564	-5.11469	-0.320441	Change of Direction (COD) down vs Straight (ST)	-0.00836124	Change of Direction (COD) down vs Straight (ST)	26.1601	0.369657	0.183698	1
105563	cg14340114	POT1	Unclassified	Island	0.000200116	0.000200116	-5.11025	-0.190822	Change of Direction (COD) down vs Straight (ST)	-0.0024995	Change of Direction (COD) down vs Straight (ST)	26.1146	0.131087	0.0652559	1
538923	cg21109265	CRIP3	Unclassified_Cell_type_specific	Island	0.000200275	0.000200275	-5.1098	-0.477087	Change of Direction (COD) down vs Straight (ST)	-0.017909	Change of Direction (COD) down vs Straight (ST)	26.11	0.819403	0.407975	1
592771	cg21273125	ABHD2	Promoter_Associated	Island	0.0002003	0.0002003	-5.10972	-0.368258	Change of Direction (COD) down vs Straight (ST)	-0.0128677	Change of Direction (COD) down vs Straight (ST)	26.1093	0.488211	0.243084	1
65996	cg00146612	MYH11			0.000201523	0.000201523	5.10625	0.245923	Change of Direction (COD) up vs Straight (ST)	0.0107074	Change of Direction (COD) up vs Straight (ST)	26.0738	0.217721	0.108552	1
500421	cg04868119	MIS18A	Promoter_Associated	S_Shore	0.000201566	0.000201566	-5.10613	-0.442142	Change of Direction (COD) down vs Straight (ST)	-0.00976964	Change of Direction (COD) down vs Straight (ST)	26.0725	0.703764	0.350903	1
498445	cg20768600	SGCZ			0.00020194	0.00020194	5.10507	0.266733	Change of Direction (COD) up vs Straight (ST)	0.0268008	Change of Direction (COD) up vs Straight (ST)	26.0617	0.256128	0.12776	1
356821	cg23211832	TRIM46	Promoter_Associated	S_Shore	0.000202798	0.000202798	-5.10265	-0.47163	Change of Direction (COD) down vs Straight (ST)	-0.0202885	Change of Direction (COD) down vs Straight (ST)	26.0371	0.800766	0.399813	1
338912	cg12269111				0.000203026	0.000203026	5.10201	0.360945	Change of Direction (COD) up vs Straight (ST)	0.032089	Change of Direction (COD) up vs Straight (ST)	26.0305	0.469012	0.234231	1
388645	cg00614175	CLSTN3			0.000203391	0.000203391	5.10099	0.282889	Change of Direction (COD) up vs Straight (ST)	0.017718	Change of Direction (COD) up vs Straight (ST)	26.0201	0.288095	0.143936	1
39876	cg00793843	C15orf58	Promoter_Associated	S_Shore	0.000203701	0.000203701	-5.10012	-0.330755	Change of Direction (COD) down vs Straight (ST)	-0.00938053	Change of Direction (COD) down vs Straight (ST)	26.0112	0.393837	0.196834	1
76889	cg12593394	C1orf151	Unclassified	Island	0.000205971	0.000205971	-5.0938	-0.290592	Change of Direction (COD) down vs Straight (ST)	-0.00880335	Change of Direction (COD) down vs Straight (ST)	25.9468	0.303998	0.152311	1
226457	cg20213166	OR52B2			0.000207201	0.000207201	5.09041	0.26805	Change of Direction (COD) up vs Straight (ST)	0.0269146	Change of Direction (COD) up vs Straight (ST)	25.9122	0.258663	0.12977	1
73667	cg12352359	PSMA1	Promoter_Associated	Island	0.000207511	0.000207511	-5.08955	-0.231981	Change of Direction (COD) down vs Straight (ST)	-0.00469906	Change of Direction (COD) down vs Straight (ST)	25.9035	0.193734	0.0972278	1
49952	cg13944219	SFRS12	Promoter_Associated	Island	0.000208209	0.000208209	-5.08764	-0.502139	Change of Direction (COD) down vs Straight (ST)	-0.0335843	Change of Direction (COD) down vs Straight (ST)	25.8841	0.907716	0.455891	1
66747	cg02110782	NRM	Promoter_Associated	S_Shelf	0.000208241	0.000208241	-5.08755	-0.186853	Change of Direction (COD) down vs Straight (ST)	-0.00377495	Change of Direction (COD) down vs Straight (ST)	25.8832	0.12569	0.0631287	1
741303	cg02683509			N_Shore	0.000211452	0.000211452	5.07884	0.287313	Change of Direction (COD) up vs Straight (ST)	0.0208757	Change of Direction (COD) up vs Straight (ST)	25.7946	0.297175	0.14977	1
358312	cg19836826	LOC100507431	Unclassified		0.000212373	0.000212373	-5.07636	-0.463684	Change of Direction (COD) down vs Straight (ST)	-0.00966946	Change of Direction (COD) down vs Straight (ST)	25.7695	0.774009	0.390467	1
723628	cg12236761	APLP2			0.000212748	0.000212748	5.07536	0.352568	Change of Direction (COD) up vs Straight (ST)	0.0178313	Change of Direction (COD) up vs Straight (ST)	25.7592	0.447496	0.225839	1
661703	cg09063442	PARP1			0.000212812	0.000212812	5.07519	0.174873	Change of Direction (COD) up vs Straight (ST)	0.00875778	Change of Direction (COD) up vs Straight (ST)	25.7575	0.11009	0.0555634	1
130178	cg23166288	SDAD1			0.00021456	0.00021456	5.07053	0.197678	Change of Direction (COD) up vs Straight (ST)	0.0109896	Change of Direction (COD) up vs Straight (ST)	25.7103	0.140675	0.0711301	1
118923	cg06500714	VENTX		Island	0.000214589	0.000214589	-5.07045	-0.331256	Change of Direction (COD) down vs Straight (ST)	-0.0035832	Change of Direction (COD) down vs Straight (ST)	25.7095	0.395031	0.199747	1
807082	cg21801869	SULF2			0.000215457	0.000215457	5.06816	0.200938	Change of Direction (COD) up vs Straight (ST)	0.0115561	Change of Direction (COD) up vs Straight (ST)	25.6862	0.145354	0.0735647	1
808884	cg16786106				0.0002159	0.0002159	5.06699	0.253973	Change of Direction (COD) up vs Straight (ST)	0.0136686	Change of Direction (COD) up vs Straight (ST)	25.6744	0.232209	0.117577	1
643746	cg19522757	ZNF33B			0.000215967	0.000215967	5.06681	0.363964	Change of Direction (COD) up vs Straight (ST)	0.0393761	Change of Direction (COD) up vs Straight (ST)	25.6726	0.476892	0.241487	1
38981	cg14461732	C9orf95		N_Shore	0.000216053	0.000216053	-5.06659	-0.210259	Change of Direction (COD) down vs Straight (ST)	-0.00617335	Change of Direction (COD) down vs Straight (ST)	25.6703	0.159153	0.0805983	1
573077	cg16619425	CDH4		Island	0.000216379	0.000216379	-5.06573	-0.336169	Change of Direction (COD) down vs Straight (ST)	-0.0134679	Change of Direction (COD) down vs Straight (ST)	25.6616	0.406834	0.206099	1
332696	cg09678388			S_Shelf	0.000219346	0.000219346	5.05798	0.299723	Change of Direction (COD) up vs Straight (ST)	0.0124256	Change of Direction (COD) up vs Straight (ST)	25.5832	0.323402	0.164335	1
78400	cg00500167	SIM1			0.000220427	0.000220427	5.05519	0.253165	Change of Direction (COD) up vs Straight (ST)	0.00377219	Change of Direction (COD) up vs Straight (ST)	25.5549	0.230733	0.117376	1
426163	cg00068503	COL9A2		Island	0.000222447	0.000222447	-5.05	-0.390364	Change of Direction (COD) down vs Straight (ST)	-0.0263608	Change of Direction (COD) down vs Straight (ST)	25.5025	0.548583	0.279642	1
473952	cg27315805	LOC100271832			0.000222573	0.000222573	5.04968	0.184336	Change of Direction (COD) up vs Straight (ST)	0.0122646	Change of Direction (COD) up vs Straight (ST)	25.4993	0.122327	0.0623645	1
420173	cg00048705			N_Shore	0.000222841	0.000222841	5.049	0.209693	Change of Direction (COD) up vs Straight (ST)	0.0108251	Change of Direction (COD) up vs Straight (ST)	25.4924	0.158297	0.0807244	1
42642	cg15997677	VGLL4		Island	0.00022294	0.00022294	-5.04875	-0.261885	Change of Direction (COD) down vs Straight (ST)	-0.0248837	Change of Direction (COD) down vs Straight (ST)	25.4899	0.246901	0.125921	1
754860	cg05758866				0.000222953	0.000222953	5.04871	0.204476	Change of Direction (COD) up vs Straight (ST)	0.00844574	Change of Direction (COD) up vs Straight (ST)	25.4895	0.150518	0.076766	1
65361	cg21525592		Unclassified_Cell_type_specific	Island	0.000223123	0.000223123	-5.04828	-0.385068	Change of Direction (COD) down vs Straight (ST)	-0.0108373	Change of Direction (COD) down vs Straight (ST)	25.4851	0.533797	0.272291	1
300421	cg03958229	DCBLD1	Promoter_Associated	Island	0.000223637	0.000223637	-5.04697	-0.398506	Change of Direction (COD) down vs Straight (ST)	-0.0118052	Change of Direction (COD) down vs Straight (ST)	25.4719	0.571705	0.291779	1
776293	cg24872163	SYNC		Island	0.000223944	0.000223944	-5.0462	-0.382873	Change of Direction (COD) down vs Straight (ST)	-0.0198131	Change of Direction (COD) down vs Straight (ST)	25.4641	0.527729	0.269418	1
60733	cg02712294	ANK1	Unclassified	Island	0.000224566	0.000224566	-5.04462	-0.293442	Change of Direction (COD) down vs Straight (ST)	-0.023504	Change of Direction (COD) down vs Straight (ST)	25.4482	0.30999	0.158356	1
11777	cg22239958	ZNF552	Promoter_Associated	Island	0.000225446	0.000225446	-5.0424	-0.23518	Change of Direction (COD) down vs Straight (ST)	-0.00497224	Change of Direction (COD) down vs Straight (ST)	25.4258	0.199114	0.101805	1
710845	cg10775340	ACBD7	Promoter_Associated	Island	0.000227641	0.000227641	-5.0369	-0.438862	Change of Direction (COD) down vs Straight (ST)	-0.00832952	Change of Direction (COD) down vs Straight (ST)	25.3703	0.69336	0.355284	1
621696	cg09383456	CCDC136			0.000228126	0.000228126	5.03569	0.22003	Change of Direction (COD) up vs Straight (ST)	0.00802143	Change of Direction (COD) up vs Straight (ST)	25.3582	0.174288	0.0893495	1
136700	cg24191953				0.000228882	0.000228882	5.03381	0.345441	Change of Direction (COD) up vs Straight (ST)	0.046647	Change of Direction (COD) up vs Straight (ST)	25.3393	0.429585	0.220393	1
80902	cg07205796				0.000229046	0.000229046	5.03341	0.297871	Change of Direction (COD) up vs Straight (ST)	0.00634118	Change of Direction (COD) up vs Straight (ST)	25.3352	0.319418	0.1639	1
791680	cg15787377	ITIH1			0.000229714	0.000229714	5.03176	0.434809	Change of Direction (COD) up vs Straight (ST)	0.056948	Change of Direction (COD) up vs Straight (ST)	25.3186	0.680612	0.349465	1
447981	cg09074965	AMN1	Unclassified	N_Shore	0.000230892	0.000230892	-5.02885	-0.325999	Change of Direction (COD) down vs Straight (ST)	-0.00734394	Change of Direction (COD) down vs Straight (ST)	25.2894	0.382591	0.196671	1
50331	cg08139724	KRIT1		Island	0.00023119	0.00023119	-5.02812	-0.285724	Change of Direction (COD) down vs Straight (ST)	-0.00861969	Change of Direction (COD) down vs Straight (ST)	25.282	0.293898	0.151122	1
30787	cg02817123	HIST1H2AI	Promoter_Associated_Cell_type_specific	Island	0.000231653	0.000231653	-5.02699	-0.169451	Change of Direction (COD) down vs Straight (ST)	-0.00690449	Change of Direction (COD) down vs Straight (ST)	25.2706	0.10337	0.0531766	1
673302	cg05522349	CCHCR1		N_Shore	0.000231899	0.000231899	5.02638	0.180032	Change of Direction (COD) up vs Straight (ST)	0.00971244	Change of Direction (COD) up vs Straight (ST)	25.2645	0.116682	0.0600392	1
657293	cg09552951				0.000231948	0.000231948	5.02627	0.252331	Change of Direction (COD) up vs Straight (ST)	0.0169208	Change of Direction (COD) up vs Straight (ST)	25.2633	0.229215	0.117949	1
455139	cg23334306	NPAS3			0.000232058	0.000232058	5.026	0.25734	Change of Direction (COD) up vs Straight (ST)	0.0163338	Change of Direction (COD) up vs Straight (ST)	25.2606	0.238406	0.122692	1
40261	cg17721897	PDZD2			0.000233894	0.000233894	5.02153	0.470396	Change of Direction (COD) up vs Straight (ST)	0.0128052	Change of Direction (COD) up vs Straight (ST)	25.2157	0.79658	0.410677	1
17955	cg17876742				0.000234243	0.000234243	5.02068	0.327221	Change of Direction (COD) up vs Straight (ST)	0.0164965	Change of Direction (COD) up vs Straight (ST)	25.2073	0.385464	0.198793	1
195918	cg16579056	NID2			0.000234315	0.000234315	5.02051	0.407441	Change of Direction (COD) up vs Straight (ST)	0.0407087	Change of Direction (COD) up vs Straight (ST)	25.2055	0.597629	0.308234	1
52185	cg21962611	KLHDC5		N_Shore	0.000234505	0.000234505	5.02005	0.199192	Change of Direction (COD) up vs Straight (ST)	0.00540765	Change of Direction (COD) up vs Straight (ST)	25.2009	0.142838	0.0736838	1
522209	cg26438048	LOC101929645			0.000234905	0.000234905	5.01908	0.334624	Change of Direction (COD) up vs Straight (ST)	0.0169209	Change of Direction (COD) up vs Straight (ST)	25.1912	0.403104	0.208023	1
381915	cg17585157	ALMS1	Promoter_Associated	Island	0.000235509	0.000235509	-5.01763	-0.394585	Change of Direction (COD) down vs Straight (ST)	-0.0107854	Change of Direction (COD) down vs Straight (ST)	25.1766	0.56051	0.289421	1
268837	cg06979393	CCNI2	Promoter_Associated	N_Shore	0.00023575	0.00023575	-5.01705	-0.488174	Change of Direction (COD) down vs Straight (ST)	-0.0277117	Change of Direction (COD) down vs Straight (ST)	25.1708	0.857931	0.443097	1
67334	cg20074699	KRAS			0.000236019	0.000236019	-5.0164	-0.261125	Change of Direction (COD) down vs Straight (ST)	-0.00916739	Change of Direction (COD) down vs Straight (ST)	25.1643	0.24547	0.126811	1
328837	cg27560132				0.000237056	0.000237056	5.01392	0.431723	Change of Direction (COD) up vs Straight (ST)	0.0348784	Change of Direction (COD) up vs Straight (ST)	25.1394	0.670985	0.346978	1
42834	cg01696226		Unclassified	Island	0.000237071	0.000237071	-5.01388	-0.264273	Change of Direction (COD) down vs Straight (ST)	-0.00815137	Change of Direction (COD) down vs Straight (ST)	25.139	0.251425	0.130018	1
120815	cg05423001	PSEN1	Promoter_Associated	Island	0.000238036	0.000238036	-5.01158	-0.600664	Change of Direction (COD) down vs Straight (ST)	-0.0208628	Change of Direction (COD) down vs Straight (ST)	25.1159	1.29887	0.672294	1
387006	cg05874476	TP53BP1	Promoter_Associated	Island	0.000238899	0.000238899	-5.00953	-0.334996	Change of Direction (COD) down vs Straight (ST)	-0.0111324	Change of Direction (COD) down vs Straight (ST)	25.0954	0.404	0.209281	1
505338	cg17088474	CDKN1B		N_Shore	0.000239179	0.000239179	-5.00887	-0.305488	Change of Direction (COD) down vs Straight (ST)	-0.00577703	Change of Direction (COD) down vs Straight (ST)	25.0887	0.335963	0.174083	1
207275	cg12973855		Unclassified_Cell_type_specific		0.000239861	0.000239861	-5.00725	-0.200045	Change of Direction (COD) down vs Straight (ST)	-0.0335241	Change of Direction (COD) down vs Straight (ST)	25.0726	0.144065	0.0746968	1
10432	cg23893802	ZNF425	Promoter_Associated	Island	0.000240221	0.000240221	-5.00641	-0.168991	Change of Direction (COD) down vs Straight (ST)	-0.0027039	Change of Direction (COD) down vs Straight (ST)	25.0641	0.102808	0.0533235	1
109115	cg08974966	CARS	Promoter_Associated	Island	0.000241022	0.000241022	-5.00452	-0.345733	Change of Direction (COD) down vs Straight (ST)	-0.00534927	Change of Direction (COD) down vs Straight (ST)	25.0452	0.430313	0.223359	1
233383	ch.14.68209562R				0.00024129	0.00024129	-5.00389	-0.236411	Change of Direction (COD) down vs Straight (ST)	-0.00475047	Change of Direction (COD) down vs Straight (ST)	25.0389	0.201204	0.104463	1
447522	cg17279265	C19orf40	Unclassified	S_Shelf	0.000244342	0.000244342	-4.99678	-0.437979	Change of Direction (COD) down vs Straight (ST)	-0.0225698	Change of Direction (COD) down vs Straight (ST)	24.9678	0.690573	0.359561	1
570299	cg16568472	ITPA	Promoter_Associated	S_Shore	0.000244693	0.000244693	-4.99596	-0.461572	Change of Direction (COD) down vs Straight (ST)	-0.0106955	Change of Direction (COD) down vs Straight (ST)	24.9597	0.766974	0.399471	1
364448	cg26721741	ACTR5			0.000244933	0.000244933	4.99541	0.265199	Change of Direction (COD) up vs Straight (ST)	0.0133252	Change of Direction (COD) up vs Straight (ST)	24.9541	0.25319	0.131901	1
18927	cg20465794	C11orf92		Island	0.000245283	0.000245283	-4.9946	-0.373734	Change of Direction (COD) down vs Straight (ST)	-0.00874253	Change of Direction (COD) down vs Straight (ST)	24.9461	0.502838	0.262041	1
565213	cg13468300	AP3D1	Promoter_Associated	Island	0.000246228	0.000246228	-4.99243	-0.419727	Change of Direction (COD) down vs Straight (ST)	-0.021639	Change of Direction (COD) down vs Straight (ST)	24.9243	0.634214	0.330793	1
92993	cg13906236	LOC100130093	Promoter_Associated	N_Shore	0.000246626	0.000246626	-4.99151	-0.29109	Change of Direction (COD) down vs Straight (ST)	-0.00309986	Change of Direction (COD) down vs Straight (ST)	24.9152	0.30504	0.159161	1
606606	cg01710897	RCCD1	Promoter_Associated	N_Shore	0.000246657	0.000246657	-4.99144	-0.430002	Change of Direction (COD) down vs Straight (ST)	-0.0117229	Change of Direction (COD) down vs Straight (ST)	24.9145	0.665647	0.347324	1
96608	cg04504986	ZFC3H1	Promoter_Associated	Island	0.000247588	0.000247588	-4.98931	-0.408081	Change of Direction (COD) down vs Straight (ST)	-0.00756402	Change of Direction (COD) down vs Straight (ST)	24.8932	0.599507	0.313081	1
285377	cg15040560				0.000248422	0.000248422	4.98741	0.338323	Change of Direction (COD) up vs Straight (ST)	0.0216029	Change of Direction (COD) up vs Straight (ST)	24.8743	0.412065	0.215357	1
82114	cg13254584	CCDC60		Island	0.000249251	0.000249251	-4.98553	-0.232893	Change of Direction (COD) down vs Straight (ST)	-0.00784187	Change of Direction (COD) down vs Straight (ST)	24.8555	0.195261	0.102126	1
178771	cg06945904				0.000249323	0.000249323	4.98536	0.294034	Change of Direction (COD) up vs Straight (ST)	0.0159841	Change of Direction (COD) up vs Straight (ST)	24.8538	0.311241	0.162797	1
53085	cg19554948			S_Shelf	0.000250232	0.000250232	4.9833	0.427756	Change of Direction (COD) up vs Straight (ST)	0.0564653	Change of Direction (COD) up vs Straight (ST)	24.8333	0.65871	0.344828	1
108065	cg06876708	CYB5R1	Promoter_Associated	S_Shore	0.000250942	0.000250942	-4.9817	-0.18431	Change of Direction (COD) down vs Straight (ST)	-0.00458045	Change of Direction (COD) down vs Straight (ST)	24.8174	0.122292	0.0640599	1
463853	cg15754535	LHX9		S_Shore	0.000251081	0.000251081	-4.98139	-0.303619	Change of Direction (COD) down vs Straight (ST)	-0.0109989	Change of Direction (COD) down vs Straight (ST)	24.8142	0.331863	0.173861	1
367736	cg15417900	PAN2	Promoter_Associated	Island	0.000252216	0.000252216	-4.97884	-0.212275	Change of Direction (COD) down vs Straight (ST)	-0.00493602	Change of Direction (COD) down vs Straight (ST)	24.7889	0.162218	0.0850719	1
126302	cg24168378	COX6C	Promoter_Associated	N_Shore	0.000253064	0.000253064	-4.97695	-0.181647	Change of Direction (COD) down vs Straight (ST)	-0.00244275	Change of Direction (COD) down vs Straight (ST)	24.77	0.118784	0.0623413	1
196128	cg09824706	DAGLB	Unclassified	S_Shore	0.000253187	0.000253187	-4.97667	-0.279182	Change of Direction (COD) down vs Straight (ST)	-0.00834262	Change of Direction (COD) down vs Straight (ST)	24.7673	0.280593	0.14728	1
85184	cg10258241			Island	0.000253446	0.000253446	4.97609	0.474839	Change of Direction (COD) up vs Straight (ST)	0.0112445	Change of Direction (COD) up vs Straight (ST)	24.7615	0.811698	0.426148	1
268294	cg10869235	GBF1			0.000253873	0.000253873	4.97514	0.416177	Change of Direction (COD) up vs Straight (ST)	0.0172384	Change of Direction (COD) up vs Straight (ST)	24.752	0.623532	0.327485	1
142726	cg18213470	CSRP1	Promoter_Associated	Island	0.000254205	0.000254205	-4.9744	-0.447514	Change of Direction (COD) down vs Straight (ST)	-0.0159615	Change of Direction (COD) down vs Straight (ST)	24.7447	0.720969	0.378772	1
68347	cg06693138	USP5	Promoter_Associated	N_Shore	0.000254971	0.000254971	-4.9727	-0.202598	Change of Direction (COD) down vs Straight (ST)	-0.00324962	Change of Direction (COD) down vs Straight (ST)	24.7278	0.147766	0.0776842	1
116784	cg17373656	CSTB	Promoter_Associated	Island	0.000255183	0.000255183	-4.97223	-0.243044	Change of Direction (COD) down vs Straight (ST)	-0.0417662	Change of Direction (COD) down vs Straight (ST)	24.7231	0.212654	0.111819	1
279918	cg25386699	ADAMTS16			0.000255457	0.000255457	4.97163	0.240197	Change of Direction (COD) up vs Straight (ST)	0.0106442	Change of Direction (COD) up vs Straight (ST)	24.7171	0.207701	0.109241	1
415239	cg12714060	KDM4B			0.000256351	0.000256351	4.96965	0.166013	Change of Direction (COD) up vs Straight (ST)	0.00695172	Change of Direction (COD) up vs Straight (ST)	24.6975	0.0992176	0.0522252	1
94055	cg23429696	B3GAT2	Promoter_Associated	Island	0.000257103	0.000257103	-4.968	-0.154263	Change of Direction (COD) down vs Straight (ST)	-0.00136896	Change of Direction (COD) down vs Straight (ST)	24.681	0.08567	0.0451241	1
477929	cg18024053	ARHGEF10		N_Shore	0.000257525	0.000257525	4.96707	0.266944	Change of Direction (COD) up vs Straight (ST)	0.0242283	Change of Direction (COD) up vs Straight (ST)	24.6718	0.256533	0.135171	1
462923	cg20741169	HOXA9		Island	0.000258147	0.000258147	-4.96571	-0.40299	Change of Direction (COD) down vs Straight (ST)	-0.0185186	Change of Direction (COD) down vs Straight (ST)	24.6583	0.584643	0.308227	1
736297	cg03165700	ATM	Promoter_Associated	Island	0.000258316	0.000258316	-4.96534	-0.277367	Change of Direction (COD) down vs Straight (ST)	-0.00751353	Change of Direction (COD) down vs Straight (ST)	24.6546	0.276958	0.146035	1
39309	cg13093793	SNX6		S_Shore	0.000259056	0.000259056	-4.96373	-0.164559	Change of Direction (COD) down vs Straight (ST)	-0.0245114	Change of Direction (COD) down vs Straight (ST)	24.6386	0.0974871	0.0514369	1
139655	cg12417936	TMEM126B	Promoter_Associated	N_Shore	0.000259533	0.000259533	-4.96269	-0.446523	Change of Direction (COD) down vs Straight (ST)	-0.0125767	Change of Direction (COD) down vs Straight (ST)	24.6283	0.717779	0.378878	1
738339	cg02741554	CXCL2		Island	0.000261062	0.000261062	-4.95938	-0.436138	Change of Direction (COD) down vs Straight (ST)	-0.0141503	Change of Direction (COD) down vs Straight (ST)	24.5954	0.68478	0.361943	1
708079	cg13420112	ZNF512B	Unclassified	Island	0.000261097	0.000261097	-4.9593	-0.443312	Change of Direction (COD) down vs Straight (ST)	-0.0302052	Change of Direction (COD) down vs Straight (ST)	24.5947	0.707492	0.373959	1
484758	cg08053343				0.000261445	0.000261445	4.95855	0.241953	Change of Direction (COD) up vs Straight (ST)	0.0202789	Change of Direction (COD) up vs Straight (ST)	24.5872	0.210749	0.111429	1
526473	cg05847233	AFG3L2		N_Shelf	0.000261978	0.000261978	4.9574	0.231897	Change of Direction (COD) up vs Straight (ST)	0.00994027	Change of Direction (COD) up vs Straight (ST)	24.5758	0.193595	0.102407	1
230705	cg14355192	GNE	Promoter_Associated	N_Shore	0.000262101	0.000262101	-4.95713	-0.417476	Change of Direction (COD) down vs Straight (ST)	-0.0375549	Change of Direction (COD) down vs Straight (ST)	24.5732	0.627429	0.33193	1
102513	cg11133114	FOSL2	Promoter_Associated	Island	0.000262946	0.000262946	-4.95532	-0.320844	Change of Direction (COD) down vs Straight (ST)	-0.00427476	Change of Direction (COD) down vs Straight (ST)	24.5552	0.370588	0.196196	1
530112	cg03352428	VSIG10L	Promoter_Associated	Island	0.000263166	0.000263166	-4.95485	-0.373077	Change of Direction (COD) down vs Straight (ST)	-0.015883	Change of Direction (COD) down vs Straight (ST)	24.5505	0.501072	0.265328	1
688067	cg10370961	H1FNT		Island	0.000263306	0.000263306	4.95455	0.530085	Change of Direction (COD) up vs Straight (ST)	0.0246984	Change of Direction (COD) up vs Straight (ST)	24.5475	1.01156	0.535708	1
33116	cg13710816	2002-03-01	Promoter_Associated	Island	0.000263367	0.000263367	-4.95442	-0.266601	Change of Direction (COD) down vs Straight (ST)	-0.0118047	Change of Direction (COD) down vs Straight (ST)	24.5462	0.255875	0.135514	1
628789	cg20470642				0.000263783	0.000263783	4.95353	0.181708	Change of Direction (COD) up vs Straight (ST)	0.00866725	Change of Direction (COD) up vs Straight (ST)	24.5374	0.118864	0.0629744	1
380519	cg07404953				0.000265142	0.000265142	-4.95063	-0.474009	Change of Direction (COD) down vs Straight (ST)	-0.0153205	Change of Direction (COD) down vs Straight (ST)	24.5087	0.808863	0.42904	1
488691	cg11902662				0.000265433	0.000265433	4.95001	0.218254	Change of Direction (COD) up vs Straight (ST)	0.00942795	Change of Direction (COD) up vs Straight (ST)	24.5026	0.171485	0.0909823	1
636416	cg10310168		Unclassified_Cell_type_specific		0.000265959	0.000265959	-4.94889	-0.443936	Change of Direction (COD) down vs Straight (ST)	-0.0571505	Change of Direction (COD) down vs Straight (ST)	24.4915	0.709485	0.376591	1
445853	cg21049843	E2F3		Island	0.000267254	0.000267254	-4.94615	-0.217841	Change of Direction (COD) down vs Straight (ST)	-0.00309742	Change of Direction (COD) down vs Straight (ST)	24.4644	0.170837	0.0907801	1
72717	cg03589282	USP34			0.000269178	0.000269178	4.94211	0.438312	Change of Direction (COD) up vs Straight (ST)	0.0330647	Change of Direction (COD) up vs Straight (ST)	24.4245	0.691624	0.368119	1
338426	cg13452392	PLEKHA7			0.000270051	0.000270051	4.94029	0.3049	Change of Direction (COD) up vs Straight (ST)	0.0117872	Change of Direction (COD) up vs Straight (ST)	24.4064	0.334671	0.178262	1
65444	cg18707867	DAPK3	Promoter_Associated	Island	0.000271917	0.000271917	-4.93641	-0.287046	Change of Direction (COD) down vs Straight (ST)	-0.00862899	Change of Direction (COD) down vs Straight (ST)	24.3681	0.296624	0.158244	1
790417	cg07800384	FAM150B		Island	0.000272195	0.000272195	-4.93583	-0.293597	Change of Direction (COD) down vs Straight (ST)	-0.00732679	Change of Direction (COD) down vs Straight (ST)	24.3624	0.310317	0.165588	1
456819	cg23716101	POLE2	Promoter_Associated	Island	0.000272565	0.000272565	-4.93507	-0.311281	Change of Direction (COD) down vs Straight (ST)	-0.00615625	Change of Direction (COD) down vs Straight (ST)	24.3549	0.348825	0.186194	1
591535	cg11614011	NSG1			0.000272716	0.000272716	-4.93475	-0.238337	Change of Direction (COD) down vs Straight (ST)	-0.0412359	Change of Direction (COD) down vs Straight (ST)	24.3518	0.204496	0.109169	1
51486	cg08758080	MOBKL3	Promoter_Associated	Island	0.000274537	0.000274537	-4.93101	-0.38908	Change of Direction (COD) down vs Straight (ST)	-0.0139677	Change of Direction (COD) down vs Straight (ST)	24.3148	0.54498	0.291376	1
647611	cg03418002	MAML3	Unclassified_Cell_type_specific	N_Shore	0.000274748	0.000274748	-4.93058	-0.587029	Change of Direction (COD) down vs Straight (ST)	-0.0746958	Change of Direction (COD) down vs Straight (ST)	24.3106	1.24057	0.663392	1
314234	cg22457903	L3MBTL		N_Shore	0.000275254	0.000275254	-4.92954	-0.103592	Change of Direction (COD) down vs Straight (ST)	-0.0173993	Change of Direction (COD) down vs Straight (ST)	24.3003	0.0386326	0.0206674	1
38554	cg26302094	KHDC1	Promoter_Associated_Cell_type_specific	S_Shore	0.000276234	0.000276234	-4.92754	-0.28714	Change of Direction (COD) down vs Straight (ST)	-0.00560785	Change of Direction (COD) down vs Straight (ST)	24.2806	0.296817	0.158918	1
363278	cg05653329	KIF17	Unclassified_Cell_type_specific	N_Shore	0.000276585	0.000276585	4.92682	0.260124	Change of Direction (COD) up vs Straight (ST)	0.0322732	Change of Direction (COD) up vs Straight (ST)	24.2736	0.243592	0.130459	1
431416	cg21696208	MTFR1	Promoter_Associated	N_Shore	0.000276766	0.000276766	-4.92645	-0.37949	Change of Direction (COD) down vs Straight (ST)	-0.0119447	Change of Direction (COD) down vs Straight (ST)	24.2699	0.518446	0.277702	1
576011	cg10391539	KDM2B	Promoter_Associated	Island	0.000277079	0.000277079	-4.92582	-0.21179	Change of Direction (COD) down vs Straight (ST)	-0.00772254	Change of Direction (COD) down vs Straight (ST)	24.2637	0.161477	0.0865164	1
266534	cg11426563		Unclassified_Cell_type_specific	Island	0.00027711	0.00027711	-4.92575	-0.29264	Change of Direction (COD) down vs Straight (ST)	-0.0366807	Change of Direction (COD) down vs Straight (ST)	24.2631	0.308297	0.165184	1
235632	cg04507768	TRIM2	Promoter_Associated	N_Shore	0.00027748	0.00027748	-4.925	-0.38624	Change of Direction (COD) down vs Straight (ST)	-0.0090996	Change of Direction (COD) down vs Straight (ST)	24.2557	0.537053	0.287837	1
192143	cg12744976	SLC7A7			0.000278968	0.000278968	-4.92199	-0.349595	Change of Direction (COD) down vs Straight (ST)	-0.0603513	Change of Direction (COD) down vs Straight (ST)	24.226	0.439979	0.236098	1
187025	cg19233000	KRT9			0.000279416	0.000279416	4.92109	0.207718	Change of Direction (COD) up vs Straight (ST)	0.00954046	Change of Direction (COD) up vs Straight (ST)	24.2171	0.155329	0.0833819	1
344330	cg25531473	ITIH1			0.00028019	0.00028019	4.91953	0.621664	Change of Direction (COD) up vs Straight (ST)	0.0745677	Change of Direction (COD) up vs Straight (ST)	24.2018	1.39128	0.747325	1
631670	cg15069948	MOBP		S_Shore	0.000280659	0.000280659	4.91859	0.225969	Change of Direction (COD) up vs Straight (ST)	0.0125136	Change of Direction (COD) up vs Straight (ST)	24.1926	0.183823	0.0987783	1
84989	cg16577724	AHRR			0.000281229	0.000281229	4.91745	0.243434	Change of Direction (COD) up vs Straight (ST)	0.00420341	Change of Direction (COD) up vs Straight (ST)	24.1813	0.213337	0.114691	1
6741	cg17619082	C7orf44	Promoter_Associated	N_Shore	0.000281389	0.000281389	-4.91713	-0.237522	Change of Direction (COD) down vs Straight (ST)	-0.00750951	Change of Direction (COD) down vs Straight (ST)	24.1782	0.203099	0.109201	1
347302	cg21609430	ESYT1	Promoter_Associated	Island	0.000281977	0.000281977	-4.91596	-0.191172	Change of Direction (COD) down vs Straight (ST)	-0.00221226	Change of Direction (COD) down vs Straight (ST)	24.1666	0.131568	0.0707748	1
472029	cg00413583	FEZ1		S_Shore	0.000284093	0.000284093	4.91176	0.348563	Change of Direction (COD) up vs Straight (ST)	0.0170157	Change of Direction (COD) up vs Straight (ST)	24.1253	0.437387	0.235687	1
434558	cg22370057	PHACTR1	Promoter_Associated		0.000284586	0.000284586	-4.91078	-0.381488	Change of Direction (COD) down vs Straight (ST)	-0.0136788	Change of Direction (COD) down vs Straight (ST)	24.1158	0.52392	0.282428	1
751434	cg11634531			N_Shelf	0.000284863	0.000284863	4.91023	0.234288	Change of Direction (COD) up vs Straight (ST)	0.0129778	Change of Direction (COD) up vs Straight (ST)	24.1104	0.197607	0.106547	1
26075	cg20426671	PITPNA		S_Shore	0.000285273	0.000285273	-4.90942	-0.250571	Change of Direction (COD) down vs Straight (ST)	-0.040062	Change of Direction (COD) down vs Straight (ST)	24.1025	0.226029	0.121912	1
721145	cg26643350	ETNK1			0.000286151	0.000286151	4.9077	0.243526	Change of Direction (COD) up vs Straight (ST)	0.0103185	Change of Direction (COD) up vs Straight (ST)	24.0855	0.213497	0.115234	1
496388	cg05115532	EFCAB14			0.000286593	0.000286593	4.90683	0.188851	Change of Direction (COD) up vs Straight (ST)	0.00733402	Change of Direction (COD) up vs Straight (ST)	24.077	0.128393	0.0693236	1
118711	cg08691807	KCNMA1		Island	0.000286625	0.000286625	-4.90677	-0.42571	Change of Direction (COD) down vs Straight (ST)	-0.0072473	Change of Direction (COD) down vs Straight (ST)	24.0764	0.652425	0.352276	1
703887	cg27646699	NIP7	Promoter_Associated	S_Shore	0.000286788	0.000286788	-4.90645	-0.430085	Change of Direction (COD) down vs Straight (ST)	-0.00927409	Change of Direction (COD) down vs Straight (ST)	24.0732	0.665902	0.3596	1
65671	cg24287438	ADCYAP1		Island	0.000286928	0.000286928	-4.90617	-0.148119	Change of Direction (COD) down vs Straight (ST)	-0.00296865	Change of Direction (COD) down vs Straight (ST)	24.0705	0.0789816	0.0426564	1
428729	cg05459252	NEBL			0.000289438	0.000289438	-4.90128	-0.379146	Change of Direction (COD) down vs Straight (ST)	-0.0373101	Change of Direction (COD) down vs Straight (ST)	24.0225	0.517506	0.280053	1
22522	cg20738335	ZNF688	Promoter_Associated	Island	0.000290085	0.000290085	-4.90002	-0.185941	Change of Direction (COD) down vs Straight (ST)	-0.00405935	Change of Direction (COD) down vs Straight (ST)	24.0102	0.124467	0.067391	1
420537	cg02774319	PTRH2	Promoter_Associated	S_Shore	0.000290659	0.000290659	-4.89891	-0.23453	Change of Direction (COD) down vs Straight (ST)	-0.00615914	Change of Direction (COD) down vs Straight (ST)	23.9993	0.198015	0.107261	1
131085	ch.2.2008119R	SNRNP200			0.000291317	0.000291317	-4.89764	-0.296808	Change of Direction (COD) down vs Straight (ST)	-0.00662269	Change of Direction (COD) down vs Straight (ST)	23.9869	0.317143	0.171879	1
397284	cg24979437	ART3			0.000291507	0.000291507	4.89728	0.33211	Change of Direction (COD) up vs Straight (ST)	0.0188135	Change of Direction (COD) up vs Straight (ST)	23.9833	0.39707	0.215229	1
9511	cg27430961	SYCE1L	Promoter_Associated	Island	0.000291616	0.000291616	-4.89707	-0.246741	Change of Direction (COD) down vs Straight (ST)	-0.00751387	Change of Direction (COD) down vs Straight (ST)	23.9813	0.219172	0.118811	1
323529	cg13293287	PTPRN2			0.000293115	0.000293115	-4.89419	-0.254763	Change of Direction (COD) down vs Straight (ST)	-0.0366639	Change of Direction (COD) down vs Straight (ST)	23.9531	0.233655	0.126811	1
181907	cg26032161			Island	0.000294417	0.000294417	4.8917	0.315371	Change of Direction (COD) up vs Straight (ST)	0.0397609	Change of Direction (COD) up vs Straight (ST)	23.9287	0.358052	0.194523	1
716858	cg27034902	MCF2L2	Unclassified_Cell_type_specific	Island	0.000294634	0.000294634	-4.89128	-0.387445	Change of Direction (COD) down vs Straight (ST)	-0.00728335	Change of Direction (COD) down vs Straight (ST)	23.9247	0.54041	0.293644	1
724224	cg12048031	ZNF256	Promoter_Associated	S_Shore	0.00029466	0.00029466	-4.89124	-0.482192	Change of Direction (COD) down vs Straight (ST)	-0.0201832	Change of Direction (COD) down vs Straight (ST)	23.9242	0.837033	0.45483	1
593456	cg03822722	JADE2		Island	0.00029523	0.00029523	-4.89015	-0.41831	Change of Direction (COD) down vs Straight (ST)	-0.0117608	Change of Direction (COD) down vs Straight (ST)	23.9136	0.629941	0.342451	1
208056	cg05908960	PITPNM2	Unclassified_Cell_type_specific	S_Shore	0.000295553	0.000295553	4.88954	0.373311	Change of Direction (COD) up vs Straight (ST)	0.0299929	Change of Direction (COD) up vs Straight (ST)	23.9076	0.5017	0.272805	1
55600	cg25411333	NCAPG2	Promoter_Associated	Island	0.000295687	0.000295687	-4.88928	-0.359565	Change of Direction (COD) down vs Straight (ST)	-0.011064	Change of Direction (COD) down vs Straight (ST)	23.9051	0.465433	0.253111	1
748323	cg11020821			S_Shelf	0.000295947	0.000295947	4.88879	0.37024	Change of Direction (COD) up vs Straight (ST)	0.0321831	Change of Direction (COD) up vs Straight (ST)	23.9002	0.493479	0.268417	1
69032	cg19086124	DGCR14	Promoter_Associated	S_Shore	0.000295973	0.000295973	-4.88874	-0.283843	Change of Direction (COD) down vs Straight (ST)	-0.0105104	Change of Direction (COD) down vs Straight (ST)	23.8998	0.29004	0.157764	1
508425	cg02985708	BRD2	Unclassified	Island	0.000296879	0.000296879	-4.88702	-0.493557	Change of Direction (COD) down vs Straight (ST)	-0.0131614	Change of Direction (COD) down vs Straight (ST)	23.883	0.876956	0.477345	1
696128	cg17605847	PREB	Unclassified	N_Shore	0.000297674	0.000297674	-4.88552	-0.418977	Change of Direction (COD) down vs Straight (ST)	-0.0088019	Change of Direction (COD) down vs Straight (ST)	23.8683	0.63195	0.344194	1
228688	cg00406392	FRMD4A			0.000298731	0.000298731	-4.88353	-0.331184	Change of Direction (COD) down vs Straight (ST)	-0.0073494	Change of Direction (COD) down vs Straight (ST)	23.8489	0.394859	0.215237	1
407775	cg04950789	E2F5	Promoter_Associated	Island	0.00029936	0.00029936	-4.88235	-0.334848	Change of Direction (COD) down vs Straight (ST)	-0.00909746	Change of Direction (COD) down vs Straight (ST)	23.8374	0.403643	0.220132	1
362949	cg11681697	GLRX3			0.000300924	0.000300924	-4.87943	-0.144256	Change of Direction (COD) down vs Straight (ST)	-0.0120901	Change of Direction (COD) down vs Straight (ST)	23.8088	0.0749148	0.0409047	1
247409	cg11087042	ARHGEF10			0.000301048	0.000301048	4.8792	0.255376	Change of Direction (COD) up vs Straight (ST)	0.0149934	Change of Direction (COD) up vs Straight (ST)	23.8066	0.23478	0.128206	1
499934	cg16301819				0.000301083	0.000301083	4.87913	0.410139	Change of Direction (COD) up vs Straight (ST)	0.0221611	Change of Direction (COD) up vs Straight (ST)	23.8059	0.60557	0.330691	1
248179	cg15883451	C12orf41	Unclassified	Island	0.000301291	0.000301291	-4.87875	-0.370241	Change of Direction (COD) down vs Straight (ST)	-0.0104633	Change of Direction (COD) down vs Straight (ST)	23.8022	0.493482	0.269525	1
418940	cg05684838		Unclassified_Cell_type_specific	Island	0.000302287	0.000302287	4.87689	0.310772	Change of Direction (COD) up vs Straight (ST)	0.0126268	Change of Direction (COD) up vs Straight (ST)	23.7841	0.347686	0.190039	1
111328	cg15978368	COA4	Promoter_Associated	Island	0.000303189	0.000303189	-4.87522	-0.254346	Change of Direction (COD) down vs Straight (ST)	-0.00374298	Change of Direction (COD) down vs Straight (ST)	23.7678	0.23289	0.127381	1
218069	cg17918875	PCM1	Promoter_Associated	Island	0.000305205	0.000305205	-4.87151	-0.248986	Change of Direction (COD) down vs Straight (ST)	-0.0163604	Change of Direction (COD) down vs Straight (ST)	23.7316	0.223179	0.122256	1
645475	cg22112416	UFC1	Promoter_Associated		0.000306857	0.000306857	-4.86848	-0.322102	Change of Direction (COD) down vs Straight (ST)	-0.00878745	Change of Direction (COD) down vs Straight (ST)	23.7021	0.373499	0.204854	1
143548	cg06055044	FBXL7		Island	0.000307201	0.000307201	4.86786	0.30853	Change of Direction (COD) up vs Straight (ST)	0.0123827	Change of Direction (COD) up vs Straight (ST)	23.696	0.342687	0.188003	1
487180	cg06262746	GOLGA3		Island	0.000307592	0.000307592	4.86714	0.284687	Change of Direction (COD) up vs Straight (ST)	0.0146267	Change of Direction (COD) up vs Straight (ST)	23.6891	0.291769	0.160116	1
21686	cg25061763	MON2	Promoter_Associated	Island	0.000307985	0.000307985	-4.86643	-0.282622	Change of Direction (COD) down vs Straight (ST)	-0.00842939	Change of Direction (COD) down vs Straight (ST)	23.6821	0.287551	0.157848	1
316075	cg24545979	KIAA1026	Unclassified	N_Shore	0.000308531	0.000308531	-4.86543	-0.26462	Change of Direction (COD) down vs Straight (ST)	-0.0127009	Change of Direction (COD) down vs Straight (ST)	23.6724	0.252085	0.138435	1
560840	cg00847309	SNORD88A			0.000308669	0.000308669	4.86518	0.478639	Change of Direction (COD) up vs Straight (ST)	0.0249474	Change of Direction (COD) up vs Straight (ST)	23.67	0.824742	0.452963	1
68196	cg13599499	AHNAK2	Unclassified	Island	0.000309149	0.000309149	-4.86431	-0.259771	Change of Direction (COD) down vs Straight (ST)	-0.0060869	Change of Direction (COD) down vs Straight (ST)	23.6615	0.242931	0.13347	1
417676	cg19981892	LRCH4		N_Shore	0.000309431	0.000309431	-4.8638	-0.409965	Change of Direction (COD) down vs Straight (ST)	-0.0212761	Change of Direction (COD) down vs Straight (ST)	23.6566	0.605056	0.332497	1
292866	cg03756954	SH3RF3			0.000311367	0.000311367	4.86031	0.294943	Change of Direction (COD) up vs Straight (ST)	0.0131332	Change of Direction (COD) up vs Straight (ST)	23.6226	0.313169	0.172344	1
809772	cg24078985	ZNF793	Promoter_Associated	N_Shore	0.000311669	0.000311669	-4.85976	-0.192482	Change of Direction (COD) down vs Straight (ST)	-0.00454677	Change of Direction (COD) down vs Straight (ST)	23.6173	0.133377	0.0734166	1
272790	cg01235463	NUDT9P1		S_Shore	0.000313586	0.000313586	4.85633	0.273006	Change of Direction (COD) up vs Straight (ST)	0.010709	Change of Direction (COD) up vs Straight (ST)	23.5839	0.268315	0.147902	1
26480	cg11548462	SLC13A5	Unclassified	Island	0.000314145	0.000314145	-4.85533	-0.267102	Change of Direction (COD) down vs Straight (ST)	-0.0442911	Change of Direction (COD) down vs Straight (ST)	23.5742	0.256836	0.141632	1
718424	cg20213965	SETD9	Promoter_Associated	Island	0.00031491	0.00031491	-4.85397	-0.33308	Change of Direction (COD) down vs Straight (ST)	-0.0102295	Change of Direction (COD) down vs Straight (ST)	23.561	0.399392	0.220368	1
454347	cg17418507	ING1		Island	0.000314928	0.000314928	-4.85394	-0.539651	Change of Direction (COD) down vs Straight (ST)	-0.013787	Change of Direction (COD) down vs Straight (ST)	23.5607	1.0484	0.578474	1
763384	cg22627021	KCNK4		S_Shelf	0.000316751	0.000316751	4.85071	0.40164	Change of Direction (COD) up vs Straight (ST)	0.0217793	Change of Direction (COD) up vs Straight (ST)	23.5294	0.580733	0.320856	1
384704	cg06401754				0.00031682	0.00031682	4.85059	0.258214	Change of Direction (COD) up vs Straight (ST)	0.012371	Change of Direction (COD) up vs Straight (ST)	23.5282	0.240028	0.132622	1
379016	cg24529237				0.000316986	0.000316986	4.85029	0.229833	Change of Direction (COD) up vs Straight (ST)	0.0138383	Change of Direction (COD) up vs Straight (ST)	23.5253	0.190164	0.105084	1
103347	cg11768604	IQCH	Promoter_Associated	Island	0.00031724	0.00031724	-4.84984	-0.29382	Change of Direction (COD) down vs Straight (ST)	-0.00352385	Change of Direction (COD) down vs Straight (ST)	23.521	0.310789	0.171773	1
509872	cg13108584	DPH1		S_Shore	0.000317976	0.000317976	4.84855	0.215073	Change of Direction (COD) up vs Straight (ST)	0.00932508	Change of Direction (COD) up vs Straight (ST)	23.5084	0.166523	0.0920859	1
25070	cg12235168	PEX5		Island	0.000318554	0.000318554	-4.84753	-0.174829	Change of Direction (COD) down vs Straight (ST)	-0.00461709	Change of Direction (COD) down vs Straight (ST)	23.4986	0.110034	0.0608736	1
111310	cg00763094	BAT2L2	Promoter_Associated	Island	0.000319966	0.000319966	-4.84505	-0.149743	Change of Direction (COD) down vs Straight (ST)	-0.00251731	Change of Direction (COD) down vs Straight (ST)	23.4746	0.0807231	0.0447037	1
781446	cg22753918	ZNF345	Promoter_Associated	Island	0.000319988	0.000319988	-4.84502	-0.409713	Change of Direction (COD) down vs Straight (ST)	-0.0150234	Change of Direction (COD) down vs Straight (ST)	23.4742	0.604312	0.334668	1
354287	cg05388232				0.000321259	0.000321259	4.8428	0.315602	Change of Direction (COD) up vs Straight (ST)	0.0207018	Change of Direction (COD) up vs Straight (ST)	23.4527	0.358576	0.198761	1
466344	cg01085866	RGS12	Unclassified_Cell_type_specific		0.000321502	0.000321502	4.84238	0.295822	Change of Direction (COD) up vs Straight (ST)	0.0139133	Change of Direction (COD) up vs Straight (ST)	23.4486	0.315038	0.174658	1
539930	cg17527902	COL1A2			0.000322272	0.000322272	4.84104	0.4395	Change of Direction (COD) up vs Straight (ST)	0.030986	Change of Direction (COD) up vs Straight (ST)	23.4356	0.695378	0.385734	1
360499	cg18463580				0.000323405	0.000323405	4.83907	0.159544	Change of Direction (COD) up vs Straight (ST)	0.00575074	Change of Direction (COD) up vs Straight (ST)	23.4166	0.0916358	0.0508726	1
807067	cg27412680	KCNQ5	Promoter_Associated	Island	0.000324141	0.000324141	-4.8378	-0.353221	Change of Direction (COD) down vs Straight (ST)	-0.0247335	Change of Direction (COD) down vs Straight (ST)	23.4043	0.449153	0.249483	1
375948	cg19932250	ISM1-AS1	Unclassified_Cell_type_specific		0.000324941	0.000324941	-4.83642	-0.213968	Change of Direction (COD) down vs Straight (ST)	-0.0333302	Change of Direction (COD) down vs Straight (ST)	23.391	0.164816	0.0915996	1
94347	cg03955334				0.000325903	0.000325903	4.83477	0.374245	Change of Direction (COD) up vs Straight (ST)	0.0201738	Change of Direction (COD) up vs Straight (ST)	23.375	0.504215	0.280419	1
179330	cg17806059			N_Shelf	0.000326182	0.000326182	4.83429	0.390091	Change of Direction (COD) up vs Straight (ST)	0.0323669	Change of Direction (COD) up vs Straight (ST)	23.3704	0.547814	0.304727	1
49059	cg08390760	ZNF311	Promoter_Associated_Cell_type_specific		0.000328292	0.000328292	-4.83069	-0.253704	Change of Direction (COD) down vs Straight (ST)	-0.00479419	Change of Direction (COD) down vs Straight (ST)	23.3356	0.231716	0.129087	1
106989	cg00630583	PXMP2	Promoter_Associated	Island	0.000328607	0.000328607	-4.83015	-0.343752	Change of Direction (COD) down vs Straight (ST)	-0.0047734	Change of Direction (COD) down vs Straight (ST)	23.3304	0.425396	0.237036	1
342433	cg06714901	CCDC63			0.000328754	0.000328754	4.8299	0.302495	Change of Direction (COD) up vs Straight (ST)	0.014198	Change of Direction (COD) up vs Straight (ST)	23.328	0.329413	0.183572	1
628801	cg05339305	CCDC85B	NonGene_Associated	N_Shore	0.000329445	0.000329445	-4.82873	-0.361147	Change of Direction (COD) down vs Straight (ST)	-0.0136382	Change of Direction (COD) down vs Straight (ST)	23.3166	0.469538	0.261787	1
602004	cg10257521	LSP1	Unclassified_Cell_type_specific	S_Shore	0.000329472	0.000329472	-4.82868	-0.269219	Change of Direction (COD) down vs Straight (ST)	-0.028002	Change of Direction (COD) down vs Straight (ST)	23.3162	0.260924	0.145479	1
727090	cg24042814	NDUFA13	Promoter_Associated	Island	0.000330524	0.000330524	-4.8269	-0.157842	Change of Direction (COD) down vs Straight (ST)	-0.024636	Change of Direction (COD) down vs Straight (ST)	23.299	0.089691	0.0500444	1
282239	cg00055595	GAD1		Island	0.000331055	0.000331055	-4.826	-0.386117	Change of Direction (COD) down vs Straight (ST)	-0.0212211	Change of Direction (COD) down vs Straight (ST)	23.2903	0.53671	0.299576	1
10988	cg13186590				0.000332574	0.000332574	4.82345	0.466964	Change of Direction (COD) up vs Straight (ST)	0.0174787	Change of Direction (COD) up vs Straight (ST)	23.2656	0.784998	0.438629	1
575454	cg16531520	INPP5A		S_Shore	0.000333421	0.000333421	4.82203	0.335573	Change of Direction (COD) up vs Straight (ST)	0.0200771	Change of Direction (COD) up vs Straight (ST)	23.2519	0.405393	0.226652	1
59493	cg04557695	CDK6	Promoter_Associated	Island	0.000333968	0.000333968	-4.82111	-0.443085	Change of Direction (COD) down vs Straight (ST)	-0.0244154	Change of Direction (COD) down vs Straight (ST)	23.2431	0.706768	0.395299	1
644486	cg11308114			N_Shore	0.000334766	0.000334766	4.81978	0.244164	Change of Direction (COD) up vs Straight (ST)	0.012704	Change of Direction (COD) up vs Straight (ST)	23.2303	0.214619	0.120104	1
663013	cg21761811		Unclassified_Cell_type_specific	N_Shore	0.000337251	0.000337251	-4.81565	-0.366212	Change of Direction (COD) down vs Straight (ST)	-0.0096075	Change of Direction (COD) down vs Straight (ST)	23.1905	0.482801	0.270647	1
179361	cg01371155	ESRRG		Island	0.000338053	0.000338053	-4.81432	-0.440457	Change of Direction (COD) down vs Straight (ST)	-0.0134233	Change of Direction (COD) down vs Straight (ST)	23.1777	0.698409	0.391726	1
572038	cg26609202	DFFA	Promoter_Associated	Island	0.000338066	0.000338066	-4.8143	-0.487124	Change of Direction (COD) down vs Straight (ST)	-0.0146836	Change of Direction (COD) down vs Straight (ST)	23.1775	0.854244	0.479136	1
25964	cg20486897	LIPG		Island	0.000340336	0.000340336	-4.81056	-0.194147	Change of Direction (COD) down vs Straight (ST)	-0.00433519	Change of Direction (COD) down vs Straight (ST)	23.1415	0.135696	0.0762285	1
147410	cg23662675	ZMYND8	Promoter_Associated		0.000340723	0.000340723	-4.80993	-0.441582	Change of Direction (COD) down vs Straight (ST)	-0.00733531	Change of Direction (COD) down vs Straight (ST)	23.1354	0.701979	0.394448	1
23224	cg16819604	DDX27	Promoter_Associated	Island	0.000341699	0.000341699	-4.80833	-0.193982	Change of Direction (COD) down vs Straight (ST)	-0.00490127	Change of Direction (COD) down vs Straight (ST)	23.1201	0.135464	0.0761692	1
785679	cg01941729	RANGAP1		N_Shelf	0.000342218	0.000342218	4.80749	0.330534	Change of Direction (COD) up vs Straight (ST)	0.0303558	Change of Direction (COD) up vs Straight (ST)	23.1119	0.393309	0.221228	1
450908	cg14796261	DET1	Promoter_Associated		0.000343171	0.000343171	-4.80593	-0.231544	Change of Direction (COD) down vs Straight (ST)	-0.00885528	Change of Direction (COD) down vs Straight (ST)	23.097	0.193005	0.108632	1
673573	cg03269313	GALNS			0.000343414	0.000343414	4.80554	0.310295	Change of Direction (COD) up vs Straight (ST)	0.0144536	Change of Direction (COD) up vs Straight (ST)	23.0932	0.346618	0.195124	1
60237	cg18831045	CDC25C	Promoter_Associated	Island	0.000344274	0.000344274	-4.80414	-0.209811	Change of Direction (COD) down vs Straight (ST)	-0.00659708	Change of Direction (COD) down vs Straight (ST)	23.0798	0.158474	0.0892624	1
720593	cg20668765		Unclassified	N_Shelf	0.00034618	0.00034618	-4.80106	-0.493937	Change of Direction (COD) down vs Straight (ST)	-0.0834678	Change of Direction (COD) down vs Straight (ST)	23.0502	0.878307	0.495353	1
774850	cg05865436	ZNF766	NonGene_Associated	N_Shore	0.000347438	0.000347438	-4.79904	-0.339691	Change of Direction (COD) down vs Straight (ST)	-0.00919136	Change of Direction (COD) down vs Straight (ST)	23.0308	0.415404	0.234479	1
733512	cg06089988	SLC27A3		Island	0.000348124	0.000348124	-4.79794	-0.369166	Change of Direction (COD) down vs Straight (ST)	-0.0231685	Change of Direction (COD) down vs Straight (ST)	23.0202	0.490621	0.277063	1
268146	cg16452119	CNTRL			0.00034886	0.00034886	4.79676	0.18343	Change of Direction (COD) up vs Straight (ST)	0.0112278	Change of Direction (COD) up vs Straight (ST)	23.0089	0.121128	0.0684371	1
20556	cg00813156	IKBKG	Promoter_Associated	Island	0.000349231	0.000349231	-4.79617	-0.283422	Change of Direction (COD) down vs Straight (ST)	-0.00683268	Change of Direction (COD) down vs Straight (ST)	23.0033	0.289181	0.163427	1
70061	cg07101909		Promoter_Associated	S_Shore	0.000349499	0.000349499	-4.79574	-0.208255	Change of Direction (COD) down vs Straight (ST)	-0.00609033	Change of Direction (COD) down vs Straight (ST)	22.9992	0.156133	0.0882524	1
16228	cg21845580	SPRYD3	Promoter_Associated	Island	0.000349622	0.000349622	-4.79555	-0.316032	Change of Direction (COD) down vs Straight (ST)	-0.00849485	Change of Direction (COD) down vs Straight (ST)	22.9973	0.359555	0.203251	1
194181	cg05038977	EIF4A1	Promoter_Associated	Island	0.000349677	0.000349677	-4.79546	-0.447865	Change of Direction (COD) down vs Straight (ST)	-0.0187846	Change of Direction (COD) down vs Straight (ST)	22.9964	0.7221	0.408207	1
487334	cg20119060	HTR3D			0.000350259	0.000350259	4.79453	0.412346	Change of Direction (COD) up vs Straight (ST)	0.027611	Change of Direction (COD) up vs Straight (ST)	22.9875	0.612105	0.34616	1
412285	cg03796177	OR52B6			0.000350595	0.000350595	4.794	0.344672	Change of Direction (COD) up vs Straight (ST)	0.0300591	Change of Direction (COD) up vs Straight (ST)	22.9824	0.427676	0.241915	1
560522	ch.4.85799582F				0.000350871	0.000350871	-4.79356	-0.217547	Change of Direction (COD) down vs Straight (ST)	-0.00477409	Change of Direction (COD) down vs Straight (ST)	22.9782	0.170377	0.0963913	1
318677	cg20981089			N_Shore	0.000351404	0.000351404	-4.79271	-0.606765	Change of Direction (COD) down vs Straight (ST)	-0.0152675	Change of Direction (COD) down vs Straight (ST)	22.9701	1.32539	0.750109	1
55758	cg17886028	CCND2		Island	0.000353651	0.000353651	-4.78916	-0.312625	Change of Direction (COD) down vs Straight (ST)	-0.00669314	Change of Direction (COD) down vs Straight (ST)	22.9361	0.351843	0.199422	1
593595	cg08184047	ANAPC11	Promoter_Associated	Island	0.000353718	0.000353718	-4.78905	-0.435569	Change of Direction (COD) down vs Straight (ST)	-0.018637	Change of Direction (COD) down vs Straight (ST)	22.935	0.682994	0.387133	1
626313	cg02653557	ZIK1	Unclassified	Island	0.000355047	0.000355047	-4.78696	-0.371288	Change of Direction (COD) down vs Straight (ST)	-0.0104951	Change of Direction (COD) down vs Straight (ST)	22.915	0.496276	0.281544	1
498582	cg01715740	FUT8	Promoter_Associated	Island	0.000357004	0.000357004	-4.7839	-0.326578	Change of Direction (COD) down vs Straight (ST)	-0.0125968	Change of Direction (COD) down vs Straight (ST)	22.8857	0.38395	0.218099	1
4847	cg03959273	HTATSF1	Promoter_Associated_Cell_type_specific	Island	0.000357093	0.000357093	-4.78376	-0.161897	Change of Direction (COD) down vs Straight (ST)	-0.00403636	Change of Direction (COD) down vs Straight (ST)	22.8844	0.0943587	0.0536026	1
626691	cg18029306	DIAPH1	Promoter_Associated	Island	0.000357247	0.000357247	-4.78352	-0.292812	Change of Direction (COD) down vs Straight (ST)	-0.00755571	Change of Direction (COD) down vs Straight (ST)	22.8821	0.308661	0.17536	1
12704	cg21099624	VEGFA	Promoter_Associated	Island	0.000359303	0.000359303	-4.78033	-0.218724	Change of Direction (COD) down vs Straight (ST)	-0.0056484	Change of Direction (COD) down vs Straight (ST)	22.8515	0.172224	0.0979767	1
738824	cg16278716	KALRN			0.00036002	0.00036002	4.77922	0.252133	Change of Direction (COD) up vs Straight (ST)	0.0130034	Change of Direction (COD) up vs Straight (ST)	22.8409	0.228855	0.130254	1
412522	cg03036373	NKX2-8		N_Shore	0.000360089	0.000360089	-4.77911	-0.610444	Change of Direction (COD) down vs Straight (ST)	-0.0251196	Change of Direction (COD) down vs Straight (ST)	22.8399	1.34151	0.763561	1
117488	cg06093712	NKX3-2		Island	0.000360344	0.000360344	-4.77871	-0.420464	Change of Direction (COD) down vs Straight (ST)	-0.00820716	Change of Direction (COD) down vs Straight (ST)	22.8361	0.636444	0.362311	1
561704	ch.10.2548028F	FAM45B			0.00036045	0.00036045	-4.77855	-0.62439	Change of Direction (COD) down vs Straight (ST)	-0.0470817	Change of Direction (COD) down vs Straight (ST)	22.8345	1.40351	0.799033	1
80232	cg02045845	FAM89B		Island	0.000360563	0.000360563	-4.77838	-0.402722	Change of Direction (COD) down vs Straight (ST)	-0.0146852	Change of Direction (COD) down vs Straight (ST)	22.8329	0.583867	0.332427	1
53744	cg14897833	NID2	Unclassified_Cell_type_specific	Island	0.000360643	0.000360643	-4.77825	-0.136661	Change of Direction (COD) down vs Straight (ST)	-0.00240832	Change of Direction (COD) down vs Straight (ST)	22.8317	0.0672341	0.038282	1
307178	cg15004863	ASTN1		S_Shore	0.000361894	0.000361894	-4.77633	-0.367403	Change of Direction (COD) down vs Straight (ST)	-0.00998574	Change of Direction (COD) down vs Straight (ST)	22.8133	0.485946	0.276913	1
237679	cg01900548			S_Shore	0.00036448	0.00036448	4.77236	0.272435	Change of Direction (COD) up vs Straight (ST)	0.0174993	Change of Direction (COD) up vs Straight (ST)	22.7754	0.267196	0.152513	1
770862	cg13979277	LMX1B	Unclassified_Cell_type_specific	Island	0.000364877	0.000364877	-4.77176	-0.347314	Change of Direction (COD) down vs Straight (ST)	-0.0361511	Change of Direction (COD) down vs Straight (ST)	22.7697	0.434257	0.247932	1
505756	cg04276453	DHRS9			0.000364982	0.000364982	4.7716	0.190402	Change of Direction (COD) up vs Straight (ST)	0.0148123	Change of Direction (COD) up vs Straight (ST)	22.7681	0.130511	0.0745184	1
785936	cg21730019	SLC2A4RG	Promoter_Associated	Island	0.00036564	0.00036564	-4.77059	-0.38674	Change of Direction (COD) down vs Straight (ST)	-0.0115826	Change of Direction (COD) down vs Straight (ST)	22.7586	0.538443	0.307566	1
400204	cg18241198				0.000366913	0.000366913	-4.76866	-0.375959	Change of Direction (COD) down vs Straight (ST)	-0.0561708	Change of Direction (COD) down vs Straight (ST)	22.7401	0.508843	0.290894	1
415615	cg07460665	CALCOCO2	Promoter_Associated	S_Shore	0.000366944	0.000366944	-4.76861	-0.408809	Change of Direction (COD) down vs Straight (ST)	-0.015663	Change of Direction (COD) down vs Straight (ST)	22.7397	0.60165	0.343957	1
371926	cg12154103	ADCK4	Promoter_Associated	Island	0.00036843	0.00036843	-4.76636	-0.402059	Change of Direction (COD) down vs Straight (ST)	-0.010638	Change of Direction (COD) down vs Straight (ST)	22.7182	0.581945	0.333005	1
77077	cg05631262	CDON	Promoter_Associated	S_Shore	0.000369138	0.000369138	-4.76529	-0.346103	Change of Direction (COD) down vs Straight (ST)	-0.0247283	Change of Direction (COD) down vs Straight (ST)	22.708	0.431234	0.246875	1
523710	ch.4.868459F	FAM114A1			0.000369375	0.000369375	-4.76494	-0.348188	Change of Direction (COD) down vs Straight (ST)	-0.0256585	Change of Direction (COD) down vs Straight (ST)	22.7046	0.436445	0.249896	1
678352	cg01053763	SBF2			0.000369725	0.000369725	4.76441	0.21397	Change of Direction (COD) up vs Straight (ST)	0.00958264	Change of Direction (COD) up vs Straight (ST)	22.6996	0.164819	0.0943913	1
664329	cg19594691	RHOB	Promoter_Associated	Island	0.000369874	0.000369874	-4.76419	-0.553682	Change of Direction (COD) down vs Straight (ST)	-0.0175495	Change of Direction (COD) down vs Straight (ST)	22.6975	1.10363	0.632104	1
301619	cg11339912	SH3RF2	Unclassified_Cell_type_specific		0.000370041	0.000370041	4.76394	0.253956	Change of Direction (COD) up vs Straight (ST)	0.012816	Change of Direction (COD) up vs Straight (ST)	22.6951	0.232177	0.132994	1
728144	cg02890632				0.00037045	0.00037045	4.76332	0.293257	Change of Direction (COD) up vs Straight (ST)	0.0144903	Change of Direction (COD) up vs Straight (ST)	22.6892	0.3096	0.177388	1
40416	cg09210956	SNTG2			0.00037077	0.00037077	4.76284	0.797929	Change of Direction (COD) up vs Straight (ST)	0.0858552	Change of Direction (COD) up vs Straight (ST)	22.6846	2.29209	1.31354	1
62378	cg12741065		Unclassified	Island	0.00037093	0.00037093	-4.7626	-0.2751	Change of Direction (COD) down vs Straight (ST)	-0.00630208	Change of Direction (COD) down vs Straight (ST)	22.6824	0.272448	0.156149	1
5111	cg16931807	KIAA0195	Promoter_Associated	Island	0.000372112	0.000372112	-4.76083	-0.156346	Change of Direction (COD) down vs Straight (ST)	-0.00589858	Change of Direction (COD) down vs Straight (ST)	22.6655	0.0879992	0.0504727	1
276319	cg15027328	UNC5D			0.000373792	0.000373792	-4.75832	-0.401966	Change of Direction (COD) down vs Straight (ST)	-0.0512613	Change of Direction (COD) down vs Straight (ST)	22.6417	0.581677	0.333977	1
552	cg26617938	CYP4F11		S_Shelf	0.000373868	0.000373868	4.75821	0.195973	Change of Direction (COD) up vs Straight (ST)	0.00379188	Change of Direction (COD) up vs Straight (ST)	22.6406	0.138259	0.079387	1
766076	cg14206510		Unclassified_Cell_type_specific	Island	0.000375936	0.000375936	-4.75515	-0.386918	Change of Direction (COD) down vs Straight (ST)	-0.0179232	Change of Direction (COD) down vs Straight (ST)	22.6114	0.53894	0.309854	1
376086	cg13218906	PCMTD2		Island	0.000376241	0.000376241	-4.7547	-0.322181	Change of Direction (COD) down vs Straight (ST)	-0.00818826	Change of Direction (COD) down vs Straight (ST)	22.6071	0.373681	0.214882	1
234734	cg10616337	CRLS1	Promoter_Associated	Island	0.000376335	0.000376335	-4.75456	-0.30146	Change of Direction (COD) down vs Straight (ST)	-0.0121401	Change of Direction (COD) down vs Straight (ST)	22.6058	0.327161	0.188142	1
275157	cg12875205	PTPRN2		Island	0.000376441	0.000376441	4.7544	0.30093	Change of Direction (COD) up vs Straight (ST)	0.0200639	Change of Direction (COD) up vs Straight (ST)	22.6043	0.326012	0.187493	1
263109	cg10277631	TXNDC16	Promoter_Associated	Island	0.000376713	0.000376713	-4.754	-0.589717	Change of Direction (COD) down vs Straight (ST)	-0.0241599	Change of Direction (COD) down vs Straight (ST)	22.6005	1.25196	0.720138	1
467147	cg06523885	FAM49B			0.000377068	0.000377068	4.75347	0.221732	Change of Direction (COD) up vs Straight (ST)	0.00932983	Change of Direction (COD) up vs Straight (ST)	22.5955	0.176994	0.101831	1
721984	cg00646140	ARSD		S_Shore	0.000377909	0.000377909	-4.75224	-0.292931	Change of Direction (COD) down vs Straight (ST)	-0.0108024	Change of Direction (COD) down vs Straight (ST)	22.5837	0.30891	0.177819	1
604219	cg01407341	SPATA8			0.000378479	0.000378479	4.7514	0.385349	Change of Direction (COD) up vs Straight (ST)	0.0230598	Change of Direction (COD) up vs Straight (ST)	22.5758	0.534579	0.307831	1
511397	cg15579745	ZNF283	Promoter_Associated		0.000378552	0.000378552	-4.75129	-0.459566	Change of Direction (COD) down vs Straight (ST)	-0.0143667	Change of Direction (COD) down vs Straight (ST)	22.5748	0.760322	0.437843	1
592733	cg14875529	DNAAF5	Gene_Associated_Cell_type_specific	S_Shelf	0.000379055	0.000379055	4.75055	0.20275	Change of Direction (COD) up vs Straight (ST)	0.0108211	Change of Direction (COD) up vs Straight (ST)	22.5677	0.147987	0.0852471	1
627859	cg02218394	C12orf10	Promoter_Associated	Island	0.000380102	0.000380102	-4.74902	-0.31073	Change of Direction (COD) down vs Straight (ST)	-0.00874426	Change of Direction (COD) down vs Straight (ST)	22.5532	0.347591	0.200357	1
39233	cg14889419			Island	0.000380339	0.000380339	4.74867	0.325597	Change of Direction (COD) up vs Straight (ST)	0.015359	Change of Direction (COD) up vs Straight (ST)	22.5499	0.381648	0.22002	1
19807	cg07069089	ARHGAP17	Promoter_Associated	Island	0.000381442	0.000381442	-4.74706	-0.29012	Change of Direction (COD) down vs Straight (ST)	-0.00689078	Change of Direction (COD) down vs Straight (ST)	22.5346	0.303011	0.174804	1
735198	cg06487138				0.000381987	0.000381987	4.74627	0.216232	Change of Direction (COD) up vs Straight (ST)	0.0136655	Change of Direction (COD) up vs Straight (ST)	22.5271	0.168322	0.0971359	1
208340	cg18959360	ATP5A1	Promoter_Associated	Island	0.00038233	0.00038233	-4.74577	-0.33202	Change of Direction (COD) down vs Straight (ST)	-0.00731891	Change of Direction (COD) down vs Straight (ST)	22.5224	0.396854	0.229066	1
483173	cg26377274	FAM129A			0.000382448	0.000382448	4.7456	0.28396	Change of Direction (COD) up vs Straight (ST)	0.0126474	Change of Direction (COD) up vs Straight (ST)	22.5207	0.290279	0.167562	1
208197	cg18917495	DUSP11	Promoter_Associated	Island	0.000382849	0.000382849	-4.74502	-0.379682	Change of Direction (COD) down vs Straight (ST)	-0.00747004	Change of Direction (COD) down vs Straight (ST)	22.5152	0.518972	0.299648	1
64485	cg12706810	KIAA0430	Promoter_Associated		0.000383317	0.000383317	-4.74434	-0.305858	Change of Direction (COD) down vs Straight (ST)	-0.0256349	Change of Direction (COD) down vs Straight (ST)	22.5088	0.336777	0.194506	1
291969	cg25756241	NCKAP5L	Promoter_Associated	Island	0.000383375	0.000383375	-4.74426	-0.391403	Change of Direction (COD) down vs Straight (ST)	-0.012011	Change of Direction (COD) down vs Straight (ST)	22.508	0.551506	0.318535	1
410577	cg06110701	SDK1			0.000383681	0.000383681	4.74381	0.195101	Change of Direction (COD) up vs Straight (ST)	0.0123664	Change of Direction (COD) up vs Straight (ST)	22.5038	0.137032	0.079161	1
435186	cg06362514	SNAPC2		S_Shore	0.000383769	0.000383769	4.74369	0.28188	Change of Direction (COD) up vs Straight (ST)	0.0166058	Change of Direction (COD) up vs Straight (ST)	22.5026	0.286043	0.16525	1
139321	cg07303840	TNXB			0.000384021	0.000384021	4.74332	0.384732	Change of Direction (COD) up vs Straight (ST)	0.0463779	Change of Direction (COD) up vs Straight (ST)	22.4991	0.532866	0.307891	1
65857	cg07682645	INSR	Promoter_Associated	Island	0.000384843	0.000384843	-4.74213	-0.164818	Change of Direction (COD) down vs Straight (ST)	-0.00546469	Change of Direction (COD) down vs Straight (ST)	22.4878	0.0977941	0.0565338	1
117656	cg15661450	RPS20	Promoter_Associated	Island	0.000385145	0.000385145	-4.7417	-0.198793	Change of Direction (COD) down vs Straight (ST)	-0.00212275	Change of Direction (COD) down vs Straight (ST)	22.4837	0.142267	0.0822585	1
195312	cg04241804	SERINC5			0.000385366	0.000385366	4.74138	0.222014	Change of Direction (COD) up vs Straight (ST)	0.0087543	Change of Direction (COD) up vs Straight (ST)	22.4807	0.177445	0.102612	1
658682	cg27512707				0.000385543	0.000385543	4.74112	0.208672	Change of Direction (COD) up vs Straight (ST)	0.00958952	Change of Direction (COD) up vs Straight (ST)	22.4783	0.156758	0.0906591	1
23926	cg07061738	SMOC2			0.00038566	0.00038566	4.74096	0.278597	Change of Direction (COD) up vs Straight (ST)	0.0158085	Change of Direction (COD) up vs Straight (ST)	22.4767	0.27942	0.16161	1
726935	cg15523543				0.000385868	0.000385868	4.74066	0.230543	Change of Direction (COD) up vs Straight (ST)	0.0168051	Change of Direction (COD) up vs Straight (ST)	22.4738	0.19134	0.110681	1
566380	cg09257349	FAM46B		S_Shore	0.000386079	0.000386079	-4.74035	-0.334399	Change of Direction (COD) down vs Straight (ST)	-0.00696455	Change of Direction (COD) down vs Straight (ST)	22.4709	0.402562	0.232892	1
108218	cg20901245	CEBPZOS	Unclassified	Island	0.000386652	0.000386652	-4.73953	-1.88459	Change of Direction (COD) down vs Straight (ST)	-0.0615475	Change of Direction (COD) down vs Straight (ST)	22.4631	12.7861	7.39963	1
387239	cg16185146	TSSK4			0.000387035	0.000387035	-4.73898	-0.327633	Change of Direction (COD) down vs Straight (ST)	-0.0253871	Change of Direction (COD) down vs Straight (ST)	22.4579	0.386435	0.223692	1
522316	cg23369334	TRAP1			0.000387158	0.000387158	4.7388	0.155391	Change of Direction (COD) up vs Straight (ST)	0.00640358	Change of Direction (COD) up vs Straight (ST)	22.4562	0.0869273	0.0503225	1
675185	cg07295248	GCNT1		Island	0.000387405	0.000387405	-4.73845	-0.184684	Change of Direction (COD) down vs Straight (ST)	-0.00526142	Change of Direction (COD) down vs Straight (ST)	22.4529	0.122789	0.0710935	1
80885	cg10788213	FAM118A	Gene_Associated_Cell_type_specific		0.000387682	0.000387682	4.73805	0.221483	Change of Direction (COD) up vs Straight (ST)	0.00639167	Change of Direction (COD) up vs Straight (ST)	22.4491	0.176597	0.102265	1
83830	cg16693872	PRR7	Promoter_Associated	Island	0.000387793	0.000387793	-4.73789	-0.194252	Change of Direction (COD) down vs Straight (ST)	-0.00183649	Change of Direction (COD) down vs Straight (ST)	22.4476	0.135842	0.0786697	1
28715	cg25572477	FNDC3B	Promoter_Associated	Island	0.000389025	0.000389025	-4.73613	-0.182767	Change of Direction (COD) down vs Straight (ST)	-0.00418601	Change of Direction (COD) down vs Straight (ST)	22.4309	0.120253	0.0696936	1
429078	cg01628107	NOTCH2			0.000389512	0.000389512	4.73544	0.21554	Change of Direction (COD) up vs Straight (ST)	0.0093631	Change of Direction (COD) up vs Straight (ST)	22.4244	0.167248	0.0969579	1
744840	cg25226891	ZMYM3	Promoter_Associated	Island	0.000389755	0.000389755	-4.73509	-0.383569	Change of Direction (COD) down vs Straight (ST)	-0.0114279	Change of Direction (COD) down vs Straight (ST)	22.4211	0.52965	0.307097	1
670775	cg26677431	CD58		N_Shore	0.000391505	0.000391505	4.7326	0.326716	Change of Direction (COD) up vs Straight (ST)	0.0210894	Change of Direction (COD) up vs Straight (ST)	22.3975	0.384277	0.223043	1
431119	cg14683939	MED8		N_Shore	0.000391723	0.000391723	-4.73229	-0.246349	Change of Direction (COD) down vs Straight (ST)	-0.0373897	Change of Direction (COD) down vs Straight (ST)	22.3946	0.218476	0.126825	1
405270	cg10886442	CHST2		Island	0.000392179	0.000392179	-4.73165	-0.414876	Change of Direction (COD) down vs Straight (ST)	-0.0100254	Change of Direction (COD) down vs Straight (ST)	22.3885	0.619641	0.359798	1
101317	cg25945090	C19orf40	Promoter_Associated	Island	0.000392754	0.000392754	-4.73084	-0.15405	Change of Direction (COD) down vs Straight (ST)	-0.00176284	Change of Direction (COD) down vs Straight (ST)	22.3808	0.0854326	0.0496239	1
270640	cg17942328	SCAND1	Promoter_Associated	Island	0.000393025	0.000393025	-4.73045	-0.409564	Change of Direction (COD) down vs Straight (ST)	-0.0225115	Change of Direction (COD) down vs Straight (ST)	22.3772	0.603874	0.35082	1
372610	cg14143509	KLF15		Island	0.000393131	0.000393131	-4.7303	-0.654983	Change of Direction (COD) down vs Straight (ST)	-0.0311535	Change of Direction (COD) down vs Straight (ST)	22.3758	1.54441	0.897279	1
312239	cg06430220	ZNF787		N_Shore	0.000393173	0.000393173	-4.73024	-0.232952	Change of Direction (COD) down vs Straight (ST)	-0.0391724	Change of Direction (COD) down vs Straight (ST)	22.3752	0.195359	0.113504	1
162027	cg17746675	C3orf31	Promoter_Associated	Island	0.00039355	0.00039355	-4.72971	-0.263004	Change of Direction (COD) down vs Straight (ST)	-0.00800162	Change of Direction (COD) down vs Straight (ST)	22.3702	0.249015	0.14471	1
735124	cg15140722	TBX19			0.000393692	0.000393692	4.72951	0.295354	Change of Direction (COD) up vs Straight (ST)	0.0142442	Change of Direction (COD) up vs Straight (ST)	22.3683	0.314041	0.182515	1
56273	cg13873802	MUC12		S_Shore	0.000393859	0.000393859	-4.72928	-0.181055	Change of Direction (COD) down vs Straight (ST)	-0.00863275	Change of Direction (COD) down vs Straight (ST)	22.3661	0.118011	0.0685926	1
404587	cg21702497	POLR3E		Island	0.000394032	0.000394032	-4.72903	-0.299948	Change of Direction (COD) down vs Straight (ST)	-0.0153483	Change of Direction (COD) down vs Straight (ST)	22.3638	0.323888	0.188275	1
258679	cg13794673				0.000395277	0.000395277	4.72728	0.231635	Change of Direction (COD) up vs Straight (ST)	0.00969239	Change of Direction (COD) up vs Straight (ST)	22.3472	0.193156	0.112365	1
459272	cg11219637	HIVEP3			0.000397517	0.000397517	4.72415	0.292694	Change of Direction (COD) up vs Straight (ST)	0.0156059	Change of Direction (COD) up vs Straight (ST)	22.3176	0.308412	0.17965	1
501649	cg22688836	KITLG			0.000397754	0.000397754	4.72382	0.268235	Change of Direction (COD) up vs Straight (ST)	0.0172068	Change of Direction (COD) up vs Straight (ST)	22.3144	0.25902	0.1509	1
178207	cg08574562	TGFBRAP1		N_Shelf	0.000398048	0.000398048	4.72341	0.226873	Change of Direction (COD) up vs Straight (ST)	0.0127433	Change of Direction (COD) up vs Straight (ST)	22.3106	0.185297	0.107969	1
61650	cg03871717				0.000398532	0.000398532	4.72273	0.204552	Change of Direction (COD) up vs Straight (ST)	0.00513893	Change of Direction (COD) up vs Straight (ST)	22.3042	0.150629	0.0877943	1
61151	cg21721155	HADH	Promoter_Associated	Island	0.000399211	0.000399211	-4.72179	-0.222439	Change of Direction (COD) down vs Straight (ST)	-0.00472797	Change of Direction (COD) down vs Straight (ST)	22.2953	0.178124	0.103861	1
42057	cg23289615		Promoter_Associated	S_Shore	0.000399495	0.000399495	-4.72139	-0.213746	Change of Direction (COD) down vs Straight (ST)	-0.00400982	Change of Direction (COD) down vs Straight (ST)	22.2916	0.164474	0.095918	1
311096	cg04529765	SAXO1			0.000399798	0.000399798	4.72097	0.42896	Change of Direction (COD) up vs Straight (ST)	0.0339555	Change of Direction (COD) up vs Straight (ST)	22.2876	0.662425	0.386382	1
209115	cg07896092				0.000400216	0.000400216	4.72039	0.324649	Change of Direction (COD) up vs Straight (ST)	0.0159974	Change of Direction (COD) up vs Straight (ST)	22.2821	0.37943	0.22137	1
369492	cg09444664	APH1B		S_Shore	0.000400548	0.000400548	-4.71993	-0.237201	Change of Direction (COD) down vs Straight (ST)	-0.00609759	Change of Direction (COD) down vs Straight (ST)	22.2778	0.202552	0.118198	1
247587	cg13502514	TRAF2	Gene_Associated_Cell_type_specific	S_Shore	0.000400609	0.000400609	4.71985	0.310105	Change of Direction (COD) up vs Straight (ST)	0.013411	Change of Direction (COD) up vs Straight (ST)	22.277	0.346194	0.202026	1
479132	cg18483704	C4orf3	Promoter_Associated	S_Shore	0.000400728	0.000400728	-4.71968	-0.320588	Change of Direction (COD) down vs Straight (ST)	-0.00752912	Change of Direction (COD) down vs Straight (ST)	22.2754	0.369997	0.215931	1
257086	cg04799028				0.000400894	0.000400894	4.71945	0.217517	Change of Direction (COD) up vs Straight (ST)	0.0107293	Change of Direction (COD) up vs Straight (ST)	22.2733	0.17033	0.0994146	1
594384	cg27313662	PPA2	Promoter_Associated	Island	0.00040143	0.00040143	-4.71871	-0.267447	Change of Direction (COD) down vs Straight (ST)	-0.00522388	Change of Direction (COD) down vs Straight (ST)	22.2663	0.2575	0.15034	1
341239	cg22762076	ZNF557	Unclassified	Island	0.000402428	0.000402428	-4.71734	-0.42159	Change of Direction (COD) down vs Straight (ST)	-0.0162786	Change of Direction (COD) down vs Straight (ST)	22.2533	0.639857	0.373794	1
807086	cg19465124				0.000403981	0.000403981	4.7152	0.139428	Change of Direction (COD) up vs Straight (ST)	0.00655944	Change of Direction (COD) up vs Straight (ST)	22.2331	0.0699846	0.0409209	1
702501	cg04920270	NCAM1		N_Shore	0.00040407	0.00040407	-4.71508	-0.366408	Change of Direction (COD) down vs Straight (ST)	-0.0155233	Change of Direction (COD) down vs Straight (ST)	22.232	0.483318	0.282617	1
39497	cg14148878		Unclassified_Cell_type_specific		0.000404681	0.000404681	4.71424	0.384269	Change of Direction (COD) up vs Straight (ST)	0.0346233	Change of Direction (COD) up vs Straight (ST)	22.2241	0.531585	0.310951	1
743823	cg00715241	CAMTA2	Promoter_Associated	S_Shore	0.000404693	0.000404693	-4.71423	-0.237176	Change of Direction (COD) down vs Straight (ST)	-0.00447862	Change of Direction (COD) down vs Straight (ST)	22.2239	0.20251	0.118459	1
221543	cg27512205	KITLG	Unclassified	N_Shore	0.000404766	0.000404766	-4.71412	-0.369588	Change of Direction (COD) down vs Straight (ST)	-0.0158442	Change of Direction (COD) down vs Straight (ST)	22.223	0.491743	0.28766	1
310599	cg18088775	MEX3C	Promoter_Associated	Island	0.000405861	0.000405861	-4.71263	-0.354806	Change of Direction (COD) down vs Straight (ST)	-0.010451	Change of Direction (COD) down vs Straight (ST)	22.2089	0.453194	0.265278	1
190280	cg11655394	PC		N_Shore	0.000406331	0.000406331	4.71199	0.278939	Change of Direction (COD) up vs Straight (ST)	0.0119831	Change of Direction (COD) up vs Straight (ST)	22.2028	0.280106	0.164005	1
126800	cg19328328	NDUFA13	Promoter_Associated	Island	0.000407011	0.000407011	-4.71106	-0.161965	Change of Direction (COD) down vs Straight (ST)	-0.00154065	Change of Direction (COD) down vs Straight (ST)	22.1941	0.0944377	0.0553161	1
448441	cg13363138	CREG2	Unclassified_Cell_type_specific	Island	0.000407896	0.000407896	-4.70986	-0.646113	Change of Direction (COD) down vs Straight (ST)	-0.021381	Change of Direction (COD) down vs Straight (ST)	22.1827	1.50287	0.880741	1
548993	cg12940268				0.000408549	0.000408549	-4.70897	-0.549721	Change of Direction (COD) down vs Straight (ST)	-0.0864828	Change of Direction (COD) down vs Straight (ST)	22.1744	1.08789	0.637791	1
12383	cg10583683	NIPA2	Promoter_Associated	Island	0.000408602	0.000408602	-4.7089	-0.26684	Change of Direction (COD) down vs Straight (ST)	-0.00699538	Change of Direction (COD) down vs Straight (ST)	22.1737	0.256332	0.150282	1
476033	cg20529787	LYRM4	Unclassified		0.000409299	0.000409299	-4.70795	-0.330639	Change of Direction (COD) down vs Straight (ST)	-0.0131419	Change of Direction (COD) down vs Straight (ST)	22.1648	0.393559	0.230828	1
617799	cg22884082	C6orf162			0.000410221	0.000410221	4.70671	0.128683	Change of Direction (COD) up vs Straight (ST)	0.00754516	Change of Direction (COD) up vs Straight (ST)	22.1531	0.0596132	0.0349826	1
374362	cg15733240	SIPA1L1			0.000410349	0.000410349	4.70653	0.290277	Change of Direction (COD) up vs Straight (ST)	0.0153552	Change of Direction (COD) up vs Straight (ST)	22.1515	0.30334	0.178021	1
351182	cg17713448	PSMC3IP	Promoter_Associated	S_Shore	0.000411737	0.000411737	-4.70466	-0.437612	Change of Direction (COD) down vs Straight (ST)	-0.0141777	Change of Direction (COD) down vs Straight (ST)	22.1338	0.689415	0.404918	1
596193	cg25041805	CCDC64			0.000411906	0.000411906	4.70443	0.324101	Change of Direction (COD) up vs Straight (ST)	0.0176906	Change of Direction (COD) up vs Straight (ST)	22.1317	0.378149	0.222122	1
66471	cg20960422	SLC39A10	Unclassified	Island	0.000412921	0.000412921	-4.70307	-0.253569	Change of Direction (COD) down vs Straight (ST)	-0.00528799	Change of Direction (COD) down vs Straight (ST)	22.1189	0.231471	0.136043	1
111255	cg18334474	RNF41	Promoter_Associated	Island	0.000414492	0.000414492	-4.70097	-0.528486	Change of Direction (COD) down vs Straight (ST)	-0.00710095	Change of Direction (COD) down vs Straight (ST)	22.0991	1.00547	0.591478	1
491779	cg26732829	TAX1BP1	Promoter_Associated	N_Shore	0.00041562	0.00041562	-4.69946	-0.312913	Change of Direction (COD) down vs Straight (ST)	-0.0114594	Change of Direction (COD) down vs Straight (ST)	22.085	0.352492	0.207489	1
738267	cg13604887	ZNF43	Promoter_Associated	S_Shore	0.000416655	0.000416655	-4.69809	-0.292417	Change of Direction (COD) down vs Straight (ST)	-0.0071744	Change of Direction (COD) down vs Straight (ST)	22.072	0.307829	0.181305	1
200022	cg14494421	LCN10	Unclassified	S_Shelf	0.000418203	0.000418203	-4.69603	-0.608716	Change of Direction (COD) down vs Straight (ST)	-0.0418969	Change of Direction (COD) down vs Straight (ST)	22.0527	1.33393	0.786345	1
672182	cg11740690	DDX41	Promoter_Associated	Island	0.000418626	0.000418626	-4.69547	-0.351286	Change of Direction (COD) down vs Straight (ST)	-0.00926116	Change of Direction (COD) down vs Straight (ST)	22.0475	0.444247	0.261945	1
298365	cg07033736			Island	0.000418894	0.000418894	4.69512	0.180797	Change of Direction (COD) up vs Straight (ST)	0.0196773	Change of Direction (COD) up vs Straight (ST)	22.0441	0.117676	0.0693964	1
728839	cg06619059	DAZAP1	Promoter_Associated	Island	0.000419021	0.000419021	-4.69495	-0.499474	Change of Direction (COD) down vs Straight (ST)	-0.012445	Change of Direction (COD) down vs Straight (ST)	22.0426	0.898108	0.529676	1
807131	cg06240173	RPS27L		N_Shore	0.000419238	0.000419238	-4.69466	-0.46188	Change of Direction (COD) down vs Straight (ST)	-0.0154594	Change of Direction (COD) down vs Straight (ST)	22.0399	0.767999	0.452997	1
416962	cg19931468	PGS1	Promoter_Associated_Cell_type_specific	Island	0.000419756	0.000419756	-4.69398	-0.30249	Change of Direction (COD) down vs Straight (ST)	-0.00970759	Change of Direction (COD) down vs Straight (ST)	22.0335	0.329402	0.194351	1
175366	cg23521371	HLCS			0.000419889	0.000419889	4.69381	0.343758	Change of Direction (COD) up vs Straight (ST)	0.01508	Change of Direction (COD) up vs Straight (ST)	22.0318	0.42541	0.251016	1
74614	cg11676221	THADA	Promoter_Associated	S_Shore	0.000420477	0.000420477	-4.69303	-0.251903	Change of Direction (COD) down vs Straight (ST)	-0.00834677	Change of Direction (COD) down vs Straight (ST)	22.0245	0.228438	0.134836	1
182271	cg19750882	NAA16	NonGene_Associated	N_Shore	0.000421406	0.000421406	-4.69181	-0.369797	Change of Direction (COD) down vs Straight (ST)	-0.00830008	Change of Direction (COD) down vs Straight (ST)	22.0131	0.492298	0.290731	1
438101	cg07303143	KIAA1143	Promoter_Associated	Island	0.000421735	0.000421735	-4.69138	-0.623342	Change of Direction (COD) down vs Straight (ST)	-0.0413221	Change of Direction (COD) down vs Straight (ST)	22.009	1.3988	0.826224	1
29537	cg11539992	RHBDF2	Promoter_Associated	Island	0.000424289	0.000424289	-4.68804	-0.361439	Change of Direction (COD) down vs Straight (ST)	-0.00972896	Change of Direction (COD) down vs Straight (ST)	21.9777	0.470298	0.278185	1
491851	cg13363454	LGR5		Island	0.0004243	0.0004243	-4.68802	-0.328719	Change of Direction (COD) down vs Straight (ST)	-0.0190271	Change of Direction (COD) down vs Straight (ST)	21.9776	0.389002	0.2301	1
10467	cg15395148		Promoter_Associated	Island	0.000424334	0.000424334	-4.68798	-0.176444	Change of Direction (COD) down vs Straight (ST)	-0.00369143	Change of Direction (COD) down vs Straight (ST)	21.9771	0.112077	0.0662963	1
512796	cg15148064				0.000424409	0.000424409	4.68788	0.267845	Change of Direction (COD) up vs Straight (ST)	0.0156734	Change of Direction (COD) up vs Straight (ST)	21.9762	0.258267	0.152778	1
137150	cg00703019	VAMP3		Island	0.000424568	0.000424568	-4.68767	-0.603547	Change of Direction (COD) down vs Straight (ST)	-0.0254894	Change of Direction (COD) down vs Straight (ST)	21.9743	1.31137	0.775807	1
653749	cg09545443	LOC344595	Promoter_Associated_Cell_type_specific	S_Shore	0.000424753	0.000424753	-4.68743	-0.686027	Change of Direction (COD) down vs Straight (ST)	-0.0457761	Change of Direction (COD) down vs Straight (ST)	21.972	1.69428	1.00244	1
208321	cg05702737	WNT10A	Unclassified	Island	0.000424916	0.000424916	-4.68722	-0.385172	Change of Direction (COD) down vs Straight (ST)	-0.020818	Change of Direction (COD) down vs Straight (ST)	21.97	0.534087	0.316028	1
222155	cg16654216				0.000425375	0.000425375	4.68662	0.274887	Change of Direction (COD) up vs Straight (ST)	0.0139342	Change of Direction (COD) up vs Straight (ST)	21.9644	0.272026	0.161003	1
742114	cg03854650	STEAP4			0.000425442	0.000425442	-4.68653	-0.559072	Change of Direction (COD) down vs Straight (ST)	-0.0188326	Change of Direction (COD) down vs Straight (ST)	21.9636	1.12522	0.666007	1
189562	cg18826137	PRR7	Promoter_Associated	Island	0.000425475	0.000425475	-4.68649	-0.501175	Change of Direction (COD) down vs Straight (ST)	-0.0123169	Change of Direction (COD) down vs Straight (ST)	21.9632	0.904234	0.535215	1
46963	cg10802132	ZNF354C	Promoter_Associated_Cell_type_specific	Island	0.000426001	0.000426001	-4.68581	-0.406285	Change of Direction (COD) down vs Straight (ST)	-0.0141978	Change of Direction (COD) down vs Straight (ST)	21.9568	0.594243	0.351835	1
91931	cg13982823	HMGB1	Promoter_Associated		0.000427873	0.000427873	-4.68338	-0.753027	Change of Direction (COD) down vs Straight (ST)	-0.0294462	Change of Direction (COD) down vs Straight (ST)	21.9341	2.04138	1.2099	1
598923	cg13121357				0.000429225	0.000429225	4.68164	0.29408	Change of Direction (COD) up vs Straight (ST)	0.0168216	Change of Direction (COD) up vs Straight (ST)	21.9177	0.311338	0.184663	1
389252	cg22582025	C9orf123	Promoter_Associated	Island	0.000430691	0.000430691	-4.67975	-0.343138	Change of Direction (COD) down vs Straight (ST)	-0.0157003	Change of Direction (COD) down vs Straight (ST)	21.9001	0.423877	0.251615	1
491429	cg22633722	CBS		Island	0.000431098	0.000431098	-4.67923	-0.417859	Change of Direction (COD) down vs Straight (ST)	-0.0268167	Change of Direction (COD) down vs Straight (ST)	21.8952	0.628583	0.373214	1
248551	cg24888187	C17orf70		S_Shore	0.000431304	0.000431304	-4.67896	-0.46929	Change of Direction (COD) down vs Straight (ST)	-0.0114636	Change of Direction (COD) down vs Straight (ST)	21.8927	0.79284	0.470792	1
15276	cg23415176	DNAJC5		Island	0.000431804	0.000431804	4.67832	0.32132	Change of Direction (COD) up vs Straight (ST)	0.0108686	Change of Direction (COD) up vs Straight (ST)	21.8867	0.371688	0.220771	1
804621	cg02719752	CADPS		S_Shore	0.000431976	0.000431976	-4.6781	-0.550997	Change of Direction (COD) down vs Straight (ST)	-0.0153936	Change of Direction (COD) down vs Straight (ST)	21.8847	1.09295	0.64924	1
770195	cg10030963	C14orf133			0.000433606	0.000433606	-4.67602	-0.284598	Change of Direction (COD) down vs Straight (ST)	-0.0415309	Change of Direction (COD) down vs Straight (ST)	21.8652	0.291585	0.173363	1
720899	cg22643867		Unclassified	Island	0.000434402	0.000434402	-4.67501	-0.395077	Change of Direction (COD) down vs Straight (ST)	-0.016017	Change of Direction (COD) down vs Straight (ST)	21.8557	0.561909	0.33423	1
178590	cg11889164	SPATA31D1			0.000434516	0.000434516	4.67486	0.199951	Change of Direction (COD) up vs Straight (ST)	0.00804306	Change of Direction (COD) up vs Straight (ST)	21.8543	0.143929	0.0856159	1
36828	cg24324179	ZDHHC13	Promoter_Associated	Island	0.0004352	0.0004352	-4.67399	-0.259671	Change of Direction (COD) down vs Straight (ST)	-0.0104147	Change of Direction (COD) down vs Straight (ST)	21.8462	0.242745	0.14445	1
685662	cg14243895	DCAF12L2		Island	0.000436575	0.000436575	-4.67225	-0.453141	Change of Direction (COD) down vs Straight (ST)	-0.0159225	Change of Direction (COD) down vs Straight (ST)	21.8299	0.739211	0.44021	1
409680	cg15089097	CENPH	Promoter_Associated	N_Shore	0.000437687	0.000437687	-4.67084	-0.350197	Change of Direction (COD) down vs Straight (ST)	-0.00784113	Change of Direction (COD) down vs Straight (ST)	21.8168	0.441497	0.263076	1
289778	cg09746170	IGF2BP2		Island	0.000438623	0.000438623	-4.66966	-0.543732	Change of Direction (COD) down vs Straight (ST)	-0.010156	Change of Direction (COD) down vs Straight (ST)	21.8057	1.06432	0.634519	1
225438	cg25288660	IQCE			0.000439045	0.000439045	4.66913	0.285073	Change of Direction (COD) up vs Straight (ST)	0.0127821	Change of Direction (COD) up vs Straight (ST)	21.8008	0.292559	0.174456	1
328379	cg15118503	AHSA2		Island	0.000439383	0.000439383	-4.66871	-0.352106	Change of Direction (COD) down vs Straight (ST)	-0.0267228	Change of Direction (COD) down vs Straight (ST)	21.7968	0.446323	0.266195	1
594165	cg20296473				0.000441589	0.000441589	4.66594	0.407354	Change of Direction (COD) up vs Straight (ST)	0.0304672	Change of Direction (COD) up vs Straight (ST)	21.771	0.597374	0.356707	1
162984	cg26548392	MYCBPAP			0.000442269	0.000442269	4.66509	0.416189	Change of Direction (COD) up vs Straight (ST)	0.0209741	Change of Direction (COD) up vs Straight (ST)	21.763	0.623569	0.372485	1
290204	cg22877937	PKD1L2			0.000443998	0.000443998	-4.66293	-0.338217	Change of Direction (COD) down vs Straight (ST)	-0.0465413	Change of Direction (COD) down vs Straight (ST)	21.7429	0.411807	0.246218	1
325599	cg04876417	MIR181A1HG			0.000445293	0.000445293	4.66132	0.247847	Change of Direction (COD) up vs Straight (ST)	0.0132619	Change of Direction (COD) up vs Straight (ST)	21.7279	0.221141	0.13231	1
46085	cg11594683	TBCD		Island	0.000445848	0.000445848	4.66064	0.278947	Change of Direction (COD) up vs Straight (ST)	0.00506406	Change of Direction (COD) up vs Straight (ST)	21.7215	0.280121	0.167648	1
700474	cg11263042	PEX14	Promoter_Associated	Island	0.000445857	0.000445857	-4.66062	-0.345137	Change of Direction (COD) down vs Straight (ST)	-0.0133871	Change of Direction (COD) down vs Straight (ST)	21.7214	0.42883	0.25665	1
98880	cg03004497	FAM111B	Unclassified	Island	0.000447193	0.000447193	-4.65897	-0.191042	Change of Direction (COD) down vs Straight (ST)	-0.00200221	Change of Direction (COD) down vs Straight (ST)	21.706	0.131389	0.0786905	1
477232	cg07411229	GPATCH2	Promoter_Associated	Island	0.000447358	0.000447358	-4.65877	-0.264363	Change of Direction (COD) down vs Straight (ST)	-0.00574185	Change of Direction (COD) down vs Straight (ST)	21.7041	0.251596	0.150697	1
499965	cg17315732				0.000447486	0.000447486	4.65861	0.200053	Change of Direction (COD) up vs Straight (ST)	0.0129617	Change of Direction (COD) up vs Straight (ST)	21.7027	0.144076	0.0863022	1
163775	cg02662589	ESCO1	Promoter_Associated	S_Shore	0.000448495	0.000448495	-4.65737	-0.46431	Change of Direction (COD) down vs Straight (ST)	-0.0226449	Change of Direction (COD) down vs Straight (ST)	21.6911	0.776101	0.465137	1
674033	cg14789804	OS9	Promoter_Associated	Island	0.000448715	0.000448715	-4.6571	-0.348021	Change of Direction (COD) down vs Straight (ST)	-0.0170544	Change of Direction (COD) down vs Straight (ST)	21.6885	0.436028	0.261353	1
207273	cg05417238	ANKRD44			0.00044875	0.00044875	-4.65705	-0.263094	Change of Direction (COD) down vs Straight (ST)	-0.0428543	Change of Direction (COD) down vs Straight (ST)	21.6881	0.249187	0.149364	1
499050	cg18238623	TEX14		N_Shelf	0.00044894	0.00044894	4.65682	0.259972	Change of Direction (COD) up vs Straight (ST)	0.0163886	Change of Direction (COD) up vs Straight (ST)	21.686	0.243307	0.145854	1
678494	cg06515640	SNTB2	Promoter_Associated	Island	0.000449623	0.000449623	-4.65598	-0.393026	Change of Direction (COD) down vs Straight (ST)	-0.0150231	Change of Direction (COD) down vs Straight (ST)	21.6782	0.55609	0.333477	1
108903	cg06812019				0.00044967	0.00044967	4.65592	0.795532	Change of Direction (COD) up vs Straight (ST)	0.0404312	Change of Direction (COD) up vs Straight (ST)	21.6776	2.27834	1.36631	1
741160	cg07080030	PELP1			0.000449956	0.000449956	4.65557	0.226701	Change of Direction (COD) up vs Straight (ST)	0.0116967	Change of Direction (COD) up vs Straight (ST)	21.6743	0.185017	0.110971	1
146876	cg18387333	TMEM229B			0.000450673	0.000450673	4.65469	0.255923	Change of Direction (COD) up vs Straight (ST)	0.0144873	Change of Direction (COD) up vs Straight (ST)	21.6662	0.235788	0.141476	1
588459	cg19090419	LRP4			0.000450696	0.000450696	-4.65466	-0.297231	Change of Direction (COD) down vs Straight (ST)	-0.0510671	Change of Direction (COD) down vs Straight (ST)	21.6659	0.318047	0.190835	1
29129	cg26796793	ARPIN	Unclassified_Cell_type_specific	N_Shelf	0.000450929	0.000450929	4.65438	0.176749	Change of Direction (COD) up vs Straight (ST)	0.00376745	Change of Direction (COD) up vs Straight (ST)	21.6632	0.112465	0.0674899	1
29674	cg24972056	PRDM15		S_Shelf	0.000452085	0.000452085	4.65297	0.329986	Change of Direction (COD) up vs Straight (ST)	0.0134209	Change of Direction (COD) up vs Straight (ST)	21.6501	0.392006	0.235383	1
719959	cg22488748	PDZD2			0.000452591	0.000452591	4.65235	0.24388	Change of Direction (COD) up vs Straight (ST)	0.0140108	Change of Direction (COD) up vs Straight (ST)	21.6443	0.21412	0.128604	1
154894	cg10902667	PRKAG2		S_Shore	0.00045286	0.00045286	4.65202	0.231483	Change of Direction (COD) up vs Straight (ST)	0.0145377	Change of Direction (COD) up vs Straight (ST)	21.6413	0.192903	0.115878	1
654176	cg03693515	VWA5A	Promoter_Associated		0.000453918	0.000453918	-4.65073	-0.325084	Change of Direction (COD) down vs Straight (ST)	-0.00769323	Change of Direction (COD) down vs Straight (ST)	21.6293	0.380446	0.228662	1
25945	cg26321013	WIPF2	Promoter_Associated	Island	0.000457424	0.000457424	-4.64649	-0.231797	Change of Direction (COD) down vs Straight (ST)	-0.00629472	Change of Direction (COD) down vs Straight (ST)	21.5898	0.193428	0.11647	1
138994	cg00002000	ATP1A1-AS1			0.000457676	0.000457676	4.64618	0.280525	Change of Direction (COD) up vs Straight (ST)	0.0141253	Change of Direction (COD) up vs Straight (ST)	21.587	0.2833	0.170607	1
659928	cg26977045	TIGD3	Promoter_Associated	N_Shore	0.000460475	0.000460475	-4.64282	-0.344066	Change of Direction (COD) down vs Straight (ST)	-0.00840764	Change of Direction (COD) down vs Straight (ST)	21.5558	0.426174	0.25702	1
508030	cg18267081	TSSC1			0.000460715	0.000460715	4.64253	0.352754	Change of Direction (COD) up vs Straight (ST)	0.0147279	Change of Direction (COD) up vs Straight (ST)	21.5531	0.447968	0.270197	1
319520	cg14991646	GAS8	Promoter_Associated	N_Shore	0.000461119	0.000461119	-4.64205	-0.236993	Change of Direction (COD) down vs Straight (ST)	-0.0139231	Change of Direction (COD) down vs Straight (ST)	21.5486	0.202196	0.121982	1
735858	cg15684116	INTS3	Promoter_Associated	N_Shore	0.000461171	0.000461171	-4.64199	-0.541428	Change of Direction (COD) down vs Straight (ST)	-0.0202566	Change of Direction (COD) down vs Straight (ST)	21.548	1.05532	0.636678	1
269911	cg22686022	DDX42	Promoter_Associated	Island	0.000461594	0.000461594	-4.64148	-0.31738	Change of Direction (COD) down vs Straight (ST)	-0.00485985	Change of Direction (COD) down vs Straight (ST)	21.5433	0.362628	0.218823	1
767188	cg11648471	MOSPD2	Promoter_Associated	Island	0.000461721	0.000461721	-4.64133	-0.261843	Change of Direction (COD) down vs Straight (ST)	-0.00867639	Change of Direction (COD) down vs Straight (ST)	21.5419	0.246823	0.148951	1
488596	cg04469105	CDC42SE1	Promoter_Associated	N_Shore	0.00046182	0.00046182	-4.64121	-0.331241	Change of Direction (COD) down vs Straight (ST)	-0.0134434	Change of Direction (COD) down vs Straight (ST)	21.5408	0.394995	0.238382	1
781998	cg11693709	PAK6		N_Shelf	0.000463805	0.000463805	-4.63884	-0.296952	Change of Direction (COD) down vs Straight (ST)	-0.0476837	Change of Direction (COD) down vs Straight (ST)	21.5189	0.31745	0.191778	1
120704	cg08095196	GJD2		Island	0.000464283	0.000464283	-4.63828	-0.27642	Change of Direction (COD) down vs Straight (ST)	-0.0044548	Change of Direction (COD) down vs Straight (ST)	21.5136	0.275069	0.166216	1
372931	cg11517045	MTHFD2	Promoter_Associated	S_Shore	0.000464508	0.000464508	-4.63801	-0.373601	Change of Direction (COD) down vs Straight (ST)	-0.00772856	Change of Direction (COD) down vs Straight (ST)	21.5111	0.50248	0.303668	1
42816	cg23890910	TSNARE1		N_Shore	0.000465008	0.000465008	4.63742	0.327605	Change of Direction (COD) up vs Straight (ST)	0.0097804	Change of Direction (COD) up vs Straight (ST)	21.5056	0.38637	0.233558	1
94591	cg03595406	C18orf55	Promoter_Associated	S_Shore	0.000465105	0.000465105	-4.6373	-0.291062	Change of Direction (COD) down vs Straight (ST)	-0.00364516	Change of Direction (COD) down vs Straight (ST)	21.5046	0.304981	0.184368	1
447521	cg06858562				0.000466407	0.000466407	4.63576	0.22734	Change of Direction (COD) up vs Straight (ST)	0.0133179	Change of Direction (COD) up vs Straight (ST)	21.4903	0.18606	0.112552	1
117080	cg20690919	USP1		Island	0.00046774	0.00046774	-4.63419	-0.333544	Change of Direction (COD) down vs Straight (ST)	-0.00342657	Change of Direction (COD) down vs Straight (ST)	21.4757	0.400506	0.242441	1
312686	cg21175307	ANP32A		Island	0.000468446	0.000468446	-4.63335	-0.373759	Change of Direction (COD) down vs Straight (ST)	-0.021664	Change of Direction (COD) down vs Straight (ST)	21.468	0.502905	0.304536	1
68960	cg05393741	RFX4		S_Shelf	0.000468801	0.000468801	4.63294	0.599033	Change of Direction (COD) up vs Straight (ST)	0.0665959	Change of Direction (COD) up vs Straight (ST)	21.4641	1.29182	0.782409	1
772177	cg10321339	B4GALNT4			0.000469427	0.000469427	-4.6322	-0.367453	Change of Direction (COD) down vs Straight (ST)	-0.0166782	Change of Direction (COD) down vs Straight (ST)	21.4573	0.486079	0.294493	1
17483	cg06349981	HPCAL1	Promoter_Associated	Island	0.000469652	0.000469652	-4.63194	-0.494311	Change of Direction (COD) down vs Straight (ST)	-0.0416806	Change of Direction (COD) down vs Straight (ST)	21.4548	0.879636	0.532993	1
70344	cg23994702	TNPO2	Promoter_Associated	N_Shore	0.000469894	0.000469894	-4.63165	-0.168013	Change of Direction (COD) down vs Straight (ST)	-0.00513838	Change of Direction (COD) down vs Straight (ST)	21.4522	0.101622	0.0615826	1
261535	cg02544090	RALY			0.000470472	0.000470472	4.63098	0.24082	Change of Direction (COD) up vs Straight (ST)	0.0148781	Change of Direction (COD) up vs Straight (ST)	21.4459	0.20878	0.126557	1
781334	cg25291004	2001-03-01		S_Shore	0.0004715	0.0004715	-4.62977	-0.481182	Change of Direction (COD) down vs Straight (ST)	-0.0218174	Change of Direction (COD) down vs Straight (ST)	21.4348	0.83353	0.505528	1
26231	cg18655441	MIPOL1		Island	0.0004716	0.0004716	-4.62966	-0.182227	Change of Direction (COD) down vs Straight (ST)	-0.0063052	Change of Direction (COD) down vs Straight (ST)	21.4337	0.119544	0.0725062	1
540015	cg07367258	MICALL2		S_Shore	0.00047262	0.00047262	-4.62846	-0.622349	Change of Direction (COD) down vs Straight (ST)	-0.0455763	Change of Direction (COD) down vs Straight (ST)	21.4227	1.39435	0.846136	1
56299	cg08478709		Unclassified_Cell_type_specific	Island	0.000473216	0.000473216	-4.62777	-0.161018	Change of Direction (COD) down vs Straight (ST)	-0.00322064	Change of Direction (COD) down vs Straight (ST)	21.4163	0.0933364	0.0566566	1
431290	cg19574915	ISG20	Promoter_Associated_Cell_type_specific		0.00047448	0.00047448	-4.6263	-0.201046	Change of Direction (COD) down vs Straight (ST)	-0.0346727	Change of Direction (COD) down vs Straight (ST)	21.4027	0.145511	0.0883833	1
481874	cg11993058	DOCK4			0.000474646	0.000474646	4.62611	0.159832	Change of Direction (COD) up vs Straight (ST)	0.00967202	Change of Direction (COD) up vs Straight (ST)	21.4009	0.0919663	0.0558651	1
634461	cg20277260	ARID3B	Promoter_Associated	Island	0.000474771	0.000474771	-4.62596	-0.382232	Change of Direction (COD) down vs Straight (ST)	-0.0116806	Change of Direction (COD) down vs Straight (ST)	21.3995	0.525965	0.319519	1
584846	cg07282058				0.00047526	0.00047526	-4.6254	-0.376091	Change of Direction (COD) down vs Straight (ST)	-0.0269155	Change of Direction (COD) down vs Straight (ST)	21.3943	0.5092	0.30941	1
24537	cg06335301	EIF2B4	Promoter_Associated	Island	0.000475272	0.000475272	-4.62538	-0.250106	Change of Direction (COD) down vs Straight (ST)	-0.00761159	Change of Direction (COD) down vs Straight (ST)	21.3942	0.225191	0.136836	1
104242	cg19385624	DHX16	Promoter_Associated	Island	0.000475431	0.000475431	-4.6252	-0.331933	Change of Direction (COD) down vs Straight (ST)	-0.00461128	Change of Direction (COD) down vs Straight (ST)	21.3924	0.396646	0.241038	1
602896	cg11495494			S_Shore	0.000475586	0.000475586	4.62502	0.19056	Change of Direction (COD) up vs Straight (ST)	0.00969982	Change of Direction (COD) up vs Straight (ST)	21.3908	0.130727	0.0794477	1
298975	cg23822052	PRICKLE1	Unclassified	Island	0.000476592	0.000476592	-4.62385	-0.227962	Change of Direction (COD) down vs Straight (ST)	-0.00585433	Change of Direction (COD) down vs Straight (ST)	21.38	0.18708	0.113753	1
143704	cg01047180				0.000476821	0.000476821	4.62359	0.27026	Change of Direction (COD) up vs Straight (ST)	0.0130375	Change of Direction (COD) up vs Straight (ST)	21.3776	0.262946	0.159901	1
694821	cg18488207	RGMA		Island	0.000477069	0.000477069	-4.6233	-0.269666	Change of Direction (COD) down vs Straight (ST)	-0.0088894	Change of Direction (COD) down vs Straight (ST)	21.3749	0.261792	0.159219	1
87371	cg07870757	CREM	Promoter_Associated	N_Shore	0.000477197	0.000477197	-4.62315	-0.437017	Change of Direction (COD) down vs Straight (ST)	-0.00918062	Change of Direction (COD) down vs Straight (ST)	21.3736	0.687541	0.418182	1
4821	cg18515868	MAEA		Island	0.000478029	0.000478029	4.62219	0.327678	Change of Direction (COD) up vs Straight (ST)	0.0210224	Change of Direction (COD) up vs Straight (ST)	21.3647	0.386542	0.235204	1
581292	cg02827386	DPYD			0.000478608	0.000478608	4.62153	0.186482	Change of Direction (COD) up vs Straight (ST)	0.00817524	Change of Direction (COD) up vs Straight (ST)	21.3585	0.125192	0.0761992	1
680353	cg00204065	KCNQ1			0.000478968	0.000478968	4.62111	0.335592	Change of Direction (COD) up vs Straight (ST)	0.0178245	Change of Direction (COD) up vs Straight (ST)	21.3547	0.40544	0.246818	1
76877	cg17925022	SH3BP5	Promoter_Associated_Cell_type_specific	S_Shore	0.000479256	0.000479256	-4.62078	-0.169277	Change of Direction (COD) down vs Straight (ST)	-0.00580511	Change of Direction (COD) down vs Straight (ST)	21.3516	0.103157	0.0628075	1
96058	cg10721440	ACSL4	Promoter_Associated	Island	0.000479746	0.000479746	-4.62022	-0.21458	Change of Direction (COD) down vs Straight (ST)	-0.00253448	Change of Direction (COD) down vs Straight (ST)	21.3464	0.16576	0.100948	1
482622	cg04600641	TELO2		N_Shore	0.000480338	0.000480338	4.61954	0.239554	Change of Direction (COD) up vs Straight (ST)	0.0125851	Change of Direction (COD) up vs Straight (ST)	21.3402	0.20659	0.125851	1
75213	cg16202970	POU3F2		Island	0.000480516	0.000480516	-4.61934	-0.22371	Change of Direction (COD) down vs Straight (ST)	-0.0047079	Change of Direction (COD) down vs Straight (ST)	21.3383	0.180167	0.109764	1
460850	cg01047938	ARHGEF38			0.000481479	0.000481479	-4.61823	-0.238054	Change of Direction (COD) down vs Straight (ST)	-0.0305063	Change of Direction (COD) down vs Straight (ST)	21.3281	0.204012	0.12435	1
776168	cg12523226	C10orf28	Unclassified	Island	0.000481699	0.000481699	-4.61798	-0.436602	Change of Direction (COD) down vs Straight (ST)	-0.0106548	Change of Direction (COD) down vs Straight (ST)	21.3258	0.686236	0.418323	1
102064	cg04924309		Promoter_Associated	S_Shore	0.000481931	0.000481931	-4.61772	-0.231334	Change of Direction (COD) down vs Straight (ST)	-0.00377012	Change of Direction (COD) down vs Straight (ST)	21.3233	0.192655	0.117454	1
106940	cg14219630	PRDX1	Promoter_Associated	Island	0.000481959	0.000481959	-4.61769	-0.252464	Change of Direction (COD) down vs Straight (ST)	-0.00298349	Change of Direction (COD) down vs Straight (ST)	21.323	0.229457	0.139893	1
14607	cg13407422	ABHD12	Promoter_Associated	Island	0.000482294	0.000482294	-4.6173	-0.156709	Change of Direction (COD) down vs Straight (ST)	-0.00313004	Change of Direction (COD) down vs Straight (ST)	21.3195	0.0884076	0.0539084	1
278887	cg05753303	SLCO2B1			0.000483618	0.000483618	4.61579	0.214933	Change of Direction (COD) up vs Straight (ST)	0.00984199	Change of Direction (COD) up vs Straight (ST)	21.3055	0.166306	0.101475	1
657972	cg22734480	ABHD8	Unclassified	Island	0.000484214	0.000484214	-4.61511	-0.44013	Change of Direction (COD) down vs Straight (ST)	-0.0111814	Change of Direction (COD) down vs Straight (ST)	21.2993	0.697372	0.42564	1
124807	cg16887264	POU4F2		Island	0.000484355	0.000484355	-4.61495	-0.267791	Change of Direction (COD) down vs Straight (ST)	-0.00324384	Change of Direction (COD) down vs Straight (ST)	21.2978	0.258164	0.157581	1
96082	cg26857803	FMR1	Promoter_Associated	Island	0.000484557	0.000484557	-4.61473	-0.323029	Change of Direction (COD) down vs Straight (ST)	-0.0039023	Change of Direction (COD) down vs Straight (ST)	21.2957	0.375651	0.229317	1
506680	cg10477088		Unclassified_Cell_type_specific	Island	0.000484627	0.000484627	-4.61464	-0.352429	Change of Direction (COD) down vs Straight (ST)	-0.00942502	Change of Direction (COD) down vs Straight (ST)	21.2949	0.447143	0.272969	1
39097	cg23064060	IFT122	Promoter_Associated	Island	0.000485668	0.000485668	-4.61346	-0.200153	Change of Direction (COD) down vs Straight (ST)	-0.00373897	Change of Direction (COD) down vs Straight (ST)	21.284	0.144221	0.0880879	1
485535	cg06081306	NEUROD2		N_Shore	0.000485704	0.000485704	-4.61342	-0.302302	Change of Direction (COD) down vs Straight (ST)	-0.022838	Change of Direction (COD) down vs Straight (ST)	21.2837	0.328992	0.200947	1
36368	cg04390523	EDNRB	Unclassified	Island	0.000486246	0.000486246	-4.61281	-0.181749	Change of Direction (COD) down vs Straight (ST)	-0.00327747	Change of Direction (COD) down vs Straight (ST)	21.278	0.118918	0.0726538	1
281715	cg21045164	FAM38B		S_Shelf	0.000486432	0.000486432	4.6126	0.215529	Change of Direction (COD) up vs Straight (ST)	0.0158837	Change of Direction (COD) up vs Straight (ST)	21.2761	0.16723	0.10218	1
524202	cg22391477	EBAG9	Promoter_Associated	S_Shore	0.000487445	0.000487445	-4.61145	-0.354784	Change of Direction (COD) down vs Straight (ST)	-0.0104224	Change of Direction (COD) down vs Straight (ST)	21.2655	0.453137	0.277011	1
14987	cg09499715	ARNT2			0.000489645	0.000489645	4.60897	0.272416	Change of Direction (COD) up vs Straight (ST)	0.00655347	Change of Direction (COD) up vs Straight (ST)	21.2426	0.267158	0.163494	1
501496	cg23744433	MIER1	Promoter_Associated	Island	0.000489849	0.000489849	-4.60875	-0.390723	Change of Direction (COD) down vs Straight (ST)	-0.0294031	Change of Direction (COD) down vs Straight (ST)	21.2405	0.549592	0.336371	1
106711	cg02433564		Unclassified	Island	0.000490844	0.000490844	-4.60763	-0.16553	Change of Direction (COD) down vs Straight (ST)	-0.00200121	Change of Direction (COD) down vs Straight (ST)	21.2302	0.0986404	0.0604009	1
52807	cg06296107	ZDHHC16	Promoter_Associated	Island	0.000491672	0.000491672	-4.6067	-0.141266	Change of Direction (COD) down vs Straight (ST)	-0.00215861	Change of Direction (COD) down vs Straight (ST)	21.2217	0.0718421	0.044009	1
5071	cg13417268	ATP10A		Island	0.00049207	0.00049207	-4.60626	-0.195211	Change of Direction (COD) down vs Straight (ST)	-0.00468883	Change of Direction (COD) down vs Straight (ST)	21.2176	0.137187	0.0840542	1
94292	cg27073079	LRRC4B	Unclassified_Cell_type_specific	S_Shore	0.000492374	0.000492374	-4.60592	-0.23226	Change of Direction (COD) down vs Straight (ST)	-0.00470401	Change of Direction (COD) down vs Straight (ST)	21.2145	0.1942	0.119004	1
302836	cg11766440	CFAP97	Unclassified		0.00049269	0.00049269	4.60556	0.203771	Change of Direction (COD) up vs Straight (ST)	0.0112097	Change of Direction (COD) up vs Straight (ST)	21.2112	0.149481	0.0916146	1
246059	cg00638769	GGA1	Promoter_Associated	Island	0.000493384	0.000493384	-4.60479	-0.46472	Change of Direction (COD) down vs Straight (ST)	-0.0169312	Change of Direction (COD) down vs Straight (ST)	21.2041	0.777472	0.47666	1
600202	cg06315523	MRPL57	Promoter_Associated	Island	0.000495878	0.000495878	-4.60201	-0.422609	Change of Direction (COD) down vs Straight (ST)	-0.0149	Change of Direction (COD) down vs Straight (ST)	21.1785	0.642955	0.394664	1
549597	cg17069416	IPO9-AS1	Promoter_Associated	S_Shore	0.00049605	0.00049605	-4.60182	-0.513178	Change of Direction (COD) down vs Straight (ST)	-0.0153901	Change of Direction (COD) down vs Straight (ST)	21.1768	0.948066	0.581999	1
46855	cg26929261	ARL10	Unclassified	N_Shore	0.000496724	0.000496724	-4.60108	-0.349372	Change of Direction (COD) down vs Straight (ST)	-0.0268716	Change of Direction (COD) down vs Straight (ST)	21.1699	0.439419	0.269838	1
348670	cg03059995	BCAR3			0.000496994	0.000496994	4.60078	0.276989	Change of Direction (COD) up vs Straight (ST)	0.0108549	Change of Direction (COD) up vs Straight (ST)	21.1672	0.276202	0.169632	1
449349	cg12005653	SNX24			0.000500123	0.000500123	4.59733	0.344908	Change of Direction (COD) up vs Straight (ST)	0.0197324	Change of Direction (COD) up vs Straight (ST)	21.1354	0.428262	0.263416	1
588188	cg07682851				0.00050105	0.00050105	4.59631	0.188417	Change of Direction (COD) up vs Straight (ST)	0.0079944	Change of Direction (COD) up vs Straight (ST)	21.126	0.127803	0.0786443	1
493279	cg26965238	ISL1		Island	0.000501128	0.000501128	-4.59622	-0.52685	Change of Direction (COD) down vs Straight (ST)	-0.0120696	Change of Direction (COD) down vs Straight (ST)	21.1253	0.999256	0.614919	1
732263	cg03273025	LIG1	Promoter_Associated	Island	0.00050158	0.00050158	-4.59573	-0.344579	Change of Direction (COD) down vs Straight (ST)	-0.0154084	Change of Direction (COD) down vs Straight (ST)	21.1207	0.427444	0.263096	1
457071	cg01563663	LONRF1		Island	0.000501628	0.000501628	-4.59567	-0.340594	Change of Direction (COD) down vs Straight (ST)	-0.0179495	Change of Direction (COD) down vs Straight (ST)	21.1202	0.417615	0.257052	1
550078	cg00658394	VGLL4	Promoter_Associated	S_Shore	0.000501823	0.000501823	-4.59546	-0.352228	Change of Direction (COD) down vs Straight (ST)	-0.0152958	Change of Direction (COD) down vs Straight (ST)	21.1183	0.446634	0.274939	1
87942	cg21070656	HNRNPUL1	Promoter_Associated	Island	0.000503496	0.000503496	-4.59363	-0.242318	Change of Direction (COD) down vs Straight (ST)	-0.0030918	Change of Direction (COD) down vs Straight (ST)	21.1014	0.211384	0.130228	1
492848	cg21543519	TIPRL	Promoter_Associated	Island	0.000503906	0.000503906	-4.59318	-0.305486	Change of Direction (COD) down vs Straight (ST)	-0.00788211	Change of Direction (COD) down vs Straight (ST)	21.0973	0.335958	0.207014	1
93481	cg21538511	C1orf125	Promoter_Associated	Island	0.000504563	0.000504563	-4.59247	-0.367556	Change of Direction (COD) down vs Straight (ST)	-0.00743922	Change of Direction (COD) down vs Straight (ST)	21.0907	0.486351	0.299779	1
40135	cg01270451	ZCCHC8	Promoter_Associated	Island	0.000505656	0.000505656	-4.59128	-0.165197	Change of Direction (COD) down vs Straight (ST)	-0.00259763	Change of Direction (COD) down vs Straight (ST)	21.0798	0.0982441	0.0605875	1
19584	cg07939214	SH2B3	Promoter_Associated		0.00050782	0.00050782	-4.58893	-0.40068	Change of Direction (COD) down vs Straight (ST)	-0.019123	Change of Direction (COD) down vs Straight (ST)	21.0583	0.57796	0.356795	1
779386	cg01748901	DDX42			0.000508608	0.000508608	4.58808	0.311742	Change of Direction (COD) up vs Straight (ST)	0.0268144	Change of Direction (COD) up vs Straight (ST)	21.0505	0.349859	0.21606	1
470831	cg14074431	MAP3K10		Island	0.000508798	0.000508798	-4.58787	-0.42084	Change of Direction (COD) down vs Straight (ST)	-0.0107733	Change of Direction (COD) down vs Straight (ST)	21.0486	0.637584	0.393784	1
284834	cg09289766	CKAP4	Unclassified_Cell_type_specific	S_Shelf	0.000510009	0.000510009	4.58657	0.182844	Change of Direction (COD) up vs Straight (ST)	0.0101344	Change of Direction (COD) up vs Straight (ST)	21.0366	0.120355	0.0743758	1
26963	cg23867321	RPL30	Unclassified	N_Shore	0.000512203	0.000512203	-4.58421	-0.200841	Change of Direction (COD) down vs Straight (ST)	-0.00345679	Change of Direction (COD) down vs Straight (ST)	21.015	0.145214	0.0898305	1
39329	cg11248330				0.000512304	0.000512304	-4.5841	-0.198867	Change of Direction (COD) down vs Straight (ST)	-0.00486571	Change of Direction (COD) down vs Straight (ST)	21.014	0.142373	0.0880773	1
109761	cg00719142	RNF167	Promoter_Associated	Island	0.000513374	0.000513374	-4.58295	-0.185633	Change of Direction (COD) down vs Straight (ST)	-0.00299185	Change of Direction (COD) down vs Straight (ST)	21.0034	0.124054	0.0767827	1
285941	cg06255609	TRPV1			0.000513725	0.000513725	4.58258	0.364555	Change of Direction (COD) up vs Straight (ST)	0.0268927	Change of Direction (COD) up vs Straight (ST)	21	0.478441	0.296178	1
146945	cg20034100	RNF217			0.00051375	0.00051375	-4.58255	-0.522858	Change of Direction (COD) down vs Straight (ST)	-0.0689176	Change of Direction (COD) down vs Straight (ST)	20.9998	0.984171	0.609255	1
574208	cg02337566	DUOXA2	Unclassified_Cell_type_specific	S_Shore	0.000513867	0.000513867	-4.58242	-0.345439	Change of Direction (COD) down vs Straight (ST)	-0.0201708	Change of Direction (COD) down vs Straight (ST)	20.9986	0.42958	0.265948	1
536271	cg23317683	MCM7	Promoter_Associated	Island	0.000514707	0.000514707	-4.58153	-0.401112	Change of Direction (COD) down vs Straight (ST)	-0.011587	Change of Direction (COD) down vs Straight (ST)	20.9904	0.579207	0.358721	1
664330	cg12388541			S_Shelf	0.000516645	0.000516645	4.57946	0.408784	Change of Direction (COD) up vs Straight (ST)	0.026031	Change of Direction (COD) up vs Straight (ST)	20.9715	0.601576	0.372911	1
612740	cg24133298	SRP14-AS1			0.000518534	0.000518534	4.57746	0.340366	Change of Direction (COD) up vs Straight (ST)	0.0192715	Change of Direction (COD) up vs Straight (ST)	20.9531	0.417058	0.258756	1
9557	cg06166127	PMEL	Promoter_Associated	Island	0.00051925	0.00051925	-4.5767	-0.158621	Change of Direction (COD) down vs Straight (ST)	-0.00302239	Change of Direction (COD) down vs Straight (ST)	20.9462	0.0905787	0.0562166	1
370877	cg14481454				0.000520577	0.000520577	-4.5753	-0.326551	Change of Direction (COD) down vs Straight (ST)	-0.0110441	Change of Direction (COD) down vs Straight (ST)	20.9334	0.383889	0.238402	1
336156	cg25858682	CCDC72	Promoter_Associated	Island	0.000523067	0.000523067	-4.57268	-0.42773	Change of Direction (COD) down vs Straight (ST)	-0.0117758	Change of Direction (COD) down vs Straight (ST)	20.9094	0.658631	0.409491	1
309710	cg20149137		Unclassified	Island	0.000523315	0.000523315	-4.57242	-0.331324	Change of Direction (COD) down vs Straight (ST)	-0.00865271	Change of Direction (COD) down vs Straight (ST)	20.907	0.395192	0.245731	1
526984	cg22178085	NDE1	Promoter_Associated		0.000525815	0.000525815	-4.5698	-0.299126	Change of Direction (COD) down vs Straight (ST)	-0.00715573	Change of Direction (COD) down vs Straight (ST)	20.8831	0.322116	0.200521	1
116016	cg17483361	FIP1L1	Promoter_Associated	Island	0.00052592	0.00052592	-4.56969	-0.231765	Change of Direction (COD) down vs Straight (ST)	-0.00274531	Change of Direction (COD) down vs Straight (ST)	20.8821	0.193374	0.120383	1
576531	cg05451400	CEBPZOS	Unclassified	Island	0.000526085	0.000526085	-4.56952	-0.993595	Change of Direction (COD) down vs Straight (ST)	-0.0521145	Change of Direction (COD) down vs Straight (ST)	20.8805	3.55403	2.2127	1
666870	cg24938534	PM20D1		N_Shore	0.000526173	0.000526173	4.56943	0.245467	Change of Direction (COD) up vs Straight (ST)	0.0112265	Change of Direction (COD) up vs Straight (ST)	20.8797	0.216914	0.135054	1
31221	cg26883840				0.000526273	0.000526273	4.56932	0.296043	Change of Direction (COD) up vs Straight (ST)	0.0223926	Change of Direction (COD) up vs Straight (ST)	20.8787	0.315509	0.196449	1
315677	cg06960164	C6orf132	Unclassified	Island	0.000527427	0.000527427	-4.56812	-0.26938	Change of Direction (COD) down vs Straight (ST)	-0.0332995	Change of Direction (COD) down vs Straight (ST)	20.8677	0.261236	0.162743	1
50125	cg11349423	OPCML		S_Shore	0.000528445	0.000528445	4.56706	0.517452	Change of Direction (COD) up vs Straight (ST)	0.040455	Change of Direction (COD) up vs Straight (ST)	20.8581	0.963923	0.600775	1
316373	cg22438376	RNF14	Promoter_Associated	Island	0.000529495	0.000529495	-4.56597	-0.401282	Change of Direction (COD) down vs Straight (ST)	-0.0156529	Change of Direction (COD) down vs Straight (ST)	20.8481	0.579699	0.361475	1
635660	cg01902652			S_Shore	0.000529743	0.000529743	4.56572	0.232258	Change of Direction (COD) up vs Straight (ST)	0.0114874	Change of Direction (COD) up vs Straight (ST)	20.8458	0.194197	0.121107	1
373430	cg19619192				0.000529806	0.000529806	4.56565	0.20986	Change of Direction (COD) up vs Straight (ST)	0.0117142	Change of Direction (COD) up vs Straight (ST)	20.8452	0.158549	0.0988782	1
97371	cg26521784	USP21	Promoter_Associated	Island	0.000530572	0.000530572	-4.56486	-0.141872	Change of Direction (COD) down vs Straight (ST)	-0.00152018	Change of Direction (COD) down vs Straight (ST)	20.8379	0.0724599	0.045205	1
512	cg05944369	HMGB2	Promoter_Associated	Island	0.000531656	0.000531656	-4.56374	-0.437199	Change of Direction (COD) down vs Straight (ST)	-0.0220023	Change of Direction (COD) down vs Straight (ST)	20.8277	0.688115	0.429499	1
69497	cg01120514	ZCCHC4	Promoter_Associated	Island	0.000531837	0.000531837	-4.56355	-0.194462	Change of Direction (COD) down vs Straight (ST)	-0.00455626	Change of Direction (COD) down vs Straight (ST)	20.826	0.136135	0.0849782	1
472232	cg04311473				0.000532306	0.000532306	4.56307	0.304384	Change of Direction (COD) up vs Straight (ST)	0.0159248	Change of Direction (COD) up vs Straight (ST)	20.8216	0.33354	0.208246	1
61504	cg08198330	AKAP8		Island	0.000532407	0.000532407	4.56296	0.235231	Change of Direction (COD) up vs Straight (ST)	0.00398695	Change of Direction (COD) up vs Straight (ST)	20.8206	0.1992	0.124377	1
348254	cg23994683	SYN3			0.000533002	0.000533002	4.56235	0.341915	Change of Direction (COD) up vs Straight (ST)	0.0201295	Change of Direction (COD) up vs Straight (ST)	20.8151	0.420861	0.262848	1
62441	cg01512180	NDEL1	Promoter_Associated	Island	0.000533114	0.000533114	-4.56224	-0.176815	Change of Direction (COD) down vs Straight (ST)	-0.00382108	Change of Direction (COD) down vs Straight (ST)	20.814	0.112549	0.0702959	1
104644	cg22360277	CATSPER2P1	Promoter_Associated	N_Shore	0.0005334	0.0005334	-4.56194	-0.122233	Change of Direction (COD) down vs Straight (ST)	-0.00203485	Change of Direction (COD) down vs Straight (ST)	20.8113	0.0537875	0.0335989	1
106754	cg16711004	RPP25	Promoter_Associated	Island	0.000533794	0.000533794	-4.56154	-0.267512	Change of Direction (COD) down vs Straight (ST)	-0.00296752	Change of Direction (COD) down vs Straight (ST)	20.8076	0.257625	0.160957	1
32685	cg13086581	GLUL		Island	0.000533902	0.000533902	-4.56143	-0.310301	Change of Direction (COD) down vs Straight (ST)	-0.00654203	Change of Direction (COD) down vs Straight (ST)	20.8066	0.346631	0.216576	1
739709	cg08935118				0.000536047	0.000536047	-4.55923	-0.525196	Change of Direction (COD) down vs Straight (ST)	-0.00938798	Change of Direction (COD) down vs Straight (ST)	20.7866	0.99299	0.62102	1
533127	cg06380405		Unclassified		0.00053773	0.00053773	-4.55751	-0.472362	Change of Direction (COD) down vs Straight (ST)	-0.0175421	Change of Direction (COD) down vs Straight (ST)	20.7709	0.803252	0.502736	1
128742	cg25243854	BCCIP	Promoter_Associated	Island	0.000538539	0.000538539	-4.55668	-0.269583	Change of Direction (COD) down vs Straight (ST)	-0.00475668	Change of Direction (COD) down vs Straight (ST)	20.7634	0.261631	0.163808	1
762311	cg01088572	GPR126	Unclassified_Cell_type_specific	Island	0.000539168	0.000539168	-4.55604	-0.454056	Change of Direction (COD) down vs Straight (ST)	-0.0229424	Change of Direction (COD) down vs Straight (ST)	20.7575	0.7422	0.464824	1
366084	cg04824767	FADS3	Promoter_Associated	S_Shore	0.000540013	0.000540013	-4.55518	-0.265814	Change of Direction (COD) down vs Straight (ST)	-0.0435318	Change of Direction (COD) down vs Straight (ST)	20.7497	0.254366	0.159364	1
643959	cg08667174	CUL4A		Island	0.000540738	0.000540738	-4.55445	-0.460243	Change of Direction (COD) down vs Straight (ST)	-0.0100411	Change of Direction (COD) down vs Straight (ST)	20.743	0.762565	0.477913	1
695390	cg00147578				0.000540831	0.000540831	-4.55435	-0.190387	Change of Direction (COD) down vs Straight (ST)	-0.0219582	Change of Direction (COD) down vs Straight (ST)	20.7421	0.13049	0.0817841	1
49471	cg10021668	DUSP23		Island	0.000540885	0.000540885	-4.5543	-0.196386	Change of Direction (COD) down vs Straight (ST)	-0.00930976	Change of Direction (COD) down vs Straight (ST)	20.7416	0.138843	0.0870211	1
595756	cg26062113			Island	0.000542762	0.000542762	-4.5524	-0.369805	Change of Direction (COD) down vs Straight (ST)	-0.0155528	Change of Direction (COD) down vs Straight (ST)	20.7243	0.492321	0.308824	1
79710	cg17872128	KLC2	Promoter_Associated	Island	0.00054301	0.00054301	-4.55215	-0.23456	Change of Direction (COD) down vs Straight (ST)	-0.00368742	Change of Direction (COD) down vs Straight (ST)	20.7221	0.198066	0.124257	1
575804	cg18326578	C19orf51	Unclassified	Island	0.000543164	0.000543164	-4.55199	-0.371259	Change of Direction (COD) down vs Straight (ST)	-0.0111355	Change of Direction (COD) down vs Straight (ST)	20.7207	0.496199	0.311312	1
644549	cg19668696	UTS2R		S_Shore	0.000543926	0.000543926	-4.55123	-0.309871	Change of Direction (COD) down vs Straight (ST)	-0.0521105	Change of Direction (COD) down vs Straight (ST)	20.7136	0.345672	0.216945	1
286170	cg01008046	PGM2L1	Promoter_Associated_Cell_type_specific	N_Shore	0.000545097	0.000545097	-4.55005	-0.316671	Change of Direction (COD) down vs Straight (ST)	-0.0453626	Change of Direction (COD) down vs Straight (ST)	20.7029	0.361011	0.22669	1
404202	cg10114625	GPR61			0.000545285	0.000545285	4.54986	0.312056	Change of Direction (COD) up vs Straight (ST)	0.0233754	Change of Direction (COD) up vs Straight (ST)	20.7012	0.350563	0.220148	1
709622	cg08299521		Unclassified_Cell_type_specific		0.000546532	0.000546532	-4.5486	-0.351163	Change of Direction (COD) down vs Straight (ST)	-0.058106	Change of Direction (COD) down vs Straight (ST)	20.6898	0.443937	0.278938	1
790633	cg14272706	ALS2CR12			0.00054701	0.00054701	4.54813	0.200921	Change of Direction (COD) up vs Straight (ST)	0.00953067	Change of Direction (COD) up vs Straight (ST)	20.6854	0.14533	0.091334	1
93340	cg15884721	ZNF721	Unclassified	Island	0.000547547	0.000547547	-4.54759	-0.281342	Change of Direction (COD) down vs Straight (ST)	-0.00387234	Change of Direction (COD) down vs Straight (ST)	20.6806	0.284953	0.179124	1
259054	cg15966349			S_Shelf	0.000548208	0.000548208	4.54693	0.336676	Change of Direction (COD) up vs Straight (ST)	0.0366879	Change of Direction (COD) up vs Straight (ST)	20.6745	0.408063	0.256587	1
151278	cg08720519	SF3B3		S_Shore	0.000548334	0.000548334	-4.5468	-0.358422	Change of Direction (COD) down vs Straight (ST)	-0.00466849	Change of Direction (COD) down vs Straight (ST)	20.6734	0.462479	0.290819	1
540600	cg12286646				0.000548675	0.000548675	4.54646	0.188885	Change of Direction (COD) up vs Straight (ST)	0.0125075	Change of Direction (COD) up vs Straight (ST)	20.6703	0.128439	0.080778	1
9077	cg16895254	RBPJ	Promoter_Associated	Island	0.00054903	0.00054903	-4.54611	-0.136501	Change of Direction (COD) down vs Straight (ST)	-0.00276801	Change of Direction (COD) down vs Straight (ST)	20.6671	0.0670768	0.0421926	1
28519	cg15821035	ZNF263	NonGene_Associated	Island	0.000549457	0.000549457	-4.54568	-0.23837	Change of Direction (COD) down vs Straight (ST)	-0.0041796	Change of Direction (COD) down vs Straight (ST)	20.6632	0.204552	0.128692	1
589026	cg06784260	CPSF6	Promoter_Associated	S_Shore	0.000552001	0.000552001	-4.54315	-0.352524	Change of Direction (COD) down vs Straight (ST)	-0.00599858	Change of Direction (COD) down vs Straight (ST)	20.6402	0.447382	0.281779	1
573055	cg11392995	DHX16	Promoter_Associated	N_Shore	0.000552416	0.000552416	-4.54274	-0.410446	Change of Direction (COD) down vs Straight (ST)	-0.019644	Change of Direction (COD) down vs Straight (ST)	20.6365	0.606477	0.382052	1
790497	cg26101683	NUDCD1	Promoter_Associated	N_Shore	0.000552481	0.000552481	-4.54267	-0.4711	Change of Direction (COD) down vs Straight (ST)	-0.0114168	Change of Direction (COD) down vs Straight (ST)	20.6359	0.798965	0.503325	1
122195	cg13716008	GGA1	Promoter_Associated	Island	0.000552682	0.000552682	-4.54247	-0.237655	Change of Direction (COD) down vs Straight (ST)	-0.00272182	Change of Direction (COD) down vs Straight (ST)	20.6341	0.203327	0.128101	1
408029	cg26924406	IP6K2			0.000552747	0.000552747	4.54241	0.251795	Change of Direction (COD) up vs Straight (ST)	0.0201903	Change of Direction (COD) up vs Straight (ST)	20.6335	0.228242	0.143802	1
200908	cg21509130	FAM174A	Promoter_Associated	Island	0.000553319	0.000553319	-4.54184	-0.550998	Change of Direction (COD) down vs Straight (ST)	-0.0172629	Change of Direction (COD) down vs Straight (ST)	20.6283	1.09295	0.688781	1
358696	cg10902270			N_Shore	0.00055366	0.00055366	-4.5415	-0.349782	Change of Direction (COD) down vs Straight (ST)	-0.0145499	Change of Direction (COD) down vs Straight (ST)	20.6253	0.44045	0.277614	1
621934	cg02483200	RABGEF1	Promoter_Associated	Island	0.000554557	0.000554557	-4.54062	-0.488346	Change of Direction (COD) down vs Straight (ST)	-0.0199542	Change of Direction (COD) down vs Straight (ST)	20.6172	0.858534	0.541342	1
560528	cg23053175	LOC100270746	Unclassified_Cell_type_specific	S_Shore	0.000554695	0.000554695	-4.54048	-0.340788	Change of Direction (COD) down vs Straight (ST)	-0.00861837	Change of Direction (COD) down vs Straight (ST)	20.616	0.41809	0.263639	1
494392	cg04115315	MAVS			0.00055693	0.00055693	4.53828	0.237504	Change of Direction (COD) up vs Straight (ST)	0.0145399	Change of Direction (COD) up vs Straight (ST)	20.596	0.203069	0.128175	1
503796	cg00035608		Unclassified	Island	0.000557829	0.000557829	-4.53739	-0.388291	Change of Direction (COD) down vs Straight (ST)	-0.0146665	Change of Direction (COD) down vs Straight (ST)	20.5879	0.542772	0.342726	1
759637	cg08275282			N_Shelf	0.000557881	0.000557881	-4.53734	-0.368991	Change of Direction (COD) down vs Straight (ST)	-0.0128144	Change of Direction (COD) down vs Straight (ST)	20.5875	0.490156	0.30951	1
215768	cg25859012	BCS1L	Promoter_Associated	Island	0.00055851	0.00055851	-4.53673	-0.412998	Change of Direction (COD) down vs Straight (ST)	-0.0226006	Change of Direction (COD) down vs Straight (ST)	20.5819	0.614042	0.387844	1
62243	cg26149728	TMEM39A	Unclassified		0.000560744	0.000560744	-4.53454	-0.198773	Change of Direction (COD) down vs Straight (ST)	-0.003669	Change of Direction (COD) down vs Straight (ST)	20.562	0.142238	0.0899277	1
12964	cg23167148	TOR2A	Promoter_Associated	Island	0.0005615	0.0005615	-4.5338	-0.307276	Change of Direction (COD) down vs Straight (ST)	-0.0142052	Change of Direction (COD) down vs Straight (ST)	20.5554	0.339906	0.21497	1
571527	cg22596779				0.000562103	0.000562103	4.53321	0.342712	Change of Direction (COD) up vs Straight (ST)	0.0274277	Change of Direction (COD) up vs Straight (ST)	20.55	0.422825	0.26748	1
118892	cg18540455	CLASP2	Promoter_Associated	Island	0.000562134	0.000562134	-4.53318	-0.694166	Change of Direction (COD) down vs Straight (ST)	-0.0418884	Change of Direction (COD) down vs Straight (ST)	20.5497	1.73472	1.0974	1
172970	cg00637230	CBLN1		N_Shore	0.000563627	0.000563627	-4.53173	-0.504533	Change of Direction (COD) down vs Straight (ST)	-0.0144619	Change of Direction (COD) down vs Straight (ST)	20.5366	0.916391	0.580091	1
333106	cg25761074		Unclassified_Cell_type_specific		0.000566089	0.000566089	-4.52934	-0.426733	Change of Direction (COD) down vs Straight (ST)	-0.0719561	Change of Direction (COD) down vs Straight (ST)	20.515	0.655565	0.415421	1
344877	cg09366861	C1orf97	Promoter_Associated	Island	0.000566262	0.000566262	-4.52918	-0.396673	Change of Direction (COD) down vs Straight (ST)	-0.0134902	Change of Direction (COD) down vs Straight (ST)	20.5134	0.566457	0.358981	1
17257	cg23690369	C10orf4	Promoter_Associated	Island	0.000567237	0.000567237	-4.52824	-0.128206	Change of Direction (COD) down vs Straight (ST)	-0.00224989	Change of Direction (COD) down vs Straight (ST)	20.5049	0.0591726	0.0375151	1
150439	cg19463962	USP35		S_Shore	0.00056783	0.00056783	4.52766	0.218608	Change of Direction (COD) up vs Straight (ST)	0.0111397	Change of Direction (COD) up vs Straight (ST)	20.4997	0.172042	0.109101	1
590288	cg08387174	ZNF23			0.000567984	0.000567984	4.52752	0.254882	Change of Direction (COD) up vs Straight (ST)	0.0135008	Change of Direction (COD) up vs Straight (ST)	20.4984	0.233873	0.148322	1
176374	cg07584789	HDAC4			0.000568293	0.000568293	4.52722	0.232983	Change of Direction (COD) up vs Straight (ST)	0.022936	Change of Direction (COD) up vs Straight (ST)	20.4957	0.195411	0.123945	1
673610	cg01404233	GUCD1	Promoter_Associated	Island	0.000568705	0.000568705	-4.52682	-0.295639	Change of Direction (COD) down vs Straight (ST)	-0.00750098	Change of Direction (COD) down vs Straight (ST)	20.4921	0.314648	0.19961	1
74511	cg25769883	WFDC3	Promoter_Associated_Cell_type_specific	N_Shore	0.00056871	0.00056871	-4.52682	-0.24743	Change of Direction (COD) down vs Straight (ST)	-0.0054388	Change of Direction (COD) down vs Straight (ST)	20.4921	0.220397	0.139818	1
792598	cg00066535				0.000568751	0.000568751	4.52678	0.395855	Change of Direction (COD) up vs Straight (ST)	0.0351419	Change of Direction (COD) up vs Straight (ST)	20.4917	0.564124	0.357882	1
7246	cg25337514				0.000568877	0.000568877	4.52666	0.243469	Change of Direction (COD) up vs Straight (ST)	0.00668481	Change of Direction (COD) up vs Straight (ST)	20.4906	0.213398	0.135388	1
140581	cg10962945		Unclassified		0.000569418	0.000569418	-4.52613	-0.232808	Change of Direction (COD) down vs Straight (ST)	-0.00477297	Change of Direction (COD) down vs Straight (ST)	20.4859	0.195119	0.123819	1
29569	cg04404310	GALNT9			0.000569697	0.000569697	4.52587	0.298622	Change of Direction (COD) up vs Straight (ST)	0.00924926	Change of Direction (COD) up vs Straight (ST)	20.4835	0.32103	0.203744	1
626829	cg00196366				0.000571276	0.000571276	-4.52435	-0.264616	Change of Direction (COD) down vs Straight (ST)	-0.0440105	Change of Direction (COD) down vs Straight (ST)	20.4698	0.252078	0.16009	1
111249	cg00551957	CXorf36		Island	0.000571619	0.000571619	4.52402	0.596239	Change of Direction (COD) up vs Straight (ST)	0.0219475	Change of Direction (COD) up vs Straight (ST)	20.4668	1.2798	0.812901	1
67467	cg20072171	FEZF2		Island	0.000572601	0.000572601	-4.52308	-0.212793	Change of Direction (COD) down vs Straight (ST)	-0.00482848	Change of Direction (COD) down vs Straight (ST)	20.4583	0.163011	0.103584	1
98317	cg11666140	NR4A1	Promoter_Associated	Island	0.000572681	0.000572681	-4.52301	-0.356893	Change of Direction (COD) down vs Straight (ST)	-0.00633566	Change of Direction (COD) down vs Straight (ST)	20.4576	0.458542	0.291386	1
585064	cg27528654				0.000573232	0.000573232	4.52248	0.389841	Change of Direction (COD) up vs Straight (ST)	0.0511281	Change of Direction (COD) up vs Straight (ST)	20.4528	0.547114	0.34775	1
576206	cg17931078	SFTPB			0.000573282	0.000573282	-4.52243	-0.226065	Change of Direction (COD) down vs Straight (ST)	-0.0387764	Change of Direction (COD) down vs Straight (ST)	20.4524	0.183979	0.116941	1
761599	cg03885037	ADAM8		Island	0.000573408	0.000573408	-4.52231	-0.518494	Change of Direction (COD) down vs Straight (ST)	-0.0261554	Change of Direction (COD) down vs Straight (ST)	20.4513	0.96781	0.615194	1
31633	cg04030444		Promoter_Associated	S_Shore	0.000574972	0.000574972	4.52082	0.273978	Change of Direction (COD) up vs Straight (ST)	0.0101178	Change of Direction (COD) up vs Straight (ST)	20.4378	0.27023	0.171887	1
469704	cg05797821	ODZ4			0.000575095	0.000575095	4.52071	0.2416	Change of Direction (COD) up vs Straight (ST)	0.00987739	Change of Direction (COD) up vs Straight (ST)	20.4368	0.210134	0.133668	1
11371	cg18821281	VGLL4	Promoter_Associated	S_Shore	0.000575891	0.000575891	-4.51995	-0.17793	Change of Direction (COD) down vs Straight (ST)	-0.0035538	Change of Direction (COD) down vs Straight (ST)	20.4299	0.113973	0.0725234	1
478568	cg07080867	CLDN22			0.00057682	0.00057682	4.51907	0.275636	Change of Direction (COD) up vs Straight (ST)	0.014295	Change of Direction (COD) up vs Straight (ST)	20.422	0.273511	0.174108	1
30455	cg17679608	PRSS35	Unclassified_Cell_type_specific		0.000576862	0.000576862	-4.51903	-0.34064	Change of Direction (COD) down vs Straight (ST)	-0.00930546	Change of Direction (COD) down vs Straight (ST)	20.4216	0.417729	0.265918	1
128197	cg01487013	WDR46	NonGene_Associated	Island	0.000577148	0.000577148	-4.51876	-0.229001	Change of Direction (COD) down vs Straight (ST)	-0.00447206	Change of Direction (COD) down vs Straight (ST)	20.4192	0.18879	0.120194	1
184522	cg27129259	ASNSD1	Unclassified	N_Shore	0.000577961	0.000577961	-4.51799	-0.356498	Change of Direction (COD) down vs Straight (ST)	-0.00800028	Change of Direction (COD) down vs Straight (ST)	20.4122	0.457526	0.291386	1
462344	cg09853112	PLCB1		N_Shore	0.000578337	0.000578337	4.51763	0.165183	Change of Direction (COD) up vs Straight (ST)	0.00660118	Change of Direction (COD) up vs Straight (ST)	20.409	0.0982272	0.0625682	1
187053	cg02655745	TP53BP2	Promoter_Associated	Island	0.00057835	0.00057835	-4.51762	-0.341028	Change of Direction (COD) down vs Straight (ST)	-0.0134709	Change of Direction (COD) down vs Straight (ST)	20.4089	0.41868	0.26669	1
93273	cg03303640		Unclassified		0.000578391	0.000578391	4.51758	0.296589	Change of Direction (COD) up vs Straight (ST)	0.0285721	Change of Direction (COD) up vs Straight (ST)	20.4085	0.316674	0.201718	1
221508	cg20965779			S_Shelf	0.000578633	0.000578633	4.51735	0.19218	Change of Direction (COD) up vs Straight (ST)	0.0136329	Change of Direction (COD) up vs Straight (ST)	20.4065	0.132959	0.0847021	1
721063	cg07631650	KCCAT333			0.000578899	0.000578899	4.5171	0.247878	Change of Direction (COD) up vs Straight (ST)	0.0184433	Change of Direction (COD) up vs Straight (ST)	20.4042	0.221197	0.14093	1
430693	cg22267234	SCUBE2			0.000579053	0.000579053	4.51695	0.316703	Change of Direction (COD) up vs Straight (ST)	0.0136814	Change of Direction (COD) up vs Straight (ST)	20.4029	0.361084	0.23007	1
554390	cg11668876	TRIM26			0.000579583	0.000579583	4.51645	0.418861	Change of Direction (COD) up vs Straight (ST)	0.0238295	Change of Direction (COD) up vs Straight (ST)	20.3983	0.631601	0.402524	1
463547	cg16506959				0.000579834	0.000579834	4.51622	0.154672	Change of Direction (COD) up vs Straight (ST)	0.0255909	Change of Direction (COD) up vs Straight (ST)	20.3962	0.0861239	0.0548931	1
766957	cg11443786	RTEL1	Promoter_Associated	Island	0.00057991	0.00057991	-4.51614	-0.351563	Change of Direction (COD) down vs Straight (ST)	-0.00623141	Change of Direction (COD) down vs Straight (ST)	20.3956	0.444947	0.283606	1
120417	cg15558090	TMEM184B	Promoter_Associated	Island	0.000580062	0.000580062	-4.516	-0.219189	Change of Direction (COD) down vs Straight (ST)	-0.00297033	Change of Direction (COD) down vs Straight (ST)	20.3943	0.172958	0.110249	1
387999	cg10127275	2001-03-01		Island	0.00058037	0.00058037	-4.51571	-0.49455	Change of Direction (COD) down vs Straight (ST)	-0.0228236	Change of Direction (COD) down vs Straight (ST)	20.3916	0.880486	0.561324	1
187499	cg19349706				0.000580434	0.000580434	4.51565	0.256979	Change of Direction (COD) up vs Straight (ST)	0.0156	Change of Direction (COD) up vs Straight (ST)	20.3911	0.237737	0.151565	1
399821	cg27003520			Island	0.000581026	0.000581026	-4.51509	-0.437779	Change of Direction (COD) down vs Straight (ST)	-0.0219005	Change of Direction (COD) down vs Straight (ST)	20.3861	0.689941	0.439969	1
98315	cg05480730	PRKY		Island	0.000581129	0.000581129	-4.515	-0.160871	Change of Direction (COD) down vs Straight (ST)	-0.00211149	Change of Direction (COD) down vs Straight (ST)	20.3852	0.0931666	0.059414	1
450864	cg19760325	PAG1			0.000583135	0.000583135	4.51311	0.396093	Change of Direction (COD) up vs Straight (ST)	0.0397616	Change of Direction (COD) up vs Straight (ST)	20.3682	0.564803	0.360486	1
212156	cg12549573	VPS53			0.000583597	0.000583597	4.51268	0.246478	Change of Direction (COD) up vs Straight (ST)	0.0177189	Change of Direction (COD) up vs Straight (ST)	20.3643	0.218705	0.139616	1
156753	cg26404416	TTC27			0.000583604	0.000583604	4.51267	0.244268	Change of Direction (COD) up vs Straight (ST)	0.00887289	Change of Direction (COD) up vs Straight (ST)	20.3642	0.214801	0.137124	1
633246	cg01796333	MTERFD2	Unclassified_Cell_type_specific		0.000583638	0.000583638	4.51264	0.149743	Change of Direction (COD) up vs Straight (ST)	0.0137968	Change of Direction (COD) up vs Straight (ST)	20.3639	0.0807229	0.0515322	1
520199	cg13438673	ZNF526	Promoter_Associated	S_Shore	0.000584629	0.000584629	-4.51171	-0.42226	Change of Direction (COD) down vs Straight (ST)	-0.017957	Change of Direction (COD) down vs Straight (ST)	20.3555	0.641894	0.409943	1
157885	cg21850821	LRRC20			0.000585259	0.000585259	4.51112	0.31789	Change of Direction (COD) up vs Straight (ST)	0.023052	Change of Direction (COD) up vs Straight (ST)	20.3502	0.363795	0.232397	1
61169	cg09275910	RASGRF1		Island	0.000585622	0.000585622	-4.51078	-0.316044	Change of Direction (COD) down vs Straight (ST)	-0.0141055	Change of Direction (COD) down vs Straight (ST)	20.3472	0.359582	0.22974	1
623855	cg04126707	PTGER4	Promoter_Associated_Cell_type_specific	Island	0.000586296	0.000586296	-4.51016	-0.378643	Change of Direction (COD) down vs Straight (ST)	-0.0124284	Change of Direction (COD) down vs Straight (ST)	20.3415	0.516135	0.329856	1
30095	cg16747061	MYD88	Promoter_Associated	S_Shore	0.000586877	0.000586877	-4.50961	-0.387314	Change of Direction (COD) down vs Straight (ST)	-0.0196072	Change of Direction (COD) down vs Straight (ST)	20.3366	0.540042	0.345217	1
472310	cg04342230	TMEM9B	Promoter_Associated	Island	0.000587114	0.000587114	-4.50939	-0.414567	Change of Direction (COD) down vs Straight (ST)	-0.0154723	Change of Direction (COD) down vs Straight (ST)	20.3346	0.618718	0.395549	1
46604	cg23745215	SH2D3C	Promoter_Associated	Island	0.000588888	0.000588888	-4.50774	-0.249907	Change of Direction (COD) down vs Straight (ST)	-0.00566566	Change of Direction (COD) down vs Straight (ST)	20.3197	0.224833	0.143842	1
561480	cg18207950	C14orf106	Promoter_Associated	Island	0.000589516	0.000589516	-4.50716	-0.425277	Change of Direction (COD) down vs Straight (ST)	-0.0131547	Change of Direction (COD) down vs Straight (ST)	20.3145	0.651097	0.416661	1
450207	cg23353900	TST	Promoter_Associated	Island	0.000591999	0.000591999	-4.50486	-0.213204	Change of Direction (COD) down vs Straight (ST)	-0.00486275	Change of Direction (COD) down vs Straight (ST)	20.2938	0.163641	0.104827	1
749071	cg11307296				0.000592055	0.000592055	4.50481	0.189765	Change of Direction (COD) up vs Straight (ST)	0.0114821	Change of Direction (COD) up vs Straight (ST)	20.2933	0.129638	0.083047	1
297053	cg10709729	SERPINB6			0.000593138	0.000593138	4.50381	0.289744	Change of Direction (COD) up vs Straight (ST)	0.0125835	Change of Direction (COD) up vs Straight (ST)	20.2843	0.302226	0.193693	1
359135	cg07104513	GAB2			0.000593145	0.000593145	-4.50381	-0.651609	Change of Direction (COD) down vs Straight (ST)	-0.110426	Change of Direction (COD) down vs Straight (ST)	20.2843	1.52854	0.979627	1
175974	cg13834453	B4GALT1	Promoter_Associated	Island	0.000595777	0.000595777	-4.50139	-0.246357	Change of Direction (COD) down vs Straight (ST)	-0.0163456	Change of Direction (COD) down vs Straight (ST)	20.2625	0.218491	0.140179	1
601885	cg07355239	MCTP1		Island	0.000595951	0.000595951	-4.50123	-0.472784	Change of Direction (COD) down vs Straight (ST)	-0.014662	Change of Direction (COD) down vs Straight (ST)	20.261	0.80469	0.51631	1
466816	cg20589633	HSPA1L		S_Shelf	0.000596117	0.000596117	4.50108	0.262431	Change of Direction (COD) up vs Straight (ST)	0.0174785	Change of Direction (COD) up vs Straight (ST)	20.2597	0.247932	0.15909	1
323613	cg08040138	OSBPL9			0.000596341	0.000596341	4.50087	0.276296	Change of Direction (COD) up vs Straight (ST)	0.0268029	Change of Direction (COD) up vs Straight (ST)	20.2578	0.274822	0.176361	1
773220	cg03764506	ESRRA	Promoter_Associated	Island	0.000596498	0.000596498	-4.50073	-0.370895	Change of Direction (COD) down vs Straight (ST)	-0.00695922	Change of Direction (COD) down vs Straight (ST)	20.2565	0.495228	0.317822	1
381644	cg07106553	FAM24B			0.000598033	0.000598033	4.49932	0.148145	Change of Direction (COD) up vs Straight (ST)	0.00864199	Change of Direction (COD) up vs Straight (ST)	20.2439	0.079009	0.0507371	1
197166	cg24261352			N_Shore	0.000598328	0.000598328	4.49905	0.337082	Change of Direction (COD) up vs Straight (ST)	0.0165938	Change of Direction (COD) up vs Straight (ST)	20.2415	0.409048	0.26271	1
42083	cg15159605	LHX5		Island	0.000598925	0.000598925	-4.49851	-0.24253	Change of Direction (COD) down vs Straight (ST)	-0.00536865	Change of Direction (COD) down vs Straight (ST)	20.2366	0.211754	0.136031	1
662569	cg14218875				0.00059933	0.00059933	4.49814	0.283791	Change of Direction (COD) up vs Straight (ST)	0.0129641	Change of Direction (COD) up vs Straight (ST)	20.2332	0.289934	0.186285	1
76725	cg26954533	ZNF266	Unclassified	Island	0.000599902	0.000599902	-4.49762	-0.163552	Change of Direction (COD) down vs Straight (ST)	-0.00326851	Change of Direction (COD) down vs Straight (ST)	20.2285	0.0962972	0.061886	1
209064	cg04873857	FSD1	Unclassified	N_Shore	0.00060001	0.00060001	-4.49752	-0.479245	Change of Direction (COD) down vs Straight (ST)	-0.0137985	Change of Direction (COD) down vs Straight (ST)	20.2277	0.826832	0.531392	1
390431	cg20996788	ATP10A			0.000601493	0.000601493	4.49617	0.33787	Change of Direction (COD) up vs Straight (ST)	0.0208966	Change of Direction (COD) up vs Straight (ST)	20.2155	0.410963	0.264278	1
673776	cg06917606	VAV2			0.00060152	0.00060152	4.49614	0.247263	Change of Direction (COD) up vs Straight (ST)	0.0125229	Change of Direction (COD) up vs Straight (ST)	20.2153	0.220101	0.141542	1
28064	cg11424674	ERI3			0.000602232	0.000602232	4.4955	0.21603	Change of Direction (COD) up vs Straight (ST)	0.00568172	Change of Direction (COD) up vs Straight (ST)	20.2095	0.168008	0.108073	1
635345	cg25172772	LINC01312		N_Shore	0.000602703	0.000602703	4.49507	0.375806	Change of Direction (COD) up vs Straight (ST)	0.0144731	Change of Direction (COD) up vs Straight (ST)	20.2057	0.508428	0.327114	1
59280	cg03149628	DDOST			0.000603253	0.000603253	4.49457	0.273646	Change of Direction (COD) up vs Straight (ST)	0.0224874	Change of Direction (COD) up vs Straight (ST)	20.2012	0.269575	0.173479	1
565821	cg04238405				0.000603719	0.000603719	4.49415	0.260594	Change of Direction (COD) up vs Straight (ST)	0.012354	Change of Direction (COD) up vs Straight (ST)	20.1974	0.244473	0.157354	1
765118	cg25833861	MTSS1			0.000604202	0.000604202	-4.49371	-0.32515	Change of Direction (COD) down vs Straight (ST)	-0.0542376	Change of Direction (COD) down vs Straight (ST)	20.1935	0.380601	0.24502	1
218564	cg15597405	PELP1	Promoter_Associated	Island	0.000606366	0.000606366	-4.49176	-0.448824	Change of Direction (COD) down vs Straight (ST)	-0.0228792	Change of Direction (COD) down vs Straight (ST)	20.1759	0.725193	0.467265	1
65828	cg04700283		Unclassified_Cell_type_specific	Island	0.000606601	0.000606601	-4.49155	-0.159945	Change of Direction (COD) down vs Straight (ST)	-0.0042473	Change of Direction (COD) down vs Straight (ST)	20.174	0.0920967	0.0593465	1
312214	cg00797152	CALML5		S_Shore	0.000606606	0.000606606	4.49155	0.289094	Change of Direction (COD) up vs Straight (ST)	0.0347419	Change of Direction (COD) up vs Straight (ST)	20.174	0.300871	0.19388	1
130394	cg18046299	RNU12		S_Shore	0.000608538	0.000608538	-4.48981	-0.275867	Change of Direction (COD) down vs Straight (ST)	-0.00640641	Change of Direction (COD) down vs Straight (ST)	20.1584	0.273969	0.176681	1
57900	cg18958339	PRDM10			0.000610993	0.000610993	4.48761	0.224447	Change of Direction (COD) up vs Straight (ST)	0.00426682	Change of Direction (COD) up vs Straight (ST)	20.1387	0.181355	0.117069	1
440913	cg25689079		Unclassified	N_Shore	0.000612486	0.000612486	-4.48628	-0.269381	Change of Direction (COD) down vs Straight (ST)	-0.00989201	Change of Direction (COD) down vs Straight (ST)	20.1267	0.261239	0.168736	1
435632	cg24862443	LEP			0.00061329	0.00061329	4.48556	0.320797	Change of Direction (COD) up vs Straight (ST)	0.0171975	Change of Direction (COD) up vs Straight (ST)	20.1203	0.370479	0.239372	1
611298	cg14702589	INSC		N_Shore	0.000615354	0.000615354	4.48373	0.27429	Change of Direction (COD) up vs Straight (ST)	0.0257875	Change of Direction (COD) up vs Straight (ST)	20.1038	0.270846	0.175141	1
263604	cg27197744	MRPL11	Promoter_Associated		0.000617105	0.000617105	-4.48218	-0.496331	Change of Direction (COD) down vs Straight (ST)	-0.0151174	Change of Direction (COD) down vs Straight (ST)	20.0899	0.88684	0.573866	1
81138	cg02279127	RDH13	Promoter_Associated	Island	0.000617826	0.000617826	-4.48154	-0.169832	Change of Direction (COD) down vs Straight (ST)	-0.00538747	Change of Direction (COD) down vs Straight (ST)	20.0842	0.103835	0.0672096	1
23212	cg21483906	CLASP2		N_Shore	0.000617992	0.000617992	-4.48139	-0.249189	Change of Direction (COD) down vs Straight (ST)	-0.00788838	Change of Direction (COD) down vs Straight (ST)	20.0829	0.223542	0.144702	1
739216	cg00368415	SNX27	Promoter_Associated	Island	0.000618499	0.000618499	-4.48095	-0.371484	Change of Direction (COD) down vs Straight (ST)	-0.0120672	Change of Direction (COD) down vs Straight (ST)	20.0789	0.496801	0.321652	1
354772	cg27266671	TCEANC2			0.000618536	0.000618536	4.48091	0.285182	Change of Direction (COD) up vs Straight (ST)	0.0138356	Change of Direction (COD) up vs Straight (ST)	20.0786	0.292784	0.189565	1
93789	cg10859391	ANO10	Promoter_Associated	N_Shore	0.000620001	0.000620001	-4.47962	-0.205624	Change of Direction (COD) down vs Straight (ST)	-0.00216118	Change of Direction (COD) down vs Straight (ST)	20.067	0.152212	0.0986075	1
341453	cg19352059	ZNF436	Promoter_Associated	Island	0.000620321	0.000620321	-4.47934	-0.459525	Change of Direction (COD) down vs Straight (ST)	-0.0163943	Change of Direction (COD) down vs Straight (ST)	20.0645	0.760187	0.492533	1
138097	cg03535849	FRMD6-AS2			0.000620433	0.000620433	4.47924	0.280742	Change of Direction (COD) up vs Straight (ST)	0.0175686	Change of Direction (COD) up vs Straight (ST)	20.0636	0.283737	0.183844	1
592194	cg13846997	FBXW4			0.000620986	0.000620986	4.47876	0.28434	Change of Direction (COD) up vs Straight (ST)	0.010791	Change of Direction (COD) up vs Straight (ST)	20.0593	0.291057	0.188628	1
108602	cg15875437	NAT8L		Island	0.000620992	0.000620992	-4.47875	-0.228958	Change of Direction (COD) down vs Straight (ST)	-0.00213717	Change of Direction (COD) down vs Straight (ST)	20.0592	0.188719	0.122305	1
596480	cg27255447	VWA3B			0.000621224	0.000621224	4.47855	0.283944	Change of Direction (COD) up vs Straight (ST)	0.0223435	Change of Direction (COD) up vs Straight (ST)	20.0574	0.290247	0.188121	1
393199	cg00719373				0.000621338	0.000621338	4.47845	0.259171	Change of Direction (COD) up vs Straight (ST)	0.0126643	Change of Direction (COD) up vs Straight (ST)	20.0565	0.241811	0.156735	1
827	cg18172830	WFIKKN2	Unclassified	S_Shore	0.000621398	0.000621398	-4.47839	-0.197278	Change of Direction (COD) down vs Straight (ST)	-0.00506094	Change of Direction (COD) down vs Straight (ST)	20.056	0.140107	0.0908151	1
48963	cg22867066	LOC286016	Promoter_Associated	Island	0.000623443	0.000623443	-4.4766	-0.170323	Change of Direction (COD) down vs Straight (ST)	-0.00415832	Change of Direction (COD) down vs Straight (ST)	20.04	0.104436	0.067748	1
281863	cg03107659	CCR10		Island	0.000623908	0.000623908	-4.47619	-0.388573	Change of Direction (COD) down vs Straight (ST)	-0.00989323	Change of Direction (COD) down vs Straight (ST)	20.0363	0.543562	0.352675	1
461511	cg19915505	GPD1L	Promoter_Associated	Island	0.000623943	0.000623943	-4.47616	-0.402766	Change of Direction (COD) down vs Straight (ST)	-0.0123018	Change of Direction (COD) down vs Straight (ST)	20.036	0.583995	0.378914	1
142846	cg20311544	RBM15		Island	0.000624282	0.000624282	-4.47587	-0.509701	Change of Direction (COD) down vs Straight (ST)	-0.0136115	Change of Direction (COD) down vs Straight (ST)	20.0334	0.935261	0.606906	1
141064	cg10444953		Unclassified_Cell_type_specific		0.000624741	0.000624741	-4.47547	-0.35267	Change of Direction (COD) down vs Straight (ST)	-0.0150643	Change of Direction (COD) down vs Straight (ST)	20.0298	0.447754	0.290607	1
105785	cg06554120	CTNND2		Island	0.00062544	0.00062544	-4.47486	-0.154859	Change of Direction (COD) down vs Straight (ST)	-0.00167538	Change of Direction (COD) down vs Straight (ST)	20.0243	0.0863323	0.0560477	1
696515	cg26096983	THOP1		N_Shelf	0.000626043	0.000626043	4.47433	0.234726	Change of Direction (COD) up vs Straight (ST)	0.0119779	Change of Direction (COD) up vs Straight (ST)	20.0196	0.198346	0.128799	1
288612	cg10479053	PSMD3	Promoter_Associated	Island	0.000626776	0.000626776	-4.47369	-0.40475	Change of Direction (COD) down vs Straight (ST)	-0.0120719	Change of Direction (COD) down vs Straight (ST)	20.0139	0.589761	0.383078	1
510366	cg07735536	KCNAB2		N_Shore	0.000627171	0.000627171	-4.47335	-0.499321	Change of Direction (COD) down vs Straight (ST)	-0.0600467	Change of Direction (COD) down vs Straight (ST)	20.0108	0.897556	0.583095	1
433077	cg27108734	ZMIZ1			0.000627753	0.000627753	-4.47284	-0.296278	Change of Direction (COD) down vs Straight (ST)	-0.0353112	Change of Direction (COD) down vs Straight (ST)	20.0063	0.31601	0.205341	1
298825	cg22013795		Promoter_Associated	S_Shore	0.00062829	0.00062829	-4.47238	-0.408807	Change of Direction (COD) down vs Straight (ST)	-0.0160743	Change of Direction (COD) down vs Straight (ST)	20.0022	0.601645	0.391027	1
683685	cg00713567	BAI1		Island	0.000629412	0.000629412	-4.4714	-0.539194	Change of Direction (COD) down vs Straight (ST)	-0.0634095	Change of Direction (COD) down vs Straight (ST)	19.9934	1.04663	0.680532	1
737575	cg19840693	PDIA5	Promoter_Associated	Island	0.000629826	0.000629826	-4.47104	-0.257664	Change of Direction (COD) down vs Straight (ST)	-0.0102106	Change of Direction (COD) down vs Straight (ST)	19.9902	0.239006	0.15543	1
69268	cg04523095	TBCB	Promoter_Associated	Island	0.000630307	0.000630307	-4.47063	-0.308845	Change of Direction (COD) down vs Straight (ST)	-0.00936125	Change of Direction (COD) down vs Straight (ST)	19.9865	0.343386	0.223352	1
732629	cg07602312	BIVM			0.000630573	0.000630573	4.4704	0.161808	Change of Direction (COD) up vs Straight (ST)	0.00783677	Change of Direction (COD) up vs Straight (ST)	19.9845	0.0942548	0.0613132	1
176047	cg12303032		Promoter_Associated	S_Shore	0.00063138	0.00063138	-4.4697	-0.421906	Change of Direction (COD) down vs Straight (ST)	-0.0110343	Change of Direction (COD) down vs Straight (ST)	19.9782	0.640816	0.416985	1
76448	cg24046271	RPS27A	Promoter_Associated		0.000631555	0.000631555	-4.46955	-0.171286	Change of Direction (COD) down vs Straight (ST)	-0.00393138	Change of Direction (COD) down vs Straight (ST)	19.9769	0.10562	0.0687326	1
761677	cg04543418	TULP2	Unclassified_Cell_type_specific	N_Shore	0.000632801	0.000632801	4.46848	0.361713	Change of Direction (COD) up vs Straight (ST)	0.0278973	Change of Direction (COD) up vs Straight (ST)	19.9673	0.471011	0.306659	1
161627	cg15035869		Promoter_Associated	Island	0.000633043	0.000633043	-4.46827	-0.372084	Change of Direction (COD) down vs Straight (ST)	-0.0117804	Change of Direction (COD) down vs Straight (ST)	19.9654	0.498408	0.324527	1
385509	cg04538770	TENM2			0.000633715	0.000633715	4.46769	0.246237	Change of Direction (COD) up vs Straight (ST)	0.0143832	Change of Direction (COD) up vs Straight (ST)	19.9602	0.218278	0.142163	1
254330	cg22310062	ESCO1	Promoter_Associated	Island	0.000634461	0.000634461	-4.46705	-0.292562	Change of Direction (COD) down vs Straight (ST)	-0.015717	Change of Direction (COD) down vs Straight (ST)	19.9545	0.308133	0.200743	1
319802	cg23431730	MAP3K12	Promoter_Associated	Island	0.000634667	0.000634667	-4.46687	-0.389399	Change of Direction (COD) down vs Straight (ST)	-0.0187225	Change of Direction (COD) down vs Straight (ST)	19.9529	0.545875	0.355656	1
578050	cg14942322	SUCO		N_Shore	0.000634698	0.000634698	-4.46684	-0.335852	Change of Direction (COD) down vs Straight (ST)	-0.0111676	Change of Direction (COD) down vs Straight (ST)	19.9527	0.406068	0.26457	1
244360	cg22658332				0.000635187	0.000635187	-4.46642	-0.282529	Change of Direction (COD) down vs Straight (ST)	-0.0453021	Change of Direction (COD) down vs Straight (ST)	19.9489	0.287361	0.187263	1
356863	cg18679753				0.000635791	0.000635791	4.4659	0.232365	Change of Direction (COD) up vs Straight (ST)	0.0124594	Change of Direction (COD) up vs Straight (ST)	19.9443	0.194376	0.126697	1
457681	cg15854335	PRKCSH			0.000636072	0.000636072	4.46566	0.195189	Change of Direction (COD) up vs Straight (ST)	0.00937273	Change of Direction (COD) up vs Straight (ST)	19.9422	0.137155	0.0894096	1
579517	cg23006065	SYT9		S_Shore	0.000636992	0.000636992	-4.46488	-0.359725	Change of Direction (COD) down vs Straight (ST)	-0.0467334	Change of Direction (COD) down vs Straight (ST)	19.9351	0.465847	0.303786	1
68064	cg22613880	WIPI1	Promoter_Associated	Island	0.000637084	0.000637084	-4.4648	-0.364804	Change of Direction (COD) down vs Straight (ST)	-0.0115164	Change of Direction (COD) down vs Straight (ST)	19.9344	0.479095	0.312437	1
612056	cg07388806	RREB1		Island	0.000637085	0.000637085	-4.4648	-0.374404	Change of Direction (COD) down vs Straight (ST)	-0.00687402	Change of Direction (COD) down vs Straight (ST)	19.9344	0.504641	0.329096	1
69938	cg24225517	NR2E1	Unclassified_Cell_type_specific	Island	0.000637799	0.000637799	-4.46418	-0.213918	Change of Direction (COD) down vs Straight (ST)	-0.00840031	Change of Direction (COD) down vs Straight (ST)	19.9289	0.164739	0.107462	1
342976	cg03251287		Promoter_Associated	Island	0.000638144	0.000638144	-4.46389	-0.501158	Change of Direction (COD) down vs Straight (ST)	-0.0173269	Change of Direction (COD) down vs Straight (ST)	19.9263	0.904174	0.589887	1
131386	cg13887370	DNAJC14	Promoter_Associated	Island	0.000638432	0.000638432	-4.46364	-0.464763	Change of Direction (COD) down vs Straight (ST)	-0.0156903	Change of Direction (COD) down vs Straight (ST)	19.9241	0.777616	0.507375	1
9298	cg02506053	YPEL3	Promoter_Associated	S_Shore	0.000638633	0.000638633	-4.46347	-0.191616	Change of Direction (COD) down vs Straight (ST)	-0.00424617	Change of Direction (COD) down vs Straight (ST)	19.9226	0.13218	0.0862509	1
534328	cg12800939	C3orf17		N_Shelf	0.000639219	0.000639219	4.46297	0.232988	Change of Direction (COD) up vs Straight (ST)	0.0127253	Change of Direction (COD) up vs Straight (ST)	19.9181	0.195421	0.127546	1
472179	cg25450333	GK5	Promoter_Associated	N_Shore	0.000639936	0.000639936	-4.46236	-0.305076	Change of Direction (COD) down vs Straight (ST)	-0.00946045	Change of Direction (COD) down vs Straight (ST)	19.9127	0.335056	0.218742	1
76732	cg05995172	ZDHHC5		Island	0.000640174	0.000640174	-4.46216	-0.371308	Change of Direction (COD) down vs Straight (ST)	-0.0316992	Change of Direction (COD) down vs Straight (ST)	19.9109	0.496331	0.32406	1
729218	cg04932149	SMC1A	Promoter_Associated	Island	0.000640988	0.000640988	-4.46147	-0.483704	Change of Direction (COD) down vs Straight (ST)	-0.0168164	Change of Direction (COD) down vs Straight (ST)	19.9047	0.842291	0.550111	1
483187	cg26652413	CPAMD8		N_Shore	0.000642535	0.000642535	-4.46015	-0.423559	Change of Direction (COD) down vs Straight (ST)	-0.0225761	Change of Direction (COD) down vs Straight (ST)	19.893	0.645849	0.422061	1
721152	cg09006386	LTBP4	Promoter_Associated	S_Shore	0.000643888	0.000643888	-4.45901	-0.365904	Change of Direction (COD) down vs Straight (ST)	-0.0597985	Change of Direction (COD) down vs Straight (ST)	19.8827	0.481989	0.315141	1
84190	cg26421572	MLL5	Promoter_Associated	Island	0.000644439	0.000644439	-4.45854	-0.371637	Change of Direction (COD) down vs Straight (ST)	-0.00820983	Change of Direction (COD) down vs Straight (ST)	19.8786	0.497209	0.32516	1
706478	cg16539629	C14orf132	Unclassified_Cell_type_specific	Island	0.000644488	0.000644488	-4.4585	-0.497728	Change of Direction (COD) down vs Straight (ST)	-0.0214696	Change of Direction (COD) down vs Straight (ST)	19.8782	0.891839	0.583247	1
459583	cg13777527	PDK3			0.000644868	0.000644868	4.45818	0.166369	Change of Direction (COD) up vs Straight (ST)	0.00683758	Change of Direction (COD) up vs Straight (ST)	19.8753	0.0996427	0.065174	1
214688	cg21488156	CARKD		N_Shore	0.000645102	0.000645102	4.45798	0.258809	Change of Direction (COD) up vs Straight (ST)	0.0143885	Change of Direction (COD) up vs Straight (ST)	19.8736	0.241135	0.157735	1
114519	cg22443241	DCLRE1B	Promoter_Associated	Island	0.000646588	0.000646588	-4.45673	-0.374154	Change of Direction (COD) down vs Straight (ST)	-0.00495567	Change of Direction (COD) down vs Straight (ST)	19.8624	0.503969	0.329849	1
360815	cg10875601	NSD1			0.000646899	0.000646899	4.45646	0.216215	Change of Direction (COD) up vs Straight (ST)	0.0111893	Change of Direction (COD) up vs Straight (ST)	19.8601	0.168295	0.110163	1
50710	cg26193694	GRID2IP	Promoter_Associated	Island	0.000647035	0.000647035	-4.45635	-0.224212	Change of Direction (COD) down vs Straight (ST)	-0.00657446	Change of Direction (COD) down vs Straight (ST)	19.859	0.180975	0.118469	1
9116	cg09911881	TNXB			0.000648948	0.000648948	4.45474	0.341731	Change of Direction (COD) up vs Straight (ST)	0.0284986	Change of Direction (COD) up vs Straight (ST)	19.8447	0.420408	0.275404	1
119227	cg22819502	KCNK13	NonGene_Associated	Island	0.00064957	0.00064957	-4.45422	-0.319566	Change of Direction (COD) down vs Straight (ST)	-0.00475232	Change of Direction (COD) down vs Straight (ST)	19.8401	0.367641	0.240893	1
2959	cg03088475	ZNF251	Promoter_Associated	Island	0.000650333	0.000650333	-4.45358	-0.211456	Change of Direction (COD) down vs Straight (ST)	-0.0118404	Change of Direction (COD) down vs Straight (ST)	19.8344	0.160969	0.105504	1
59656	cg01430725	MRPS15	Promoter_Associated	Island	0.000650442	0.000650442	-4.45349	-0.16401	Change of Direction (COD) down vs Straight (ST)	-0.00382318	Change of Direction (COD) down vs Straight (ST)	19.8336	0.0968369	0.0634722	1
2412	cg10820675	ZDHHC16	Promoter_Associated	Island	0.000652282	0.000652282	-4.45195	-0.212627	Change of Direction (COD) down vs Straight (ST)	-0.00421369	Change of Direction (COD) down vs Straight (ST)	19.8199	0.162757	0.106753	1
1316	cg12414872	RPL29	Promoter_Associated	Island	0.000652877	0.000652877	-4.45145	-0.331894	Change of Direction (COD) down vs Straight (ST)	-0.0240814	Change of Direction (COD) down vs Straight (ST)	19.8154	0.396553	0.26016	1
157776	cg26397405				0.000652925	0.000652925	4.45141	0.363118	Change of Direction (COD) up vs Straight (ST)	0.0206379	Change of Direction (COD) up vs Straight (ST)	19.8151	0.474677	0.31142	1
415592	cg19346621				0.000652976	0.000652976	4.45137	0.224176	Change of Direction (COD) up vs Straight (ST)	0.0133738	Change of Direction (COD) up vs Straight (ST)	19.8147	0.180917	0.118696	1
8636	cg02087039	METAP2	Promoter_Associated	Island	0.000653032	0.000653032	-4.45132	-0.216673	Change of Direction (COD) down vs Straight (ST)	-0.00465366	Change of Direction (COD) down vs Straight (ST)	19.8143	0.16901	0.110886	1
642563	cg02440394	SPC25	Promoter_Associated	N_Shore	0.000654444	0.000654444	-4.45015	-0.272061	Change of Direction (COD) down vs Straight (ST)	-0.00844404	Change of Direction (COD) down vs Straight (ST)	19.8038	0.266463	0.174917	1
114946	cg07692169	C16orf13	Promoter_Associated	Island	0.000655087	0.000655087	-4.44961	-0.184891	Change of Direction (COD) down vs Straight (ST)	-0.00188344	Change of Direction (COD) down vs Straight (ST)	19.799	0.123065	0.0808045	1
664825	cg27317909		Unclassified_Cell_type_specific	N_Shore	0.000655132	0.000655132	-4.44957	-0.401929	Change of Direction (COD) down vs Straight (ST)	-0.0119928	Change of Direction (COD) down vs Straight (ST)	19.7987	0.581568	0.381862	1
809667	cg21718330				0.000655541	0.000655541	4.44923	0.314221	Change of Direction (COD) up vs Straight (ST)	0.0161988	Change of Direction (COD) up vs Straight (ST)	19.7957	0.355446	0.233424	1
493789	cg27625112	MCM4			0.000655685	0.000655685	4.44911	0.182776	Change of Direction (COD) up vs Straight (ST)	0.0108377	Change of Direction (COD) up vs Straight (ST)	19.7946	0.120266	0.0789838	1
382230	cg20741629	ZNF383			0.000656564	0.000656564	4.44838	0.166824	Change of Direction (COD) up vs Straight (ST)	0.0066171	Change of Direction (COD) up vs Straight (ST)	19.7881	0.100189	0.0658199	1
2712	cg05832119	AARSD1	Promoter_Associated	Island	0.000656991	0.000656991	-4.44803	-0.239647	Change of Direction (COD) down vs Straight (ST)	-0.00771719	Change of Direction (COD) down vs Straight (ST)	19.785	0.206751	0.135849	1
465486	cg00477582	CAPN10		Island	0.000657219	0.000657219	4.44784	0.260434	Change of Direction (COD) up vs Straight (ST)	0.0157974	Change of Direction (COD) up vs Straight (ST)	19.7833	0.244173	0.160451	1
333455	cg15709754	PPP4R2	Promoter_Associated_Cell_type_specific	Island	0.000657449	0.000657449	-4.44765	-0.462021	Change of Direction (COD) down vs Straight (ST)	-0.0157952	Change of Direction (COD) down vs Straight (ST)	19.7816	0.768468	0.505019	1
611077	cg09495859	PLEKHH3		Island	0.000657498	0.000657498	-4.44761	-0.294631	Change of Direction (COD) down vs Straight (ST)	-0.0112437	Change of Direction (COD) down vs Straight (ST)	19.7812	0.312508	0.205376	1
448307	cg02213139	WDR63	Unclassified		0.000658778	0.000658778	-4.44655	-0.475527	Change of Direction (COD) down vs Straight (ST)	-0.0129819	Change of Direction (COD) down vs Straight (ST)	19.7718	0.814053	0.535241	1
720282	cg13520261		Promoter_Associated		0.000658967	0.000658967	-4.4464	-0.402465	Change of Direction (COD) down vs Straight (ST)	-0.0182865	Change of Direction (COD) down vs Straight (ST)	19.7704	0.583121	0.38343	1
25273	cg21594297	POLE		S_Shelf	0.000658986	0.000658986	4.44638	0.275541	Change of Direction (COD) up vs Straight (ST)	0.0151622	Change of Direction (COD) up vs Straight (ST)	19.7703	0.273322	0.179723	1
594709	cg04771285		Unclassified		0.000660547	0.000660547	-4.44509	-0.19884	Change of Direction (COD) down vs Straight (ST)	-0.0337054	Change of Direction (COD) down vs Straight (ST)	19.7588	0.142334	0.0936466	1
714330	cg02968537				0.000662501	0.000662501	4.44348	0.299658	Change of Direction (COD) up vs Straight (ST)	0.0176381	Change of Direction (COD) up vs Straight (ST)	19.7445	0.323262	0.212839	1
51661	cg26217489	SRI	Promoter_Associated	S_Shore	0.000662781	0.000662781	-4.44325	-0.229039	Change of Direction (COD) down vs Straight (ST)	-0.0069174	Change of Direction (COD) down vs Straight (ST)	19.7425	0.188853	0.124355	1
709644	cg01458504	GUCY1A3		Island	0.000664448	0.000664448	-4.44189	-0.558572	Change of Direction (COD) down vs Straight (ST)	-0.0194035	Change of Direction (COD) down vs Straight (ST)	19.7303	1.12321	0.740066	1
289579	cg21790764	ESCO1	Promoter_Associated	Island	0.000664454	0.000664454	-4.44188	-0.449027	Change of Direction (COD) down vs Straight (ST)	-0.0144412	Change of Direction (COD) down vs Straight (ST)	19.7303	0.725851	0.478252	1
646479	cg27140880	RPL37A	Promoter_Associated	N_Shore	0.00066548	0.00066548	-4.44104	-0.551698	Change of Direction (COD) down vs Straight (ST)	-0.0134568	Change of Direction (COD) down vs Straight (ST)	19.7228	1.09573	0.722236	1
30988	cg00686046	CCHCR1		S_Shore	0.000665766	0.000665766	-4.44081	-0.220577	Change of Direction (COD) down vs Straight (ST)	-0.00555343	Change of Direction (COD) down vs Straight (ST)	19.7208	0.175155	0.115463	1
35246	cg01758041	COPS6	Promoter_Associated	N_Shore	0.000666074	0.000666074	-4.44056	-0.200813	Change of Direction (COD) down vs Straight (ST)	-0.00467534	Change of Direction (COD) down vs Straight (ST)	19.7185	0.145173	0.0957092	1
287937	cg05026393	MTSS1	Unclassified_Cell_type_specific		0.000666488	0.000666488	-4.44022	-0.520757	Change of Direction (COD) down vs Straight (ST)	-0.0303343	Change of Direction (COD) down vs Straight (ST)	19.7155	0.976277	0.643737	1
591533	cg14489049	C9orf171			0.000668923	0.000668923	-4.43823	-0.412359	Change of Direction (COD) down vs Straight (ST)	-0.0674206	Change of Direction (COD) down vs Straight (ST)	19.6979	0.612143	0.403995	1
371369	cg19981296	EVA1A			0.000669109	0.000669109	4.43808	0.240031	Change of Direction (COD) up vs Straight (ST)	0.0109808	Change of Direction (COD) up vs Straight (ST)	19.6966	0.207413	0.136895	1
259346	cg14699542	FAM92A1	Unclassified	Island	0.000670249	0.000670249	-4.43715	-0.371976	Change of Direction (COD) down vs Straight (ST)	-0.0116404	Change of Direction (COD) down vs Straight (ST)	19.6883	0.498118	0.328902	1
660502	cg07457143	RBMX2			0.000670443	0.000670443	4.437	0.389165	Change of Direction (COD) up vs Straight (ST)	0.0544271	Change of Direction (COD) up vs Straight (ST)	19.6869	0.545219	0.360028	1
553263	cg01100703	ADAMTS8			0.000670817	0.000670817	4.43669	0.258379	Change of Direction (COD) up vs Straight (ST)	0.0212706	Change of Direction (COD) up vs Straight (ST)	19.6842	0.240336	0.158724	1
578980	cg04636221	ARHGEF7			0.000671361	0.000671361	4.43625	0.245243	Change of Direction (COD) up vs Straight (ST)	0.0129582	Change of Direction (COD) up vs Straight (ST)	19.6803	0.216519	0.143024	1
98875	cg04396791	SHANK2		N_Shore	0.00067158	0.00067158	-4.43607	-0.408832	Change of Direction (COD) down vs Straight (ST)	-0.00697912	Change of Direction (COD) down vs Straight (ST)	19.6788	0.601718	0.397501	1
673305	cg18562389				0.000671706	0.000671706	4.43597	0.255726	Change of Direction (COD) up vs Straight (ST)	0.0113264	Change of Direction (COD) up vs Straight (ST)	19.6778	0.235425	0.155531	1
494398	cg13601569	SLC24A4			0.000671799	0.000671799	4.4359	0.466497	Change of Direction (COD) up vs Straight (ST)	0.025791	Change of Direction (COD) up vs Straight (ST)	19.6772	0.783429	0.517583	1
4225	cg19719329			Island	0.000672161	0.000672161	4.4356	0.2611	Change of Direction (COD) up vs Straight (ST)	0.00579456	Change of Direction (COD) up vs Straight (ST)	19.6746	0.245423	0.162164	1
776556	cg02241586	PIKFYVE		S_Shore	0.000672606	0.000672606	-4.43524	-0.348971	Change of Direction (COD) down vs Straight (ST)	-0.00776558	Change of Direction (COD) down vs Straight (ST)	19.6714	0.438411	0.289728	1
432579	cg24643045				0.000674694	0.000674694	4.43356	0.274822	Change of Direction (COD) up vs Straight (ST)	0.012871	Change of Direction (COD) up vs Straight (ST)	19.6564	0.271897	0.179822	1
110361	cg27133880	KAT5	Promoter_Associated	Island	0.000676265	0.000676265	-4.43229	-0.357996	Change of Direction (COD) down vs Straight (ST)	-0.0052081	Change of Direction (COD) down vs Straight (ST)	19.6452	0.46138	0.305313	1
675409	cg02888090	FAM78A		Island	0.000676359	0.000676359	4.43222	0.25406	Change of Direction (COD) up vs Straight (ST)	0.0245427	Change of Direction (COD) up vs Straight (ST)	19.6445	0.232368	0.153772	1
753194	cg01279237				0.000676826	0.000676826	4.43184	0.21822	Change of Direction (COD) up vs Straight (ST)	0.0142191	Change of Direction (COD) up vs Straight (ST)	19.6412	0.171431	0.113466	1
197315	cg23502963		Unclassified_Cell_type_specific		0.000677026	0.000677026	-4.43168	-0.272908	Change of Direction (COD) down vs Straight (ST)	-0.0409677	Change of Direction (COD) down vs Straight (ST)	19.6398	0.268124	0.177477	1
229174	cg06391563	C6orf125	Promoter_Associated	Island	0.00067815	0.00067815	-4.43078	-0.416854	Change of Direction (COD) down vs Straight (ST)	-0.0100844	Change of Direction (COD) down vs Straight (ST)	19.6318	0.625561	0.414241	1
375727	cg16447012	MIR196B	Unclassified_Cell_type_specific	Island	0.000678213	0.000678213	-4.43073	-0.246951	Change of Direction (COD) down vs Straight (ST)	-0.0199663	Change of Direction (COD) down vs Straight (ST)	19.6313	0.219545	0.145384	1
232683	cg23330034	HNRNPUL1	Promoter_Associated	Island	0.000678682	0.000678682	-4.43035	-0.487378	Change of Direction (COD) down vs Straight (ST)	-0.0201397	Change of Direction (COD) down vs Straight (ST)	19.628	0.855135	0.566372	1
759660	cg03383695	SIPA1L2			0.000678706	0.000678706	4.43033	0.223348	Change of Direction (COD) up vs Straight (ST)	0.0122317	Change of Direction (COD) up vs Straight (ST)	19.6278	0.179583	0.118943	1
2995	cg13035437	GARS		Island	0.000680268	0.000680268	-4.42908	-0.197713	Change of Direction (COD) down vs Straight (ST)	-0.00406294	Change of Direction (COD) down vs Straight (ST)	19.6168	0.140726	0.0932588	1
524315	cg16134576	ZNF219		S_Shore	0.000682396	0.000682396	4.42738	0.296217	Change of Direction (COD) up vs Straight (ST)	0.0128077	Change of Direction (COD) up vs Straight (ST)	19.6017	0.31588	0.209494	1
621563	cg09995897	TAF8	Promoter_Associated	S_Shore	0.000682886	0.000682886	-4.42699	-0.293016	Change of Direction (COD) down vs Straight (ST)	-0.0144895	Change of Direction (COD) down vs Straight (ST)	19.5983	0.309089	0.205026	1
701768	cg10331637	ITGA6	Promoter_Associated_Cell_type_specific	N_Shore	0.000683215	0.000683215	-4.42673	-0.424871	Change of Direction (COD) down vs Straight (ST)	-0.0144431	Change of Direction (COD) down vs Straight (ST)	19.5959	0.649856	0.431116	1
70854	cg18785822	DDAH2	Promoter_Associated	Island	0.000684053	0.000684053	-4.42606	-0.367619	Change of Direction (COD) down vs Straight (ST)	-0.0114894	Change of Direction (COD) down vs Straight (ST)	19.59	0.486517	0.322854	1
403622	cg02854396	TRHDE			0.000684447	0.000684447	-4.42575	-0.388839	Change of Direction (COD) down vs Straight (ST)	-0.0591964	Change of Direction (COD) down vs Straight (ST)	19.5873	0.544305	0.361253	1
224857	cg18221862	TMEFF2		Island	0.000684481	0.000684481	-4.42572	-0.497078	Change of Direction (COD) down vs Straight (ST)	-0.0173478	Change of Direction (COD) down vs Straight (ST)	19.587	0.889512	0.590373	1
591322	cg01493093	EIF3E		S_Shore	0.000684986	0.000684986	-4.42532	-0.39108	Change of Direction (COD) down vs Straight (ST)	-0.0136445	Change of Direction (COD) down vs Straight (ST)	19.5835	0.550596	0.3655	1
338636	cg08375550	DPRX			0.000685053	0.000685053	4.42527	0.390846	Change of Direction (COD) up vs Straight (ST)	0.0249552	Change of Direction (COD) up vs Straight (ST)	19.583	0.549939	0.365072	1
95124	cg06233122	TMEM70	Promoter_Associated	Island	0.000687687	0.000687687	-4.42318	-0.301685	Change of Direction (COD) down vs Straight (ST)	-0.00344658	Change of Direction (COD) down vs Straight (ST)	19.5645	0.32765	0.217712	1
171140	cg27220598	FRS2	Promoter_Associated	N_Shore	0.000687696	0.000687696	-4.42317	-0.21223	Change of Direction (COD) down vs Straight (ST)	-0.0071153	Change of Direction (COD) down vs Straight (ST)	19.5645	0.162149	0.107743	1
308684	cg10996349	CPLX2		N_Shore	0.000688378	0.000688378	4.42264	0.304767	Change of Direction (COD) up vs Straight (ST)	0.0255428	Change of Direction (COD) up vs Straight (ST)	19.5597	0.334379	0.222239	1
53663	cg22468065	VPRBP	Promoter_Associated	Island	0.000688723	0.000688723	-4.42236	-0.240909	Change of Direction (COD) down vs Straight (ST)	-0.00545647	Change of Direction (COD) down vs Straight (ST)	19.5573	0.208934	0.138881	1
359222	cg14841628	SPEN		N_Shelf	0.000688931	0.000688931	4.4222	0.22532	Change of Direction (COD) up vs Straight (ST)	0.0143496	Change of Direction (COD) up vs Straight (ST)	19.5558	0.182769	0.121498	1
136727	cg12645202	WT1	Unclassified		0.00069052	0.00069052	-4.42095	-0.755257	Change of Direction (COD) down vs Straight (ST)	-0.0446999	Change of Direction (COD) down vs Straight (ST)	19.5448	2.05349	1.36586	1
179840	cg00372278	ELF2	Promoter_Associated	Island	0.000690777	0.000690777	-4.42074	-0.306373	Change of Direction (COD) down vs Straight (ST)	-0.0136371	Change of Direction (COD) down vs Straight (ST)	19.543	0.337913	0.22478	1
95370	cg22933337	LOC105378732		Island	0.000691991	0.000691991	-4.41979	-0.240114	Change of Direction (COD) down vs Straight (ST)	-0.00194955	Change of Direction (COD) down vs Straight (ST)	19.5345	0.207556	0.138126	1
86173	cg07479092	PLK2	Promoter_Associated	Island	0.000692364	0.000692364	-4.4195	-0.322057	Change of Direction (COD) down vs Straight (ST)	-0.00320753	Change of Direction (COD) down vs Straight (ST)	19.5319	0.373396	0.248523	1
328874	cg21767554	CORO2B	Unclassified		0.000692465	0.000692465	-4.41942	-0.181855	Change of Direction (COD) down vs Straight (ST)	-0.00308612	Change of Direction (COD) down vs Straight (ST)	19.5312	0.119056	0.0792438	1
32604	cg14556787	ADARB2			0.000692864	0.000692864	4.4191	0.319024	Change of Direction (COD) up vs Straight (ST)	0.0150382	Change of Direction (COD) up vs Straight (ST)	19.5285	0.366395	0.243907	1
506034	cg16652241	MMP15	Promoter_Associated	N_Shore	0.000693552	0.000693552	-4.41856	-0.518907	Change of Direction (COD) down vs Straight (ST)	-0.0200126	Change of Direction (COD) down vs Straight (ST)	19.5237	0.96935	0.645449	1
252233	cg00235887	TBL1X		N_Shelf	0.000694444	0.000694444	-4.41787	-0.281149	Change of Direction (COD) down vs Straight (ST)	-0.0236088	Change of Direction (COD) down vs Straight (ST)	19.5175	0.28456	0.189536	1
163392	cg14847502	MAP3K8		S_Shore	0.00069501	0.00069501	-4.41742	-0.378585	Change of Direction (COD) down vs Straight (ST)	-0.0149223	Change of Direction (COD) down vs Straight (ST)	19.5136	0.515975	0.343743	1
258196	cg18157773	WBP4	Promoter_Associated	Island	0.000695618	0.000695618	-4.41695	-0.501491	Change of Direction (COD) down vs Straight (ST)	-0.0138024	Change of Direction (COD) down vs Straight (ST)	19.5094	0.905375	0.603292	1
205992	cg19060382	LOC253724		S_Shore	0.000695884	0.000695884	-4.41674	-0.481621	Change of Direction (COD) down vs Straight (ST)	-0.0104455	Change of Direction (COD) down vs Straight (ST)	19.5076	0.835052	0.556484	1
676199	cg03612485				0.000696052	0.000696052	4.41661	0.253271	Change of Direction (COD) up vs Straight (ST)	0.0177509	Change of Direction (COD) up vs Straight (ST)	19.5064	0.230927	0.153901	1
284516	cg09074830	MMP12			0.000696232	0.000696232	4.41647	0.254457	Change of Direction (COD) up vs Straight (ST)	0.0122495	Change of Direction (COD) up vs Straight (ST)	19.5052	0.233093	0.155354	1
763280	cg22361181	NKIRAS2	Promoter_Associated	N_Shore	0.000696574	0.000696574	-4.4162	-0.327594	Change of Direction (COD) down vs Straight (ST)	-0.0494944	Change of Direction (COD) down vs Straight (ST)	19.5028	0.386345	0.257526	1
173358	cg17554814	GNPDA2	Promoter_Associated	Island	0.00069698	0.00069698	-4.41588	-0.301038	Change of Direction (COD) down vs Straight (ST)	-0.010676	Change of Direction (COD) down vs Straight (ST)	19.5	0.326245	0.217496	1
48587	cg25577078	SHANK2			0.000697043	0.000697043	4.41584	0.425329	Change of Direction (COD) up vs Straight (ST)	0.0192933	Change of Direction (COD) up vs Straight (ST)	19.4996	0.651257	0.43418	1
282618	cg16035842	PIEZO1			0.000698019	0.000698019	4.41507	0.33465	Change of Direction (COD) up vs Straight (ST)	0.0234813	Change of Direction (COD) up vs Straight (ST)	19.4929	0.403165	0.268875	1
277370	cg11321035		Promoter_Associated	S_Shore	0.000698265	0.000698265	-4.41488	-0.198496	Change of Direction (COD) down vs Straight (ST)	-0.0306655	Change of Direction (COD) down vs Straight (ST)	19.4912	0.141843	0.0946046	1
736300	cg26492221	AKAP12	Unclassified	N_Shore	0.000698861	0.000698861	-4.41442	-0.524844	Change of Direction (COD) down vs Straight (ST)	-0.016745	Change of Direction (COD) down vs Straight (ST)	19.4871	0.991661	0.661545	1
548319	cg10108626	GPR108	Promoter_Associated	Island	0.000700251	0.000700251	-4.41334	-0.295099	Change of Direction (COD) down vs Straight (ST)	-0.00798467	Change of Direction (COD) down vs Straight (ST)	19.4776	0.3135	0.209241	1
94137	cg21915935	POGZ	Unclassified	Island	0.000700769	0.000700769	-4.41294	-0.264243	Change of Direction (COD) down vs Straight (ST)	-0.0037514	Change of Direction (COD) down vs Straight (ST)	19.474	0.251368	0.167802	1
489156	cg03671796		Unclassified_Cell_type_specific		0.000703941	0.000703941	4.41048	0.246425	Change of Direction (COD) up vs Straight (ST)	0.0140992	Change of Direction (COD) up vs Straight (ST)	19.4524	0.218611	0.146098	1
441856	cg04641912	GMPPB	Promoter_Associated	Island	0.000704787	0.000704787	-4.40983	-0.466404	Change of Direction (COD) down vs Straight (ST)	-0.0102401	Change of Direction (COD) down vs Straight (ST)	19.4466	0.783119	0.523512	1
87692	cg00249632	WHSC1	Promoter_Associated	Island	0.000704884	0.000704884	-4.40976	-0.291929	Change of Direction (COD) down vs Straight (ST)	-0.00305385	Change of Direction (COD) down vs Straight (ST)	19.446	0.306801	0.205102	1
257327	cg02216322	COX8A	Promoter_Associated	N_Shore	0.000705128	0.000705128	-4.40957	-0.432169	Change of Direction (COD) down vs Straight (ST)	-0.024454	Change of Direction (COD) down vs Straight (ST)	19.4443	0.672372	0.449532	1
177978	cg13822008		Promoter_Associated	S_Shore	0.000705282	0.000705282	-4.40945	-0.488376	Change of Direction (COD) down vs Straight (ST)	-0.00944129	Change of Direction (COD) down vs Straight (ST)	19.4433	0.858639	0.574097	1
17271	cg06223477	EWSR1		Island	0.00070557	0.00070557	-4.40923	-0.312427	Change of Direction (COD) down vs Straight (ST)	-0.0104862	Change of Direction (COD) down vs Straight (ST)	19.4413	0.351398	0.234973	1
602898	cg21375582	C10orf11	Unclassified		0.000706157	0.000706157	-4.40878	-0.303242	Change of Direction (COD) down vs Straight (ST)	-0.0111372	Change of Direction (COD) down vs Straight (ST)	19.4373	0.331041	0.221406	1
9058	cg13157596	NEURL	Unclassified	Island	0.000706565	0.000706565	-4.40846	-0.208937	Change of Direction (COD) down vs Straight (ST)	-0.00513203	Change of Direction (COD) down vs Straight (ST)	19.4345	0.157156	0.105124	1
628881	cg07241312		Unclassified_Cell_type_specific		0.000706903	0.000706903	-4.4082	-0.425658	Change of Direction (COD) down vs Straight (ST)	-0.0655611	Change of Direction (COD) down vs Straight (ST)	19.4323	0.652264	0.436359	1
396460	cg05073568	ZNF3	Promoter_Associated	Island	0.000708828	0.000708828	-4.40673	-0.305805	Change of Direction (COD) down vs Straight (ST)	-0.00571809	Change of Direction (COD) down vs Straight (ST)	19.4192	0.33666	0.225373	1
538420	cg25338577	SGOL2	Promoter_Associated	Island	0.000709019	0.000709019	-4.40658	-0.323892	Change of Direction (COD) down vs Straight (ST)	-0.015558	Change of Direction (COD) down vs Straight (ST)	19.4179	0.377661	0.252838	1
804611	cg06227326	UBE2G1		Island	0.000711668	0.000711668	-4.40455	-0.454304	Change of Direction (COD) down vs Straight (ST)	-0.0184894	Change of Direction (COD) down vs Straight (ST)	19.4001	0.743011	0.497892	1
108755	cg27086020	ADRB2	Promoter_Associated	Island	0.000711782	0.000711782	-4.40447	-0.22658	Change of Direction (COD) down vs Straight (ST)	-0.00229906	Change of Direction (COD) down vs Straight (ST)	19.3993	0.184819	0.123852	1
494117	cg04383594	RLBP1			0.000711784	0.000711784	4.40447	0.234401	Change of Direction (COD) up vs Straight (ST)	0.0140821	Change of Direction (COD) up vs Straight (ST)	19.3993	0.197798	0.13255	1
382273	cg08192285	CISD1	Promoter_Associated	Island	0.000711839	0.000711839	-4.40442	-0.301915	Change of Direction (COD) down vs Straight (ST)	-0.00851885	Change of Direction (COD) down vs Straight (ST)	19.3989	0.328149	0.219906	1
441181	cg20021806			S_Shelf	0.00071185	0.00071185	4.40441	0.305159	Change of Direction (COD) up vs Straight (ST)	0.0150117	Change of Direction (COD) up vs Straight (ST)	19.3989	0.335239	0.224658	1
277414	cg09922119				0.000711884	0.000711884	4.40439	0.210927	Change of Direction (COD) up vs Straight (ST)	0.0105667	Change of Direction (COD) up vs Straight (ST)	19.3986	0.160165	0.107335	1
129069	cg07194830	ANKRD26P1			0.000712064	0.000712064	4.40425	0.25045	Change of Direction (COD) up vs Straight (ST)	0.0146679	Change of Direction (COD) up vs Straight (ST)	19.3974	0.22581	0.151336	1
139492	cg06591395	RBM15		Island	0.000712902	0.000712902	-4.40361	-0.493054	Change of Direction (COD) down vs Straight (ST)	-0.0153802	Change of Direction (COD) down vs Straight (ST)	19.3918	0.875168	0.586701	1
310052	cg00106765		Unclassified		0.000713053	0.000713053	-4.4035	-0.59562	Change of Direction (COD) down vs Straight (ST)	-0.0142228	Change of Direction (COD) down vs Straight (ST)	19.3908	1.27715	0.856226	1
7135	cg07294234	FNTA	Promoter_Associated	Island	0.000713319	0.000713319	-4.4033	-0.246845	Change of Direction (COD) down vs Straight (ST)	-0.00561223	Change of Direction (COD) down vs Straight (ST)	19.389	0.219358	0.147076	1
198841	cg25142586				0.000714012	0.000714012	4.40277	0.357396	Change of Direction (COD) up vs Straight (ST)	0.0403177	Change of Direction (COD) up vs Straight (ST)	19.3844	0.459834	0.308385	1
796728	cg15964898				0.000714338	0.000714338	4.40252	0.17384	Change of Direction (COD) up vs Straight (ST)	0.00975658	Change of Direction (COD) up vs Straight (ST)	19.3822	0.108793	0.0729694	1
676150	cg05634486	FGF11		N_Shore	0.00071474	0.00071474	4.40221	0.30204	Change of Direction (COD) up vs Straight (ST)	0.0135414	Change of Direction (COD) up vs Straight (ST)	19.3795	0.328421	0.220309	1
356656	cg24399432	NIPAL3			0.000714931	0.000714931	4.40207	0.228925	Change of Direction (COD) up vs Straight (ST)	0.0134827	Change of Direction (COD) up vs Straight (ST)	19.3782	0.188665	0.126567	1
333314	cg02513280	SLC41A1			0.000718118	0.000718118	4.39965	0.247356	Change of Direction (COD) up vs Straight (ST)	0.0196008	Change of Direction (COD) up vs Straight (ST)	19.357	0.220266	0.147929	1
504825	cg10233539	PRMT7		N_Shore	0.000718125	0.000718125	-4.39965	-0.433656	Change of Direction (COD) down vs Straight (ST)	-0.0162431	Change of Direction (COD) down vs Straight (ST)	19.3569	0.677009	0.454675	1
448919	cg25565908	ANKRD27	Promoter_Associated	Island	0.00072046	0.00072046	-4.39789	-0.229963	Change of Direction (COD) down vs Straight (ST)	-0.00626636	Change of Direction (COD) down vs Straight (ST)	19.3414	0.190379	0.12796	1
397814	cg25792714	FLJ22536	Unclassified_Cell_type_specific	N_Shore	0.000722369	0.000722369	-4.39645	-0.341274	Change of Direction (COD) down vs Straight (ST)	-0.0119611	Change of Direction (COD) down vs Straight (ST)	19.3288	0.419284	0.281999	1
466838	cg24544883	TACR1			0.000722612	0.000722612	4.39627	0.340695	Change of Direction (COD) up vs Straight (ST)	0.021016	Change of Direction (COD) up vs Straight (ST)	19.3272	0.417863	0.281066	1
226719	cg02973971	LOC100272228		Island	0.000722677	0.000722677	-4.39622	-0.375198	Change of Direction (COD) down vs Straight (ST)	-0.0171412	Change of Direction (COD) down vs Straight (ST)	19.3267	0.506784	0.340885	1
256681	cg26770202		Unclassified		0.00072446	0.00072446	-4.39488	-0.210425	Change of Direction (COD) down vs Straight (ST)	-0.00592751	Change of Direction (COD) down vs Straight (ST)	19.315	0.159404	0.107287	1
771205	cg01116196	SENP7			0.000725078	0.000725078	4.39442	0.280626	Change of Direction (COD) up vs Straight (ST)	0.0207172	Change of Direction (COD) up vs Straight (ST)	19.3109	0.283504	0.190854	1
470349	cg16620537	PCDHA7	Unclassified_Cell_type_specific	Island	0.000726134	0.000726134	-4.39363	-0.450814	Change of Direction (COD) down vs Straight (ST)	-0.0116171	Change of Direction (COD) down vs Straight (ST)	19.304	0.731639	0.492713	1
593635	cg00575297	TANK	Promoter_Associated	Island	0.000726512	0.000726512	-4.39335	-0.384093	Change of Direction (COD) down vs Straight (ST)	-0.0196151	Change of Direction (COD) down vs Straight (ST)	19.3015	0.531098	0.357707	1
355505	cg01270998				0.000727182	0.000727182	-4.39285	-0.274922	Change of Direction (COD) down vs Straight (ST)	-0.0355607	Change of Direction (COD) down vs Straight (ST)	19.2971	0.272096	0.183305	1
34140	cg01366378		Promoter_Associated	Island	0.00072719	0.00072719	-4.39284	-0.126099	Change of Direction (COD) down vs Straight (ST)	-0.00467533	Change of Direction (COD) down vs Straight (ST)	19.297	0.0572436	0.0385638	1
574782	cg07733918			N_Shelf	0.000727959	0.000727959	4.39227	0.231826	Change of Direction (COD) up vs Straight (ST)	0.0136689	Change of Direction (COD) up vs Straight (ST)	19.292	0.193476	0.130375	1
308466	cg26093403	LINC01229			0.000728399	0.000728399	4.39194	0.228942	Change of Direction (COD) up vs Straight (ST)	0.0112012	Change of Direction (COD) up vs Straight (ST)	19.2891	0.188692	0.12717	1
48671	cg24690236	RYR2			0.000728689	0.000728689	4.39172	0.456054	Change of Direction (COD) up vs Straight (ST)	0.0217883	Change of Direction (COD) up vs Straight (ST)	19.2872	0.748747	0.504672	1
775503	cg21843347	LTBP1			0.000729647	0.000729647	4.39101	0.320527	Change of Direction (COD) up vs Straight (ST)	0.0232073	Change of Direction (COD) up vs Straight (ST)	19.281	0.369856	0.249372	1
397188	cg17244246	TMA16	Promoter_Associated	S_Shore	0.000731443	0.000731443	-4.38967	-0.382921	Change of Direction (COD) down vs Straight (ST)	-0.0361225	Change of Direction (COD) down vs Straight (ST)	19.2692	0.527863	0.356123	1
258519	cg12433084	GDF10	Unclassified	S_Shore	0.000731515	0.000731515	-4.38962	-0.268674	Change of Direction (COD) down vs Straight (ST)	-0.0444622	Change of Direction (COD) down vs Straight (ST)	19.2688	0.259869	0.175325	1
90225	cg15063669	AGGF1	Promoter_Associated	Island	0.000731571	0.000731571	-4.38958	-0.335759	Change of Direction (COD) down vs Straight (ST)	-0.00714464	Change of Direction (COD) down vs Straight (ST)	19.2684	0.405843	0.273814	1
120927	cg08726248	DRD4	Unclassified_Cell_type_specific	Island	0.000731866	0.000731866	-4.38936	-0.496452	Change of Direction (COD) down vs Straight (ST)	-0.00878166	Change of Direction (COD) down vs Straight (ST)	19.2665	0.887273	0.598685	1
14724	cg03348978	HNF1B		Island	0.000732378	0.000732378	-4.38898	-0.29572	Change of Direction (COD) down vs Straight (ST)	-0.030448	Change of Direction (COD) down vs Straight (ST)	19.2632	0.31482	0.212461	1
154345	cg21218854	SVEP1		S_Shore	0.000732406	0.000732406	-4.38896	-0.389171	Change of Direction (COD) down vs Straight (ST)	-0.0126103	Change of Direction (COD) down vs Straight (ST)	19.263	0.545234	0.367962	1
172134	cg20922473	RPAP1	Promoter_Associated	N_Shore	0.000732943	0.000732943	-4.38856	-0.330252	Change of Direction (COD) down vs Straight (ST)	-0.0075748	Change of Direction (COD) down vs Straight (ST)	19.2595	0.392638	0.265027	1
65175	cg00142266		Unclassified		0.000733089	0.000733089	-4.38846	-0.211261	Change of Direction (COD) down vs Straight (ST)	-0.0092013	Change of Direction (COD) down vs Straight (ST)	19.2585	0.160673	0.108458	1
50005	cg10913726	PRKRIP1	Promoter_Associated	Island	0.000733206	0.000733206	-4.38837	-0.243518	Change of Direction (COD) down vs Straight (ST)	-0.00334832	Change of Direction (COD) down vs Straight (ST)	19.2578	0.213484	0.144113	1
336432	cg22917147	GRWD1	Promoter_Associated	S_Shore	0.000733436	0.000733436	-4.3882	-0.36116	Change of Direction (COD) down vs Straight (ST)	-0.0101421	Change of Direction (COD) down vs Straight (ST)	19.2563	0.469572	0.31701	1
289042	cg05524152			S_Shore	0.000734215	0.000734215	4.38762	0.408177	Change of Direction (COD) up vs Straight (ST)	0.032402	Change of Direction (COD) up vs Straight (ST)	19.2512	0.599792	0.405028	1
669653	cg02580528	SMG7	Promoter_Associated	Island	0.000734487	0.000734487	-4.38742	-0.383189	Change of Direction (COD) down vs Straight (ST)	-0.0108778	Change of Direction (COD) down vs Straight (ST)	19.2495	0.528602	0.356988	1
401101	cg08275242	IGBP1	Promoter_Associated	Island	0.000735314	0.000735314	-4.38681	-0.309851	Change of Direction (COD) down vs Straight (ST)	-0.0121441	Change of Direction (COD) down vs Straight (ST)	19.2441	0.345628	0.233483	1
504060	cg04199931	NTNG2		Island	0.000736743	0.000736743	-4.38576	-0.466231	Change of Direction (COD) down vs Straight (ST)	-0.0164175	Change of Direction (COD) down vs Straight (ST)	19.2349	0.782537	0.528882	1
301431	cg05287817	DGKG	Unclassified	Island	0.000736758	0.000736758	-4.38575	-0.33492	Change of Direction (COD) down vs Straight (ST)	-0.0178864	Change of Direction (COD) down vs Straight (ST)	19.2348	0.403817	0.272923	1
522628	cg05908994			S_Shelf	0.000737021	0.000737021	4.38555	0.187381	Change of Direction (COD) up vs Straight (ST)	0.0101561	Change of Direction (COD) up vs Straight (ST)	19.2331	0.126401	0.085437	1
747507	cg15383797	AKAP4			0.000737132	0.000737132	4.38547	0.231522	Change of Direction (COD) up vs Straight (ST)	0.0130812	Change of Direction (COD) up vs Straight (ST)	19.2324	0.192969	0.130437	1
385541	cg00716753	HLCS			0.000737235	0.000737235	4.3854	0.406273	Change of Direction (COD) up vs Straight (ST)	0.0525275	Change of Direction (COD) up vs Straight (ST)	19.2317	0.594207	0.401665	1
212249	cg21338642	ZNF436-AS1	Promoter_Associated	Island	0.000737299	0.000737299	-4.38535	-0.364345	Change of Direction (COD) down vs Straight (ST)	-0.00965665	Change of Direction (COD) down vs Straight (ST)	19.2313	0.47789	0.323045	1
245675	cg20439295	TTYH1	Unclassified_Cell_type_specific	S_Shore	0.000738215	0.000738215	-4.38467	-0.299553	Change of Direction (COD) down vs Straight (ST)	-0.03222	Change of Direction (COD) down vs Straight (ST)	19.2254	0.323036	0.218434	1
451472	cg00643557	NDUFAF2	Promoter_Associated	Island	0.000738359	0.000738359	-4.38457	-0.508686	Change of Direction (COD) down vs Straight (ST)	-0.0193438	Change of Direction (COD) down vs Straight (ST)	19.2244	0.931543	0.62993	1
458567	cg06704518	GATA4	Unclassified_Cell_type_specific	Island	0.000738625	0.000738625	-4.38437	-0.351997	Change of Direction (COD) down vs Straight (ST)	-0.0234025	Change of Direction (COD) down vs Straight (ST)	19.2227	0.446046	0.301653	1
744996	cg01749347	TFR2	Promoter_Associated	Island	0.000738681	0.000738681	-4.38433	-0.439899	Change of Direction (COD) down vs Straight (ST)	-0.0115249	Change of Direction (COD) down vs Straight (ST)	19.2224	0.696639	0.471134	1
241167	cg00362478	URGCP-MRPS24		S_Shore	0.000738772	0.000738772	4.38427	0.31975	Change of Direction (COD) up vs Straight (ST)	0.0173807	Change of Direction (COD) up vs Straight (ST)	19.2218	0.368064	0.248928	1
740631	cg10084297	ICAM5		Island	0.000739079	0.000739079	-4.38404	-0.269576	Change of Direction (COD) down vs Straight (ST)	-0.00518736	Change of Direction (COD) down vs Straight (ST)	19.2198	0.261616	0.176953	1
654251	cg01577361	CSRNP2	Promoter_Associated	Island	0.000739213	0.000739213	-4.38394	-0.269795	Change of Direction (COD) down vs Straight (ST)	-0.00816894	Change of Direction (COD) down vs Straight (ST)	19.2189	0.262041	0.177249	1
667204	cg17235203				0.000739763	0.000739763	-4.38354	-0.316262	Change of Direction (COD) down vs Straight (ST)	-0.0521417	Change of Direction (COD) down vs Straight (ST)	19.2154	0.360078	0.243608	1
541596	cg00511755	HOPX		S_Shore	0.000740558	0.000740558	-4.38296	-0.477281	Change of Direction (COD) down vs Straight (ST)	-0.0808348	Change of Direction (COD) down vs Straight (ST)	19.2103	0.820071	0.554959	1
723467	cg16315060	MTUS2			0.000742409	0.000742409	-4.3816	-0.507006	Change of Direction (COD) down vs Straight (ST)	-0.0169583	Change of Direction (COD) down vs Straight (ST)	19.1984	0.925398	0.626623	1
768760	cg12969595	TMEM98		Island	0.000742452	0.000742452	-4.38157	-0.352652	Change of Direction (COD) down vs Straight (ST)	-0.0188602	Change of Direction (COD) down vs Straight (ST)	19.1982	0.447707	0.303164	1
370921	cg14328628		Unclassified		0.000743365	0.000743365	-4.3809	-0.422562	Change of Direction (COD) down vs Straight (ST)	-0.0122803	Change of Direction (COD) down vs Straight (ST)	19.1923	0.642812	0.435411	1
459758	cg10290527	MTDH		Island	0.000745065	0.000745065	-4.37967	-0.51413	Change of Direction (COD) down vs Straight (ST)	-0.0128398	Change of Direction (COD) down vs Straight (ST)	19.1815	0.951586	0.644926	1
668840	cg10501305	ZNF19	Promoter_Associated		0.000745134	0.000745134	-4.37962	-0.342903	Change of Direction (COD) down vs Straight (ST)	-0.00701662	Change of Direction (COD) down vs Straight (ST)	19.181	0.423296	0.28689	1
734110	cg09614810	EEF1A1		N_Shelf	0.000745391	0.000745391	4.37943	0.234942	Change of Direction (COD) up vs Straight (ST)	0.016516	Change of Direction (COD) up vs Straight (ST)	19.1794	0.198712	0.134689	1
171030	cg18457685	HCG4	Promoter_Associated	Island	0.000746592	0.000746592	-4.37855	-0.334981	Change of Direction (COD) down vs Straight (ST)	-0.0170522	Change of Direction (COD) down vs Straight (ST)	19.1717	0.403965	0.273921	1
352798	cg08646125	LRRC3B		Island	0.000747608	0.000747608	-4.37782	-0.681431	Change of Direction (COD) down vs Straight (ST)	-0.0242631	Change of Direction (COD) down vs Straight (ST)	19.1653	1.67165	1.1339	1
51005	cg13359948	ZNF256	Promoter_Associated	Island	0.000747622	0.000747622	-4.37781	-0.218821	Change of Direction (COD) down vs Straight (ST)	-0.00338909	Change of Direction (COD) down vs Straight (ST)	19.1652	0.172378	0.116926	1
202322	cg13576095	PSMB7	Promoter_Associated	Island	0.000748345	0.000748345	-4.37728	-0.300568	Change of Direction (COD) down vs Straight (ST)	-0.0068605	Change of Direction (COD) down vs Straight (ST)	19.1606	0.325227	0.220659	1
436573	cg20750367		Unclassified_Cell_type_specific		0.000748494	0.000748494	-4.37718	-0.785381	Change of Direction (COD) down vs Straight (ST)	-0.0345406	Change of Direction (COD) down vs Straight (ST)	19.1597	2.22056	1.50667	1
480198	cg04534231	SDK1			0.000749064	0.000749064	4.37676	0.341065	Change of Direction (COD) up vs Straight (ST)	0.0326699	Change of Direction (COD) up vs Straight (ST)	19.156	0.41877	0.284193	1
479855	ch.1.198578402R				0.000749883	0.000749883	-4.37617	-0.257426	Change of Direction (COD) down vs Straight (ST)	-0.00627122	Change of Direction (COD) down vs Straight (ST)	19.1509	0.238566	0.161943	1
326934	cg13525458	ZSWIM3	Promoter_Associated		0.000749927	0.000749927	-4.37614	-0.456925	Change of Direction (COD) down vs Straight (ST)	-0.0232641	Change of Direction (COD) down vs Straight (ST)	19.1506	0.751608	0.510214	1
416190	cg03177034	STK39			0.000751709	0.000751709	4.37485	0.22386	Change of Direction (COD) up vs Straight (ST)	0.0097372	Change of Direction (COD) up vs Straight (ST)	19.1393	0.180408	0.122538	1
709498	cg25250073	COX5A		N_Shore	0.000752273	0.000752273	4.37444	1.47151	Change of Direction (COD) up vs Straight (ST)	0.0660016	Change of Direction (COD) up vs Straight (ST)	19.1358	7.79525	5.29575	1
46232	cg03755098	CTH	Promoter_Associated	N_Shore	0.000753085	0.000753085	-4.37386	-0.118816	Change of Direction (COD) down vs Straight (ST)	-0.00248001	Change of Direction (COD) down vs Straight (ST)	19.1307	0.0508216	0.0345352	1
19946	cg15392351	PPT1	Promoter_Associated	Island	0.000753463	0.000753463	-4.37359	-0.312382	Change of Direction (COD) down vs Straight (ST)	-0.00957243	Change of Direction (COD) down vs Straight (ST)	19.1283	0.351298	0.23875	1
27992	cg00399139	AP3B1	Promoter_Associated	Island	0.000753577	0.000753577	-4.37351	-0.254807	Change of Direction (COD) down vs Straight (ST)	-0.0112364	Change of Direction (COD) down vs Straight (ST)	19.1276	0.233736	0.158858	1
479692	cg09074991	SUGP2	Promoter_Associated	N_Shore	0.000754084	0.000754084	-4.37314	-0.520331	Change of Direction (COD) down vs Straight (ST)	-0.0210963	Change of Direction (COD) down vs Straight (ST)	19.1244	0.974679	0.662549	1
561883	cg22392501	CDC42	Promoter_Associated	Island	0.000754806	0.000754806	-4.37262	-0.262466	Change of Direction (COD) down vs Straight (ST)	-0.0108446	Change of Direction (COD) down vs Straight (ST)	19.1198	0.247998	0.16862	1
781132	cg23914146	FAM59A		Island	0.000755241	0.000755241	-4.37231	-0.311852	Change of Direction (COD) down vs Straight (ST)	-0.019003	Change of Direction (COD) down vs Straight (ST)	19.1171	0.350106	0.238079	1
128978	cg05876918	PIP4K2C	Promoter_Associated	Island	0.000755698	0.000755698	-4.37198	-0.299871	Change of Direction (COD) down vs Straight (ST)	-0.00955956	Change of Direction (COD) down vs Straight (ST)	19.1142	0.323721	0.22017	1
288998	cg14163232	GOLGA7		S_Shore	0.000757576	0.000757576	-4.37064	-0.317884	Change of Direction (COD) down vs Straight (ST)	-0.01459	Change of Direction (COD) down vs Straight (ST)	19.1025	0.36378	0.247567	1
574321	cg12743418	C15orf42	Promoter_Associated	N_Shore	0.00075766	0.00075766	-4.37058	-0.283839	Change of Direction (COD) down vs Straight (ST)	-0.00514035	Change of Direction (COD) down vs Straight (ST)	19.1019	0.290031	0.197384	1
718141	cg09777883			N_Shelf	0.000758505	0.000758505	-4.36997	-0.443111	Change of Direction (COD) down vs Straight (ST)	-0.0483933	Change of Direction (COD) down vs Straight (ST)	19.0967	0.706851	0.481187	1
170910	cg23635580	ARL4D	Promoter_Associated_Cell_type_specific	N_Shore	0.000758649	0.000758649	-4.36987	-0.243781	Change of Direction (COD) down vs Straight (ST)	-0.00733936	Change of Direction (COD) down vs Straight (ST)	19.0958	0.213945	0.145649	1
764299	cg04779144	ALPK1		N_Shore	0.000760252	0.000760252	4.36873	0.256383	Change of Direction (COD) up vs Straight (ST)	0.0161658	Change of Direction (COD) up vs Straight (ST)	19.0858	0.236636	0.161181	1
48711	cg13192239	JARID2	Gene_Associated_Cell_type_specific		0.000760631	0.000760631	4.36846	0.167465	Change of Direction (COD) up vs Straight (ST)	0.00393874	Change of Direction (COD) up vs Straight (ST)	19.0834	0.100961	0.0687764	1
517838	cg17515737	EPHA10		Island	0.000760954	0.000760954	-4.36823	-0.294648	Change of Direction (COD) down vs Straight (ST)	-0.0161284	Change of Direction (COD) down vs Straight (ST)	19.0814	0.312543	0.212933	1
364268	cg14560064	ZBTB6	Promoter_Associated		0.000761296	0.000761296	-4.36798	-0.345573	Change of Direction (COD) down vs Straight (ST)	-0.0146969	Change of Direction (COD) down vs Straight (ST)	19.0793	0.429915	0.29293	1
582340	cg14979300	ZNF121		S_Shore	0.000761435	0.000761435	4.36788	0.421823	Change of Direction (COD) up vs Straight (ST)	0.0576338	Change of Direction (COD) up vs Straight (ST)	19.0784	0.640564	0.43648	1
706	cg14560317	BRD2	Unclassified	Island	0.00076184	0.00076184	-4.3676	-0.42514	Change of Direction (COD) down vs Straight (ST)	-0.0108783	Change of Direction (COD) down vs Straight (ST)	19.0759	0.650678	0.44343	1
43031	cg18891909	GGACT	Promoter_Associated	Island	0.000762624	0.000762624	-4.36704	-0.202695	Change of Direction (COD) down vs Straight (ST)	-0.00484968	Change of Direction (COD) down vs Straight (ST)	19.071	0.147906	0.100822	1
73518	cg12833561	BRSK1	Unclassified_Cell_type_specific	N_Shore	0.00076301	0.00076301	-4.36676	-0.249873	Change of Direction (COD) down vs Straight (ST)	-0.00776766	Change of Direction (COD) down vs Straight (ST)	19.0686	0.224772	0.153238	1
71422	cg03547722	NUBP1	Promoter_Associated	Island	0.000764323	0.000764323	-4.36583	-0.132106	Change of Direction (COD) down vs Straight (ST)	-0.00340443	Change of Direction (COD) down vs Straight (ST)	19.0605	0.062827	0.0428504	1
495191	cg08756879	FRMD6			0.000764967	0.000764967	4.36538	0.218457	Change of Direction (COD) up vs Straight (ST)	0.0129186	Change of Direction (COD) up vs Straight (ST)	19.0565	0.171804	0.117202	1
21130	cg20222052	TRMT11	Promoter_Associated	Island	0.000765009	0.000765009	-4.36535	-0.270667	Change of Direction (COD) down vs Straight (ST)	-0.00650203	Change of Direction (COD) down vs Straight (ST)	19.0562	0.263738	0.17992	1
403568	cg27321538	DNPEP	Promoter_Associated	Island	0.000765042	0.000765042	-4.36532	-0.29614	Change of Direction (COD) down vs Straight (ST)	-0.00864886	Change of Direction (COD) down vs Straight (ST)	19.056	0.315717	0.215381	1
66772	cg04704947	PPP1R8			0.000766695	0.000766695	4.36415	0.215643	Change of Direction (COD) up vs Straight (ST)	0.00406147	Change of Direction (COD) up vs Straight (ST)	19.0458	0.167406	0.114265	1
645408	cg26055948	MINA		S_Shore	0.00076718	0.00076718	4.36381	0.200925	Change of Direction (COD) up vs Straight (ST)	0.00808618	Change of Direction (COD) up vs Straight (ST)	19.0428	0.145336	0.0992164	1
247625	cg05485370	FDX1		Island	0.000767369	0.000767369	-4.36368	-0.495159	Change of Direction (COD) down vs Straight (ST)	-0.0177166	Change of Direction (COD) down vs Straight (ST)	19.0417	0.882656	0.602601	1
233572	cg04084037			Island	0.00076766	0.00076766	-4.36347	-0.332549	Change of Direction (COD) down vs Straight (ST)	-0.00914401	Change of Direction (COD) down vs Straight (ST)	19.0399	0.398121	0.271828	1
359093	cg08007986	FBXO10	Unclassified	Island	0.000768534	0.000768534	-4.36286	-0.446931	Change of Direction (COD) down vs Straight (ST)	-0.0318053	Change of Direction (COD) down vs Straight (ST)	19.0345	0.719091	0.491118	1
4134	cg23927832	DHX16			0.000768612	0.000768612	4.3628	0.294743	Change of Direction (COD) up vs Straight (ST)	0.0141701	Change of Direction (COD) up vs Straight (ST)	19.034	0.312744	0.2136	1
24275	cg10926047	GFM1	Promoter_Associated	Island	0.000769868	0.000769868	-4.36192	-0.196608	Change of Direction (COD) down vs Straight (ST)	-0.00483552	Change of Direction (COD) down vs Straight (ST)	19.0263	0.139157	0.095081	1
491831	cg07362943	ERMAP		N_Shelf	0.000769979	0.000769979	4.36184	0.195011	Change of Direction (COD) up vs Straight (ST)	0.0145824	Change of Direction (COD) up vs Straight (ST)	19.0256	0.136905	0.0935455	1
44699	cg08277100				0.000770282	0.000770282	4.36162	0.234388	Change of Direction (COD) up vs Straight (ST)	0.0101922	Change of Direction (COD) up vs Straight (ST)	19.0238	0.197776	0.135151	1
270093	cg11503523	MUC7			0.000770448	0.000770448	4.36151	0.302116	Change of Direction (COD) up vs Straight (ST)	0.0267593	Change of Direction (COD) up vs Straight (ST)	19.0228	0.328587	0.224554	1
669300	cg26891210	CTSS			0.000770834	0.000770834	-4.36124	-0.410462	Change of Direction (COD) down vs Straight (ST)	-0.0704211	Change of Direction (COD) down vs Straight (ST)	19.0204	0.606525	0.414546	1
33119	cg16220124	LOC285548	NonGene_Associated_Cell_type_specific	Island	0.000771598	0.000771598	-4.3607	-0.219367	Change of Direction (COD) down vs Straight (ST)	-0.00439866	Change of Direction (COD) down vs Straight (ST)	19.0157	0.173239	0.118434	1
343092	cg10087850	MLH3			0.000772253	0.000772253	4.36024	0.371296	Change of Direction (COD) up vs Straight (ST)	0.0227502	Change of Direction (COD) up vs Straight (ST)	19.0117	0.496299	0.339364	1
710455	cg19515324	ASH2L	Promoter_Associated	S_Shore	0.000772493	0.000772493	-4.36007	-0.280416	Change of Direction (COD) down vs Straight (ST)	-0.00405015	Change of Direction (COD) down vs Straight (ST)	19.0102	0.28308	0.193582	1
101228	cg13891985	BEND7	Unclassified		0.000773744	0.000773744	-4.3592	-0.250047	Change of Direction (COD) down vs Straight (ST)	-0.00353376	Change of Direction (COD) down vs Straight (ST)	19.0026	0.225085	0.153984	1
669979	cg03220086	SH3BP2			0.0007741	0.0007741	-4.35895	-0.222804	Change of Direction (COD) down vs Straight (ST)	-0.0375724	Change of Direction (COD) down vs Straight (ST)	19.0004	0.17871	0.122273	1
96586	cg07629209	ZNF275	Promoter_Associated	Island	0.000774561	0.000774561	-4.35862	-0.349542	Change of Direction (COD) down vs Straight (ST)	-0.0065733	Change of Direction (COD) down vs Straight (ST)	18.9976	0.439846	0.300985	1
639797	cg19029747	PCDH9		Island	0.00077483	0.00077483	-4.35844	-0.449184	Change of Direction (COD) down vs Straight (ST)	-0.0103149	Change of Direction (COD) down vs Straight (ST)	18.996	0.726358	0.497087	1
754822	cg26007223	DLG5		N_Shore	0.000776745	0.000776745	-4.3571	-0.411725	Change of Direction (COD) down vs Straight (ST)	-0.0148241	Change of Direction (COD) down vs Straight (ST)	18.9843	0.610264	0.417894	1
201470	cg01736680				0.000777805	0.000777805	-4.35636	-0.377678	Change of Direction (COD) down vs Straight (ST)	-0.0477301	Change of Direction (COD) down vs Straight (ST)	18.9779	0.513506	0.351756	1
652183	cg17005053	ERBB3			0.000778233	0.000778233	4.35606	0.19003	Change of Direction (COD) up vs Straight (ST)	0.0105589	Change of Direction (COD) up vs Straight (ST)	18.9753	0.130002	0.0890644	1
633342	cg05687370	AP1AR			0.0007789	0.0007789	4.3556	0.181991	Change of Direction (COD) up vs Straight (ST)	0.0120325	Change of Direction (COD) up vs Straight (ST)	18.9712	0.119234	0.0817049	1
422782	cg12613956	COPB1	Promoter_Associated		0.000778925	0.000778925	-4.35558	-0.214674	Change of Direction (COD) down vs Straight (ST)	-0.00478611	Change of Direction (COD) down vs Straight (ST)	18.9711	0.165905	0.113687	1
631649	ch.3.397026R	TBC1D5			0.000780325	0.000780325	-4.35461	-0.330943	Change of Direction (COD) down vs Straight (ST)	-0.0263411	Change of Direction (COD) down vs Straight (ST)	18.9626	0.394284	0.270305	1
349933	cg11993451	TG			0.000780351	0.000780351	4.35459	0.178864	Change of Direction (COD) up vs Straight (ST)	0.00828025	Change of Direction (COD) up vs Straight (ST)	18.9625	0.115173	0.0789583	1
196464	cg22541063	PLEKHA5		N_Shore	0.000781002	0.000781002	4.35414	0.184688	Change of Direction (COD) up vs Straight (ST)	0.00879187	Change of Direction (COD) up vs Straight (ST)	18.9585	0.122795	0.0842011	1
699740	cg08285997	CACNA1B			0.000781114	0.000781114	4.35406	0.25787	Change of Direction (COD) up vs Straight (ST)	0.0206023	Change of Direction (COD) up vs Straight (ST)	18.9579	0.239389	0.164156	1
344367	cg19471424	CLSTN3			0.000782773	0.000782773	-4.35291	-0.420435	Change of Direction (COD) down vs Straight (ST)	-0.0166621	Change of Direction (COD) down vs Straight (ST)	18.9479	0.636355	0.436599	1
613484	cg03557935	CHERP		S_Shelf	0.000783241	0.000783241	4.35259	0.304631	Change of Direction (COD) up vs Straight (ST)	0.0246773	Change of Direction (COD) up vs Straight (ST)	18.945	0.33408	0.229244	1
465366	cg19687957	KIF26B			0.000783402	0.000783402	4.35248	0.252658	Change of Direction (COD) up vs Straight (ST)	0.0132412	Change of Direction (COD) up vs Straight (ST)	18.9441	0.22981	0.157703	1
66404	cg16077086			Island	0.000783888	0.000783888	4.35214	0.613203	Change of Direction (COD) up vs Straight (ST)	0.0233165	Change of Direction (COD) up vs Straight (ST)	18.9411	1.35366	0.929069	1
187504	cg15074437				0.000785086	0.000785086	4.35132	0.279624	Change of Direction (COD) up vs Straight (ST)	0.0166982	Change of Direction (COD) up vs Straight (ST)	18.9339	0.281483	0.193266	1
388353	cg15601229	SLC39A1	Promoter_Associated	Island	0.00078611	0.00078611	-4.35061	-0.321137	Change of Direction (COD) down vs Straight (ST)	-0.00983597	Change of Direction (COD) down vs Straight (ST)	18.9278	0.371265	0.254992	1
488211	cg18281803				0.000786793	0.000786793	4.35014	0.294477	Change of Direction (COD) up vs Straight (ST)	0.0184039	Change of Direction (COD) up vs Straight (ST)	18.9237	0.31218	0.214458	1
196410	cg23443327	TSPAN9			0.000786891	0.000786891	-4.35007	-0.187121	Change of Direction (COD) down vs Straight (ST)	-0.0317942	Change of Direction (COD) down vs Straight (ST)	18.9231	0.126052	0.0865962	1
693110	cg06202726	MCIDAS		Island	0.000787107	0.000787107	-4.34992	-0.366825	Change of Direction (COD) down vs Straight (ST)	-0.0143164	Change of Direction (COD) down vs Straight (ST)	18.9218	0.484419	0.332814	1
411423	cg26223989	ZCCHC2	Promoter_Associated	Island	0.00078758	0.00078758	-4.3496	-0.428813	Change of Direction (COD) down vs Straight (ST)	-0.0130037	Change of Direction (COD) down vs Straight (ST)	18.919	0.661972	0.454867	1
198098	cg21570723	MIEF1	Promoter_Associated	Island	0.000788365	0.000788365	-4.34906	-0.2757	Change of Direction (COD) down vs Straight (ST)	-0.00508579	Change of Direction (COD) down vs Straight (ST)	18.9143	0.273638	0.188074	1
656342	cg27638036				0.000788974	0.000788974	4.34864	0.373966	Change of Direction (COD) up vs Straight (ST)	0.0215689	Change of Direction (COD) up vs Straight (ST)	18.9107	0.503461	0.346101	1
577825	cg13691901	MAD1L1		S_Shelf	0.000789179	0.000789179	4.3485	0.227945	Change of Direction (COD) up vs Straight (ST)	0.0120777	Change of Direction (COD) up vs Straight (ST)	18.9095	0.187052	0.128596	1
673440	cg13267631	SH3BP5			0.000791744	0.000791744	4.34674	0.239253	Change of Direction (COD) up vs Straight (ST)	0.0117571	Change of Direction (COD) up vs Straight (ST)	18.8942	0.206071	0.141785	1
95131	cg22831514	HSD17B11	Promoter_Associated		0.000792982	0.000792982	-4.3459	-0.329255	Change of Direction (COD) down vs Straight (ST)	-0.00945688	Change of Direction (COD) down vs Straight (ST)	18.8868	0.390271	0.268627	1
666088	cg11845488			N_Shelf	0.000793143	0.000793143	4.34579	0.243747	Change of Direction (COD) up vs Straight (ST)	0.0121221	Change of Direction (COD) up vs Straight (ST)	18.8859	0.213885	0.147227	1
17375	cg18515291	STX1A	Promoter_Associated	Island	0.00079326	0.00079326	-4.34571	-0.180376	Change of Direction (COD) down vs Straight (ST)	-0.00290135	Change of Direction (COD) down vs Straight (ST)	18.8852	0.117128	0.0806273	1
774577	cg23551448				0.000793323	0.000793323	4.34567	0.249748	Change of Direction (COD) up vs Straight (ST)	0.00877928	Change of Direction (COD) up vs Straight (ST)	18.8848	0.224547	0.154574	1
761018	cg26685197	NMNAT1	Promoter_Associated	Island	0.000793515	0.000793515	-4.34554	-0.442963	Change of Direction (COD) down vs Straight (ST)	-0.0213057	Change of Direction (COD) down vs Straight (ST)	18.8837	0.706379	0.486289	1
81953	cg05131254	TNFAIP3	Promoter_Associated	Island	0.000793629	0.000793629	-4.34546	-0.219103	Change of Direction (COD) down vs Straight (ST)	-0.00402812	Change of Direction (COD) down vs Straight (ST)	18.883	0.172822	0.11898	1
236910	cg19641455	C1orf103	NonGene_Associated	Island	0.000793796	0.000793796	-4.34534	-0.2742	Change of Direction (COD) down vs Straight (ST)	-0.00805779	Change of Direction (COD) down vs Straight (ST)	18.882	0.270668	0.186351	1
801101	cg08306826	FER1L4			0.00079412	0.00079412	4.34512	0.200655	Change of Direction (COD) up vs Straight (ST)	0.0125112	Change of Direction (COD) up vs Straight (ST)	18.8801	0.144944	0.0998022	1
220942	cg23092777	ZFC3H1	Promoter_Associated	Island	0.000794597	0.000794597	-4.3448	-0.253165	Change of Direction (COD) down vs Straight (ST)	-0.00480354	Change of Direction (COD) down vs Straight (ST)	18.8773	0.230733	0.158896	1
278093	cg10525952	GLYATL3			0.000795022	0.000795022	4.34451	0.419409	Change of Direction (COD) up vs Straight (ST)	0.020239	Change of Direction (COD) up vs Straight (ST)	18.8748	0.633255	0.436155	1
758059	cg17111076	JAZF1	Unclassified		0.000795119	0.000795119	-4.34444	-0.379722	Change of Direction (COD) down vs Straight (ST)	-0.00641869	Change of Direction (COD) down vs Straight (ST)	18.8742	0.519078	0.357527	1
43021	cg06348136	OSBPL3	Promoter_Associated	Island	0.000795523	0.000795523	-4.34417	-0.169148	Change of Direction (COD) down vs Straight (ST)	-0.00402761	Change of Direction (COD) down vs Straight (ST)	18.8718	0.103	0.0709523	1
593778	cg06682402	NCOA4	Promoter_Associated	Island	0.000795963	0.000795963	-4.34387	-0.399688	Change of Direction (COD) down vs Straight (ST)	-0.0239515	Change of Direction (COD) down vs Straight (ST)	18.8692	0.575102	0.396219	1
115307	cg27287791	CEP152	Promoter_Associated	Island	0.000796058	0.000796058	-4.3438	-0.297624	Change of Direction (COD) down vs Straight (ST)	-0.00384753	Change of Direction (COD) down vs Straight (ST)	18.8686	0.318887	0.219705	1
33455	cg16623656	RPN2	Promoter_Associated	Island	0.000796175	0.000796175	-4.34372	-0.46687	Change of Direction (COD) down vs Straight (ST)	-0.0202601	Change of Direction (COD) down vs Straight (ST)	18.8679	0.784684	0.540646	1
588	cg04330513	SFTA3		Island	0.000796393	0.000796393	-4.34358	-0.234506	Change of Direction (COD) down vs Straight (ST)	-0.0331302	Change of Direction (COD) down vs Straight (ST)	18.8667	0.197975	0.136414	1
62902	cg26022877	IKZF5	Promoter_Associated	Island	0.0007965	0.0007965	-4.3435	-0.154994	Change of Direction (COD) down vs Straight (ST)	-0.0039411	Change of Direction (COD) down vs Straight (ST)	18.866	0.0864835	0.0595931	1
114839	cg13209455	SDR39U1	Promoter_Associated	Island	0.00079736	0.00079736	-4.34292	-0.206788	Change of Direction (COD) down vs Straight (ST)	-0.00320518	Change of Direction (COD) down vs Straight (ST)	18.861	0.15394	0.106104	1
663495	cg14772599	SLC6A6	Unclassified_Cell_type_specific		0.000797971	0.000797971	4.34251	0.357695	Change of Direction (COD) up vs Straight (ST)	0.018951	Change of Direction (COD) up vs Straight (ST)	18.8574	0.460604	0.317534	1
213167	cg05409111	PTPN2		Island	0.000798539	0.000798539	-4.34212	-0.226793	Change of Direction (COD) down vs Straight (ST)	-0.00776763	Change of Direction (COD) down vs Straight (ST)	18.854	0.185166	0.127673	1
158618	cg06200777	SMPDL3A	Unclassified	Island	0.000799803	0.000799803	-4.34127	-0.322856	Change of Direction (COD) down vs Straight (ST)	-0.0156204	Change of Direction (COD) down vs Straight (ST)	18.8466	0.375249	0.258839	1
94284	cg02737149	MSH5	Promoter_Associated	Island	0.000800348	0.000800348	-4.3409	-0.311717	Change of Direction (COD) down vs Straight (ST)	-0.00732348	Change of Direction (COD) down vs Straight (ST)	18.8434	0.349802	0.241328	1
101149	cg14235723	SIVA1	Promoter_Associated	Island	0.000800817	0.000800817	-4.34058	-0.20643	Change of Direction (COD) down vs Straight (ST)	-0.00286223	Change of Direction (COD) down vs Straight (ST)	18.8406	0.153407	0.105851	1
199652	cg16498770		Unclassified_Cell_type_specific		0.000800917	0.000800917	-4.34051	-0.239623	Change of Direction (COD) down vs Straight (ST)	-0.00675906	Change of Direction (COD) down vs Straight (ST)	18.84	0.206709	0.142634	1
80545	cg08622041	GATA1			0.000801237	0.000801237	4.3403	0.30701	Change of Direction (COD) up vs Straight (ST)	0.0154042	Change of Direction (COD) up vs Straight (ST)	18.8382	0.339319	0.23416	1
674427	cg11475772	POM121C		N_Shelf	0.000802625	0.000802625	4.33936	0.230086	Change of Direction (COD) up vs Straight (ST)	0.0101564	Change of Direction (COD) up vs Straight (ST)	18.83	0.190583	0.131576	1
542318	cg11898878	CD300E			0.0008028	0.0008028	4.33924	0.267788	Change of Direction (COD) up vs Straight (ST)	0.0155918	Change of Direction (COD) up vs Straight (ST)	18.829	0.258157	0.178238	1
54383	cg17513542	TRIM62		Island	0.000802932	0.000802932	4.33915	0.238215	Change of Direction (COD) up vs Straight (ST)	0.0051505	Change of Direction (COD) up vs Straight (ST)	18.8282	0.204287	0.141051	1
98743	cg17482391	RBM15	Promoter_Associated	Island	0.000803799	0.000803799	-4.33857	-0.559365	Change of Direction (COD) down vs Straight (ST)	-0.0181802	Change of Direction (COD) down vs Straight (ST)	18.8232	1.1264	0.777934	1
267446	cg22811384				0.000807952	0.000807952	4.33578	0.185205	Change of Direction (COD) up vs Straight (ST)	0.00961274	Change of Direction (COD) up vs Straight (ST)	18.799	0.123483	0.0853915	1
111439	cg04246829	GINS3	Promoter_Associated	Island	0.000807992	0.000807992	-4.33575	-0.198416	Change of Direction (COD) down vs Straight (ST)	-0.00254722	Change of Direction (COD) down vs Straight (ST)	18.7988	0.141728	0.09801	1
729884	cg09821187	CPVL			0.000809242	0.000809242	4.33492	0.236098	Change of Direction (COD) up vs Straight (ST)	0.0109473	Change of Direction (COD) up vs Straight (ST)	18.7915	0.200672	0.138825	1
762924	cg17788938	FH	Promoter_Associated	S_Shore	0.000811002	0.000811002	-4.33374	-0.43091	Change of Direction (COD) down vs Straight (ST)	-0.0150698	Change of Direction (COD) down vs Straight (ST)	18.7813	0.668462	0.462694	1
358470	cg08716729	CDCA2	NonGene_Associated	Island	0.000811676	0.000811676	-4.33329	-0.392594	Change of Direction (COD) down vs Straight (ST)	-0.00806488	Change of Direction (COD) down vs Straight (ST)	18.7774	0.554868	0.384147	1
111217	cg09446995	FKBP4	Promoter_Associated	Island	0.000811937	0.000811937	-4.33312	-0.229268	Change of Direction (COD) down vs Straight (ST)	-0.00295706	Change of Direction (COD) down vs Straight (ST)	18.7759	0.18923	0.131018	1
233278	cg04379124				0.000813758	0.000813758	4.33191	0.328936	Change of Direction (COD) up vs Straight (ST)	0.0262787	Change of Direction (COD) up vs Straight (ST)	18.7654	0.389516	0.269842	1
280754	cg13662478				0.000815971	0.000815971	4.33044	0.235262	Change of Direction (COD) up vs Straight (ST)	0.0168398	Change of Direction (COD) up vs Straight (ST)	18.7527	0.199254	0.138129	1
283077	cg12913626		Unclassified		0.00081669	0.00081669	-4.32996	-0.31931	Change of Direction (COD) down vs Straight (ST)	-0.0540418	Change of Direction (COD) down vs Straight (ST)	18.7486	0.367053	0.254509	1
686441	cg03760878	PSMD12			0.000817137	0.000817137	-4.32967	-0.204159	Change of Direction (COD) down vs Straight (ST)	-0.0348189	Change of Direction (COD) down vs Straight (ST)	18.746	0.150051	0.104057	1
21904	cg00432041	RRS1	Promoter_Associated	Island	0.000818105	0.000818105	-4.32903	-0.370634	Change of Direction (COD) down vs Straight (ST)	-0.0361339	Change of Direction (COD) down vs Straight (ST)	18.7405	0.49453	0.343048	1
161614	cg06614142	CNOT2	Unclassified	S_Shore	0.000818345	0.000818345	-4.32887	-0.384266	Change of Direction (COD) down vs Straight (ST)	-0.00978526	Change of Direction (COD) down vs Straight (ST)	18.7391	0.531578	0.368775	1
515719	cg16915540	GDF2		S_Shore	0.000819253	0.000819253	-4.32827	-0.3175	Change of Direction (COD) down vs Straight (ST)	-0.0257032	Change of Direction (COD) down vs Straight (ST)	18.7339	0.362903	0.251829	1
47672	cg20698069	SETD1B		Island	0.00081942	0.00081942	-4.32816	-0.319562	Change of Direction (COD) down vs Straight (ST)	-0.00917729	Change of Direction (COD) down vs Straight (ST)	18.733	0.367631	0.255122	1
250873	cg16390448	RGMA		Island	0.000820376	0.000820376	-4.32753	-0.34653	Change of Direction (COD) down vs Straight (ST)	-0.0104425	Change of Direction (COD) down vs Straight (ST)	18.7275	0.432299	0.300087	1
251529	cg15314588		Promoter_Associated		0.000820543	0.000820543	4.32742	0.280748	Change of Direction (COD) up vs Straight (ST)	0.0143414	Change of Direction (COD) up vs Straight (ST)	18.7266	0.28375	0.196979	1
42788	cg11024027	CDAN1	Promoter_Associated	Island	0.000820573	0.000820573	-4.3274	-0.223978	Change of Direction (COD) down vs Straight (ST)	-0.00287898	Change of Direction (COD) down vs Straight (ST)	18.7264	0.180598	0.125372	1
84497	cg10072309	LRRC56	Promoter_Associated	Island	0.000820574	0.000820574	-4.3274	-0.329707	Change of Direction (COD) down vs Straight (ST)	-0.0221267	Change of Direction (COD) down vs Straight (ST)	18.7264	0.391345	0.271674	1
594625	cg07272089	NADSYN1			0.000821041	0.000821041	4.32709	0.3312	Change of Direction (COD) up vs Straight (ST)	0.0180958	Change of Direction (COD) up vs Straight (ST)	18.7237	0.394897	0.27418	1
746684	cg25704607	RGS22		S_Shore	0.000821551	0.000821551	4.32676	0.238394	Change of Direction (COD) up vs Straight (ST)	0.0134173	Change of Direction (COD) up vs Straight (ST)	18.7208	0.204594	0.142073	1
141804	cg15036140	RAB14	Promoter_Associated	Island	0.000822494	0.000822494	-4.32614	-0.358368	Change of Direction (COD) down vs Straight (ST)	-0.0103939	Change of Direction (COD) down vs Straight (ST)	18.7154	0.46234	0.321148	1
116053	cg10433005	PDLIM2		Island	0.00082266	0.00082266	-4.32603	-0.618335	Change of Direction (COD) down vs Straight (ST)	-0.0137565	Change of Direction (COD) down vs Straight (ST)	18.7145	1.37642	0.956125	1
590024	cg04182688	PCNP	Promoter_Associated	S_Shore	0.000823009	0.000823009	-4.3258	-0.286626	Change of Direction (COD) down vs Straight (ST)	-0.00816817	Change of Direction (COD) down vs Straight (ST)	18.7125	0.295757	0.205469	1
264813	cg04947393	ZNF142		Island	0.000824635	0.000824635	-4.32473	-0.395381	Change of Direction (COD) down vs Straight (ST)	-0.00908251	Change of Direction (COD) down vs Straight (ST)	18.7033	0.562775	0.391165	1
276390	cg06261926	RBMS1	Promoter_Associated	S_Shore	0.000824885	0.000824885	-4.32457	-0.351399	Change of Direction (COD) down vs Straight (ST)	-0.0114753	Change of Direction (COD) down vs Straight (ST)	18.7019	0.444533	0.309003	1
410804	cg00349599	COPS3	Promoter_Associated	Island	0.000826487	0.000826487	-4.32352	-0.399098	Change of Direction (COD) down vs Straight (ST)	-0.0119242	Change of Direction (COD) down vs Straight (ST)	18.6928	0.573406	0.398777	1
95817	cg26733385	MED11	Promoter_Associated	Island	0.000826623	0.000826623	-4.32343	-0.234583	Change of Direction (COD) down vs Straight (ST)	-0.00196252	Change of Direction (COD) down vs Straight (ST)	18.692	0.198104	0.137778	1
7586	cg03592411	NEU1		N_Shelf	0.000826972	0.000826972	4.3232	0.14392	Change of Direction (COD) up vs Straight (ST)	0.00545552	Change of Direction (COD) up vs Straight (ST)	18.6901	0.0745664	0.0518651	1
286763	cg08077846				0.000827485	0.000827485	4.32287	0.348051	Change of Direction (COD) up vs Straight (ST)	0.0221535	Change of Direction (COD) up vs Straight (ST)	18.6872	0.436102	0.303381	1
497646	cg27395450	GLYCTK	Promoter_Associated	Island	0.000830893	0.000830893	-4.32064	-0.277383	Change of Direction (COD) down vs Straight (ST)	-0.00635653	Change of Direction (COD) down vs Straight (ST)	18.668	0.276989	0.192889	1
86486	cg03357160	UBR2	Promoter_Associated	N_Shore	0.00083127	0.00083127	-4.3204	-0.324649	Change of Direction (COD) down vs Straight (ST)	-0.00412942	Change of Direction (COD) down vs Straight (ST)	18.6659	0.37943	0.264257	1
652473	cg11110533	CNGB1			0.000832437	0.000832437	4.31964	0.221903	Change of Direction (COD) up vs Straight (ST)	0.0307661	Change of Direction (COD) up vs Straight (ST)	18.6593	0.177267	0.123503	1
465372	cg09636706	WDR87	Unclassified	N_Shelf	0.00083269	0.00083269	4.31948	0.256719	Change of Direction (COD) up vs Straight (ST)	0.0115072	Change of Direction (COD) up vs Straight (ST)	18.6579	0.237257	0.16531	1
25500	cg11380881				0.000833049	0.000833049	4.31924	0.225846	Change of Direction (COD) up vs Straight (ST)	0.00362187	Change of Direction (COD) up vs Straight (ST)	18.6559	0.183624	0.127955	1
111515	cg17648103	FBXO3	Promoter_Associated	Island	0.000833225	0.000833225	-4.31913	-0.155545	Change of Direction (COD) down vs Straight (ST)	-0.00214905	Change of Direction (COD) down vs Straight (ST)	18.6549	0.0870993	0.0606968	1
243879	cg06616661		Unclassified_Cell_type_specific		0.000833521	0.000833521	-4.31894	-0.607998	Change of Direction (COD) down vs Straight (ST)	-0.101783	Change of Direction (COD) down vs Straight (ST)	18.6532	1.33078	0.927463	1
794005	cg25407831	CPNE5			0.000834102	0.000834102	4.31856	0.290169	Change of Direction (COD) up vs Straight (ST)	0.0188666	Change of Direction (COD) up vs Straight (ST)	18.65	0.303113	0.211286	1
190777	cg24762359	ATP12A	Unclassified_Cell_type_specific	Island	0.000834901	0.000834901	-4.31804	-0.275675	Change of Direction (COD) down vs Straight (ST)	-0.0264111	Change of Direction (COD) down vs Straight (ST)	18.6455	0.273589	0.190751	1
88021	cg22647996	GNPDA1		S_Shore	0.000835487	0.000835487	4.31767	0.287464	Change of Direction (COD) up vs Straight (ST)	0.00601596	Change of Direction (COD) up vs Straight (ST)	18.6422	0.297487	0.20745	1
104453	cg13402292			Island	0.000835909	0.000835909	4.31739	0.147841	Change of Direction (COD) up vs Straight (ST)	0.0250422	Change of Direction (COD) up vs Straight (ST)	18.6399	0.078685	0.0548772	1
16657	cg01999076	RP2	Promoter_Associated	Island	0.00083639	0.00083639	-4.31708	-0.224593	Change of Direction (COD) down vs Straight (ST)	-0.00657984	Change of Direction (COD) down vs Straight (ST)	18.6372	0.181591	0.126665	1
160525	cg21435849	PEX16	Promoter_Associated	Island	0.000837301	0.000837301	-4.31649	-0.431126	Change of Direction (COD) down vs Straight (ST)	-0.0140897	Change of Direction (COD) down vs Straight (ST)	18.6321	0.669129	0.466865	1
77117	cg24746997	FKBPL	Promoter_Associated	S_Shore	0.00083731	0.00083731	-4.31649	-0.205401	Change of Direction (COD) down vs Straight (ST)	-0.00542676	Change of Direction (COD) down vs Straight (ST)	18.6321	0.151883	0.105972	1
131505	cg11132908				0.000839706	0.000839706	-4.31494	-0.231786	Change of Direction (COD) down vs Straight (ST)	-0.0364542	Change of Direction (COD) down vs Straight (ST)	18.6187	0.193408	0.135042	1
34998	cg07706680	ACSF3			0.000839962	0.000839962	4.31478	0.228258	Change of Direction (COD) up vs Straight (ST)	0.00525151	Change of Direction (COD) up vs Straight (ST)	18.6173	0.187566	0.130972	1
261901	cg04126946				0.000840155	0.000840155	4.31466	0.386425	Change of Direction (COD) up vs Straight (ST)	0.0247243	Change of Direction (COD) up vs Straight (ST)	18.6163	0.537567	0.375391	1
567701	cg16370483	CHST11			0.000840547	0.000840547	4.3144	0.260432	Change of Direction (COD) up vs Straight (ST)	0.0111373	Change of Direction (COD) up vs Straight (ST)	18.6141	0.244169	0.170527	1
256305	cg05049825	CNTNAP5			0.000840601	0.000840601	4.31437	0.287807	Change of Direction (COD) up vs Straight (ST)	0.0248948	Change of Direction (COD) up vs Straight (ST)	18.6138	0.298198	0.208263	1
396852	cg06197372	TBPL1		Island	0.000840742	0.000840742	-4.31428	-0.328936	Change of Direction (COD) down vs Straight (ST)	-0.0152349	Change of Direction (COD) down vs Straight (ST)	18.613	0.389516	0.272053	1
171177	cg09185179	C1orf183	Promoter_Associated	N_Shore	0.000840769	0.000840769	-4.31426	-0.243404	Change of Direction (COD) down vs Straight (ST)	-0.00948065	Change of Direction (COD) down vs Straight (ST)	18.6129	0.213283	0.148966	1
403792	cg01070168	DNMT3L			0.000841429	0.000841429	4.31384	0.18124	Change of Direction (COD) up vs Straight (ST)	0.00922297	Change of Direction (COD) up vs Straight (ST)	18.6092	0.118253	0.0826092	1
675967	cg20226743	TMEM116			0.000841597	0.000841597	4.31373	0.261612	Change of Direction (COD) up vs Straight (ST)	0.0206807	Change of Direction (COD) up vs Straight (ST)	18.6083	0.246387	0.172129	1
698526	cg03119636	POLR1D			0.000841983	0.000841983	4.31348	0.430078	Change of Direction (COD) up vs Straight (ST)	0.0305793	Change of Direction (COD) up vs Straight (ST)	18.6061	0.665881	0.465248	1
548715	cg02758956				0.000842472	0.000842472	4.31317	0.180709	Change of Direction (COD) up vs Straight (ST)	0.00956792	Change of Direction (COD) up vs Straight (ST)	18.6034	0.117561	0.0821511	1
654594	cg18174654	CD8A		S_Shore	0.000842727	0.000842727	4.313	0.243329	Change of Direction (COD) up vs Straight (ST)	0.021263	Change of Direction (COD) up vs Straight (ST)	18.602	0.213153	0.148962	1
745362	cg04100243	WDR48	Promoter_Associated	N_Shore	0.000843152	0.000843152	-4.31273	-0.245159	Change of Direction (COD) down vs Straight (ST)	-0.00367225	Change of Direction (COD) down vs Straight (ST)	18.5997	0.21637	0.151229	1
166899	cg09307284	ZNF569	Promoter_Associated	Island	0.000843264	0.000843264	-4.31266	-0.375416	Change of Direction (COD) down vs Straight (ST)	-0.0124792	Change of Direction (COD) down vs Straight (ST)	18.599	0.507374	0.354634	1
465911	cg13452541				0.00084494	0.00084494	4.31159	0.338446	Change of Direction (COD) up vs Straight (ST)	0.0148379	Change of Direction (COD) up vs Straight (ST)	18.5898	0.412365	0.288371	1
522983	cg15960407	SLC8A2	Unclassified_Cell_type_specific	N_Shore	0.000844982	0.000844982	-4.31156	-0.277311	Change of Direction (COD) down vs Straight (ST)	-0.0311724	Change of Direction (COD) down vs Straight (ST)	18.5896	0.276845	0.193602	1
623156	cg18661607	CATSPERG			0.000845511	0.000845511	4.31122	0.373234	Change of Direction (COD) up vs Straight (ST)	0.0303352	Change of Direction (COD) up vs Straight (ST)	18.5866	0.501492	0.350757	1
434735	cg06438484	RUNDC3A	Unclassified	N_Shore	0.000846193	0.000846193	-4.31079	-0.446511	Change of Direction (COD) down vs Straight (ST)	-0.019526	Change of Direction (COD) down vs Straight (ST)	18.5829	0.717739	0.502108	1
226119	cg24226087	TYK2	Promoter_Associated	N_Shore	0.000846436	0.000846436	-4.31063	-0.484138	Change of Direction (COD) down vs Straight (ST)	-0.0099098	Change of Direction (COD) down vs Straight (ST)	18.5816	0.843802	0.590339	1
491474	cg07243784	WWC1	Unclassified	Island	0.000846927	0.000846927	-4.31032	-0.596261	Change of Direction (COD) down vs Straight (ST)	-0.0187956	Change of Direction (COD) down vs Straight (ST)	18.5789	1.2799	0.895571	1
374767	cg10391629	AKAP11	Promoter_Associated_Cell_type_specific	Island	0.000846993	0.000846993	-4.31028	-0.505887	Change of Direction (COD) down vs Straight (ST)	-0.0138483	Change of Direction (COD) down vs Straight (ST)	18.5785	0.92132	0.644679	1
646258	cg07455975	OLA1	Promoter_Associated	N_Shore	0.000847123	0.000847123	-4.3102	-0.392713	Change of Direction (COD) down vs Straight (ST)	-0.0188686	Change of Direction (COD) down vs Straight (ST)	18.5778	0.555205	0.388511	1
657114	cg07535605	USP14	Promoter_Associated	Island	0.000847222	0.000847222	-4.31013	-0.362876	Change of Direction (COD) down vs Straight (ST)	-0.0159171	Change of Direction (COD) down vs Straight (ST)	18.5772	0.474044	0.331727	1
79251	cg08802770	AHRR		N_Shore	0.000847386	0.000847386	4.31003	0.231606	Change of Direction (COD) up vs Straight (ST)	0.00564369	Change of Direction (COD) up vs Straight (ST)	18.5763	0.193109	0.135141	1
7614	cg20744304	ZNF433	Unclassified	Island	0.000847587	0.000847587	-4.3099	-0.218287	Change of Direction (COD) down vs Straight (ST)	-0.00338698	Change of Direction (COD) down vs Straight (ST)	18.5752	0.171538	0.120052	1
784477	cg14341542	DNAJC11			0.000847966	0.000847966	4.30966	0.349076	Change of Direction (COD) up vs Straight (ST)	0.0211271	Change of Direction (COD) up vs Straight (ST)	18.5731	0.438674	0.307043	1
754534	cg11703011	SERPINE2		Island	0.000848225	0.000848225	-4.30949	-0.473206	Change of Direction (COD) down vs Straight (ST)	-0.013249	Change of Direction (COD) down vs Straight (ST)	18.5717	0.806125	0.564278	1
807982	cg08716018	DNAJC7	Unclassified	S_Shore	0.000849382	0.000849382	-4.30876	-0.305311	Change of Direction (COD) down vs Straight (ST)	-0.00514477	Change of Direction (COD) down vs Straight (ST)	18.5654	0.335574	0.234978	1
781316	cg02978411	TMPRSS2			0.000850195	0.000850195	4.30824	0.197724	Change of Direction (COD) up vs Straight (ST)	0.0160905	Change of Direction (COD) up vs Straight (ST)	18.5609	0.140741	0.0985746	1
807770	cg21771171	EXOC2	Promoter_Associated	Island	0.000850199	0.000850199	-4.30824	-0.640285	Change of Direction (COD) down vs Straight (ST)	-0.0200996	Change of Direction (COD) down vs Straight (ST)	18.5609	1.47587	1.0337	1
41128	cg05544715	TPO			0.000850505	0.000850505	4.30804	0.219746	Change of Direction (COD) up vs Straight (ST)	0.00509147	Change of Direction (COD) up vs Straight (ST)	18.5592	0.173838	0.121766	1
38214	cg14326210	TPX2	Promoter_Associated	Island	0.000850548	0.000850548	-4.30802	-0.216793	Change of Direction (COD) down vs Straight (ST)	-0.005858	Change of Direction (COD) down vs Straight (ST)	18.559	0.169198	0.118518	1
639774	cg08402640	C6orf115	Promoter_Associated	N_Shore	0.000850883	0.000850883	-4.3078	-0.420966	Change of Direction (COD) down vs Straight (ST)	-0.0136097	Change of Direction (COD) down vs Straight (ST)	18.5572	0.637965	0.446918	1
444127	cg14498572	MAD1L1			0.000851901	0.000851901	4.30716	0.217696	Change of Direction (COD) up vs Straight (ST)	0.00898188	Change of Direction (COD) up vs Straight (ST)	18.5516	0.170609	0.119554	1
407713	cg18530075	EFR3B		Island	0.000851908	0.000851908	-4.30715	-0.428575	Change of Direction (COD) down vs Straight (ST)	-0.0173426	Change of Direction (COD) down vs Straight (ST)	18.5516	0.661236	0.463361	1
96989	cg26877198	UBL5	Promoter_Associated	Island	0.000855156	0.000855156	-4.3051	-0.141279	Change of Direction (COD) down vs Straight (ST)	-0.00190333	Change of Direction (COD) down vs Straight (ST)	18.5339	0.0718549	0.0504004	1
125754	cg24808280	C1orf114	Unclassified_Cell_type_specific	Island	0.000855254	0.000855254	-4.30504	-0.244181	Change of Direction (COD) down vs Straight (ST)	-0.00338309	Change of Direction (COD) down vs Straight (ST)	18.5333	0.214647	0.150562	1
317890	cg26461965	GALNT9		Island	0.000856218	0.000856218	-4.30443	-0.287768	Change of Direction (COD) down vs Straight (ST)	-0.04598	Change of Direction (COD) down vs Straight (ST)	18.5281	0.298118	0.209171	1
136076	cg02964828	MGC16275	Promoter_Associated	S_Shore	0.000856472	0.000856472	-4.30427	-0.395432	Change of Direction (COD) down vs Straight (ST)	-0.0162914	Change of Direction (COD) down vs Straight (ST)	18.5267	0.562918	0.394993	1
298221	cg01058931	ZKSCAN2		Island	0.00085729	0.00085729	-4.30375	-0.290816	Change of Direction (COD) down vs Straight (ST)	-0.0162675	Change of Direction (COD) down vs Straight (ST)	18.5223	0.304467	0.213692	1
438783	cg21119809	RAB11FIP4			0.000857742	0.000857742	4.30347	0.430139	Change of Direction (COD) up vs Straight (ST)	0.0412025	Change of Direction (COD) up vs Straight (ST)	18.5198	0.666071	0.467548	1
500827	cg08976790	MUM1		Island	0.000857839	0.000857839	4.30341	0.388257	Change of Direction (COD) up vs Straight (ST)	0.0231151	Change of Direction (COD) up vs Straight (ST)	18.5193	0.542678	0.380943	1
583816	cg17825011	PPP1R14B	Promoter_Associated	N_Shore	0.000859197	0.000859197	-4.30255	-0.440199	Change of Direction (COD) down vs Straight (ST)	-0.018861	Change of Direction (COD) down vs Straight (ST)	18.512	0.697589	0.489881	1
304183	cg18460239	DOCK2			0.000859534	0.000859534	-4.30234	-0.554481	Change of Direction (COD) down vs Straight (ST)	-0.0950661	Change of Direction (COD) down vs Straight (ST)	18.5101	1.10682	0.777337	1
590029	cg00544141	FAM172A	Promoter_Associated	S_Shore	0.000859907	0.000859907	-4.30211	-0.279723	Change of Direction (COD) down vs Straight (ST)	-0.00681112	Change of Direction (COD) down vs Straight (ST)	18.5081	0.281682	0.197852	1
743201	cg03947756	PHF21B			0.000860406	0.000860406	4.30179	0.389509	Change of Direction (COD) up vs Straight (ST)	0.0254395	Change of Direction (COD) up vs Straight (ST)	18.5054	0.546183	0.383691	1
105841	cg15125265	PACRGL	Promoter_Associated	Island	0.000860834	0.000860834	-4.30153	-0.199748	Change of Direction (COD) down vs Straight (ST)	-0.00170547	Change of Direction (COD) down vs Straight (ST)	18.5031	0.143637	0.100917	1
376178	cg24958064	PALB2			0.000860857	0.000860857	4.30151	0.283801	Change of Direction (COD) up vs Straight (ST)	0.0133475	Change of Direction (COD) up vs Straight (ST)	18.503	0.289955	0.203719	1
392117	cg13414557	SUV39H1		S_Shelf	0.000861455	0.000861455	4.30114	0.254071	Change of Direction (COD) up vs Straight (ST)	0.0247128	Change of Direction (COD) up vs Straight (ST)	18.4998	0.232387	0.163301	1
26351	cg01837689	RPRD1A	Promoter_Associated	Island	0.000862918	0.000862918	-4.30022	-0.185583	Change of Direction (COD) down vs Straight (ST)	-0.00338486	Change of Direction (COD) down vs Straight (ST)	18.4919	0.123988	0.0871651	1
761786	cg25014412	TTC7B			0.000863703	0.000863703	4.29973	0.323291	Change of Direction (COD) up vs Straight (ST)	0.0157954	Change of Direction (COD) up vs Straight (ST)	18.4877	0.376262	0.264576	1
171363	cg14386126	GALNT9		Island	0.000863868	0.000863868	-4.29963	-0.308727	Change of Direction (COD) down vs Straight (ST)	-0.0518245	Change of Direction (COD) down vs Straight (ST)	18.4868	0.343124	0.241286	1
528890	cg24680162	ZNF697		S_Shelf	0.000863883	0.000863883	4.29962	0.262792	Change of Direction (COD) up vs Straight (ST)	0.0154433	Change of Direction (COD) up vs Straight (ST)	18.4867	0.248614	0.174827	1
5612	cg23223742	EFR3B	Unclassified	Island	0.000864274	0.000864274	-4.29937	-0.200856	Change of Direction (COD) down vs Straight (ST)	-0.00323011	Change of Direction (COD) down vs Straight (ST)	18.4846	0.145236	0.102143	1
789850	cg09625398				0.000864554	0.000864554	4.2992	0.201343	Change of Direction (COD) up vs Straight (ST)	0.012473	Change of Direction (COD) up vs Straight (ST)	18.4831	0.14594	0.102646	1
341879	cg07588128	JUB		Island	0.000865563	0.000865563	-4.29857	-0.354128	Change of Direction (COD) down vs Straight (ST)	-0.0171968	Change of Direction (COD) down vs Straight (ST)	18.4777	0.451464	0.317628	1
727627	cg03723506	LIFR	Unclassified	Island	0.000865687	0.000865687	-4.29849	-0.338129	Change of Direction (COD) down vs Straight (ST)	-0.0132235	Change of Direction (COD) down vs Straight (ST)	18.477	0.411591	0.289586	1
701649	cg15971836	CCDC88A	Promoter_Associated	S_Shore	0.000865736	0.000865736	-4.29846	-0.480157	Change of Direction (COD) down vs Straight (ST)	-0.0154793	Change of Direction (COD) down vs Straight (ST)	18.4768	0.829982	0.583964	1
207948	cg09432361	DAXX	Promoter_Associated	S_Shore	0.000865761	0.000865761	-4.29845	-0.473748	Change of Direction (COD) down vs Straight (ST)	-0.0124484	Change of Direction (COD) down vs Straight (ST)	18.4766	0.807975	0.568484	1
518709	cg00906107	C14orf133	Promoter_Associated	Island	0.000866317	0.000866317	-4.2981	-0.243319	Change of Direction (COD) down vs Straight (ST)	-0.0073825	Change of Direction (COD) down vs Straight (ST)	18.4737	0.213135	0.149984	1
39126	cg06674436	TERT	Unclassified_Cell_type_specific	S_Shore	0.000867201	0.000867201	4.29755	0.182484	Change of Direction (COD) up vs Straight (ST)	0.00297392	Change of Direction (COD) up vs Straight (ST)	18.4689	0.119882	0.0843829	1
573053	cg04790761	MAPKAPK2	Promoter_Associated	N_Shore	0.000867397	0.000867397	-4.29743	-0.321709	Change of Direction (COD) down vs Straight (ST)	-0.00703515	Change of Direction (COD) down vs Straight (ST)	18.4679	0.372587	0.262273	1
8012	cg20533955	PCM1	Promoter_Associated	Island	0.000867815	0.000867815	-4.29717	-0.379309	Change of Direction (COD) down vs Straight (ST)	-0.0137543	Change of Direction (COD) down vs Straight (ST)	18.4656	0.517951	0.364642	1
568465	cg02199174	TMEM98		N_Shore	0.000869007	0.000869007	-4.29643	-0.324014	Change of Direction (COD) down vs Straight (ST)	-0.00857032	Change of Direction (COD) down vs Straight (ST)	18.4593	0.377947	0.26617	1
44230	cg27463181	TMEM132D			0.000869524	0.000869524	4.29611	0.494694	Change of Direction (COD) up vs Straight (ST)	0.0370798	Change of Direction (COD) up vs Straight (ST)	18.4565	0.880999	0.620539	1
203146	cg04538527	YTHDF2	Promoter_Associated	Island	0.000870164	0.000870164	-4.29571	-0.254676	Change of Direction (COD) down vs Straight (ST)	-0.00436974	Change of Direction (COD) down vs Straight (ST)	18.4531	0.233495	0.164495	1
75124	cg08684761	ANAPC4	Promoter_Associated	Island	0.000870215	0.000870215	-4.29568	-0.198009	Change of Direction (COD) down vs Straight (ST)	-0.00333983	Change of Direction (COD) down vs Straight (ST)	18.4528	0.141147	0.0994378	1
338702	cg04261877	SMCR8	Promoter_Associated	Island	0.000870309	0.000870309	-4.29562	-0.29425	Change of Direction (COD) down vs Straight (ST)	-0.00850415	Change of Direction (COD) down vs Straight (ST)	18.4523	0.311698	0.219597	1
493274	cg25518036	RYR3	Unclassified		0.000871059	0.000871059	-4.29515	-0.588375	Change of Direction (COD) down vs Straight (ST)	-0.0179788	Change of Direction (COD) down vs Straight (ST)	18.4484	1.24627	0.878206	1
331738	cg23365097			Island	0.000872493	0.000872493	4.29427	0.221739	Change of Direction (COD) up vs Straight (ST)	0.0136019	Change of Direction (COD) up vs Straight (ST)	18.4407	0.177006	0.124783	1
806114	cg06561883	NTF3		Island	0.000872501	0.000872501	4.29426	0.243492	Change of Direction (COD) up vs Straight (ST)	0.0108371	Change of Direction (COD) up vs Straight (ST)	18.4407	0.213439	0.150466	1
126172	cg11871820	MED23	Promoter_Associated	Island	0.000872532	0.000872532	-4.29424	-0.577496	Change of Direction (COD) down vs Straight (ST)	-0.0107546	Change of Direction (COD) down vs Straight (ST)	18.4405	1.20061	0.84639	1
548577	cg17250795	ABCC11			0.00087266	0.00087266	4.29416	0.246741	Change of Direction (COD) up vs Straight (ST)	0.0098626	Change of Direction (COD) up vs Straight (ST)	18.4398	0.219171	0.154515	1
239945	cg26883264	CGN		Island	0.000873892	0.000873892	-4.2934	-0.495958	Change of Direction (COD) down vs Straight (ST)	-0.022274	Change of Direction (COD) down vs Straight (ST)	18.4333	0.885508	0.6245	1
209926	cg11379918				0.00087457	0.00087457	4.29298	0.254711	Change of Direction (COD) up vs Straight (ST)	0.0112079	Change of Direction (COD) up vs Straight (ST)	18.4297	0.23356	0.164749	1
119205	cg26332740	WNT3A		Island	0.0008756	0.0008756	-4.29235	-0.413385	Change of Direction (COD) down vs Straight (ST)	-0.00492554	Change of Direction (COD) down vs Straight (ST)	18.4243	0.615195	0.434077	1
181267	cg18766939				0.000875862	0.000875862	4.29219	0.241997	Change of Direction (COD) up vs Straight (ST)	0.0181723	Change of Direction (COD) up vs Straight (ST)	18.4229	0.210825	0.148768	1
628955	cg24020467				0.00087627	0.00087627	4.29194	0.254638	Change of Direction (COD) up vs Straight (ST)	0.0127326	Change of Direction (COD) up vs Straight (ST)	18.4207	0.233426	0.164735	1
124862	cg13216351	MOCS3	Promoter_Associated	Island	0.000876725	0.000876725	-4.29166	-0.144571	Change of Direction (COD) down vs Straight (ST)	-0.00203844	Change of Direction (COD) down vs Straight (ST)	18.4183	0.0752427	0.0531077	1
545161	cg07705026				0.000877156	0.000877156	4.29139	0.261877	Change of Direction (COD) up vs Straight (ST)	0.0113072	Change of Direction (COD) up vs Straight (ST)	18.416	0.246886	0.174278	1
184648	cg15317068		Unclassified	Island	0.000877962	0.000877962	-4.2909	-0.35306	Change of Direction (COD) down vs Straight (ST)	-0.0207322	Change of Direction (COD) down vs Straight (ST)	18.4118	0.448745	0.316845	1
556821	cg02452840	OTUD4		N_Shore	0.000878159	0.000878159	-4.29077	-0.228196	Change of Direction (COD) down vs Straight (ST)	-0.0055427	Change of Direction (COD) down vs Straight (ST)	18.4107	0.187465	0.132371	1
211348	cg17417054	CLSPN	Promoter_Associated	Island	0.000878485	0.000878485	-4.29057	-0.473617	Change of Direction (COD) down vs Straight (ST)	-0.0102265	Change of Direction (COD) down vs Straight (ST)	18.409	0.807527	0.570255	1
279405	cg17781553				0.000879684	0.000879684	4.28984	0.264453	Change of Direction (COD) up vs Straight (ST)	0.0133984	Change of Direction (COD) up vs Straight (ST)	18.4027	0.251767	0.177852	1
168595	cg16569014	BCLAF1	NonGene_Associated	S_Shore	0.00088023	0.00088023	-4.2895	-0.153151	Change of Direction (COD) down vs Straight (ST)	-0.00364036	Change of Direction (COD) down vs Straight (ST)	18.3998	0.0844394	0.0596587	1
542546	cg11261251	LINC01075			0.000880616	0.000880616	4.28927	0.229815	Change of Direction (COD) up vs Straight (ST)	0.026195	Change of Direction (COD) up vs Straight (ST)	18.3978	0.190134	0.134349	1
561867	cg00861100	HS6ST3			0.000880688	0.000880688	-4.28922	-0.361439	Change of Direction (COD) down vs Straight (ST)	-0.0610071	Change of Direction (COD) down vs Straight (ST)	18.3974	0.470297	0.332321	1
46799	cg13692001	EID2B	Promoter_Associated	Island	0.000880736	0.000880736	-4.28919	-0.166286	Change of Direction (COD) down vs Straight (ST)	-0.00320656	Change of Direction (COD) down vs Straight (ST)	18.3972	0.0995437	0.0703405	1
76479	cg03993166	SELS	Promoter_Associated	Island	0.000880902	0.000880902	-4.28909	-0.188435	Change of Direction (COD) down vs Straight (ST)	-0.00538274	Change of Direction (COD) down vs Straight (ST)	18.3963	0.127828	0.0903315	1
302127	cg04764064	KIAA0232			0.00088244	0.00088244	4.28815	0.485143	Change of Direction (COD) up vs Straight (ST)	0.0253321	Change of Direction (COD) up vs Straight (ST)	18.3882	0.847308	0.599024	1
750823	cg10578681	RPS6KC1		N_Shore	0.000884065	0.000884065	4.28716	0.210616	Change of Direction (COD) up vs Straight (ST)	0.0134548	Change of Direction (COD) up vs Straight (ST)	18.3797	0.159693	0.112951	1
115135	cg23743186	UNC84B	Promoter_Associated	Island	0.000886569	0.000886569	-4.28563	-0.262401	Change of Direction (COD) down vs Straight (ST)	-0.00333084	Change of Direction (COD) down vs Straight (ST)	18.3667	0.247876	0.175448	1
533750	cg09226159	ARL6	Promoter_Associated	Island	0.000886755	0.000886755	-4.28552	-0.281145	Change of Direction (COD) down vs Straight (ST)	-0.00691773	Change of Direction (COD) down vs Straight (ST)	18.3657	0.284552	0.201418	1
400902	cg03466032	FKBP10	Promoter_Associated_Cell_type_specific	S_Shore	0.000887716	0.000887716	-4.28494	-0.419505	Change of Direction (COD) down vs Straight (ST)	-0.0172595	Change of Direction (COD) down vs Straight (ST)	18.3607	0.633543	0.44857	1
48104	cg19511382	N4BP2L1			0.000888529	0.000888529	4.28444	0.289012	Change of Direction (COD) up vs Straight (ST)	0.0233265	Change of Direction (COD) up vs Straight (ST)	18.3565	0.3007	0.212955	1
46434	cg20811840	C1orf52	Promoter_Associated	Island	0.000888595	0.000888595	-4.2844	-0.325009	Change of Direction (COD) down vs Straight (ST)	-0.00743391	Change of Direction (COD) down vs Straight (ST)	18.3561	0.38027	0.269311	1
665391	cg10916061				0.000888867	0.000888867	4.28424	0.234862	Change of Direction (COD) up vs Straight (ST)	0.0198501	Change of Direction (COD) up vs Straight (ST)	18.3547	0.198576	0.140645	1
61438	cg11667020	NKX2-4	Unclassified_Cell_type_specific	Island	0.000889171	0.000889171	-4.28405	-0.326068	Change of Direction (COD) down vs Straight (ST)	-0.00604053	Change of Direction (COD) down vs Straight (ST)	18.3531	0.382753	0.271114	1
795918	cg13748564	COL27A1	NonGene_Associated	N_Shore	0.000889764	0.000889764	-4.28369	-0.242501	Change of Direction (COD) down vs Straight (ST)	-0.00816572	Change of Direction (COD) down vs Straight (ST)	18.35	0.211704	0.149981	1
793644	cg13201995	AGPAT1		S_Shelf	0.0008913	0.0008913	4.28276	0.242188	Change of Direction (COD) up vs Straight (ST)	0.0120003	Change of Direction (COD) up vs Straight (ST)	18.3421	0.211158	0.149659	1
634705	cg12635877	WDR37	Promoter_Associated	Island	0.000891544	0.000891544	-4.28262	-0.229217	Change of Direction (COD) down vs Straight (ST)	-0.00491592	Change of Direction (COD) down vs Straight (ST)	18.3408	0.189145	0.134067	1
114526	cg19895345			Island	0.000891819	0.000891819	-4.28245	-0.255825	Change of Direction (COD) down vs Straight (ST)	-0.00403882	Change of Direction (COD) down vs Straight (ST)	18.3394	0.235606	0.167011	1
75572	cg18331249	LAPTM4B			0.0008933	0.0008933	4.28156	0.273059	Change of Direction (COD) up vs Straight (ST)	0.00479737	Change of Direction (COD) up vs Straight (ST)	18.3317	0.268421	0.190351	1
107244	cg03646311	SMC5-AS1	Promoter_Associated	Island	0.000894558	0.000894558	-4.2808	-0.166962	Change of Direction (COD) down vs Straight (ST)	-0.00185471	Change of Direction (COD) down vs Straight (ST)	18.3252	0.100355	0.0711925	1
239117	cg26719720	LTBP1			0.000896877	0.000896877	4.2794	0.257723	Change of Direction (COD) up vs Straight (ST)	0.0142539	Change of Direction (COD) up vs Straight (ST)	18.3133	0.239115	0.16974	1
780407	cg04395718	PDLIM2	Unclassified	N_Shelf	0.0008971	0.0008971	-4.27927	-0.996376	Change of Direction (COD) down vs Straight (ST)	-0.0736264	Change of Direction (COD) down vs Straight (ST)	18.3121	3.57395	2.53719	1
636771	cg07334977	LAMP3	Unclassified	S_Shore	0.000897293	0.000897293	-4.27915	-0.282983	Change of Direction (COD) down vs Straight (ST)	-0.0239618	Change of Direction (COD) down vs Straight (ST)	18.3111	0.288286	0.204669	1
22701	cg26931308	DNAJC1	Promoter_Associated	Island	0.00089867	0.00089867	-4.27833	-0.208808	Change of Direction (COD) down vs Straight (ST)	-0.00369921	Change of Direction (COD) down vs Straight (ST)	18.3041	0.156963	0.111479	1
48541	cg07419396	ZFYVE28		S_Shore	0.000898678	0.000898678	4.27832	0.233238	Change of Direction (COD) up vs Straight (ST)	0.0116486	Change of Direction (COD) up vs Straight (ST)	18.304	0.19584	0.13909	1
20410	cg25953536	POLDIP2	Promoter_Associated	Island	0.000899191	0.000899191	-4.27801	-0.385175	Change of Direction (COD) down vs Straight (ST)	-0.0176653	Change of Direction (COD) down vs Straight (ST)	18.3014	0.534094	0.379382	1
403364	cg00373120	RUFY1		Island	0.000899783	0.000899783	4.27766	0.325804	Change of Direction (COD) up vs Straight (ST)	0.0153607	Change of Direction (COD) up vs Straight (ST)	18.2984	0.382133	0.271485	1
56035	cg15889838		Promoter_Associated	N_Shore	0.000900091	0.000900091	-4.27747	-0.23145	Change of Direction (COD) down vs Straight (ST)	-0.0032829	Change of Direction (COD) down vs Straight (ST)	18.2968	0.192849	0.137021	1
597929	cg03360356	GATA4		N_Shelf	0.00090248	0.00090248	-4.27604	-0.306108	Change of Direction (COD) down vs Straight (ST)	-0.0492499	Change of Direction (COD) down vs Straight (ST)	18.2846	0.337328	0.239834	1
69661	cg01765249	TBX2		Island	0.000903008	0.000903008	-4.27573	-0.161961	Change of Direction (COD) down vs Straight (ST)	-0.00325694	Change of Direction (COD) down vs Straight (ST)	18.2819	0.0944332	0.0671502	1
564292	cg00912374	USP11			0.000903018	0.000903018	4.27572	0.19262	Change of Direction (COD) up vs Straight (ST)	0.00984873	Change of Direction (COD) up vs Straight (ST)	18.2818	0.133569	0.0949794	1
445803	cg26536358	SNRPE	Promoter_Associated	Island	0.000903125	0.000903125	-4.27566	-0.235365	Change of Direction (COD) down vs Straight (ST)	-0.00338492	Change of Direction (COD) down vs Straight (ST)	18.2813	0.199428	0.141815	1
198145	cg15236057		Promoter_Associated_Cell_type_specific	Island	0.000904096	0.000904096	-4.27508	-0.520328	Change of Direction (COD) down vs Straight (ST)	-0.0178727	Change of Direction (COD) down vs Straight (ST)	18.2763	0.974667	0.693283	1
424743	cg14523810	ZNF583	Promoter_Associated_Cell_type_specific	Island	0.000904255	0.000904255	-4.27499	-0.498282	Change of Direction (COD) down vs Straight (ST)	-0.0211033	Change of Direction (COD) down vs Straight (ST)	18.2755	0.893825	0.635808	1
378634	cg23761497	TSSC1		S_Shore	0.000904518	0.000904518	4.27483	0.227584	Change of Direction (COD) up vs Straight (ST)	0.0128366	Change of Direction (COD) up vs Straight (ST)	18.2742	0.186459	0.132645	1
525840	cg15058266	WNT3A		N_Shore	0.000906038	0.000906038	-4.27392	-0.400021	Change of Direction (COD) down vs Straight (ST)	-0.0388414	Change of Direction (COD) down vs Straight (ST)	18.2664	0.57606	0.409975	1
207865	cg20662988	SLC35F1		N_Shore	0.000906692	0.000906692	-4.27354	-0.414363	Change of Direction (COD) down vs Straight (ST)	-0.0206245	Change of Direction (COD) down vs Straight (ST)	18.2631	0.618108	0.43998	1
351698	cg10777756	CPNE2			0.00090707	0.00090707	4.27331	0.271642	Change of Direction (COD) up vs Straight (ST)	0.0168973	Change of Direction (COD) up vs Straight (ST)	18.2612	0.265641	0.189108	1
498016	cg24107351	EBAG9			0.000907772	0.000907772	4.27289	0.333551	Change of Direction (COD) up vs Straight (ST)	0.0237204	Change of Direction (COD) up vs Straight (ST)	18.2576	0.400522	0.285184	1
29073	cg22237200	ATP1B2		Island	0.000908781	0.000908781	-4.2723	-0.315295	Change of Direction (COD) down vs Straight (ST)	-0.0105149	Change of Direction (COD) down vs Straight (ST)	18.2525	0.357879	0.254892	1
112526	cg00576014	SDHC	Promoter_Associated	Island	0.000910169	0.000910169	-4.27147	-0.261479	Change of Direction (COD) down vs Straight (ST)	-0.00304249	Change of Direction (COD) down vs Straight (ST)	18.2455	0.246136	0.175373	1
42208	cg04008542	HIPK2		S_Shore	0.000911498	0.000911498	4.27069	0.186897	Change of Direction (COD) up vs Straight (ST)	0.0088809	Change of Direction (COD) up vs Straight (ST)	18.2388	0.125749	0.0896301	1
199545	cg03818034	C7orf59	Promoter_Associated	N_Shore	0.000911707	0.000911707	-4.27056	-0.398453	Change of Direction (COD) down vs Straight (ST)	-0.0430431	Change of Direction (COD) down vs Straight (ST)	18.2377	0.571552	0.407407	1
93843	cg26430805	KLHL9	Unclassified	Island	0.000911767	0.000911767	-4.27053	-0.320483	Change of Direction (COD) down vs Straight (ST)	-0.0053563	Change of Direction (COD) down vs Straight (ST)	18.2374	0.369753	0.263567	1
252611	cg23889146	CENPJ			0.000913111	0.000913111	4.26973	0.2556	Change of Direction (COD) up vs Straight (ST)	0.0116323	Change of Direction (COD) up vs Straight (ST)	18.2306	0.235192	0.167712	1
11584	cg08109873	DOLK	Promoter_Associated	Island	0.000914154	0.000914154	-4.26912	-0.421959	Change of Direction (COD) down vs Straight (ST)	-0.02064	Change of Direction (COD) down vs Straight (ST)	18.2254	0.640978	0.457204	1
459643	cg19626693	GDAP2	Promoter_Associated	S_Shore	0.000914489	0.000914489	-4.26892	-0.317547	Change of Direction (COD) down vs Straight (ST)	-0.0103293	Change of Direction (COD) down vs Straight (ST)	18.2237	0.36301	0.258956	1
107386	cg09850661		Promoter_Associated		0.000916088	0.000916088	-4.26798	-0.196455	Change of Direction (COD) down vs Straight (ST)	-0.00328983	Change of Direction (COD) down vs Straight (ST)	18.2157	0.13894	0.0991577	1
661189	cg02615561			N_Shelf	0.000916914	0.000916914	4.2675	0.216663	Change of Direction (COD) up vs Straight (ST)	0.0111786	Change of Direction (COD) up vs Straight (ST)	18.2115	0.168994	0.120633	1
773036	cg01186217	PLA2G15	Promoter_Associated	Island	0.000917223	0.000917223	-4.26731	-0.502402	Change of Direction (COD) down vs Straight (ST)	-0.0123	Change of Direction (COD) down vs Straight (ST)	18.21	0.908668	0.648693	1
430451	cg08027001	SLC30A4		Island	0.000917739	0.000917739	-4.26701	-0.364795	Change of Direction (COD) down vs Straight (ST)	-0.0124591	Change of Direction (COD) down vs Straight (ST)	18.2074	0.479072	0.342056	1
310104	cg10248207			S_Shelf	0.000918063	0.000918063	4.26682	0.301899	Change of Direction (COD) up vs Straight (ST)	0.0193898	Change of Direction (COD) up vs Straight (ST)	18.2058	0.328115	0.234294	1
92000	cg23368607		Unclassified	Island	0.000918182	0.000918182	-4.26675	-0.359452	Change of Direction (COD) down vs Straight (ST)	-0.00392986	Change of Direction (COD) down vs Straight (ST)	18.2052	0.465141	0.332149	1
481263	cg04900928	IER3IP1	Promoter_Associated	Island	0.000918801	0.000918801	-4.26639	-0.440912	Change of Direction (COD) down vs Straight (ST)	-0.0164513	Change of Direction (COD) down vs Straight (ST)	18.2021	0.699852	0.499837	1
222895	cg01580020				0.000921013	0.000921013	4.26509	0.342992	Change of Direction (COD) up vs Straight (ST)	0.0148512	Change of Direction (COD) up vs Straight (ST)	18.191	0.423517	0.302662	1
107645	cg07834510	CNGA3			0.000922251	0.000922251	4.26437	0.301281	Change of Direction (COD) up vs Straight (ST)	0.0137442	Change of Direction (COD) up vs Straight (ST)	18.1848	0.326774	0.233604	1
779299	cg17213713				0.00092299	0.00092299	-4.26394	-0.3578	Change of Direction (COD) down vs Straight (ST)	-0.0616431	Change of Direction (COD) down vs Straight (ST)	18.1812	0.460876	0.329538	1
718279	cg01880523	CDC25C	Promoter_Associated	Island	0.000923026	0.000923026	-4.26392	-0.381283	Change of Direction (COD) down vs Straight (ST)	-0.013797	Change of Direction (COD) down vs Straight (ST)	18.181	0.523357	0.374217	1
406079	cg08657928			N_Shelf	0.000923421	0.000923421	4.26369	0.238322	Change of Direction (COD) up vs Straight (ST)	0.0174183	Change of Direction (COD) up vs Straight (ST)	18.179	0.20447	0.146219	1
416404	cg15570803	SNX12	Promoter_Associated	S_Shore	0.00092392	0.00092392	-4.2634	-0.393114	Change of Direction (COD) down vs Straight (ST)	-0.0190406	Change of Direction (COD) down vs Straight (ST)	18.1765	0.556338	0.397897	1
576173	cg21264372	MFSD4	Promoter_Associated	Island	0.000924406	0.000924406	-4.26311	-0.404587	Change of Direction (COD) down vs Straight (ST)	-0.00955066	Change of Direction (COD) down vs Straight (ST)	18.1741	0.589287	0.421519	1
656970	cg19428444	C2orf43		S_Shore	0.000924603	0.000924603	4.263	0.224016	Change of Direction (COD) up vs Straight (ST)	0.0199351	Change of Direction (COD) up vs Straight (ST)	18.1732	0.18066	0.129233	1
430443	cg23589521		Unclassified_Cell_type_specific	Island	0.000925194	0.000925194	4.26265	0.242199	Change of Direction (COD) up vs Straight (ST)	0.0111233	Change of Direction (COD) up vs Straight (ST)	18.1702	0.211178	0.151088	1
118258	cg05412141	KLF6	Promoter_Associated	Island	0.00092525	0.00092525	-4.26262	-0.156818	Change of Direction (COD) down vs Straight (ST)	-0.00151209	Change of Direction (COD) down vs Straight (ST)	18.1699	0.0885302	0.0633405	1
44130	cg18375902	AFAP1	Unclassified_Cell_type_specific		0.000925457	0.000925457	4.2625	0.199157	Change of Direction (COD) up vs Straight (ST)	0.00505523	Change of Direction (COD) up vs Straight (ST)	18.1689	0.142789	0.102167	1
765658	cg08469083			N_Shelf	0.000925633	0.000925633	4.2624	0.332649	Change of Direction (COD) up vs Straight (ST)	0.0190136	Change of Direction (COD) up vs Straight (ST)	18.168	0.39836	0.285043	1
675964	cg07066815			S_Shore	0.000926735	0.000926735	4.26176	0.233703	Change of Direction (COD) up vs Straight (ST)	0.00987374	Change of Direction (COD) up vs Straight (ST)	18.1626	0.196621	0.140733	1
447494	cg26973137	KIF6			0.000926902	0.000926902	-4.26166	-0.394275	Change of Direction (COD) down vs Straight (ST)	-0.0305207	Change of Direction (COD) down vs Straight (ST)	18.1617	0.559631	0.400579	1
682964	cg12359114	NAA40	Promoter_Associated	Island	0.000927875	0.000927875	-4.2611	-0.290654	Change of Direction (COD) down vs Straight (ST)	-0.00999318	Change of Direction (COD) down vs Straight (ST)	18.1569	0.304128	0.217749	1
35741	cg13012686	VPS52	Promoter_Associated	Island	0.00092794	0.00092794	-4.26106	-0.258225	Change of Direction (COD) down vs Straight (ST)	-0.00451814	Change of Direction (COD) down vs Straight (ST)	18.1566	0.240049	0.171873	1
69620	cg10480748	RAB24	Promoter_Associated	Island	0.000928287	0.000928287	-4.26086	-0.166739	Change of Direction (COD) down vs Straight (ST)	-0.00319964	Change of Direction (COD) down vs Straight (ST)	18.1549	0.100087	0.0716681	1
630337	cg19570897	KIF7		N_Shore	0.00093092	0.00093092	-4.25933	-0.32209	Change of Direction (COD) down vs Straight (ST)	-0.051836	Change of Direction (COD) down vs Straight (ST)	18.1419	0.373472	0.26762	1
241339	cg10135854	SCLY			0.000931278	0.000931278	4.25912	0.292754	Change of Direction (COD) up vs Straight (ST)	0.0165741	Change of Direction (COD) up vs Straight (ST)	18.1401	0.308537	0.221111	1
157095	cg00281090				0.000932051	0.000932051	4.25868	0.343357	Change of Direction (COD) up vs Straight (ST)	0.0408908	Change of Direction (COD) up vs Straight (ST)	18.1363	0.424418	0.30422	1
786880	cg07395725				0.000932599	0.000932599	4.25836	0.45043	Change of Direction (COD) up vs Straight (ST)	0.022618	Change of Direction (COD) up vs Straight (ST)	18.1336	0.730394	0.523619	1
298394	cg18937851	IFRD1			0.000932985	0.000932985	4.25814	0.301567	Change of Direction (COD) up vs Straight (ST)	0.0183114	Change of Direction (COD) up vs Straight (ST)	18.1317	0.327393	0.234732	1
52798	cg13014058	MYL12B	Unclassified	N_Shore	0.000934412	0.000934412	-4.25732	-0.161455	Change of Direction (COD) down vs Straight (ST)	-0.00458956	Change of Direction (COD) down vs Straight (ST)	18.1247	0.0938443	0.06731	1
702976	cg03493260	RWDD2B		N_Shelf	0.000934617	0.000934617	4.2572	0.165304	Change of Direction (COD) up vs Straight (ST)	0.00945915	Change of Direction (COD) up vs Straight (ST)	18.1237	0.0983713	0.0705609	1
600664	cg09405788				0.000934802	0.000934802	4.25709	0.309856	Change of Direction (COD) up vs Straight (ST)	0.0151457	Change of Direction (COD) up vs Straight (ST)	18.1228	0.34564	0.247937	1
282774	cg22801690	DAO			0.000935253	0.000935253	4.25683	0.246459	Change of Direction (COD) up vs Straight (ST)	0.0201357	Change of Direction (COD) up vs Straight (ST)	18.1206	0.218671	0.156878	1
751416	cg04248364	C17orf85			0.00093544	0.00093544	4.25672	0.404394	Change of Direction (COD) up vs Straight (ST)	0.0230039	Change of Direction (COD) up vs Straight (ST)	18.1197	0.588724	0.422381	1
63414	cg12930304				0.000935611	0.000935611	-4.25662	-0.309746	Change of Direction (COD) down vs Straight (ST)	-0.0209511	Change of Direction (COD) down vs Straight (ST)	18.1189	0.345392	0.247814	1
23715	cg08866814	ANKRD11		N_Shore	0.000936478	0.000936478	4.25613	0.196669	Change of Direction (COD) up vs Straight (ST)	0.00524314	Change of Direction (COD) up vs Straight (ST)	18.1146	0.139243	0.0999284	1
444714	cg20865054				0.00093795	0.00093795	-4.25528	-0.373516	Change of Direction (COD) down vs Straight (ST)	-0.0595391	Change of Direction (COD) down vs Straight (ST)	18.1074	0.502252	0.360586	1
432095	cg00509649	SLC12A7	Promoter_Associated_Cell_type_specific	S_Shelf	0.00093798	0.00093798	-4.25526	-0.365556	Change of Direction (COD) down vs Straight (ST)	-0.02748	Change of Direction (COD) down vs Straight (ST)	18.1073	0.481071	0.345382	1
185741	cg01885255	TRPC4AP			0.000938039	0.000938039	4.25523	0.229965	Change of Direction (COD) up vs Straight (ST)	0.0110824	Change of Direction (COD) up vs Straight (ST)	18.107	0.190381	0.136685	1
438765	cg13574986				0.000938743	0.000938743	4.25483	0.269114	Change of Direction (COD) up vs Straight (ST)	0.0172519	Change of Direction (COD) up vs Straight (ST)	18.1035	0.260721	0.187222	1
574390	cg00493831		Unclassified_Cell_type_specific	Island	0.000939503	0.000939503	-4.25439	-0.749621	Change of Direction (COD) down vs Straight (ST)	-0.0310502	Change of Direction (COD) down vs Straight (ST)	18.0998	2.02295	1.45296	1
553983	cg09250304	STAG1		Island	0.000940329	0.000940329	-4.25392	-0.485382	Change of Direction (COD) down vs Straight (ST)	-0.0148945	Change of Direction (COD) down vs Straight (ST)	18.0958	0.848145	0.609306	1
183386	cg26417188	KLF17			0.00094124	0.00094124	4.2534	0.326911	Change of Direction (COD) up vs Straight (ST)	0.0158604	Change of Direction (COD) up vs Straight (ST)	18.0914	0.384736	0.276461	1
657501	cg26400325	MAD1L1			0.000941789	0.000941789	4.25308	0.436563	Change of Direction (COD) up vs Straight (ST)	0.021478	Change of Direction (COD) up vs Straight (ST)	18.0887	0.686115	0.493097	1
179105	cg07741395	MVB12B	Unclassified		0.00094191	0.00094191	4.25301	0.251179	Change of Direction (COD) up vs Straight (ST)	0.0106386	Change of Direction (COD) up vs Straight (ST)	18.0881	0.227128	0.163238	1
797005	cg18702736	CFAP52			0.000941996	0.000941996	4.25296	0.273564	Change of Direction (COD) up vs Straight (ST)	0.0217503	Change of Direction (COD) up vs Straight (ST)	18.0877	0.269414	0.193633	1
627233	cg05138062	NFASC			0.000942193	0.000942193	4.25285	0.225466	Change of Direction (COD) up vs Straight (ST)	0.0120315	Change of Direction (COD) up vs Straight (ST)	18.0867	0.183005	0.131537	1
575227	cg20244759		Promoter_Associated		0.000943692	0.000943692	-4.252	-0.295046	Change of Direction (COD) down vs Straight (ST)	-0.00763242	Change of Direction (COD) down vs Straight (ST)	18.0795	0.313388	0.225341	1
106186	cg19079194	ERBB4		Island	0.00094485	0.00094485	-4.25134	-0.26341	Change of Direction (COD) down vs Straight (ST)	-0.00394089	Change of Direction (COD) down vs Straight (ST)	18.0739	0.249786	0.179664	1
576421	cg15879024	RNFT1		N_Shore	0.000946241	0.000946241	4.25054	0.28881	Change of Direction (COD) up vs Straight (ST)	0.0137923	Change of Direction (COD) up vs Straight (ST)	18.0671	0.30028	0.216063	1
253211	cg09146491	CMC1	Promoter_Associated	Island	0.000946893	0.000946893	-4.25017	-0.376236	Change of Direction (COD) down vs Straight (ST)	-0.00853739	Change of Direction (COD) down vs Straight (ST)	18.064	0.509594	0.366736	1
650732	cg16982163				0.000947158	0.000947158	4.25002	0.246209	Change of Direction (COD) up vs Straight (ST)	0.0103049	Change of Direction (COD) up vs Straight (ST)	18.0627	0.218228	0.157062	1
429238	cg04109768	ZNF783	Promoter_Associated	Island	0.000947159	0.000947159	-4.25002	-0.45747	Change of Direction (COD) down vs Straight (ST)	-0.0197941	Change of Direction (COD) down vs Straight (ST)	18.0627	0.753403	0.542236	1
539505	cg01773185	VSX2	Unclassified	N_Shore	0.000947535	0.000947535	-4.24981	-0.249077	Change of Direction (COD) down vs Straight (ST)	-0.0210013	Change of Direction (COD) down vs Straight (ST)	18.0609	0.223342	0.160759	1
641823	cg24732123				0.000947901	0.000947901	4.2496	0.473711	Change of Direction (COD) up vs Straight (ST)	0.0392731	Change of Direction (COD) up vs Straight (ST)	18.0591	0.807848	0.581536	1
29469	cg12774559	MTL5	Unclassified	S_Shore	0.000948524	0.000948524	4.24925	0.301231	Change of Direction (COD) up vs Straight (ST)	0.0231706	Change of Direction (COD) up vs Straight (ST)	18.0561	0.326664	0.235191	1
329307	cg26576454			S_Shelf	0.000948792	0.000948792	4.2491	0.213881	Change of Direction (COD) up vs Straight (ST)	0.0139035	Change of Direction (COD) up vs Straight (ST)	18.0548	0.164682	0.118576	1
752614	cg09000830	ABCD3	Promoter_Associated	Island	0.00095012	0.00095012	-4.24834	-0.353907	Change of Direction (COD) down vs Straight (ST)	-0.0178382	Change of Direction (COD) down vs Straight (ST)	18.0484	0.450901	0.324777	1
725205	cg20371712				0.00095075	0.00095075	4.24799	0.273935	Change of Direction (COD) up vs Straight (ST)	0.0172663	Change of Direction (COD) up vs Straight (ST)	18.0454	0.270145	0.194614	1
16423	cg05190533	RPGRIP1L	Promoter_Associated	Island	0.000950982	0.000950982	-4.24785	-0.145563	Change of Direction (COD) down vs Straight (ST)	-0.00516664	Change of Direction (COD) down vs Straight (ST)	18.0443	0.0762792	0.0549554	1
692498	cg16548177	CLCC1	Promoter_Associated	S_Shore	0.000951853	0.000951853	-4.24736	-0.276597	Change of Direction (COD) down vs Straight (ST)	-0.00874222	Change of Direction (COD) down vs Straight (ST)	18.0401	0.275422	0.198474	1
603449	cg03743008			Island	0.000952172	0.000952172	-4.24718	-0.333572	Change of Direction (COD) down vs Straight (ST)	-0.00918105	Change of Direction (COD) down vs Straight (ST)	18.0386	0.400573	0.288684	1
593393	cg07513791		NonGene_Associated	Island	0.000952548	0.000952548	-4.24697	-0.571898	Change of Direction (COD) down vs Straight (ST)	-0.0350325	Change of Direction (COD) down vs Straight (ST)	18.0367	1.17744	0.848643	1
644702	cg10139015	PSMC3	Promoter_Associated	Island	0.000954216	0.000954216	-4.24603	-0.417237	Change of Direction (COD) down vs Straight (ST)	-0.0146015	Change of Direction (COD) down vs Straight (ST)	18.0288	0.626713	0.451904	1
23679	cg13723693	RAB40B	Promoter_Associated	Island	0.000954555	0.000954555	-4.24584	-0.196521	Change of Direction (COD) down vs Straight (ST)	-0.00373698	Change of Direction (COD) down vs Straight (ST)	18.0271	0.139034	0.100263	1
252065	cg25556752	CLCN4		N_Shore	0.000954582	0.000954582	-4.24582	-0.342819	Change of Direction (COD) down vs Straight (ST)	-0.0191605	Change of Direction (COD) down vs Straight (ST)	18.027	0.42309	0.305107	1
184472	cg21740531				0.000955105	0.000955105	4.24553	0.179785	Change of Direction (COD) up vs Straight (ST)	0.0133259	Change of Direction (COD) up vs Straight (ST)	18.0245	0.116362	0.083925	1
121274	cg07120479	ADRBK1	Promoter_Associated	Island	0.000955149	0.000955149	-4.2455	-0.213688	Change of Direction (COD) down vs Straight (ST)	-0.00242697	Change of Direction (COD) down vs Straight (ST)	18.0243	0.164385	0.118563	1
25190	cg20487860				0.00095531	0.00095531	4.24541	0.225996	Change of Direction (COD) up vs Straight (ST)	0.0179863	Change of Direction (COD) up vs Straight (ST)	18.0235	0.183867	0.13262	1
190752	cg25309233	DCLRE1A	Promoter_Associated	N_Shore	0.000956235	0.000956235	-4.24489	-0.395956	Change of Direction (COD) down vs Straight (ST)	-0.00942302	Change of Direction (COD) down vs Straight (ST)	18.0191	0.564413	0.407199	1
527500	cg02180159	CAST	Promoter_Associated	Island	0.000956598	0.000956598	-4.24469	-0.341595	Change of Direction (COD) down vs Straight (ST)	-0.0118073	Change of Direction (COD) down vs Straight (ST)	18.0174	0.420073	0.303094	1
227597	cg24239379	ADAM21			0.000956844	0.000956844	4.24455	0.322305	Change of Direction (COD) up vs Straight (ST)	0.0159727	Change of Direction (COD) up vs Straight (ST)	18.0162	0.373971	0.269847	1
214898	cg06624418	SPR	Unclassified_Cell_type_specific		0.000957251	0.000957251	4.24432	0.278203	Change of Direction (COD) up vs Straight (ST)	0.0117566	Change of Direction (COD) up vs Straight (ST)	18.0142	0.278629	0.201073	1
181862	cg22378678	SERPINI2			0.000957554	0.000957554	4.24415	0.357709	Change of Direction (COD) up vs Straight (ST)	0.0445009	Change of Direction (COD) up vs Straight (ST)	18.0128	0.460641	0.332449	1
333033	cg25374852				0.000957973	0.000957973	-4.24391	-0.266718	Change of Direction (COD) down vs Straight (ST)	-0.0451876	Change of Direction (COD) down vs Straight (ST)	18.0108	0.256099	0.18485	1
604134	cg09492086	LHFP	Unclassified	Island	0.000958514	0.000958514	-4.24361	-0.301423	Change of Direction (COD) down vs Straight (ST)	-0.00673601	Change of Direction (COD) down vs Straight (ST)	18.0082	0.327081	0.236117	1
698319	cg22900705	ADAM15	Promoter_Associated	Island	0.000958568	0.000958568	-4.24358	-0.24017	Change of Direction (COD) down vs Straight (ST)	-0.0143203	Change of Direction (COD) down vs Straight (ST)	18.008	0.207654	0.149906	1
130648	cg09205945	CREB3L2			0.000961088	0.000961088	-4.24217	-0.57443	Change of Direction (COD) down vs Straight (ST)	-0.089534	Change of Direction (COD) down vs Straight (ST)	17.996	1.18789	0.858114	1
339263	cg24683801				0.000961108	0.000961108	4.24216	0.364169	Change of Direction (COD) up vs Straight (ST)	0.0229048	Change of Direction (COD) up vs Straight (ST)	17.9959	0.477429	0.344888	1
738501	cg04172151				0.00096112	0.00096112	4.24215	0.20742	Change of Direction (COD) up vs Straight (ST)	0.0140496	Change of Direction (COD) up vs Straight (ST)	17.9958	0.154882	0.111885	1
480656	cg16649052	XKR7	Unclassified_Cell_type_specific	N_Shore	0.000961179	0.000961179	-4.24212	-0.500664	Change of Direction (COD) down vs Straight (ST)	-0.0271893	Change of Direction (COD) down vs Straight (ST)	17.9956	0.902393	0.651889	1
616014	cg13133013	FBXL5	Unclassified_Cell_type_specific		0.000961602	0.000961602	-4.24188	-0.264135	Change of Direction (COD) down vs Straight (ST)	-0.0201892	Change of Direction (COD) down vs Straight (ST)	17.9935	0.251163	0.18146	1
437274	cg02620470	EXT2	Promoter_Associated	Island	0.000961827	0.000961827	-4.24175	-0.391696	Change of Direction (COD) down vs Straight (ST)	-0.0070427	Change of Direction (COD) down vs Straight (ST)	17.9925	0.552334	0.399075	1
617473	cg12637667	RNF145		Island	0.000962441	0.000962441	-4.24141	-0.380041	Change of Direction (COD) down vs Straight (ST)	-0.0121144	Change of Direction (COD) down vs Straight (ST)	17.9896	0.519951	0.375738	1
217455	cg22069668		Promoter_Associated		0.00096339	0.00096339	4.24088	0.244952	Change of Direction (COD) up vs Straight (ST)	0.0153608	Change of Direction (COD) up vs Straight (ST)	17.9851	0.216006	0.156134	1
86742	cg23094080	DGAT1	Promoter_Associated	Island	0.000965057	0.000965057	-4.23995	-0.44825	Change of Direction (COD) down vs Straight (ST)	-0.00678523	Change of Direction (COD) down vs Straight (ST)	17.9772	0.723342	0.523076	1
687505	cg09952232	ADARB2		N_Shore	0.000965236	0.000965236	4.23985	0.524869	Change of Direction (COD) up vs Straight (ST)	0.0497524	Change of Direction (COD) up vs Straight (ST)	17.9763	0.991755	0.71721	1
389708	cg18330175	DDAH2	Promoter_Associated	Island	0.000965337	0.000965337	-4.23979	-0.388787	Change of Direction (COD) down vs Straight (ST)	-0.0131149	Change of Direction (COD) down vs Straight (ST)	17.9759	0.54416	0.393532	1
41012	cg19867741	KAT7	Unclassified	Island	0.000965517	0.000965517	-4.23969	-0.204538	Change of Direction (COD) down vs Straight (ST)	-0.0038756	Change of Direction (COD) down vs Straight (ST)	17.975	0.150609	0.108924	1
145930	cg20734752	ZCCHC10		N_Shelf	0.00096648	0.00096648	4.23916	0.196162	Change of Direction (COD) up vs Straight (ST)	0.0105495	Change of Direction (COD) up vs Straight (ST)	17.9705	0.138526	0.100211	1
14508	cg15179113	C7orf13	Unclassified	Island	0.000966567	0.000966567	-4.23911	-0.169964	Change of Direction (COD) down vs Straight (ST)	-0.00393637	Change of Direction (COD) down vs Straight (ST)	17.9701	0.103996	0.0752331	1
730723	cg10260903				0.000967528	0.000967528	-4.23858	-0.287819	Change of Direction (COD) down vs Straight (ST)	-0.0261435	Change of Direction (COD) down vs Straight (ST)	17.9655	0.298222	0.215796	1
80848	cg14094449	C14orf135	Promoter_Associated	Island	0.000968723	0.000968723	-4.23791	-0.281535	Change of Direction (COD) down vs Straight (ST)	-0.0103851	Change of Direction (COD) down vs Straight (ST)	17.9599	0.285343	0.206541	1
35648	cg00493755	LYRM5	Promoter_Associated	Island	0.000969334	0.000969334	-4.23757	-0.0994112	Change of Direction (COD) down vs Straight (ST)	-0.00212507	Change of Direction (COD) down vs Straight (ST)	17.957	0.0355773	0.0257562	1
40295	cg22508928	CASZ1	Unclassified_Cell_type_specific	S_Shore	0.000970058	0.000970058	4.23717	0.339526	Change of Direction (COD) up vs Straight (ST)	0.0153673	Change of Direction (COD) up vs Straight (ST)	17.9536	0.415002	0.300498	1
385416	cg13358262	CLCNKB			0.000970142	0.000970142	4.23712	0.309469	Change of Direction (COD) up vs Straight (ST)	0.0191062	Change of Direction (COD) up vs Straight (ST)	17.9532	0.344775	0.249653	1
460590	cg05469926	DGKB			0.000971705	0.000971705	4.23626	0.273337	Change of Direction (COD) up vs Straight (ST)	0.0215911	Change of Direction (COD) up vs Straight (ST)	17.9459	0.268967	0.19484	1
50187	cg05255149	FN3KRP	Promoter_Associated	Island	0.000972736	0.000972736	-4.23569	-0.222239	Change of Direction (COD) down vs Straight (ST)	-0.00506669	Change of Direction (COD) down vs Straight (ST)	17.9411	0.177805	0.128836	1
59071	cg00598335	NEIL2	Promoter_Associated	Island	0.00097296	0.00097296	-4.23556	-0.309881	Change of Direction (COD) down vs Straight (ST)	-0.0346721	Change of Direction (COD) down vs Straight (ST)	17.94	0.345695	0.250504	1
478305	cg06507955			N_Shelf	0.000973503	0.000973503	4.23527	0.145782	Change of Direction (COD) up vs Straight (ST)	0.00509335	Change of Direction (COD) up vs Straight (ST)	17.9375	0.0765091	0.0554492	1
476919	cg12652063	DACH1		S_Shore	0.000974007	0.000974007	-4.23499	-0.334616	Change of Direction (COD) down vs Straight (ST)	-0.00993267	Change of Direction (COD) down vs Straight (ST)	17.9351	0.403083	0.292169	1
288510	cg19319448				0.000974236	0.000974236	-4.23486	-0.399469	Change of Direction (COD) down vs Straight (ST)	-0.0132053	Change of Direction (COD) down vs Straight (ST)	17.934	0.574471	0.416422	1
160095	cg08125202	TSPAN9			0.000975909	0.000975909	4.23394	0.236697	Change of Direction (COD) up vs Straight (ST)	0.0113584	Change of Direction (COD) up vs Straight (ST)	17.9262	0.201692	0.146266	1
363196	cg25379763	TRPS1		S_Shore	0.000977417	0.000977417	-4.23311	-0.426951	Change of Direction (COD) down vs Straight (ST)	-0.0116882	Change of Direction (COD) down vs Straight (ST)	17.9192	0.656234	0.476084	1
124205	cg06334988	ANKZF1	Promoter_Associated	S_Shore	0.000977423	0.000977423	-4.2331	-0.176711	Change of Direction (COD) down vs Straight (ST)	-0.0016175	Change of Direction (COD) down vs Straight (ST)	17.9192	0.112417	0.081556	1
125093	cg17771515	CNKSR3	Unclassified	Island	0.000979823	0.000979823	-4.23179	-0.141094	Change of Direction (COD) down vs Straight (ST)	-0.00157056	Change of Direction (COD) down vs Straight (ST)	17.908	0.0716675	0.0520257	1
78007	cg07500501	SKIV2L2	Promoter_Associated	Island	0.000979895	0.000979895	-4.23175	-0.165702	Change of Direction (COD) down vs Straight (ST)	-0.00321693	Change of Direction (COD) down vs Straight (ST)	17.9077	0.0988457	0.0717566	1
45536	cg12824719	A4GALT	Unclassified_Cell_type_specific	Island	0.000980282	0.000980282	-4.23153	-0.156108	Change of Direction (COD) down vs Straight (ST)	-0.00430858	Change of Direction (COD) down vs Straight (ST)	17.9059	0.0877314	0.0636946	1
438870	cg14211549	ARPP19		S_Shore	0.000980553	0.000980553	4.23139	0.186393	Change of Direction (COD) up vs Straight (ST)	0.012608	Change of Direction (COD) up vs Straight (ST)	17.9046	0.125072	0.0908111	1
772438	cg23209016		Promoter_Associated		0.000981255	0.000981255	-4.231	-0.282216	Change of Direction (COD) down vs Straight (ST)	-0.0339902	Change of Direction (COD) down vs Straight (ST)	17.9014	0.286726	0.208221	1
366353	cg24415118		Unclassified_Cell_type_specific	S_Shelf	0.000983023	0.000983023	4.23003	0.214015	Change of Direction (COD) up vs Straight (ST)	0.00775761	Change of Direction (COD) up vs Straight (ST)	17.8932	0.164889	0.119797	1
343819	cg15775557			S_Shore	0.000984422	0.000984422	-4.22927	-0.423469	Change of Direction (COD) down vs Straight (ST)	-0.0408727	Change of Direction (COD) down vs Straight (ST)	17.8867	0.645573	0.4692	1
560259	cg21998325	TNFRSF21	Unclassified	Island	0.00098446	0.00098446	-4.22925	-0.379602	Change of Direction (COD) down vs Straight (ST)	-0.0164717	Change of Direction (COD) down vs Straight (ST)	17.8865	0.518753	0.377031	1
637751	cg15111734	FGFBP3	Promoter_Associated	S_Shore	0.000984786	0.000984786	-4.22907	-0.372682	Change of Direction (COD) down vs Straight (ST)	-0.0106019	Change of Direction (COD) down vs Straight (ST)	17.885	0.500011	0.363441	1
771846	cg07868877	KCNH7			0.000985327	0.000985327	4.22877	0.500154	Change of Direction (COD) up vs Straight (ST)	0.0682419	Change of Direction (COD) up vs Straight (ST)	17.8825	0.900553	0.654672	1
73743	cg18615051	REM1		Island	0.000985529	0.000985529	-4.22866	-0.249892	Change of Direction (COD) down vs Straight (ST)	-0.0218056	Change of Direction (COD) down vs Straight (ST)	17.8816	0.224806	0.163435	1
530569	cg07529260	HS3ST1	Unclassified_Cell_type_specific	Island	0.000987405	0.000987405	-4.22764	-0.44128	Change of Direction (COD) down vs Straight (ST)	-0.0191017	Change of Direction (COD) down vs Straight (ST)	17.873	0.701022	0.509892	1
22792	cg14262928	THY1		Island	0.000988356	0.000988356	4.22713	0.362424	Change of Direction (COD) up vs Straight (ST)	0.0265349	Change of Direction (COD) up vs Straight (ST)	17.8686	0.472863	0.344024	1
38818	cg23892547	MIR193A		Island	0.000989413	0.000989413	-4.22655	-0.383367	Change of Direction (COD) down vs Straight (ST)	-0.0324659	Change of Direction (COD) down vs Straight (ST)	17.8637	0.529094	0.385038	1
489568	cg12053284	SYT4			0.000989736	0.000989736	-4.22638	-0.334727	Change of Direction (COD) down vs Straight (ST)	-0.00689279	Change of Direction (COD) down vs Straight (ST)	17.8623	0.403352	0.293556	1
522963	cg06406538			N_Shelf	0.000990045	0.000990045	4.22621	0.376821	Change of Direction (COD) up vs Straight (ST)	0.0328762	Change of Direction (COD) up vs Straight (ST)	17.8608	0.511179	0.372062	1
5332	cg26101466	WDR89	Promoter_Associated	Island	0.000992539	0.000992539	-4.22486	-0.33426	Change of Direction (COD) down vs Straight (ST)	-0.017357	Change of Direction (COD) down vs Straight (ST)	17.8494	0.402227	0.292948	1
220258	cg21023834	ITPKA		N_Shore	0.000992713	0.000992713	-4.22476	-0.258824	Change of Direction (COD) down vs Straight (ST)	-0.010653	Change of Direction (COD) down vs Straight (ST)	17.8486	0.241164	0.175652	1
766226	cg18458703	TRIOBP			0.000992752	0.000992752	4.22474	0.15167	Change of Direction (COD) up vs Straight (ST)	0.00658093	Change of Direction (COD) up vs Straight (ST)	17.8484	0.0828137	0.0603178	1
128008	cg19983627	CYP2U1	Promoter_Associated	Island	0.00099436	0.00099436	-4.22387	-0.181496	Change of Direction (COD) down vs Straight (ST)	-0.00202974	Change of Direction (COD) down vs Straight (ST)	17.8411	0.118587	0.0864089	1
423187	cg23116910			N_Shore	0.000995063	0.000995063	4.22349	0.200831	Change of Direction (COD) up vs Straight (ST)	0.0223487	Change of Direction (COD) up vs Straight (ST)	17.8379	0.145198	0.105819	1
762217	cg14515032	RAP1GAP2			0.000995665	0.000995665	4.22317	0.33243	Change of Direction (COD) up vs Straight (ST)	0.0334474	Change of Direction (COD) up vs Straight (ST)	17.8351	0.397836	0.289982	1
504785	cg22566565		Promoter_Associated	Island	0.000995752	0.000995752	-4.22312	-0.424535	Change of Direction (COD) down vs Straight (ST)	-0.0197895	Change of Direction (COD) down vs Straight (ST)	17.8347	0.648827	0.472939	1
663087	cg09607282	RTN2	Unclassified	Island	0.000996867	0.000996867	-4.22252	-0.373677	Change of Direction (COD) down vs Straight (ST)	-0.017783	Change of Direction (COD) down vs Straight (ST)	17.8297	0.502684	0.366518	1
604645	cg01749569				0.000997929	0.000997929	-4.22195	-0.609039	Change of Direction (COD) down vs Straight (ST)	-0.0373613	Change of Direction (COD) down vs Straight (ST)	17.8248	1.33534	0.973893	1
494909	cg26446928		Unclassified		0.00099821	0.00099821	-4.22179	-0.534867	Change of Direction (COD) down vs Straight (ST)	-0.0331418	Change of Direction (COD) down vs Straight (ST)	17.8235	1.0299	0.751178	1
246950	cg04961618	C1D	Promoter_Associated		0.000998685	0.000998685	-4.22154	-0.174812	Change of Direction (COD) down vs Straight (ST)	-0.00279977	Change of Direction (COD) down vs Straight (ST)	17.8214	0.110013	0.0802503	1
790008	cg16820186	DKFZp686O24166	Promoter_Associated	Island	0.000999949	0.000999949	-4.22086	-0.371027	Change of Direction (COD) down vs Straight (ST)	-0.015434	Change of Direction (COD) down vs Straight (ST)	17.8157	0.495579	0.361622	1
802238	cg18976803	PHKA1	Unclassified	S_Shore	0.00100083	0.00100083	-4.22039	-0.220335	Change of Direction (COD) down vs Straight (ST)	-0.0055267	Change of Direction (COD) down vs Straight (ST)	17.8117	0.174771	0.127558	1
6685	cg19472956	GFPT2		S_Shelf	0.00100139	0.00100139	4.22008	0.16837	Change of Direction (COD) up vs Straight (ST)	0.00557528	Change of Direction (COD) up vs Straight (ST)	17.8091	0.102055	0.0744964	1
411284	cg00372169	ZNF620	Promoter_Associated	N_Shore	0.00100154	0.00100154	-4.22	-0.432318	Change of Direction (COD) down vs Straight (ST)	-0.0228874	Change of Direction (COD) down vs Straight (ST)	17.8084	0.672836	0.491164	1
568217	cg09499703	FNIP1		Island	0.00100197	0.00100197	-4.21978	-0.310283	Change of Direction (COD) down vs Straight (ST)	-0.0145156	Change of Direction (COD) down vs Straight (ST)	17.8065	0.346593	0.253037	1
678803	cg00409012	DPY19L1P1			0.00100198	0.00100198	4.21977	0.142207	Change of Direction (COD) up vs Straight (ST)	0.00589159	Change of Direction (COD) up vs Straight (ST)	17.8065	0.0728018	0.0531505	1
297480	cg27610671	HEXIM1	Promoter_Associated	Island	0.00100276	0.00100276	-4.21935	-0.490233	Change of Direction (COD) down vs Straight (ST)	-0.0195305	Change of Direction (COD) down vs Straight (ST)	17.8029	0.865183	0.631772	1
447951	cg27100760		Unclassified		0.00100335	0.00100335	-4.21903	-0.421886	Change of Direction (COD) down vs Straight (ST)	-0.0142531	Change of Direction (COD) down vs Straight (ST)	17.8003	0.640755	0.467961	1
16357	cg16667004	POLB	Promoter_Associated	Island	0.00100388	0.00100388	-4.21875	-0.154859	Change of Direction (COD) down vs Straight (ST)	-0.00321918	Change of Direction (COD) down vs Straight (ST)	17.7979	0.0863322	0.0630592	1
94735	cg20477929	PPFIA1	Promoter_Associated	Island	0.00100422	0.00100422	-4.21857	-0.408932	Change of Direction (COD) down vs Straight (ST)	-0.0060397	Change of Direction (COD) down vs Straight (ST)	17.7963	0.60201	0.439761	1
769943	cg17064754				0.00100443	0.00100443	-4.21846	-0.21434	Change of Direction (COD) down vs Straight (ST)	-0.0314945	Change of Direction (COD) down vs Straight (ST)	17.7954	0.16539	0.120822	1
630066	cg04294566	CCDC58	Promoter_Associated	Island	0.00100643	0.00100643	-4.21739	-0.343892	Change of Direction (COD) down vs Straight (ST)	-0.0156719	Change of Direction (COD) down vs Straight (ST)	17.7863	0.425742	0.311174	1
274120	cg27279327	PITPNM2			0.00100671	0.00100671	4.21724	0.174544	Change of Direction (COD) up vs Straight (ST)	0.00820556	Change of Direction (COD) up vs Straight (ST)	17.7851	0.109676	0.0801674	1
607303	cg06624832	TMEM104	Promoter_Associated	Island	0.00100726	0.00100726	-4.21694	-0.364525	Change of Direction (COD) down vs Straight (ST)	-0.0107017	Change of Direction (COD) down vs Straight (ST)	17.7826	0.478361	0.349707	1
638662	cg20625260	BRE			0.0010076	0.0010076	4.21677	0.340326	Change of Direction (COD) up vs Straight (ST)	0.0211463	Change of Direction (COD) up vs Straight (ST)	17.7811	0.416958	0.304843	1
235756	cg25597084	PAK4		Island	0.001008	0.001008	4.21655	0.256977	Change of Direction (COD) up vs Straight (ST)	0.0107367	Change of Direction (COD) up vs Straight (ST)	17.7793	0.237734	0.173828	1
62253	cg16244363	KCNH2	Unclassified	Island	0.00100808	0.00100808	-4.21651	-0.183954	Change of Direction (COD) down vs Straight (ST)	-0.00370515	Change of Direction (COD) down vs Straight (ST)	17.7789	0.121821	0.0890759	1
664507	cg26565578	MAGOHB	Unclassified	Island	0.00100845	0.00100845	-4.21631	-0.222336	Change of Direction (COD) down vs Straight (ST)	-0.00483332	Change of Direction (COD) down vs Straight (ST)	17.7773	0.177959	0.130136	1
22312	cg10493994	CXCL14		Island	0.00100938	0.00100938	-4.21582	-0.157382	Change of Direction (COD) down vs Straight (ST)	-0.00523786	Change of Direction (COD) down vs Straight (ST)	17.7731	0.0891688	0.0652217	1
610798	ch.15.825727F	GTF2A2			0.00101011	0.00101011	-4.21543	-0.390311	Change of Direction (COD) down vs Straight (ST)	-0.0288773	Change of Direction (COD) down vs Straight (ST)	17.7698	0.548435	0.401222	1
361098	cg02443306		Promoter_Associated		0.00101094	0.00101094	-4.21499	-0.596464	Change of Direction (COD) down vs Straight (ST)	-0.0724986	Change of Direction (COD) down vs Straight (ST)	17.7661	1.28077	0.937178	1
313640	cg19058575	CDH3	Unclassified_Cell_type_specific	Island	0.00101156	0.00101156	-4.21466	-0.404303	Change of Direction (COD) down vs Straight (ST)	-0.029812	Change of Direction (COD) down vs Straight (ST)	17.7633	0.58846	0.430661	1
466899	cg15674839	SLC36A4	Promoter_Associated	Island	0.00101258	0.00101258	-4.21412	-0.481192	Change of Direction (COD) down vs Straight (ST)	-0.0171957	Change of Direction (COD) down vs Straight (ST)	17.7588	0.833565	0.610197	1
62342	cg06742800	TMEM214	Promoter_Associated	Island	0.00101262	0.00101262	-4.21409	-0.354312	Change of Direction (COD) down vs Straight (ST)	-0.0296184	Change of Direction (COD) down vs Straight (ST)	17.7586	0.451932	0.330832	1
8087	cg12083965	CALCA	Unclassified_Cell_type_specific	Island	0.00101391	0.00101391	-4.21341	-0.232397	Change of Direction (COD) down vs Straight (ST)	-0.00672087	Change of Direction (COD) down vs Straight (ST)	17.7528	0.19443	0.142376	1
364549	cg04948929	PAMR1	Unclassified		0.0010142	0.0010142	-4.21326	-0.264905	Change of Direction (COD) down vs Straight (ST)	-0.00678746	Change of Direction (COD) down vs Straight (ST)	17.7516	0.25263	0.185008	1
778275	cg12963261	ONECUT3		N_Shore	0.00101482	0.00101482	-4.21293	-0.500995	Change of Direction (COD) down vs Straight (ST)	-0.0452339	Change of Direction (COD) down vs Straight (ST)	17.7488	0.903587	0.661827	1
386563	cg14058711	POLR3B	Unclassified	Island	0.00101537	0.00101537	-4.21264	-0.368244	Change of Direction (COD) down vs Straight (ST)	-0.0091788	Change of Direction (COD) down vs Straight (ST)	17.7463	0.488174	0.357609	1
177126	cg03243669	MAD1L1			0.00101671	0.00101671	4.21193	0.177424	Change of Direction (COD) up vs Straight (ST)	0.0111124	Change of Direction (COD) up vs Straight (ST)	17.7404	0.113326	0.0830444	1
454751	cg23563767				0.00101836	0.00101836	-4.21106	-0.23157	Change of Direction (COD) down vs Straight (ST)	-0.0322989	Change of Direction (COD) down vs Straight (ST)	17.733	0.193049	0.141524	1
93593	cg02998591	FAT1			0.00101885	0.00101885	4.2108	0.859195	Change of Direction (COD) up vs Straight (ST)	0.0254201	Change of Direction (COD) up vs Straight (ST)	17.7309	2.65758	1.94849	1
654039	cg17967996	NEBL			0.00101943	0.00101943	-4.2105	-0.327208	Change of Direction (COD) down vs Straight (ST)	-0.0548625	Change of Direction (COD) down vs Straight (ST)	17.7283	0.385435	0.282636	1
707616	cg24838839				0.00101997	0.00101997	4.21021	0.22378	Change of Direction (COD) up vs Straight (ST)	0.0124958	Change of Direction (COD) up vs Straight (ST)	17.7259	0.180279	0.132215	1
580446	cg08019078				0.00102007	0.00102007	4.21016	0.354845	Change of Direction (COD) up vs Straight (ST)	0.0233488	Change of Direction (COD) up vs Straight (ST)	17.7255	0.453295	0.33245	1
151889	cg22293284	SNTB1			0.00102075	0.00102075	4.2098	0.272131	Change of Direction (COD) up vs Straight (ST)	0.0155389	Change of Direction (COD) up vs Straight (ST)	17.7224	0.266598	0.195559	1
632894	cg04925220			N_Shelf	0.00102099	0.00102099	4.20967	0.353327	Change of Direction (COD) up vs Straight (ST)	0.0383941	Change of Direction (COD) up vs Straight (ST)	17.7214	0.449425	0.329688	1
357905	cg06625039	SERF2	Promoter_Associated	Island	0.00102207	0.00102207	-4.20911	-0.313547	Change of Direction (COD) down vs Straight (ST)	-0.00568913	Change of Direction (COD) down vs Straight (ST)	17.7166	0.353922	0.259699	1
11106	cg00339556	2011-03-01		Island	0.00102237	0.00102237	-4.20895	-0.0945469	Change of Direction (COD) down vs Straight (ST)	-0.00211606	Change of Direction (COD) down vs Straight (ST)	17.7153	0.0321808	0.0236153	1
348401	cg03639603	HIST1H2BN	Promoter_Associated	Island	0.00102337	0.00102337	-4.20843	-0.371402	Change of Direction (COD) down vs Straight (ST)	-0.00619322	Change of Direction (COD) down vs Straight (ST)	17.7109	0.496581	0.364497	1
12690	cg00985205	RUFY3	Promoter_Associated	Island	0.00102356	0.00102356	-4.20832	-0.261984	Change of Direction (COD) down vs Straight (ST)	-0.00932834	Change of Direction (COD) down vs Straight (ST)	17.71	0.247088	0.181375	1
81416	cg21309100	NGFR		Island	0.00102391	0.00102391	-4.20814	-0.247646	Change of Direction (COD) down vs Straight (ST)	-0.00650415	Change of Direction (COD) down vs Straight (ST)	17.7085	0.220784	0.16208	1
656816	cg16280667	CXCR5	Unclassified_Cell_type_specific		0.00102428	0.00102428	4.20795	0.354492	Change of Direction (COD) up vs Straight (ST)	0.0215432	Change of Direction (COD) up vs Straight (ST)	17.7068	0.452392	0.332137	1
360317	cg06927324	DNAL1	Promoter_Associated	Island	0.00102641	0.00102641	-4.20683	-0.330284	Change of Direction (COD) down vs Straight (ST)	-0.0189349	Change of Direction (COD) down vs Straight (ST)	17.6974	0.392714	0.288476	1
336111	cg20505966	HCG11		N_Shore	0.00102662	0.00102662	-4.20672	-0.334281	Change of Direction (COD) down vs Straight (ST)	-0.00593001	Change of Direction (COD) down vs Straight (ST)	17.6965	0.402278	0.295517	1
341115	cg07394400	RCC2			0.00102675	0.00102675	4.20665	0.355533	Change of Direction (COD) up vs Straight (ST)	0.0193931	Change of Direction (COD) up vs Straight (ST)	17.6959	0.455053	0.334296	1
731777	cg00272951	AP3B1	Promoter_Associated	S_Shore	0.00102759	0.00102759	-4.20621	-0.249553	Change of Direction (COD) down vs Straight (ST)	-0.00563127	Change of Direction (COD) down vs Straight (ST)	17.6922	0.224197	0.164737	1
235781	cg06803406		Unclassified_Cell_type_specific	N_Shore	0.00102797	0.00102797	-4.20602	-0.483016	Change of Direction (COD) down vs Straight (ST)	-0.0349537	Change of Direction (COD) down vs Straight (ST)	17.6906	0.839895	0.617201	1
24560	cg12163823	D2HGDH	Promoter_Associated	Island	0.00102844	0.00102844	-4.20577	-0.383609	Change of Direction (COD) down vs Straight (ST)	-0.0163341	Change of Direction (COD) down vs Straight (ST)	17.6885	0.529762	0.389343	1
274511	cg00520247				0.00102848	0.00102848	4.20575	0.299241	Change of Direction (COD) up vs Straight (ST)	0.0340118	Change of Direction (COD) up vs Straight (ST)	17.6884	0.322363	0.236919	1
198264	ch.2.113320801R				0.00103064	0.00103064	-4.20462	-0.20964	Change of Direction (COD) down vs Straight (ST)	-0.00407511	Change of Direction (COD) down vs Straight (ST)	17.6789	0.158216	0.116343	1
401498	cg04966255	DENND3		N_Shelf	0.00103157	0.00103157	4.20414	0.202856	Change of Direction (COD) up vs Straight (ST)	0.0126537	Change of Direction (COD) up vs Straight (ST)	17.6748	0.148143	0.10896	1
692136	cg24949238	C20orf144		N_Shelf	0.00103218	0.00103218	-4.20383	-0.399918	Change of Direction (COD) down vs Straight (ST)	-0.0498841	Change of Direction (COD) down vs Straight (ST)	17.6721	0.575764	0.423544	1
568369	cg18588607	COPS4			0.00103343	0.00103343	4.20317	0.277441	Change of Direction (COD) up vs Straight (ST)	0.0201839	Change of Direction (COD) up vs Straight (ST)	17.6667	0.277105	0.203907	1
406700	cg27104165	GNG12			0.00103725	0.00103725	4.20119	0.161879	Change of Direction (COD) up vs Straight (ST)	0.00795241	Change of Direction (COD) up vs Straight (ST)	17.65	0.0943376	0.0694837	1
144314	cg16770054	MAD1L1			0.00103747	0.00103747	4.20108	0.398471	Change of Direction (COD) up vs Straight (ST)	0.0295878	Change of Direction (COD) up vs Straight (ST)	17.6491	0.571605	0.421034	1
450656	cg00202190				0.00103749	0.00103749	4.20107	0.299403	Change of Direction (COD) up vs Straight (ST)	0.0167953	Change of Direction (COD) up vs Straight (ST)	17.649	0.322712	0.237705	1
289926	cg16057598	DLX2	Promoter_Associated	Island	0.00103754	0.00103754	-4.20104	-0.494761	Change of Direction (COD) down vs Straight (ST)	-0.0214455	Change of Direction (COD) down vs Straight (ST)	17.6488	0.881238	0.649116	1
7349	cg12935118	SMARCA1	Unclassified_Cell_type_specific	Island	0.00103797	0.00103797	-4.20082	-0.133587	Change of Direction (COD) down vs Straight (ST)	-0.00392157	Change of Direction (COD) down vs Straight (ST)	17.6469	0.0642442	0.047327	1
63890	cg07060183	VEZF1	Promoter_Associated	Island	0.00103829	0.00103829	-4.20066	-0.257373	Change of Direction (COD) down vs Straight (ST)	-0.00426733	Change of Direction (COD) down vs Straight (ST)	17.6455	0.238468	0.175687	1
101976	cg16311334	AP2A2		Island	0.0010387	0.0010387	-4.20044	-0.238772	Change of Direction (COD) down vs Straight (ST)	-0.00225182	Change of Direction (COD) down vs Straight (ST)	17.6437	0.205243	0.151224	1
544800	cg25275443				0.001039	0.001039	4.20029	0.363061	Change of Direction (COD) up vs Straight (ST)	0.0482876	Change of Direction (COD) up vs Straight (ST)	17.6424	0.474529	0.349661	1
763342	cg06065657	SHD	Unclassified_Cell_type_specific	Island	0.00103936	0.00103936	-4.20011	-0.36125	Change of Direction (COD) down vs Straight (ST)	-0.020127	Change of Direction (COD) down vs Straight (ST)	17.6409	0.469805	0.346211	1
131947	cg21992844	OXSM			0.00104106	0.00104106	-4.19923	-0.337762	Change of Direction (COD) down vs Straight (ST)	-0.0159557	Change of Direction (COD) down vs Straight (ST)	17.6335	0.4107	0.302782	1
416244	cg13239301		Unclassified_Cell_type_specific	Island	0.00104177	0.00104177	-4.19886	-0.484009	Change of Direction (COD) down vs Straight (ST)	-0.0237301	Change of Direction (COD) down vs Straight (ST)	17.6304	0.843353	0.621856	1
124695	cg08059820	CLCN2	Promoter_Associated	Island	0.0010429	0.0010429	-4.19828	-0.209784	Change of Direction (COD) down vs Straight (ST)	-0.00204358	Change of Direction (COD) down vs Straight (ST)	17.6255	0.158434	0.116855	1
302177	cg08446606	KIAA1549			0.00104466	0.00104466	4.19738	0.290151	Change of Direction (COD) up vs Straight (ST)	0.0129969	Change of Direction (COD) up vs Straight (ST)	17.618	0.303076	0.223635	1
80004	cg02396009	RPUSD4	Promoter_Associated	Island	0.00104545	0.00104545	-4.19697	-0.22235	Change of Direction (COD) down vs Straight (ST)	-0.0037394	Change of Direction (COD) down vs Straight (ST)	17.6145	0.177983	0.131356	1
596492	cg26156085	TSHR			0.00104611	0.00104611	4.19663	0.522378	Change of Direction (COD) up vs Straight (ST)	0.0373273	Change of Direction (COD) up vs Straight (ST)	17.6117	0.982364	0.725128	1
266996	cg11641061	MORF4L2	Promoter_Associated	N_Shore	0.00104813	0.00104813	-4.19559	-0.396773	Change of Direction (COD) down vs Straight (ST)	-0.0146035	Change of Direction (COD) down vs Straight (ST)	17.603	0.566744	0.418546	1
154049	cg10341833				0.00104972	0.00104972	4.19478	0.202151	Change of Direction (COD) up vs Straight (ST)	0.00963674	Change of Direction (COD) up vs Straight (ST)	17.5962	0.147114	0.108688	1
604691	cg23577062	SLC13A2	Unclassified		0.00105135	0.00105135	-4.19395	-0.264062	Change of Direction (COD) down vs Straight (ST)	-0.00935925	Change of Direction (COD) down vs Straight (ST)	17.5892	0.251024	0.18553	1
487862	cg14858991	MIR210HG	Promoter_Associated	Island	0.00105164	0.00105164	-4.1938	-0.364876	Change of Direction (COD) down vs Straight (ST)	-0.00915644	Change of Direction (COD) down vs Straight (ST)	17.588	0.479283	0.354258	1
128034	cg16289229	ATF6B		N_Shelf	0.00105191	0.00105191	-4.19366	-0.25319	Change of Direction (COD) down vs Straight (ST)	-0.00270205	Change of Direction (COD) down vs Straight (ST)	17.5868	0.230779	0.17059	1
339911	cg00867103	DRAXIN			0.00105265	0.00105265	4.19328	0.257784	Change of Direction (COD) up vs Straight (ST)	0.0193348	Change of Direction (COD) up vs Straight (ST)	17.5836	0.23923	0.176868	1
31128	cg24061580	PRKAG2		Island	0.00105569	0.00105569	-4.19174	-0.294539	Change of Direction (COD) down vs Straight (ST)	-0.032705	Change of Direction (COD) down vs Straight (ST)	17.5707	0.312312	0.23107	1
621234	cg10320446	MTPN	Promoter_Associated	Island	0.00105581	0.00105581	-4.19168	-0.215505	Change of Direction (COD) down vs Straight (ST)	-0.0111364	Change of Direction (COD) down vs Straight (ST)	17.5702	0.167193	0.123705	1
100893	cg01397679	NKX2-2	Unclassified_Cell_type_specific	Island	0.00105584	0.00105584	-4.19166	-0.273262	Change of Direction (COD) down vs Straight (ST)	-0.00393947	Change of Direction (COD) down vs Straight (ST)	17.5701	0.26882	0.198899	1
542328	cg01672532	TBC1D24		Island	0.00105708	0.00105708	-4.19103	-0.387945	Change of Direction (COD) down vs Straight (ST)	-0.0123111	Change of Direction (COD) down vs Straight (ST)	17.5648	0.541804	0.400998	1
24331	cg07773137	PSEN1	Promoter_Associated	Island	0.00105721	0.00105721	-4.19097	-0.323284	Change of Direction (COD) down vs Straight (ST)	-0.0114236	Change of Direction (COD) down vs Straight (ST)	17.5642	0.376245	0.278475	1
40695	cg23755933	GOLGA3	Gene_Associated_Cell_type_specific	N_Shore	0.00105725	0.00105725	4.19095	0.41184	Change of Direction (COD) up vs Straight (ST)	0.0272423	Change of Direction (COD) up vs Straight (ST)	17.5641	0.610602	0.451936	1
192642	cg12359077	PKM2		Island	0.00105792	0.00105792	-4.19061	-0.276877	Change of Direction (COD) down vs Straight (ST)	-0.0069156	Change of Direction (COD) down vs Straight (ST)	17.5612	0.275978	0.204298	1
250126	cg24428600				0.00105895	0.00105895	-4.19009	-0.198991	Change of Direction (COD) down vs Straight (ST)	-0.0295088	Change of Direction (COD) down vs Straight (ST)	17.5568	0.142551	0.105553	1
345573	cg13029660	LOC100129917	Promoter_Associated	Island	0.00105964	0.00105964	-4.18974	-0.459653	Change of Direction (COD) down vs Straight (ST)	-0.0108221	Change of Direction (COD) down vs Straight (ST)	17.5539	0.76061	0.563289	1
343810	cg06937601	TSNARE1		S_Shore	0.00106111	0.00106111	4.18899	0.356009	Change of Direction (COD) up vs Straight (ST)	0.0216277	Change of Direction (COD) up vs Straight (ST)	17.5477	0.456273	0.338025	1
245850	cg05013166				0.00106176	0.00106176	4.18867	0.195836	Change of Direction (COD) up vs Straight (ST)	0.00995809	Change of Direction (COD) up vs Straight (ST)	17.5449	0.138066	0.102301	1
413760	cg08827391	GDI2		S_Shore	0.0010626	0.0010626	-4.18824	-0.384376	Change of Direction (COD) down vs Straight (ST)	-0.00600065	Change of Direction (COD) down vs Straight (ST)	17.5413	0.531881	0.394181	1
62880	cg27223646	TMEM45B			0.00106301	0.00106301	4.18803	0.269381	Change of Direction (COD) up vs Straight (ST)	0.0104719	Change of Direction (COD) up vs Straight (ST)	17.5396	0.261239	0.193625	1
127660	cg15998629				0.00106305	0.00106305	4.18801	0.284662	Change of Direction (COD) up vs Straight (ST)	0.0112074	Change of Direction (COD) up vs Straight (ST)	17.5394	0.291717	0.216217	1
431184	cg01704879	FARS2			0.00106394	0.00106394	4.18756	0.2724	Change of Direction (COD) up vs Straight (ST)	0.0140739	Change of Direction (COD) up vs Straight (ST)	17.5357	0.267126	0.198033	1
596739	cg07436904	ADAM19			0.00106408	0.00106408	4.18749	0.276087	Change of Direction (COD) up vs Straight (ST)	0.0132904	Change of Direction (COD) up vs Straight (ST)	17.5351	0.274406	0.203437	1
546540	cg21827743				0.0010647	0.0010647	4.18718	0.278461	Change of Direction (COD) up vs Straight (ST)	0.0195046	Change of Direction (COD) up vs Straight (ST)	17.5325	0.279145	0.206981	1
759160	cg16624788	RPH3AL		S_Shore	0.0010648	0.0010648	4.18713	0.268035	Change of Direction (COD) up vs Straight (ST)	0.0107823	Change of Direction (COD) up vs Straight (ST)	17.532	0.258633	0.191776	1
114865	cg13353245	ZNF250	Promoter_Associated	Island	0.00106525	0.00106525	-4.1869	-0.163451	Change of Direction (COD) down vs Straight (ST)	-0.0016831	Change of Direction (COD) down vs Straight (ST)	17.5302	0.096178	0.0713236	1
380429	cg26241555	PSMA4	Unclassified	Island	0.00106557	0.00106557	-4.18675	-0.258128	Change of Direction (COD) down vs Straight (ST)	-0.00360377	Change of Direction (COD) down vs Straight (ST)	17.5288	0.239869	0.177895	1
688894	cg03218837	B3GNT8			0.0010668	0.0010668	4.18613	0.179311	Change of Direction (COD) up vs Straight (ST)	0.00957112	Change of Direction (COD) up vs Straight (ST)	17.5237	0.115748	0.0858684	1
808008	cg07951519	PELP1	Promoter_Associated	Island	0.00106833	0.00106833	-4.18535	-0.258568	Change of Direction (COD) down vs Straight (ST)	-0.0190216	Change of Direction (COD) down vs Straight (ST)	17.5172	0.240687	0.17862	1
561703	cg05707623	ZCCHC8	Promoter_Associated	Island	0.00106904	0.00106904	-4.185	-0.324801	Change of Direction (COD) down vs Straight (ST)	-0.011387	Change of Direction (COD) down vs Straight (ST)	17.5142	0.379785	0.281897	1
716366	cg18782716	RTF1	Promoter_Associated	Island	0.00106992	0.00106992	-4.18456	-0.363427	Change of Direction (COD) down vs Straight (ST)	-0.020661	Change of Direction (COD) down vs Straight (ST)	17.5105	0.475486	0.353005	1
804036	cg01314670				0.00107074	0.00107074	4.18415	0.277956	Change of Direction (COD) up vs Straight (ST)	0.0172787	Change of Direction (COD) up vs Straight (ST)	17.5071	0.278135	0.206531	1
210362	cg10308937	ABCA11P		N_Shelf	0.00107251	0.00107251	4.18326	0.235269	Change of Direction (COD) up vs Straight (ST)	0.012813	Change of Direction (COD) up vs Straight (ST)	17.4997	0.199265	0.148028	1
317532	cg04738496	TBL3	Promoter_Associated_Cell_type_specific	N_Shore	0.00107278	0.00107278	-4.18313	-0.334274	Change of Direction (COD) down vs Straight (ST)	-0.00889569	Change of Direction (COD) down vs Straight (ST)	17.4986	0.402261	0.298847	1
258063	cg09144905	SLAIN1			0.00107304	0.00107304	4.183	0.183172	Change of Direction (COD) up vs Straight (ST)	0.00986029	Change of Direction (COD) up vs Straight (ST)	17.4975	0.120787	0.0897401	1
564345	cg07234259	CDV3	Promoter_Associated	S_Shore	0.00107442	0.00107442	-4.18231	-0.232022	Change of Direction (COD) down vs Straight (ST)	-0.00558173	Change of Direction (COD) down vs Straight (ST)	17.4917	0.193803	0.144036	1
494443	cg06689018				0.00107497	0.00107497	-4.18203	-0.302407	Change of Direction (COD) down vs Straight (ST)	-0.0221359	Change of Direction (COD) down vs Straight (ST)	17.4894	0.329219	0.244711	1
614925	cg02251027	SSC5D	Unclassified	Island	0.00107529	0.00107529	-4.18187	-0.412403	Change of Direction (COD) down vs Straight (ST)	-0.0343032	Change of Direction (COD) down vs Straight (ST)	17.4881	0.612276	0.455144	1
269547	cg06318355	NKAIN2			0.00107567	0.00107567	4.18169	0.31828	Change of Direction (COD) up vs Straight (ST)	0.0481336	Change of Direction (COD) up vs Straight (ST)	17.4865	0.364688	0.27112	1
604175	cg05305480	THAP9-AS1	Promoter_Associated	N_Shore	0.00107741	0.00107741	-4.18082	-0.452065	Change of Direction (COD) down vs Straight (ST)	-0.0142539	Change of Direction (COD) down vs Straight (ST)	17.4792	0.735705	0.547173	1
208252	cg04792715	MIR191		Island	0.00107764	0.00107764	-4.1807	-0.462321	Change of Direction (COD) down vs Straight (ST)	-0.0144984	Change of Direction (COD) down vs Straight (ST)	17.4783	0.769467	0.572314	1
336745	cg16317227	BTBD1			0.0010779	0.0010779	4.18057	0.164914	Change of Direction (COD) up vs Straight (ST)	0.00676477	Change of Direction (COD) up vs Straight (ST)	17.4772	0.0979083	0.0728268	1
529090	cg24566250	WNT16			0.001078	0.001078	4.18053	0.16619	Change of Direction (COD) up vs Straight (ST)	0.00787127	Change of Direction (COD) up vs Straight (ST)	17.4768	0.099429	0.0739596	1
804278	cg21197919	SLC38A5			0.00107809	0.00107809	4.18048	0.28282	Change of Direction (COD) up vs Straight (ST)	0.0240261	Change of Direction (COD) up vs Straight (ST)	17.4764	0.287953	0.214196	1
38439	cg22032236	LINC00476	Promoter_Associated	Island	0.00107869	0.00107869	-4.18018	-0.158174	Change of Direction (COD) down vs Straight (ST)	-0.00331399	Change of Direction (COD) down vs Straight (ST)	17.4739	0.0900686	0.067008	1
23913	cg07536452		Promoter_Associated	Island	0.00107946	0.00107946	-4.1798	-0.177232	Change of Direction (COD) down vs Straight (ST)	-0.00358744	Change of Direction (COD) down vs Straight (ST)	17.4707	0.11308	0.0841427	1
681838	cg01829459	KIAA0556			0.00107951	0.00107951	4.17978	0.227495	Change of Direction (COD) up vs Straight (ST)	0.0110114	Change of Direction (COD) up vs Straight (ST)	17.4705	0.186314	0.138638	1
122929	cg25899324	LOC400867			0.00108139	0.00108139	-4.17884	-0.304772	Change of Direction (COD) down vs Straight (ST)	-0.0526971	Change of Direction (COD) down vs Straight (ST)	17.4627	0.33439	0.248934	1
780373	cg05859323	COQ5	Promoter_Associated_Cell_type_specific	Island	0.00108157	0.00108157	-4.17875	-0.357581	Change of Direction (COD) down vs Straight (ST)	-0.0114732	Change of Direction (COD) down vs Straight (ST)	17.462	0.460311	0.34269	1
794002	cg15413940	SYNE1			0.0010824	0.0010824	4.17834	0.262572	Change of Direction (COD) up vs Straight (ST)	0.0287052	Change of Direction (COD) up vs Straight (ST)	17.4585	0.248199	0.184815	1
770138	cg13227105	C17orf82	Promoter_Associated	Island	0.00108245	0.00108245	-4.17832	-0.411347	Change of Direction (COD) down vs Straight (ST)	-0.0161764	Change of Direction (COD) down vs Straight (ST)	17.4584	0.609144	0.453586	1
99197	cg03709850	ATP5G1	Promoter_Associated	Island	0.00108268	0.00108268	-4.1782	-0.175322	Change of Direction (COD) down vs Straight (ST)	-0.00216657	Change of Direction (COD) down vs Straight (ST)	17.4574	0.110657	0.0824027	1
337216	cg23173495	SGTB		S_Shore	0.00108293	0.00108293	-4.17808	-0.42981	Change of Direction (COD) down vs Straight (ST)	-0.0131637	Change of Direction (COD) down vs Straight (ST)	17.4564	0.665052	0.495274	1
55502	cg10813644	OAZ1		Island	0.0010839	0.0010839	-4.1776	-0.149708	Change of Direction (COD) down vs Straight (ST)	-0.0049773	Change of Direction (COD) down vs Straight (ST)	17.4524	0.0806852	0.0601013	1
404601	cg17367915			Island	0.00108419	0.00108419	-4.17746	-0.441637	Change of Direction (COD) down vs Straight (ST)	-0.0375937	Change of Direction (COD) down vs Straight (ST)	17.4511	0.702155	0.523061	1
34600	cg08678514	NTSR1	Unclassified	Island	0.00108451	0.00108451	-4.1773	-0.355781	Change of Direction (COD) down vs Straight (ST)	-0.0173216	Change of Direction (COD) down vs Straight (ST)	17.4498	0.455687	0.339484	1
345189	cg08210896	S100A11		S_Shore	0.0010847	0.0010847	-4.17721	-0.399392	Change of Direction (COD) down vs Straight (ST)	-0.0222609	Change of Direction (COD) down vs Straight (ST)	17.4491	0.574251	0.427832	1
32869	cg03372099	FAM168A	Promoter_Associated	Island	0.00108521	0.00108521	-4.17695	-0.188947	Change of Direction (COD) down vs Straight (ST)	-0.00559326	Change of Direction (COD) down vs Straight (ST)	17.4469	0.128523	0.0957648	1
279342	cg22853904	COL13A1			0.00108576	0.00108576	4.17668	0.479502	Change of Direction (COD) up vs Straight (ST)	0.0316852	Change of Direction (COD) up vs Straight (ST)	17.4447	0.827719	0.616827	1
274447	cg26904032			N_Shelf	0.00108588	0.00108588	4.17662	0.237759	Change of Direction (COD) up vs Straight (ST)	0.00995277	Change of Direction (COD) up vs Straight (ST)	17.4442	0.203506	0.15166	1
804132	cg05446586	GRAP2			0.00108736	0.00108736	4.17589	0.235302	Change of Direction (COD) up vs Straight (ST)	0.0142692	Change of Direction (COD) up vs Straight (ST)	17.4381	0.199322	0.148593	1
536805	cg07298893	VPS36	Promoter_Associated	S_Shore	0.00108753	0.00108753	4.17581	0.20411	Change of Direction (COD) up vs Straight (ST)	0.00896086	Change of Direction (COD) up vs Straight (ST)	17.4374	0.149979	0.111813	1
148682	cg15537766	LINC00309			0.00108814	0.00108814	4.17551	0.291939	Change of Direction (COD) up vs Straight (ST)	0.0162148	Change of Direction (COD) up vs Straight (ST)	17.4349	0.306823	0.228777	1
786415	cg19852211	PCDHA2	Unclassified_Cell_type_specific	Island	0.00108867	0.00108867	-4.17525	-0.268521	Change of Direction (COD) down vs Straight (ST)	-0.0141545	Change of Direction (COD) down vs Straight (ST)	17.4327	0.259572	0.19357	1
93073	cg21883646	SETD6		Island	0.00108907	0.00108907	-4.17505	-0.18975	Change of Direction (COD) down vs Straight (ST)	-0.00274133	Change of Direction (COD) down vs Straight (ST)	17.431	0.129618	0.0966684	1
587969	cg25005433	ZNF248	Promoter_Associated	N_Shore	0.00109046	0.00109046	-4.17436	-0.286752	Change of Direction (COD) down vs Straight (ST)	-0.0147138	Change of Direction (COD) down vs Straight (ST)	17.4253	0.296016	0.22084	1
72331	cg07140290	KREMEN2		Island	0.00109175	0.00109175	-4.17374	-0.549368	Change of Direction (COD) down vs Straight (ST)	-0.0556057	Change of Direction (COD) down vs Straight (ST)	17.4201	1.0865	0.810818	1
360737	cg16170330	HLA-DMB			0.00109241	0.00109241	4.17341	0.241	Change of Direction (COD) up vs Straight (ST)	0.0174443	Change of Direction (COD) up vs Straight (ST)	17.4173	0.209092	0.156063	1
288682	cg14521777	VAV2		Island	0.00109253	0.00109253	4.17335	0.296194	Change of Direction (COD) up vs Straight (ST)	0.0171831	Change of Direction (COD) up vs Straight (ST)	17.4168	0.315832	0.235738	1
180995	cg04576858	BCYRN1			0.00109345	0.00109345	4.1729	0.218849	Change of Direction (COD) up vs Straight (ST)	0.0115592	Change of Direction (COD) up vs Straight (ST)	17.4131	0.172422	0.128724	1
313155	cg15329467	CYP19A1		N_Shelf	0.00109474	0.00109474	4.17227	0.278872	Change of Direction (COD) up vs Straight (ST)	0.0126383	Change of Direction (COD) up vs Straight (ST)	17.4078	0.27997	0.209079	1
3189	cg26738606	IVD	Promoter_Associated	S_Shore	0.00109555	0.00109555	-4.17187	-0.176968	Change of Direction (COD) down vs Straight (ST)	-0.00371842	Change of Direction (COD) down vs Straight (ST)	17.4045	0.112744	0.0842122	1
77128	cg24803059	HCCA2			0.00109563	0.00109563	4.17183	0.234612	Change of Direction (COD) up vs Straight (ST)	0.00605941	Change of Direction (COD) up vs Straight (ST)	17.4042	0.198154	0.14801	1
531850	cg02580047	LINC01563			0.00109642	0.00109642	4.17145	0.298992	Change of Direction (COD) up vs Straight (ST)	0.0244874	Change of Direction (COD) up vs Straight (ST)	17.401	0.321826	0.240431	1
600134	cg07093748	ARHGEF10L			0.00109659	0.00109659	-4.17136	-0.235722	Change of Direction (COD) down vs Straight (ST)	-0.0379352	Change of Direction (COD) down vs Straight (ST)	17.4003	0.200034	0.149448	1
368583	cg13419797	SDR39U1	Promoter_Associated	Island	0.00109707	0.00109707	-4.17113	-0.522421	Change of Direction (COD) down vs Straight (ST)	-0.0138283	Change of Direction (COD) down vs Straight (ST)	17.3983	0.982526	0.734142	1
25270	cg06550951	TBXAS1		Island	0.00109767	0.00109767	-4.17084	-0.22215	Change of Direction (COD) down vs Straight (ST)	-0.00795121	Change of Direction (COD) down vs Straight (ST)	17.3959	0.177662	0.132767	1
49684	cg20995089				0.00109877	0.00109877	4.1703	0.335988	Change of Direction (COD) up vs Straight (ST)	0.0127368	Change of Direction (COD) up vs Straight (ST)	17.3914	0.406396	0.303779	1
505336	cg08965464	EPHA4	Promoter_Associated	Island	0.00109928	0.00109928	-4.17005	-0.433922	Change of Direction (COD) down vs Straight (ST)	-0.0115689	Change of Direction (COD) down vs Straight (ST)	17.3893	0.677838	0.506742	1
399457	cg12942408	EVPLL		N_Shelf	0.00110078	0.00110078	4.16932	0.183664	Change of Direction (COD) up vs Straight (ST)	0.00752451	Change of Direction (COD) up vs Straight (ST)	17.3832	0.121437	0.0908159	1
152880	cg24099813	DNAL4	Promoter_Associated	S_Shore	0.00110128	0.00110128	-4.16908	-0.257832	Change of Direction (COD) down vs Straight (ST)	-0.0141651	Change of Direction (COD) down vs Straight (ST)	17.3812	0.239318	0.178994	1
760119	cg22059910	SIN3A	Promoter_Associated	Island	0.00110156	0.00110156	-4.16894	-0.463328	Change of Direction (COD) down vs Straight (ST)	-0.0166725	Change of Direction (COD) down vs Straight (ST)	17.38	0.772822	0.578059	1
41384	cg03745555	NACA2			0.00110206	0.00110206	4.1687	0.235731	Change of Direction (COD) up vs Straight (ST)	0.0145605	Change of Direction (COD) up vs Straight (ST)	17.378	0.200049	0.149651	1
427285	cg10411126	SSH2			0.00110257	0.00110257	4.16845	0.197908	Change of Direction (COD) up vs Straight (ST)	0.00757796	Change of Direction (COD) up vs Straight (ST)	17.376	0.141004	0.105494	1
308147	cg04954410	PAX5			0.00110301	0.00110301	4.16823	0.22846	Change of Direction (COD) up vs Straight (ST)	0.0127336	Change of Direction (COD) up vs Straight (ST)	17.3742	0.187898	0.140593	1
93321	cg22150459	ARHGEF1	Promoter_Associated	Island	0.00110384	0.00110384	-4.16783	-0.169109	Change of Direction (COD) down vs Straight (ST)	-0.0018828	Change of Direction (COD) down vs Straight (ST)	17.3708	0.102952	0.0770472	1
265980	cg03775459	ATXN7L1	Gene_Associated_Cell_type_specific		0.00110448	0.00110448	4.16752	0.22023	Change of Direction (COD) up vs Straight (ST)	0.0113183	Change of Direction (COD) up vs Straight (ST)	17.3682	0.174604	0.13069	1
540498	cg14525379	FAM53A			0.0011046	0.0011046	4.16746	0.234078	Change of Direction (COD) up vs Straight (ST)	0.0144214	Change of Direction (COD) up vs Straight (ST)	17.3677	0.197253	0.147647	1
105772	cg06023487	ZSWIM6		Island	0.00110502	0.00110502	-4.16726	-0.216054	Change of Direction (COD) down vs Straight (ST)	-0.00221662	Change of Direction (COD) down vs Straight (ST)	17.3661	0.168045	0.125797	1
644065	cg02204831	ACSF3		S_Shore	0.00110506	0.00110506	4.16724	0.312158	Change of Direction (COD) up vs Straight (ST)	0.014836	Change of Direction (COD) up vs Straight (ST)	17.3659	0.350794	0.262602	1
114754	cg15063322	VSIG8	Promoter_Associated_Cell_type_specific	Island	0.00110599	0.00110599	-4.16679	-0.222503	Change of Direction (COD) down vs Straight (ST)	-0.00426777	Change of Direction (COD) down vs Straight (ST)	17.3621	0.178227	0.133448	1
329862	cg05143116	ISL2		Island	0.00110728	0.00110728	-4.16616	-0.530963	Change of Direction (COD) down vs Straight (ST)	-0.0132107	Change of Direction (COD) down vs Straight (ST)	17.3569	1.01492	0.760154	1
793535	cg17953636	SVIP	Promoter_Associated	Island	0.00110752	0.00110752	-4.16605	-0.367705	Change of Direction (COD) down vs Straight (ST)	-0.0142878	Change of Direction (COD) down vs Straight (ST)	17.356	0.486744	0.364582	1
494731	cg20930201	SLC47A1	Unclassified_Cell_type_specific	Island	0.00110873	0.00110873	-4.16546	-0.491656	Change of Direction (COD) down vs Straight (ST)	-0.026904	Change of Direction (COD) down vs Straight (ST)	17.3511	0.870212	0.651991	1
369450	cg00781426				0.00110919	0.00110919	4.16524	0.279116	Change of Direction (COD) up vs Straight (ST)	0.0158181	Change of Direction (COD) up vs Straight (ST)	17.3492	0.28046	0.210152	1
601528	cg18184760	BCL11A			0.00110957	0.00110957	4.16506	0.199492	Change of Direction (COD) up vs Straight (ST)	0.00911303	Change of Direction (COD) up vs Straight (ST)	17.3477	0.14327	0.107363	1
506629	cg21181092				0.00110989	0.00110989	4.1649	0.265323	Change of Direction (COD) up vs Straight (ST)	0.0176344	Change of Direction (COD) up vs Straight (ST)	17.3464	0.253428	0.189927	1
686929	ch.19.11524367R			S_Shelf	0.00111035	0.00111035	-4.16468	-0.371297	Change of Direction (COD) down vs Straight (ST)	-0.015537	Change of Direction (COD) down vs Straight (ST)	17.3446	0.496301	0.371984	1
42893	cg25513933	SH3PXD2B	Unclassified	S_Shore	0.00111049	0.00111049	-4.16462	-0.132267	Change of Direction (COD) down vs Straight (ST)	-0.00259808	Change of Direction (COD) down vs Straight (ST)	17.344	0.0629802	0.047206	1
489527	cg01777735				0.00111062	0.00111062	4.16455	0.210509	Change of Direction (COD) up vs Straight (ST)	0.00841389	Change of Direction (COD) up vs Straight (ST)	17.3435	0.159531	0.119578	1
745396	cg15802299	TRIM37	Unclassified_Cell_type_specific		0.00111092	0.00111092	4.16441	0.169684	Change of Direction (COD) up vs Straight (ST)	0.00966	Change of Direction (COD) up vs Straight (ST)	17.3423	0.103654	0.0777002	1
304776	cg14000687	C9orf5		Island	0.0011119	0.0011119	-4.16394	-0.428581	Change of Direction (COD) down vs Straight (ST)	-0.0140848	Change of Direction (COD) down vs Straight (ST)	17.3384	0.661253	0.495796	1
47213	cg07216337	JPH1		Island	0.0011129	0.0011129	-4.16345	-0.427762	Change of Direction (COD) down vs Straight (ST)	-0.0231832	Change of Direction (COD) down vs Straight (ST)	17.3344	0.658728	0.494017	1
496233	cg15838688	ARHGEF10		S_Shelf	0.00111297	0.00111297	4.16342	0.223337	Change of Direction (COD) up vs Straight (ST)	0.00972647	Change of Direction (COD) up vs Straight (ST)	17.3341	0.179565	0.134668	1
19748	cg16709384	LRIG2	Promoter_Associated	N_Shore	0.00111341	0.00111341	-4.16321	-0.205165	Change of Direction (COD) down vs Straight (ST)	-0.00814425	Change of Direction (COD) down vs Straight (ST)	17.3323	0.151534	0.113657	1
696377	cg26063962				0.00111425	0.00111425	4.16281	0.381986	Change of Direction (COD) up vs Straight (ST)	0.0386183	Change of Direction (COD) up vs Straight (ST)	17.329	0.525287	0.394065	1
715146	cg24652679		Unclassified		0.0011144	0.0011144	-4.16273	-0.34995	Change of Direction (COD) down vs Straight (ST)	-0.00741	Change of Direction (COD) down vs Straight (ST)	17.3283	0.440874	0.330751	1
779579	cg12122302	FRMD4B			0.00111441	0.00111441	4.16273	0.289022	Change of Direction (COD) up vs Straight (ST)	0.016485	Change of Direction (COD) up vs Straight (ST)	17.3283	0.300721	0.225606	1
427080	cg04852694				0.00111467	0.00111467	4.1626	0.206723	Change of Direction (COD) up vs Straight (ST)	0.0131744	Change of Direction (COD) up vs Straight (ST)	17.3273	0.153843	0.115423	1
181088	cg17674911	STX16-NPEPL1			0.0011147	0.0011147	-4.16259	-0.166048	Change of Direction (COD) down vs Straight (ST)	-0.027389	Change of Direction (COD) down vs Straight (ST)	17.3271	0.0992584	0.0744704	1
161063	cg07688988	ACOXL		Island	0.00111603	0.00111603	-4.16195	-0.432222	Change of Direction (COD) down vs Straight (ST)	-0.0197214	Change of Direction (COD) down vs Straight (ST)	17.3218	0.672537	0.504737	1
749274	cg07838458	HIBADH			0.00111615	0.00111615	4.16189	0.194607	Change of Direction (COD) up vs Straight (ST)	0.010409	Change of Direction (COD) up vs Straight (ST)	17.3214	0.136339	0.102325	1
625548	cg04840415	GUCY1A3		N_Shore	0.00111615	0.00111615	-4.16189	-0.269286	Change of Direction (COD) down vs Straight (ST)	-0.00877789	Change of Direction (COD) down vs Straight (ST)	17.3213	0.261054	0.195926	1
296224	cg00260448	MAP3K7IP3	Promoter_Associated	S_Shore	0.0011165	0.0011165	-4.16173	-0.239558	Change of Direction (COD) down vs Straight (ST)	-0.00494233	Change of Direction (COD) down vs Straight (ST)	17.32	0.206597	0.155067	1
61265	cg00402812	TMEM167B	Promoter_Associated_Cell_type_specific	Island	0.00111916	0.00111916	-4.16045	-0.165344	Change of Direction (COD) down vs Straight (ST)	-0.00370959	Change of Direction (COD) down vs Straight (ST)	17.3094	0.0984188	0.0739163	1
77228	cg20761678	CLCN3	Promoter_Associated	Island	0.00112109	0.00112109	-4.15953	-0.388542	Change of Direction (COD) down vs Straight (ST)	-0.0181844	Change of Direction (COD) down vs Straight (ST)	17.3017	0.543472	0.40835	1
310542	cg26549239				0.00112113	0.00112113	4.15951	0.160696	Change of Direction (COD) up vs Straight (ST)	0.00816717	Change of Direction (COD) up vs Straight (ST)	17.3015	0.0929637	0.069851	1
76170	cg19410378	ACTR3B			0.0011227	0.0011227	4.15876	0.319653	Change of Direction (COD) up vs Straight (ST)	0.00786304	Change of Direction (COD) up vs Straight (ST)	17.2953	0.367842	0.276488	1
475988	cg13819288				0.00112502	0.00112502	-4.15766	-0.297937	Change of Direction (COD) down vs Straight (ST)	-0.0484837	Change of Direction (COD) down vs Straight (ST)	17.2861	0.31956	0.240325	1
33110	cg24707399	RABAC1	Promoter_Associated	S_Shore	0.00112503	0.00112503	-4.15765	-0.254108	Change of Direction (COD) down vs Straight (ST)	-0.0149575	Change of Direction (COD) down vs Straight (ST)	17.2861	0.232456	0.174818	1
10591	cg11583848	PRICKLE3	Unclassified_Cell_type_specific	Island	0.00112577	0.00112577	-4.1573	-0.358156	Change of Direction (COD) down vs Straight (ST)	-0.0200159	Change of Direction (COD) down vs Straight (ST)	17.2831	0.461793	0.347351	1
734671	cg23261237	NUP35	Promoter_Associated		0.00112672	0.00112672	-4.15685	-0.250438	Change of Direction (COD) down vs Straight (ST)	-0.00995584	Change of Direction (COD) down vs Straight (ST)	17.2794	0.22579	0.169871	1
629597	cg25683631	PLA2G5			0.00112707	0.00112707	-4.15668	-0.39145	Change of Direction (COD) down vs Straight (ST)	-0.0674728	Change of Direction (COD) down vs Straight (ST)	17.278	0.551638	0.415054	1
365957	cg21046078	METT5D1	Promoter_Associated	N_Shelf	0.00112712	0.00112712	-4.15666	-0.322902	Change of Direction (COD) down vs Straight (ST)	-0.0138764	Change of Direction (COD) down vs Straight (ST)	17.2778	0.375356	0.282421	1
253774	cg17592734	ZNF175	Promoter_Associated_Cell_type_specific	Island	0.0011287	0.0011287	-4.1559	-0.250437	Change of Direction (COD) down vs Straight (ST)	-0.011349	Change of Direction (COD) down vs Straight (ST)	17.2715	0.225787	0.169946	1
784393	cg22310079				0.001129	0.001129	4.15576	0.218479	Change of Direction (COD) up vs Straight (ST)	0.0167022	Change of Direction (COD) up vs Straight (ST)	17.2704	0.17184	0.12935	1
32730	cg00890148	GSS	Promoter_Associated	Island	0.00112916	0.00112916	-4.15569	-0.204137	Change of Direction (COD) down vs Straight (ST)	-0.00449359	Change of Direction (COD) down vs Straight (ST)	17.2697	0.150019	0.112928	1
90759	cg00961166	BCDIN3D	Promoter_Associated	S_Shore	0.0011296	0.0011296	-4.15548	-0.44659	Change of Direction (COD) down vs Straight (ST)	-0.0179472	Change of Direction (COD) down vs Straight (ST)	17.268	0.717994	0.540532	1
225184	cg09713872	TOMM5	Promoter_Associated	Island	0.00113	0.00113	-4.15529	-0.358103	Change of Direction (COD) down vs Straight (ST)	-0.0131755	Change of Direction (COD) down vs Straight (ST)	17.2664	0.461656	0.347583	1
275968	cg15496345	ZNF454			0.00113011	0.00113011	4.15524	0.191874	Change of Direction (COD) up vs Straight (ST)	0.0110219	Change of Direction (COD) up vs Straight (ST)	17.266	0.132537	0.0997904	1
120691	cg07700258	GUK1	Promoter_Associated	Island	0.00113095	0.00113095	-4.15484	-0.233549	Change of Direction (COD) down vs Straight (ST)	-0.00275714	Change of Direction (COD) down vs Straight (ST)	17.2627	0.196362	0.147874	1
686247	cg12718404	PSMB8		N_Shelf	0.00113222	0.00113222	4.15424	0.22563	Change of Direction (COD) up vs Straight (ST)	0.0102476	Change of Direction (COD) up vs Straight (ST)	17.2577	0.183271	0.138056	1
265574	cg12441997	MITF			0.00113268	0.00113268	4.15402	0.201344	Change of Direction (COD) up vs Straight (ST)	0.00751227	Change of Direction (COD) up vs Straight (ST)	17.2559	0.145941	0.109947	1
47304	cg06382244	FXR1	Promoter_Associated	Island	0.00113294	0.00113294	-4.1539	-0.175654	Change of Direction (COD) down vs Straight (ST)	-0.00404867	Change of Direction (COD) down vs Straight (ST)	17.2549	0.111076	0.0836858	1
292920	cg05131862	LRRC10			0.00113306	0.00113306	4.15384	0.18849	Change of Direction (COD) up vs Straight (ST)	0.0151444	Change of Direction (COD) up vs Straight (ST)	17.2544	0.127903	0.0963661	1
546771	cg03834338	MYO18A			0.00113349	0.00113349	-4.15364	-0.42221	Change of Direction (COD) down vs Straight (ST)	-0.0439716	Change of Direction (COD) down vs Straight (ST)	17.2527	0.641741	0.483555	1
495892	cg07142556	ADAMTS16			0.00113355	0.00113355	4.15361	0.298073	Change of Direction (COD) up vs Straight (ST)	0.0146506	Change of Direction (COD) up vs Straight (ST)	17.2525	0.319851	0.241012	1
754014	cg17573415	TMEM51-AS1	Unclassified_Cell_type_specific		0.00113396	0.00113396	-4.15342	-0.416158	Change of Direction (COD) down vs Straight (ST)	-0.0666798	Change of Direction (COD) down vs Straight (ST)	17.2509	0.623474	0.469841	1
44176	cg23237976	GPR137B			0.00113482	0.00113482	4.15301	0.237085	Change of Direction (COD) up vs Straight (ST)	0.00472914	Change of Direction (COD) up vs Straight (ST)	17.2475	0.202354	0.152521	1
608571	cg01750356	ATP11AUN		N_Shelf	0.00113793	0.00113793	-4.15155	-0.42862	Change of Direction (COD) down vs Straight (ST)	-0.0473782	Change of Direction (COD) down vs Straight (ST)	17.2353	0.661373	0.498851	1
572334	cg23545702				0.00113847	0.00113847	4.15129	0.333075	Change of Direction (COD) up vs Straight (ST)	0.0217144	Change of Direction (COD) up vs Straight (ST)	17.2332	0.39938	0.301275	1
531340	cg04155571	FAM19A5			0.00114004	0.00114004	-4.15055	-0.190185	Change of Direction (COD) down vs Straight (ST)	-0.0320535	Change of Direction (COD) down vs Straight (ST)	17.2271	0.130213	0.0982622	1
724949	cg02159610	PRRT2	Promoter_Associated	N_Shore	0.0011403	0.0011403	-4.15043	-0.432333	Change of Direction (COD) down vs Straight (ST)	-0.0143979	Change of Direction (COD) down vs Straight (ST)	17.2261	0.672882	0.507803	1
703004	cg16653692	COL9A3	Unclassified_Cell_type_specific	Island	0.00114093	0.00114093	-4.15014	-0.480052	Change of Direction (COD) down vs Straight (ST)	-0.0269889	Change of Direction (COD) down vs Straight (ST)	17.2236	0.82962	0.626178	1
391341	cg07897247	TLK1			0.0011441	0.0011441	4.14865	0.200655	Change of Direction (COD) up vs Straight (ST)	0.0144115	Change of Direction (COD) up vs Straight (ST)	17.2113	0.144944	0.109479	1
194830	cg10246378	MYH10			0.00114453	0.00114453	4.14845	0.16481	Change of Direction (COD) up vs Straight (ST)	0.00815061	Change of Direction (COD) up vs Straight (ST)	17.2097	0.0977839	0.0738649	1
37757	cg02004621	KLC4	Promoter_Associated	Island	0.00114458	0.00114458	-4.14843	-0.215195	Change of Direction (COD) down vs Straight (ST)	-0.00541555	Change of Direction (COD) down vs Straight (ST)	17.2095	0.166712	0.125934	1
467391	cg27539234	GPS2	Promoter_Associated	Island	0.00114515	0.00114515	-4.14816	-0.376176	Change of Direction (COD) down vs Straight (ST)	-0.0199612	Change of Direction (COD) down vs Straight (ST)	17.2072	0.509431	0.384873	1
272644	cg22175811	TP53	Promoter_Associated	N_Shore	0.00114538	0.00114538	-4.14805	-0.252007	Change of Direction (COD) down vs Straight (ST)	-0.0074724	Change of Direction (COD) down vs Straight (ST)	17.2063	0.228627	0.172735	1
37650	cg05950854	SF3B5	Promoter_Associated	Island	0.00114606	0.00114606	-4.14774	-0.171264	Change of Direction (COD) down vs Straight (ST)	-0.00349649	Change of Direction (COD) down vs Straight (ST)	17.2037	0.105593	0.0797917	1
270126	cg21492942	NCOA5	Promoter_Associated	Island	0.0011465	0.0011465	-4.14753	-0.416942	Change of Direction (COD) down vs Straight (ST)	-0.0100494	Change of Direction (COD) down vs Straight (ST)	17.202	0.625826	0.472953	1
30019	cg24172167				0.00114665	0.00114665	4.14746	0.279401	Change of Direction (COD) up vs Straight (ST)	0.00759895	Change of Direction (COD) up vs Straight (ST)	17.2014	0.281033	0.212391	1
446343	cg26933384	NUMBL		N_Shore	0.0011467	0.0011467	4.14744	0.34201	Change of Direction (COD) up vs Straight (ST)	0.0575188	Change of Direction (COD) up vs Straight (ST)	17.2012	0.421096	0.318247	1
612729	cg24525364			N_Shelf	0.00114709	0.00114709	-4.14726	-0.549448	Change of Direction (COD) down vs Straight (ST)	-0.0448026	Change of Direction (COD) down vs Straight (ST)	17.1997	1.08681	0.821441	1
438965	cg03948207	PHTF1	Promoter_Associated	Island	0.00114762	0.00114762	-4.14701	-0.327986	Change of Direction (COD) down vs Straight (ST)	-0.0213364	Change of Direction (COD) down vs Straight (ST)	17.1977	0.38727	0.292744	1
782666	cg02499614	PCDH1			0.00114884	0.00114884	-4.14644	-0.139632	Change of Direction (COD) down vs Straight (ST)	-0.0230247	Change of Direction (COD) down vs Straight (ST)	17.193	0.0701896	0.053072	1
112125	cg04908325	ZNF410	Promoter_Associated	Island	0.00115042	0.00115042	-4.1457	-0.331415	Change of Direction (COD) down vs Straight (ST)	-0.00356389	Change of Direction (COD) down vs Straight (ST)	17.1869	0.39541	0.299084	1
54554	cg09691862				0.00115063	0.00115063	4.14561	0.509623	Change of Direction (COD) up vs Straight (ST)	0.0664759	Change of Direction (COD) up vs Straight (ST)	17.1861	0.934975	0.707241	1
532280	cg21441360				0.00115132	0.00115132	4.14529	0.15404	Change of Direction (COD) up vs Straight (ST)	0.0104223	Change of Direction (COD) up vs Straight (ST)	17.1834	0.085422	0.0646255	1
627270	cg16195004	GOLGA5		S_Shelf	0.00115308	0.00115308	-4.14447	-0.346738	Change of Direction (COD) down vs Straight (ST)	-0.0584108	Change of Direction (COD) down vs Straight (ST)	17.1766	0.432819	0.327576	1
661315	cg14865129		Unclassified	Island	0.00115353	0.00115353	-4.14426	-0.44378	Change of Direction (COD) down vs Straight (ST)	-0.0247399	Change of Direction (COD) down vs Straight (ST)	17.1749	0.708985	0.536645	1
342139	cg22192089	THSD4			0.00115507	0.00115507	4.14355	0.254417	Change of Direction (COD) up vs Straight (ST)	0.0140611	Change of Direction (COD) up vs Straight (ST)	17.169	0.233022	0.176439	1
358377	cg05565863				0.00115613	0.00115613	4.14306	0.373331	Change of Direction (COD) up vs Straight (ST)	0.0390665	Change of Direction (COD) up vs Straight (ST)	17.1649	0.501755	0.380008	1
12472	cg16838980	POLR2A			0.0011564	0.0011564	4.14293	0.261473	Change of Direction (COD) up vs Straight (ST)	0.0107209	Change of Direction (COD) up vs Straight (ST)	17.1639	0.246125	0.186417	1
543365	cg04424940	TMUB2	Promoter_Associated	Island	0.00115734	0.00115734	-4.1425	-0.434335	Change of Direction (COD) down vs Straight (ST)	-0.0158686	Change of Direction (COD) down vs Straight (ST)	17.1603	0.679128	0.514483	1
567795	cg22140363	TAPBPL	Promoter_Associated		0.00115863	0.00115863	-4.1419	-0.271688	Change of Direction (COD) down vs Straight (ST)	-0.00599063	Change of Direction (COD) down vs Straight (ST)	17.1553	0.265732	0.201367	1
112168	cg07271080	EPB41L3		N_Shelf	0.00115946	0.00115946	4.14152	0.382132	Change of Direction (COD) up vs Straight (ST)	0.010828	Change of Direction (COD) up vs Straight (ST)	17.1522	0.525688	0.39843	1
64409	cg07808661	C18orf18	Promoter_Associated	Island	0.00116015	0.00116015	-4.1412	-0.266994	Change of Direction (COD) down vs Straight (ST)	-0.00553547	Change of Direction (COD) down vs Straight (ST)	17.1495	0.25663	0.194535	1
28060	cg16646539	KLHL8	Promoter_Associated	Island	0.00116029	0.00116029	-4.14113	-0.245429	Change of Direction (COD) down vs Straight (ST)	-0.00742911	Change of Direction (COD) down vs Straight (ST)	17.149	0.216848	0.164384	1
605763	cg10337772	KIF15	Promoter_Associated	Island	0.00116252	0.00116252	-4.14011	-0.436827	Change of Direction (COD) down vs Straight (ST)	-0.0106717	Change of Direction (COD) down vs Straight (ST)	17.1405	0.686945	0.521005	1
159472	cg21156835	WDR18		S_Shore	0.00116425	0.00116425	4.13931	0.267552	Change of Direction (COD) up vs Straight (ST)	0.0124637	Change of Direction (COD) up vs Straight (ST)	17.1339	0.257703	0.195527	1
306310	cg06947608	C10orf90			0.00116428	0.00116428	4.1393	0.520027	Change of Direction (COD) up vs Straight (ST)	0.0892938	Change of Direction (COD) up vs Straight (ST)	17.1338	0.97354	0.738658	1
570422	cg27597923	LGR5		Island	0.00116441	0.00116441	-4.13924	-0.319209	Change of Direction (COD) down vs Straight (ST)	-0.0148813	Change of Direction (COD) down vs Straight (ST)	17.1333	0.366821	0.278328	1
318564	cg18829423	AIMP2	Promoter_Associated	Island	0.00116482	0.00116482	-4.13905	-0.359186	Change of Direction (COD) down vs Straight (ST)	-0.0120234	Change of Direction (COD) down vs Straight (ST)	17.1317	0.464453	0.352439	1
569755	cg00998591	SEC16A		N_Shore	0.001165	0.001165	4.13897	0.327635	Change of Direction (COD) up vs Straight (ST)	0.0174556	Change of Direction (COD) up vs Straight (ST)	17.1311	0.38644	0.293252	1
587709	cg06835967	HIRIP3		N_Shore	0.00116528	0.00116528	-4.13884	-0.237075	Change of Direction (COD) down vs Straight (ST)	-0.0165443	Change of Direction (COD) down vs Straight (ST)	17.13	0.202337	0.153554	1
503623	cg16073122	ERICH1		S_Shelf	0.00117113	0.00117113	4.13616	0.178293	Change of Direction (COD) up vs Straight (ST)	0.0131309	Change of Direction (COD) up vs Straight (ST)	17.1078	0.114438	0.0869601	1
682048	cg10767178		Unclassified		0.00117371	0.00117371	-4.13498	-0.348925	Change of Direction (COD) down vs Straight (ST)	-0.0502412	Change of Direction (COD) down vs Straight (ST)	17.0981	0.438295	0.333243	1
77896	cg21915360				0.0011742	0.0011742	4.13476	0.284847	Change of Direction (COD) up vs Straight (ST)	0.00740546	Change of Direction (COD) up vs Straight (ST)	17.0963	0.292096	0.22211	1
205183	cg19081390	SLC45A1		N_Shore	0.00117441	0.00117441	4.13467	0.199275	Change of Direction (COD) up vs Straight (ST)	0.0251795	Change of Direction (COD) up vs Straight (ST)	17.0955	0.142958	0.10871	1
78196	cg08799765	STOML1	Promoter_Associated	N_Shelf	0.00117453	0.00117453	-4.13461	-0.170212	Change of Direction (COD) down vs Straight (ST)	-0.00445634	Change of Direction (COD) down vs Straight (ST)	17.095	0.1043	0.0793156	1
156972	cg00645075	VPS26B		Island	0.00117521	0.00117521	-4.1343	-0.495716	Change of Direction (COD) down vs Straight (ST)	-0.0142705	Change of Direction (COD) down vs Straight (ST)	17.0924	0.884642	0.672832	1
89942	cg24068859	LSG1	Promoter_Associated	Island	0.00117556	0.00117556	-4.13414	-0.260784	Change of Direction (COD) down vs Straight (ST)	-0.00462252	Change of Direction (COD) down vs Straight (ST)	17.0911	0.24483	0.186224	1
54474	cg08112740	SF4		Island	0.00117565	0.00117565	4.1341	0.331562	Change of Direction (COD) up vs Straight (ST)	0.0147871	Change of Direction (COD) up vs Straight (ST)	17.0908	0.39576	0.301032	1
50407	cg07142893	C6orf134	Promoter_Associated		0.00117577	0.00117577	-4.13405	-0.239991	Change of Direction (COD) down vs Straight (ST)	-0.0060732	Change of Direction (COD) down vs Straight (ST)	17.0903	0.207344	0.157719	1
566243	cg13112004	LOH12CR2	Promoter_Associated	N_Shore	0.00117607	0.00117607	-4.13391	-0.327943	Change of Direction (COD) down vs Straight (ST)	-0.0540732	Change of Direction (COD) down vs Straight (ST)	17.0892	0.387168	0.294524	1
471281	cg23444713				0.00117737	0.00117737	-4.13332	-0.626271	Change of Direction (COD) down vs Straight (ST)	-0.0295642	Change of Direction (COD) down vs Straight (ST)	17.0843	1.41198	1.07442	1
38168	cg05587282	COL12A1	Unclassified	Island	0.00117845	0.00117845	-4.13283	-0.174799	Change of Direction (COD) down vs Straight (ST)	-0.00407472	Change of Direction (COD) down vs Straight (ST)	17.0803	0.109997	0.0837201	1
9064	cg25723009		Unclassified	S_Shelf	0.00117939	0.00117939	-4.1324	-0.25724	Change of Direction (COD) down vs Straight (ST)	-0.00759579	Change of Direction (COD) down vs Straight (ST)	17.0768	0.238221	0.18135	1
13899	cg21403089	PNPLA8	Promoter_Associated	Island	0.00117942	0.00117942	-4.13239	-0.263728	Change of Direction (COD) down vs Straight (ST)	-0.00712794	Change of Direction (COD) down vs Straight (ST)	17.0766	0.25039	0.190615	1
133730	cg14413148	TDRD9			0.00117974	0.00117974	4.13225	0.136273	Change of Direction (COD) up vs Straight (ST)	0.00710839	Change of Direction (COD) up vs Straight (ST)	17.0754	0.0668527	0.0508968	1
807888	cg20936619				0.00118228	0.00118228	4.1311	0.253905	Change of Direction (COD) up vs Straight (ST)	0.0123317	Change of Direction (COD) up vs Straight (ST)	17.066	0.232083	0.176789	1
361632	cg10294190	RANBP3			0.00118241	0.00118241	4.13104	0.209619	Change of Direction (COD) up vs Straight (ST)	0.00866384	Change of Direction (COD) up vs Straight (ST)	17.0655	0.158184	0.1205	1
[truncated: 11,435 more rows]

## Sheet: 3b
Gene Ontology_Main effect TRIAL, p = 0.01_COD v ST_13218 CpG list
[truncated: 13,772 more rows]

## Sheet: 3c
Gene Ontology_intracellular part_Main effect TRIAL, p = 0.01_COD v ST_13218 CpG list
[truncated: 8,250 more rows]

[truncated: 11 more sheets: 3d, 3e, 3f, 3g, 3h, 3i, 3j, 3k, 3l, 3m, 3n]
