# Supplementary material for: The Comparative Methylome and Transcriptome After Change of Direction Compared to Straight Line Running Exercise in Human Skeletal Muscle
Source: Front Physiol. 2021 Feb 19;12:619447. doi: 10.3389/fphys.2021.619447 (PMC7933519; doi:10.3389/fphys.2021.619447)
Supplement: Supplementary file 4 [file Table_4.XLSX]

## Sheet: Author_Title
Title: The methylome and comparative transcriptome after high intensity sprint exercise in human skeletal muscle
Authors: Mohd Firdaus Maasar; Daniel C Turner; Piotr P Gorski; Robert A Seaborne; Juliette A Strauss; Sam O Shepherd; Matt Cocks; Nicolas J Pillon; Juleen R. Zierath; Andrew T Hulton; Barry Drust; Adam P Sharples

## Sheet: 4a
Interaction TIME x TRIAL, p = 0.01_7844 CpG list
Column #	Probeset ID	Gene Symbol	Regulatory_Feature_Group	Relation_to_UCSC_CpG_Island	p-value(Trial * Time)	p-value(Change of Direction (COD) * Post vs. Straight (ST) * Post)	Estimate(Change of Direction (COD) * Post vs. Straight (ST) * Post)	F(Change of Direction (COD) * Post vs. Straight (ST) * Post)	T(Change of Direction (COD) * Post vs. Straight (ST) * Post)	Difference(Change of Direction (COD) * Post vs. Straight (ST) * Post)	Difference(Change of Direction (COD) * Post vs. Straight (ST) * Post) (Description)	Beta Difference(Change of Direction (COD) * Post vs. Straight (ST) * Post)	Beta Difference(Change of Direction (COD) * Post vs. Straight (ST) * Post) (Description)	p-value(Change of Direction (COD) * 24 h vs. Straight (ST) * 24 h)	Estimate(Change of Direction (COD) * 24 h vs. Straight (ST) * 24 h)	F(Change of Direction (COD) * 24 h vs. Straight (ST) * 24 h)	T(Change of Direction (COD) * 24 h vs. Straight (ST) * 24 h)	Difference(Change of Direction (COD) * 24 h vs. Straight (ST) * 24 h)	Difference(Change of Direction (COD) * 24 h vs. Straight (ST) * 24 h) (Description)	Beta Difference(Change of Direction (COD) * 24 h vs. Straight (ST) * 24 h)	Beta Difference(Change of Direction (COD) * 24 h vs. Straight (ST) * 24 h) (Description)	F(Trial * Time)	SS(Trial * Time)	SS(Error)	F(Error)
49517	cg13957198	PDGFA		Island	1.87218e-12	7.86027e-13	4.62079	1982.12	44.521	4.62079	Change of Direction (COD) * Post up vs Straight (ST) * Post	0.0232681	Change of Direction (COD) * Post up vs Straight (ST) * Post	0.958658	0.00551653	0.00282507	0.0531513	0.00551653	Change of Direction (COD) * 24 h up vs Straight (ST) * 24 h	0.000214099	Change of Direction (COD) * 24 h up vs Straight (ST) * 24 h	789.768	51.0451	0.161583	1
108326	cg13241411	LOC400927-CSNK1E	Unclassified	Island	8.39962e-10	2.81618e-09	4.89756	378.357	19.4514	4.89756	Change of Direction (COD) * Post up vs Straight (ST) * Post	0.0141888	Change of Direction (COD) * Post up vs Straight (ST) * Post	1.66466e-09	5.16817	421.323	20.5262	5.16817	Change of Direction (COD) * 24 h up vs Straight (ST) * 24 h	0.0207354	Change of Direction (COD) * 24 h up vs Straight (ST) * 24 h	230.813	87.7951	0.950933	1
58076	cg06138156	PTPRN2		S_Shore	1.13745e-06	0.000324267	0.202276	28.6071	5.34856	0.202276	Change of Direction (COD) * Post up vs Straight (ST) * Post	0.0121027	Change of Direction (COD) * Post up vs Straight (ST) * Post	1.46381e-05	0.295101	60.8877	7.80306	0.295101	Change of Direction (COD) * 24 h up vs Straight (ST) * 24 h	0.0184234	Change of Direction (COD) * 24 h up vs Straight (ST) * 24 h	52.3301	0.449072	0.0214538	1
709498	cg25250073	COX5A		N_Shore	2.04422e-06	0.0200971	0.584298	7.62283	2.76095	0.584298	Change of Direction (COD) * Post up vs Straight (ST) * Post	0.0353386	Change of Direction (COD) * Post up vs Straight (ST) * Post	5.47753e-07	2.3747	125.911	11.221	2.3747	Change of Direction (COD) * 24 h up vs Straight (ST) * 24 h	0.0974546	Change of Direction (COD) * 24 h up vs Straight (ST) * 24 h	46.2156	12.4192	0.671807	1
755611	cg09613464	NSF			2.18248e-06	5.57515e-07	-4.19862	125.435	-11.1998	-4.19862	Change of Direction (COD) * Post down vs Straight (ST) * Post	-0.350379	Change of Direction (COD) * Post down vs Straight (ST) * Post	0.671462	0.16379	0.190888	0.436908	0.16379	Change of Direction (COD) * 24 h up vs Straight (ST) * 24 h	0.026119	Change of Direction (COD) * 24 h up vs Straight (ST) * 24 h	45.5764	38.4315	2.10808	1
379482	cg24275995				3.35082e-06	1.96516e-06	-0.413886	95.4683	-9.77079	-0.413886	Change of Direction (COD) * Post down vs Straight (ST) * Post	-0.0457545	Change of Direction (COD) * Post down vs Straight (ST) * Post	0.00455909	0.154063	13.2281	3.63704	0.154063	Change of Direction (COD) * 24 h up vs Straight (ST) * 24 h	0.0163484	Change of Direction (COD) * 24 h up vs Straight (ST) * 24 h	41.5895	0.447751	0.0269149	1
685314	cg27141120	WDR16		S_Shore	3.96894e-06	0.64873	0.180407	0.220501	0.469576	0.180407	Change of Direction (COD) * Post up vs Straight (ST) * Post	0.0164385	Change of Direction (COD) * Post up vs Straight (ST) * Post	1.06577e-06	4.01256	109.081	10.4442	4.01256	Change of Direction (COD) * 24 h up vs Straight (ST) * 24 h	0.162202	Change of Direction (COD) * 24 h up vs Straight (ST) * 24 h	40.107	35.5194	2.21404	1
229909	cg02867818	ZMYND11		N_Shore	5.02835e-06	2.2365e-06	1.36653	92.798	9.63317	1.36653	Change of Direction (COD) * Post up vs Straight (ST) * Post	0.0221899	Change of Direction (COD) * Post up vs Straight (ST) * Post	0.572162	-0.0828433	0.341047	-0.583993	-0.0828433	Change of Direction (COD) * 24 h down vs Straight (ST) * 24 h	-0.00234754	Change of Direction (COD) * 24 h down vs Straight (ST) * 24 h	38.1174	4.60229	0.30185	1
758043	cg03001828		Promoter_Associated		5.73126e-06	0.0341897	0.105649	6.0082	2.45116	0.105649	Change of Direction (COD) * Post up vs Straight (ST) * Post	0.00248184	Change of Direction (COD) * Post up vs Straight (ST) * Post	4.08294e-06	-0.388494	81.2419	-9.01343	-0.388494	Change of Direction (COD) * 24 h down vs Straight (ST) * 24 h	-0.0104691	Change of Direction (COD) * 24 h down vs Straight (ST) * 24 h	37.0568	0.413054	0.0278663	1
289991	cg07733287	PI4KA			6.28766e-06	5.13768e-06	0.490021	77.1847	8.78548	0.490021	Change of Direction (COD) * Post up vs Straight (ST) * Post	0.0194009	Change of Direction (COD) * Post up vs Straight (ST) * Post	0.421429	0.0467591	0.702806	0.838335	0.0467591	Change of Direction (COD) * 24 h up vs Straight (ST) * 24 h	0.00194196	Change of Direction (COD) * 24 h up vs Straight (ST) * 24 h	36.3223	0.677989	0.0466647	1
36754	cg24504591			Island	7.36623e-06	0.0213249	0.0609324	7.43323	2.7264	0.0609324	Change of Direction (COD) * Post up vs Straight (ST) * Post	0.00990097	Change of Direction (COD) * Post up vs Straight (ST) * Post	0.00014702	0.132309	35.0479	5.92013	0.132309	Change of Direction (COD) * 24 h up vs Straight (ST) * 24 h	0.0220098	Change of Direction (COD) * 24 h up vs Straight (ST) * 24 h	35.0984	0.105186	0.00749222	1
566164	cg01877404	ABCC4			1.25889e-05	0.191706	0.334381	1.96057	1.4002	0.334381	Change of Direction (COD) * Post up vs Straight (ST) * Post	0.0462731	Change of Direction (COD) * Post up vs Straight (ST) * Post	7.03441e-06	-2.02538	71.9304	-8.48118	-2.02538	Change of Direction (COD) * 24 h down vs Straight (ST) * 24 h	-0.186436	Change of Direction (COD) * 24 h down vs Straight (ST) * 24 h	31.2314	10.6867	0.855445	1
469328	cg14465701	SLC23A2			1.34947e-05	0.934827	-0.00554101	0.00703167	-0.083855	-0.00554101	Change of Direction (COD) * Post down vs Straight (ST) * Post	-0.000391225	Change of Direction (COD) * Post down vs Straight (ST) * Post	7.18293e-06	0.559105	71.5925	8.46124	0.559105	Change of Direction (COD) * 24 h up vs Straight (ST) * 24 h	0.0484496	Change of Direction (COD) * 24 h up vs Straight (ST) * 24 h	30.7597	0.805848	0.0654953	1
578380	cg00334594				1.42692e-05	0.00229715	-0.215286	16.4602	-4.05712	-0.215286	Change of Direction (COD) * Post down vs Straight (ST) * Post	-0.0148955	Change of Direction (COD) * Post down vs Straight (ST) * Post	8.80463e-06	0.438776	68.3742	8.26887	0.438776	Change of Direction (COD) * 24 h up vs Straight (ST) * 24 h	0.0334643	Change of Direction (COD) * 24 h up vs Straight (ST) * 24 h	30.3856	0.513349	0.0422362	1
616010	cg20923085	PCDH9			1.43646e-05	0.249758	-0.0690558	1.4931	-1.22192	-0.0690558	Change of Direction (COD) * Post down vs Straight (ST) * Post	-0.00412977	Change of Direction (COD) * Post down vs Straight (ST) * Post	0.0412617	0.132305	5.48077	2.34111	0.132305	Change of Direction (COD) * 24 h up vs Straight (ST) * 24 h	0.00737669	Change of Direction (COD) * 24 h up vs Straight (ST) * 24 h	30.3412	0.581428	0.0479075	1
96620	cg12435494	TCFL5	Promoter_Associated	Island	1.50704e-05	6.61132e-05	-0.169369	42.6832	-6.53324	-0.169369	Change of Direction (COD) * Post down vs Straight (ST) * Post	-0.00177519	Change of Direction (COD) * Post down vs Straight (ST) * Post	0.811788	0.00633844	0.0597798	0.244499	0.00633844	Change of Direction (COD) * 24 h up vs Straight (ST) * 24 h	7.09686e-05	Change of Direction (COD) * 24 h up vs Straight (ST) * 24 h	30.0233	0.121065	0.0100809	1
335424	cg05240491	ABCC12			1.57925e-05	0.0413708	0.160616	5.47353	2.33956	0.160616	Change of Direction (COD) * Post up vs Straight (ST) * Post	0.0128206	Change of Direction (COD) * Post up vs Straight (ST) * Post	7.42068e-05	0.442277	41.5027	6.44226	0.442277	Change of Direction (COD) * 24 h up vs Straight (ST) * 24 h	0.0439973	Change of Direction (COD) * 24 h up vs Straight (ST) * 24 h	29.7161	0.840341	0.0706975	1
618757	cg00935974	OR5M10			1.64869e-05	0.000161955	0.169287	34.204	5.84842	0.169287	Change of Direction (COD) * Post up vs Straight (ST) * Post	0.0130954	Change of Direction (COD) * Post up vs Straight (ST) * Post	0.0667456	0.0595351	4.23037	2.05679	0.0595351	Change of Direction (COD) * 24 h up vs Straight (ST) * 24 h	0.00482372	Change of Direction (COD) * 24 h up vs Straight (ST) * 24 h	29.4362	0.147979	0.0125678	1
121166	cg06988236	TRIM39		N_Shore	1.71003e-05	0.00632968	-0.192332	11.8347	-3.44016	-0.192332	Change of Direction (COD) * Post down vs Straight (ST) * Post	-0.00469474	Change of Direction (COD) * Post down vs Straight (ST) * Post	0.101613	-0.100782	3.24953	-1.80265	-0.100782	Change of Direction (COD) * 24 h down vs Straight (ST) * 24 h	-0.00207533	Change of Direction (COD) * 24 h down vs Straight (ST) * 24 h	29.2004	0.547629	0.0468854	1
627118	cg06281426	EFCAB11			2.03586e-05	0.439652	0.0427732	0.647696	0.804796	0.0427732	Change of Direction (COD) * Post up vs Straight (ST) * Post	0.00190345	Change of Direction (COD) * Post up vs Straight (ST) * Post	0.000489213	0.269133	25.6426	5.06385	0.269133	Change of Direction (COD) * 24 h up vs Straight (ST) * 24 h	0.0132832	Change of Direction (COD) * 24 h up vs Straight (ST) * 24 h	28.0982	0.476214	0.0423706	1
715357	cg24886068	ATXN1			2.18672e-05	0.619803	-0.0351252	0.262089	-0.511947	-0.0351252	Change of Direction (COD) * Post down vs Straight (ST) * Post	-0.0011127	Change of Direction (COD) * Post down vs Straight (ST) * Post	0.000214016	0.387288	31.8626	5.6447	0.387288	Change of Direction (COD) * 24 h up vs Straight (ST) * 24 h	0.017649	Change of Direction (COD) * 24 h up vs Straight (ST) * 24 h	27.6574	0.781178	0.0706121	1
182770	cg08283150	C9orf3	Unclassified_Cell_type_specific		2.28226e-05	0.383366	-0.0532981	0.83124	-0.911724	-0.0532981	Change of Direction (COD) * Post down vs Straight (ST) * Post	-0.00227926	Change of Direction (COD) * Post down vs Straight (ST) * Post	0.000325924	0.31246	28.5688	5.34498	0.31246	Change of Direction (COD) * 24 h up vs Straight (ST) * 24 h	0.0165715	Change of Direction (COD) * 24 h up vs Straight (ST) * 24 h	27.3967	0.561754	0.0512611	1
40792	cg06774787	KLF8	Unclassified	Island	2.34166e-05	1.17397e-05	-0.271034	64.0438	-8.00274	-0.271034	Change of Direction (COD) * Post down vs Straight (ST) * Post	-0.00565353	Change of Direction (COD) * Post down vs Straight (ST) * Post	0.454457	-0.0263565	0.60563	-0.778222	-0.0263565	Change of Direction (COD) * 24 h down vs Straight (ST) * 24 h	-0.000495725	Change of Direction (COD) * 24 h down vs Straight (ST) * 24 h	27.2411	0.187476	0.0172052	1
335603	cg21739530	GALNT7	Unclassified_Cell_type_specific		2.37085e-05	0.213608	-0.15372	1.76428	-1.32826	-0.15372	Change of Direction (COD) * Post down vs Straight (ST) * Post	-0.00429158	Change of Direction (COD) * Post down vs Straight (ST) * Post	0.00499514	-0.414545	12.8307	-3.58199	-0.414545	Change of Direction (COD) * 24 h down vs Straight (ST) * 24 h	-0.0162046	Change of Direction (COD) * 24 h down vs Straight (ST) * 24 h	27.1664	2.18312	0.200903	1
114220	cg00359435	UQCRB	Promoter_Associated		2.43788e-05	0.0629073	-0.0691255	4.37686	-2.09209	-0.0691255	Change of Direction (COD) * Post down vs Straight (ST) * Post	-0.000698412	Change of Direction (COD) * Post down vs Straight (ST) * Post	0.00124868	-0.146802	19.7401	-4.44298	-0.146802	Change of Direction (COD) * 24 h down vs Straight (ST) * 24 h	-0.00154472	Change of Direction (COD) * 24 h down vs Straight (ST) * 24 h	26.9989	0.176853	0.0163759	1
805244	cg17183723	RPL30	Unclassified	Island	2.45981e-05	7.43433e-05	-0.302602	41.4842	-6.44082	-0.302602	Change of Direction (COD) * Post down vs Straight (ST) * Post	-0.00538064	Change of Direction (COD) * Post down vs Straight (ST) * Post	0.00275109	-0.185358	15.5655	-3.94531	-0.185358	Change of Direction (COD) * 24 h down vs Straight (ST) * 24 h	-0.00350538	Change of Direction (COD) * 24 h down vs Straight (ST) * 24 h	26.9453	0.356858	0.0331095	1
26137	cg27202466	ARL6	Promoter_Associated	S_Shore	2.46719e-05	3.55619e-05	-0.260525	49.5112	-7.03642	-0.260525	Change of Direction (COD) * Post down vs Straight (ST) * Post	-0.00601132	Change of Direction (COD) * Post down vs Straight (ST) * Post	0.00350903	-0.140546	14.4092	-3.79595	-0.140546	Change of Direction (COD) * 24 h down vs Straight (ST) * 24 h	-0.00310683	Change of Direction (COD) * 24 h down vs Straight (ST) * 24 h	26.9274	0.221484	0.020563	1
615678	cg14285788	SFT2D3		N_Shore	2.53313e-05	0.729634	-0.0254316	0.126347	-0.355453	-0.0254316	Change of Direction (COD) * Post down vs Straight (ST) * Post	-0.00373765	Change of Direction (COD) * Post down vs Straight (ST) * Post	0.329443	0.0733477	1.05097	1.02517	0.0733477	Change of Direction (COD) * 24 h up vs Straight (ST) * 24 h	0.0117684	Change of Direction (COD) * 24 h up vs Straight (ST) * 24 h	26.7702	0.822215	0.0767846	1
118834	cg07622748	PRDM6		Island	2.68466e-05	0.0770115	-0.0825973	3.88499	-1.97104	-0.0825973	Change of Direction (COD) * Post down vs Straight (ST) * Post	-0.000760432	Change of Direction (COD) * Post down vs Straight (ST) * Post	0.67629	-0.0180208	0.18493	-0.430034	-0.0180208	Change of Direction (COD) * 24 h down vs Straight (ST) * 24 h	-0.00020544	Change of Direction (COD) * 24 h down vs Straight (ST) * 24 h	26.4268	0.278443	0.026341	1
598923	cg13121357				2.80926e-05	0.0673828	0.110156	4.20706	2.05111	0.110156	Change of Direction (COD) * Post up vs Straight (ST) * Post	0.00633953	Change of Direction (COD) * Post up vs Straight (ST) * Post	8.42947e-05	0.340643	40.2312	6.34281	0.340643	Change of Direction (COD) * 24 h up vs Straight (ST) * 24 h	0.02025	Change of Direction (COD) * 24 h up vs Straight (ST) * 24 h	26.1614	0.452737	0.0432639	1
55594	cg01340089	CMAS	Promoter_Associated	Island	2.86695e-05	1.04427e-05	-0.492058	65.7759	-8.11023	-0.492058	Change of Direction (COD) * Post down vs Straight (ST) * Post	-0.013066	Change of Direction (COD) * Post down vs Straight (ST) * Post	0.000910613	-0.282009	21.6053	-4.64815	-0.282009	Change of Direction (COD) * 24 h down vs Straight (ST) * 24 h	-0.00739741	Change of Direction (COD) * 24 h down vs Straight (ST) * 24 h	26.0432	0.575192	0.0552151	1
769330	cg08171195	GBA	Promoter_Associated		2.90241e-05	0.834964	0.0158682	0.0457303	0.213846	0.0158682	Change of Direction (COD) * Post up vs Straight (ST) * Post	0.000519622	Change of Direction (COD) * Post up vs Straight (ST) * Post	2.25338e-06	-0.714227	92.645	-9.62523	-0.714227	Change of Direction (COD) * 24 h down vs Straight (ST) * 24 h	-0.0271649	Change of Direction (COD) * 24 h down vs Straight (ST) * 24 h	25.972	0.85804	0.0825927	1
437461	cg05230438				3.0038e-05	0.000591466	0.163943	24.3551	4.93508	0.163943	Change of Direction (COD) * Post up vs Straight (ST) * Post	0.00828511	Change of Direction (COD) * Post up vs Straight (ST) * Post	0.00143527	0.144629	18.9546	4.35368	0.144629	Change of Direction (COD) * 24 h up vs Straight (ST) * 24 h	0.0080904	Change of Direction (COD) * 24 h up vs Straight (ST) * 24 h	25.774	0.17066	0.0165535	1
288959	cg18497925				3.17469e-05	0.291732	-0.0927838	1.23885	-1.11304	-0.0927838	Change of Direction (COD) * Post down vs Straight (ST) * Post	-0.0136364	Change of Direction (COD) * Post down vs Straight (ST) * Post	2.09277e-05	0.624161	56.0619	7.48745	0.624161	Change of Direction (COD) * 24 h up vs Straight (ST) * 24 h	0.0978683	Change of Direction (COD) * 24 h up vs Straight (ST) * 24 h	25.4578	1.06145	0.104236	1
429415	cg25475742				3.37535e-05	0.000139986	0.408549	35.4818	5.95666	0.408549	Change of Direction (COD) * Post up vs Straight (ST) * Post	0.0556355	Change of Direction (COD) * Post up vs Straight (ST) * Post	0.000712253	-0.329941	23.1414	-4.81055	-0.329941	Change of Direction (COD) * 24 h down vs Straight (ST) * 24 h	-0.0454883	Change of Direction (COD) * 24 h down vs Straight (ST) * 24 h	25.1117	0.708775	0.0705624	1
787552	cg00471037	ECSIT			3.51388e-05	6.37965e-06	0.637632	73.5288	8.5749	0.637632	Change of Direction (COD) * Post up vs Straight (ST) * Post	0.0341141	Change of Direction (COD) * Post up vs Straight (ST) * Post	0.0169999	0.212561	8.17115	2.85852	0.212561	Change of Direction (COD) * 24 h up vs Straight (ST) * 24 h	0.0125598	Change of Direction (COD) * 24 h up vs Straight (ST) * 24 h	24.8868	0.825662	0.0829419	1
162446	cg18603483				4.04703e-05	0.0359924	0.266671	5.86184	2.42112	0.266671	Change of Direction (COD) * Post up vs Straight (ST) * Post	0.0259011	Change of Direction (COD) * Post up vs Straight (ST) * Post	0.010198	0.347804	9.97128	3.15773	0.347804	Change of Direction (COD) * 24 h up vs Straight (ST) * 24 h	0.0433466	Change of Direction (COD) * 24 h up vs Straight (ST) * 24 h	24.111	1.75503	0.181974	1
773187	cg06424110	BICC1			4.30908e-05	0.00195199	-0.278599	17.2969	-4.15895	-0.278599	Change of Direction (COD) * Post down vs Straight (ST) * Post	-0.0366178	Change of Direction (COD) * Post down vs Straight (ST) * Post	6.02556e-06	0.578109	74.4777	8.63005	0.578109	Change of Direction (COD) * 24 h up vs Straight (ST) * 24 h	0.0765655	Change of Direction (COD) * 24 h up vs Straight (ST) * 24 h	23.7735	0.640084	0.0673107	1
231146	cg11607342		Unclassified_Cell_type_specific		4.45698e-05	0.260569	-0.118534	1.42221	-1.19257	-0.118534	Change of Direction (COD) * Post down vs Straight (ST) * Post	-0.0150682	Change of Direction (COD) * Post down vs Straight (ST) * Post	1.61215e-05	0.767014	59.5502	7.71688	0.767014	Change of Direction (COD) * 24 h up vs Straight (ST) * 24 h	0.110486	Change of Direction (COD) * 24 h up vs Straight (ST) * 24 h	23.5936	1.39852	0.148188	1
678062	cg27041096	COLEC10			4.51004e-05	0.782059	-0.0243104	0.0807667	-0.284195	-0.0243104	Change of Direction (COD) * Post down vs Straight (ST) * Post	-0.00222651	Change of Direction (COD) * Post down vs Straight (ST) * Post	0.0682296	-0.174817	4.1765	-2.04365	-0.174817	Change of Direction (COD) * 24 h down vs Straight (ST) * 24 h	-0.018395	Change of Direction (COD) * 24 h down vs Straight (ST) * 24 h	23.5309	1.0331	0.10976	1
577966	cg27301507				4.55345e-05	0.817553	0.0111829	0.056099	0.236852	0.0111829	Change of Direction (COD) * Post up vs Straight (ST) * Post	0.000781953	Change of Direction (COD) * Post up vs Straight (ST) * Post	0.022704	0.127002	7.23551	2.68989	0.127002	Change of Direction (COD) * 24 h up vs Straight (ST) * 24 h	0.00868485	Change of Direction (COD) * 24 h up vs Straight (ST) * 24 h	23.4802	0.314053	0.0334381	1
126395	cg22623159	ERBB4		Island	4.70598e-05	0.657188	0.0248621	0.209178	0.45736	0.0248621	Change of Direction (COD) * Post up vs Straight (ST) * Post	0.000340976	Change of Direction (COD) * Post up vs Straight (ST) * Post	8.48222e-06	-0.451399	68.9542	-8.30387	-0.451399	Change of Direction (COD) * 24 h down vs Straight (ST) * 24 h	-0.00684433	Change of Direction (COD) * 24 h down vs Straight (ST) * 24 h	23.3065	0.413227	0.0443253	1
38417	cg19048863	CCDC53	Promoter_Associated	Island	4.7115e-05	4.68837e-05	0.648368	46.3627	6.80901	0.648368	Change of Direction (COD) * Post up vs Straight (ST) * Post	0.0425196	Change of Direction (COD) * Post up vs Straight (ST) * Post	0.00139346	-0.416366	19.1195	-4.37258	-0.416366	Change of Direction (COD) * 24 h down vs Straight (ST) * 24 h	-0.0224844	Change of Direction (COD) * 24 h down vs Straight (ST) * 24 h	23.3003	1.26762	0.136008	1
200043	cg17141408				4.8029e-05	0.956463	-0.00461054	0.00313343	-0.055977	-0.00461054	Change of Direction (COD) * Post down vs Straight (ST) * Post	-0.00065284	Change of Direction (COD) * Post down vs Straight (ST) * Post	0.000118783	-0.500783	36.9671	-6.08006	-0.500783	Change of Direction (COD) * 24 h down vs Straight (ST) * 24 h	-0.0713276	Change of Direction (COD) * 24 h down vs Straight (ST) * 24 h	23.1996	0.944313	0.10176	1
620841	cg04607174	EED	Promoter_Associated	N_Shore	4.85933e-05	0.466449	0.21855	0.573214	0.757109	0.21855	Change of Direction (COD) * Post up vs Straight (ST) * Post	0.00314852	Change of Direction (COD) * Post up vs Straight (ST) * Post	0.628445	0.144098	0.24919	0.499189	0.144098	Change of Direction (COD) * 24 h up vs Straight (ST) * 24 h	0.00349614	Change of Direction (COD) * 24 h up vs Straight (ST) * 24 h	23.1386	11.5684	1.2499	1
542408	cg14793620	CERS3			5.02521e-05	0.00626199	0.174681	11.8789	3.44658	0.174681	Change of Direction (COD) * Post up vs Straight (ST) * Post	0.00778075	Change of Direction (COD) * Post up vs Straight (ST) * Post	0.264421	-0.0599237	1.39793	-1.18234	-0.0599237	Change of Direction (COD) * 24 h down vs Straight (ST) * 24 h	-0.00322042	Change of Direction (COD) * 24 h down vs Straight (ST) * 24 h	22.9639	0.353925	0.0385305	1
95896	cg00476580	ANP32E		Island	5.14482e-05	0.000176031	-0.951215	33.4901	-5.78707	-0.951215	Change of Direction (COD) * Post down vs Straight (ST) * Post	-0.0201428	Change of Direction (COD) * Post down vs Straight (ST) * Post	0.000277852	-0.897066	29.7858	-5.45763	-0.897066	Change of Direction (COD) * 24 h down vs Straight (ST) * 24 h	-0.0160683	Change of Direction (COD) * 24 h down vs Straight (ST) * 24 h	22.8422	3.7028	0.405258	1
63215	cg18431813	GSTZ1	Promoter_Associated	Island	5.33646e-05	4.80243e-05	-0.234971	46.097	-6.78948	-0.234971	Change of Direction (COD) * Post down vs Straight (ST) * Post	-0.00440042	Change of Direction (COD) * Post down vs Straight (ST) * Post	0.624294	0.0174877	0.255333	0.505305	0.0174877	Change of Direction (COD) * 24 h up vs Straight (ST) * 24 h	0.000347985	Change of Direction (COD) * 24 h up vs Straight (ST) * 24 h	22.6542	0.162801	0.0179659	1
567595	cg17242556	LINC00954	Promoter_Associated_Cell_type_specific	N_Shore	5.38112e-05	6.52469e-05	-0.593693	42.8198	-6.54368	-0.593693	Change of Direction (COD) * Post down vs Straight (ST) * Post	-0.10074	Change of Direction (COD) * Post down vs Straight (ST) * Post	0.195276	0.125932	1.9266	1.38802	0.125932	Change of Direction (COD) * 24 h up vs Straight (ST) * 24 h	0.0202521	Change of Direction (COD) * 24 h up vs Straight (ST) * 24 h	22.6115	1.11676	0.123473	1
392210	cg15197679		Unclassified_Cell_type_specific		5.54433e-05	0.039452	-0.220628	5.60458	-2.3674	-0.220628	Change of Direction (COD) * Post down vs Straight (ST) * Post	-0.0218407	Change of Direction (COD) * Post down vs Straight (ST) * Post	0.00875381	0.302671	10.5479	3.24775	0.302671	Change of Direction (COD) * 24 h up vs Straight (ST) * 24 h	0.0371841	Change of Direction (COD) * 24 h up vs Straight (ST) * 24 h	22.4592	1.17037	0.130277	1
313325	cg17979827	NPAS3			5.56614e-05	0.0351028	-0.217878	5.93292	-2.43576	-0.217878	Change of Direction (COD) * Post down vs Straight (ST) * Post	-0.0119692	Change of Direction (COD) * Post down vs Straight (ST) * Post	0.000504357	0.4511	25.4325	5.04306	0.4511	Change of Direction (COD) * 24 h up vs Straight (ST) * 24 h	0.030558	Change of Direction (COD) * 24 h up vs Straight (ST) * 24 h	22.4392	1.07725	0.120019	1
56734	cg25191611	DPP6			5.74738e-05	1.03532e-05	2.07485	65.9049	8.11818	2.07485	Change of Direction (COD) * Post up vs Straight (ST) * Post	0.0424823	Change of Direction (COD) * Post up vs Straight (ST) * Post	0.864922	0.04461	0.0304654	0.174543	0.04461	Change of Direction (COD) * 24 h up vs Straight (ST) * 24 h	0.00146822	Change of Direction (COD) * 24 h up vs Straight (ST) * 24 h	22.2769	8.731	0.979826	1
500985	cg22206076				6.17752e-05	0.726858	-0.0310522	0.12908	-0.359277	-0.0310522	Change of Direction (COD) * Post down vs Straight (ST) * Post	-0.00239398	Change of Direction (COD) * Post down vs Straight (ST) * Post	0.182144	0.123924	2.05583	1.43382	0.123924	Change of Direction (COD) * 24 h up vs Straight (ST) * 24 h	0.011808	Change of Direction (COD) * 24 h up vs Straight (ST) * 24 h	21.9152	0.982251	0.112051	1
182172	cg18823633	CENPQ	Promoter_Associated	Island	6.21497e-05	0.00947948	-0.22426	10.2449	-3.20076	-0.22426	Change of Direction (COD) * Post down vs Straight (ST) * Post	-0.00594119	Change of Direction (COD) * Post down vs Straight (ST) * Post	0.000261485	-0.385414	30.2591	-5.50083	-0.385414	Change of Direction (COD) * 24 h down vs Straight (ST) * 24 h	-0.0127338	Change of Direction (COD) * 24 h down vs Straight (ST) * 24 h	21.8851	0.644614	0.073636	1
95539	cg08105748	RAB23	Promoter_Associated	Island	6.58929e-05	0.0316146	-0.0992366	6.23448	-2.49689	-0.0992366	Change of Direction (COD) * Post down vs Straight (ST) * Post	-0.00108804	Change of Direction (COD) * Post down vs Straight (ST) * Post	5.91869e-06	-0.343682	74.7773	-8.64739	-0.343682	Change of Direction (COD) * 24 h down vs Straight (ST) * 24 h	-0.00380641	Change of Direction (COD) * 24 h down vs Straight (ST) * 24 h	21.5962	0.204678	0.0236938	1
18318	cg20327061	ZBTB48	Promoter_Associated	S_Shore	6.66607e-05	0.00472996	0.228096	13.0671	3.61484	0.228096	Change of Direction (COD) * Post up vs Straight (ST) * Post	0.0160832	Change of Direction (COD) * Post up vs Straight (ST) * Post	0.000128913	-0.379758	36.2209	-6.01838	-0.379758	Change of Direction (COD) * 24 h down vs Straight (ST) * 24 h	-0.0258876	Change of Direction (COD) * 24 h down vs Straight (ST) * 24 h	21.5393	0.514564	0.0597237	1
2635	cg14372125			N_Shelf	7.02391e-05	0.000153327	0.423464	34.6795	5.88893	0.423464	Change of Direction (COD) * Post up vs Straight (ST) * Post	0.024361	Change of Direction (COD) * Post up vs Straight (ST) * Post	0.000884042	0.335639	21.7864	4.66759	0.335639	Change of Direction (COD) * 24 h up vs Straight (ST) * 24 h	0.0188636	Change of Direction (COD) * 24 h up vs Straight (ST) * 24 h	21.2844	0.660347	0.0775623	1
250717	cg20393308	MGC57346-CRHR1			7.1428e-05	0.399382	0.0940564	0.774848	0.880254	0.0940564	Change of Direction (COD) * Post up vs Straight (ST) * Post	0.0121524	Change of Direction (COD) * Post up vs Straight (ST) * Post	0.00192165	0.445441	17.3788	4.16879	0.445441	Change of Direction (COD) * 24 h up vs Straight (ST) * 24 h	0.0687189	Change of Direction (COD) * 24 h up vs Straight (ST) * 24 h	21.2031	1.45248	0.171258	1
636188	cg04594855	DOC2B			7.20573e-05	0.128657	-0.0727231	2.74336	-1.65631	-0.0727231	Change of Direction (COD) * Post down vs Straight (ST) * Post	-0.00681996	Change of Direction (COD) * Post down vs Straight (ST) * Post	0.835499	-0.00935833	0.0454291	-0.213141	-0.00935833	Change of Direction (COD) * 24 h down vs Straight (ST) * 24 h	-0.00100708	Change of Direction (COD) * 24 h down vs Straight (ST) * 24 h	21.1608	0.244763	0.028917	1
457038	cg08641597	OFD1			7.26175e-05	0.000264236	0.307656	30.1771	5.49337	0.307656	Change of Direction (COD) * Post up vs Straight (ST) * Post	0.0185084	Change of Direction (COD) * Post up vs Straight (ST) * Post	3.82852e-05	0.390646	48.6535	6.97521	0.390646	Change of Direction (COD) * 24 h up vs Straight (ST) * 24 h	0.0234084	Change of Direction (COD) * 24 h up vs Straight (ST) * 24 h	21.1234	0.397529	0.0470484	1
221983	cg18119609	MDM4	Promoter_Associated	N_Shore	7.47609e-05	0.000838064	0.501467	22.1158	4.70275	0.501467	Change of Direction (COD) * Post up vs Straight (ST) * Post	0.0100005	Change of Direction (COD) * Post up vs Straight (ST) * Post	0.0619253	-0.224084	4.41613	-2.10146	-0.224084	Change of Direction (COD) * 24 h down vs Straight (ST) * 24 h	-0.00629211	Change of Direction (COD) * 24 h down vs Straight (ST) * 24 h	20.9837	1.43158	0.170558	1
5711	cg03906033	SPEG		S_Shore	7.6245e-05	0.000162133	-0.669092	34.1945	-5.84761	-0.669092	Change of Direction (COD) * Post down vs Straight (ST) * Post	-0.0457105	Change of Direction (COD) * Post down vs Straight (ST) * Post	0.667998	-0.0505574	0.195233	-0.441852	-0.0505574	Change of Direction (COD) * 24 h down vs Straight (ST) * 24 h	-0.00294829	Change of Direction (COD) * 24 h down vs Straight (ST) * 24 h	20.8897	1.64097	0.196384	1
64781	cg11227645	CNIH4	Promoter_Associated	Island	7.69523e-05	0.499667	-0.0421851	0.490516	-0.700368	-0.0421851	Change of Direction (COD) * Post down vs Straight (ST) * Post	-0.00348798	Change of Direction (COD) * Post down vs Straight (ST) * Post	0.000242007	-0.334664	30.8711	-5.55618	-0.334664	Change of Direction (COD) * 24 h down vs Straight (ST) * 24 h	-0.0290714	Change of Direction (COD) * 24 h down vs Straight (ST) * 24 h	20.8457	0.453768	0.0544199	1
454969	cg03196766	THBS1			7.86166e-05	0.113312	0.123132	3.01182	1.73546	0.123132	Change of Direction (COD) * Post up vs Straight (ST) * Post	0.00806562	Change of Direction (COD) * Post up vs Straight (ST) * Post	0.0121568	0.216722	9.33033	3.05456	0.216722	Change of Direction (COD) * 24 h up vs Straight (ST) * 24 h	0.0171019	Change of Direction (COD) * 24 h up vs Straight (ST) * 24 h	20.744	0.626547	0.0755094	1
151544	cg05070537				7.88817e-05	0.0296653	-0.140653	6.4213	-2.53403	-0.140653	Change of Direction (COD) * Post down vs Straight (ST) * Post	-0.0114753	Change of Direction (COD) * Post down vs Straight (ST) * Post	1.85314e-05	0.421498	57.665	7.59375	0.421498	Change of Direction (COD) * 24 h up vs Straight (ST) * 24 h	0.0319208	Change of Direction (COD) * 24 h up vs Straight (ST) * 24 h	20.7281	0.383167	0.0462135	1
703974	cg19063066	XPNPEP3	Unclassified		7.92847e-05	0.000120859	-0.60551	36.8081	-6.06697	-0.60551	Change of Direction (COD) * Post down vs Straight (ST) * Post	-0.097404	Change of Direction (COD) * Post down vs Straight (ST) * Post	0.000450204	-0.511073	26.222	-5.12074	-0.511073	Change of Direction (COD) * 24 h down vs Straight (ST) * 24 h	-0.0773057	Change of Direction (COD) * 24 h down vs Straight (ST) * 24 h	20.7039	1.23738	0.149414	1
376563	cg17626405	MAL		Island	7.93383e-05	0.00549894	-0.28742	12.4206	-3.52429	-0.28742	Change of Direction (COD) * Post down vs Straight (ST) * Post	-0.0116598	Change of Direction (COD) * Post down vs Straight (ST) * Post	0.0041299	-0.301493	13.6667	-3.69685	-0.301493	Change of Direction (COD) * 24 h down vs Straight (ST) * 24 h	-0.0145398	Change of Direction (COD) * 24 h down vs Straight (ST) * 24 h	20.7007	0.826091	0.099766	1
462468	cg26537545	PCDH1			8.34788e-05	0.0196796	0.263042	7.69054	2.77318	0.263042	Change of Direction (COD) * Post up vs Straight (ST) * Post	0.0219333	Change of Direction (COD) * Post up vs Straight (ST) * Post	0.814991	0.0227881	0.0577195	0.240249	0.0227881	Change of Direction (COD) * 24 h up vs Straight (ST) * 24 h	0.00243723	Change of Direction (COD) * 24 h up vs Straight (ST) * 24 h	20.4611	1.10453	0.134954	1
796779	cg14356946	EIF2S2		S_Shore	8.4298e-05	0.953424	0.0262937	0.00358667	0.0598888	0.0262937	Change of Direction (COD) * Post up vs Straight (ST) * Post	0.000530226	Change of Direction (COD) * Post up vs Straight (ST) * Post	0.803027	-0.112461	0.0656133	-0.256151	-0.112461	Change of Direction (COD) * 24 h down vs Straight (ST) * 24 h	-0.00380663	Change of Direction (COD) * 24 h down vs Straight (ST) * 24 h	20.4154	23.6114	2.89137	1
178316	cg18275051	CYB5R1		S_Shore	8.527e-05	0.00400196	-0.290857	13.8082	-3.71594	-0.290857	Change of Direction (COD) * Post down vs Straight (ST) * Post	-0.0405523	Change of Direction (COD) * Post down vs Straight (ST) * Post	0.0164908	0.225133	8.27288	2.87626	0.225133	Change of Direction (COD) * 24 h up vs Straight (ST) * 24 h	0.0272521	Change of Direction (COD) * 24 h up vs Straight (ST) * 24 h	20.3619	0.748496	0.0918992	1
582252	cg05139788	TFAP2D		N_Shore	8.59839e-05	1.35107e-05	0.927474	62.018	7.87515	0.927474	Change of Direction (COD) * Post up vs Straight (ST) * Post	0.0482932	Change of Direction (COD) * Post up vs Straight (ST) * Post	0.5211	0.0783168	0.442206	0.664986	0.0783168	Change of Direction (COD) * 24 h up vs Straight (ST) * 24 h	0.00461236	Change of Direction (COD) * 24 h up vs Straight (ST) * 24 h	20.323	1.69132	0.208054	1
237759	cg21886561	SP7			8.87831e-05	1.09061e-05	-0.32274	65.1288	-8.07024	-0.32274	Change of Direction (COD) * Post down vs Straight (ST) * Post	-0.0541011	Change of Direction (COD) * Post down vs Straight (ST) * Post	0.258558	-0.0479077	1.43509	-1.19795	-0.0479077	Change of Direction (COD) * 24 h down vs Straight (ST) * 24 h	-0.00794785	Change of Direction (COD) * 24 h down vs Straight (ST) * 24 h	20.1742	0.193589	0.0239896	1
39759	cg19834421	SNX12	Promoter_Associated	Island	9.00352e-05	0.000207147	-0.444435	32.1299	-5.66833	-0.444435	Change of Direction (COD) * Post down vs Straight (ST) * Post	-0.025653	Change of Direction (COD) * Post down vs Straight (ST) * Post	0.000120295	-0.475968	36.851	-6.0705	-0.475968	Change of Direction (COD) * 24 h down vs Straight (ST) * 24 h	-0.0261332	Change of Direction (COD) * 24 h down vs Straight (ST) * 24 h	20.1095	0.741754	0.0922143	1
112794	cg09338965	CLPP	Promoter_Associated	Island	9.10297e-05	0.195215	0.0594549	1.92717	1.38823	0.0594549	Change of Direction (COD) * Post up vs Straight (ST) * Post	0.0010684	Change of Direction (COD) * Post up vs Straight (ST) * Post	3.62676e-05	0.300656	49.2816	7.02008	0.300656	Change of Direction (COD) * 24 h up vs Straight (ST) * 24 h	0.00583404	Change of Direction (COD) * 24 h up vs Straight (ST) * 24 h	20.0589	0.220756	0.0275136	1
225680	cg09801474	PTGR2		N_Shore	9.33207e-05	0.213315	-0.181173	1.76673	-1.32918	-0.181173	Change of Direction (COD) * Post down vs Straight (ST) * Post	-0.0195416	Change of Direction (COD) * Post down vs Straight (ST) * Post	9.81576e-05	-0.848532	38.7544	-6.22531	-0.848532	Change of Direction (COD) * 24 h down vs Straight (ST) * 24 h	-0.113289	Change of Direction (COD) * 24 h down vs Straight (ST) * 24 h	19.9447	2.22327	0.27868	1
30694	cg01505254	C6orf89	Promoter_Associated	Island	9.51574e-05	0.00164009	-0.162946	18.2227	-4.2688	-0.162946	Change of Direction (COD) * Post down vs Straight (ST) * Post	-0.00290425	Change of Direction (COD) * Post down vs Straight (ST) * Post	0.00118482	-0.170887	20.042	-4.47683	-0.170887	Change of Direction (COD) * 24 h down vs Straight (ST) * 24 h	-0.00315316	Change of Direction (COD) * 24 h down vs Straight (ST) * 24 h	19.8555	0.173583	0.0218558	1
24876	cg20118134	GANC	Promoter_Associated	Island	9.55152e-05	0.000838235	-0.181407	22.1146	-4.70261	-0.181407	Change of Direction (COD) * Post down vs Straight (ST) * Post	-0.00635153	Change of Direction (COD) * Post down vs Straight (ST) * Post	0.302725	0.0419152	1.18063	1.08657	0.0419152	Change of Direction (COD) * 24 h up vs Straight (ST) * 24 h	0.00164718	Change of Direction (COD) * 24 h up vs Straight (ST) * 24 h	19.8384	0.177128	0.0223213	1
712229	cg06044899	TMSL3		Island	9.6047e-05	0.87469	-0.0027955	0.0261773	-0.161794	-0.0027955	Change of Direction (COD) * Post down vs Straight (ST) * Post	-0.000475486	Change of Direction (COD) * Post down vs Straight (ST) * Post	5.8514e-06	-0.149603	74.9693	-8.65848	-0.149603	Change of Direction (COD) * 24 h down vs Straight (ST) * 24 h	-0.0257083	Change of Direction (COD) * 24 h down vs Straight (ST) * 24 h	19.8131	0.0354894	0.00447802	1
12031	cg09909115		Unclassified_Cell_type_specific		9.6862e-05	0.00241255	0.300825	16.2138	4.02663	0.300825	Change of Direction (COD) * Post up vs Straight (ST) * Post	0.0114892	Change of Direction (COD) * Post up vs Straight (ST) * Post	0.414778	0.0635638	0.723894	0.85082	0.0635638	Change of Direction (COD) * 24 h up vs Straight (ST) * 24 h	0.00266282	Change of Direction (COD) * 24 h up vs Straight (ST) * 24 h	19.7746	0.662223	0.0837213	1
19447	cg21481320	GRWD1		N_Shelf	9.87048e-05	0.000766125	0.417308	22.6775	4.76209	0.417308	Change of Direction (COD) * Post up vs Straight (ST) * Post	0.0282387	Change of Direction (COD) * Post up vs Straight (ST) * Post	0.0106565	0.27445	9.80862	3.13187	0.27445	Change of Direction (COD) * 24 h up vs Straight (ST) * 24 h	0.0229768	Change of Direction (COD) * 24 h up vs Straight (ST) * 24 h	19.6891	0.907181	0.115188	1
75173	cg14837544	TRIM17	Unclassified_Cell_type_specific	Island	9.91382e-05	0.000307383	-0.223458	29.011	-5.38618	-0.223458	Change of Direction (COD) * Post down vs Straight (ST) * Post	-0.00666009	Change of Direction (COD) * Post down vs Straight (ST) * Post	6.30598e-05	-0.272601	43.1745	-6.57073	-0.272601	Change of Direction (COD) * 24 h down vs Straight (ST) * 24 h	-0.00801156	Change of Direction (COD) * 24 h down vs Straight (ST) * 24 h	19.6692	0.203127	0.0258179	1
84524	cg23533254	TNIK		N_Shore	9.91538e-05	0.043543	-0.207379	5.33388	-2.30952	-0.207379	Change of Direction (COD) * Post down vs Straight (ST) * Post	-0.0044995	Change of Direction (COD) * Post down vs Straight (ST) * Post	0.000151832	-0.529438	34.7652	-5.8962	-0.529438	Change of Direction (COD) * 24 h down vs Straight (ST) * 24 h	-0.0126763	Change of Direction (COD) * 24 h down vs Straight (ST) * 24 h	19.6685	0.951497	0.120942	1
186375	cg04594958				9.94303e-05	0.307998	-0.0665421	1.15376	-1.07413	-0.0665421	Change of Direction (COD) * Post down vs Straight (ST) * Post	-0.006784	Change of Direction (COD) * Post down vs Straight (ST) * Post	0.226802	0.0797819	1.65855	1.28785	0.0797819	Change of Direction (COD) * 24 h up vs Straight (ST) * 24 h	0.00973568	Change of Direction (COD) * 24 h up vs Straight (ST) * 24 h	19.6559	0.452608	0.0575665	1
56245	cg04966779	LNX1			0.000102161	0.000469065	0.237336	25.9346	5.0926	0.237336	Change of Direction (COD) * Post up vs Straight (ST) * Post	0.00752141	Change of Direction (COD) * Post up vs Straight (ST) * Post	0.997877	0.000127157	7.44438e-06	0.00272844	0.000127157	Change of Direction (COD) * 24 h up vs Straight (ST) * 24 h	6.32405e-05	Change of Direction (COD) * 24 h up vs Straight (ST) * 24 h	19.5336	0.254556	0.0325792	1
19789	cg04131890				0.000102307	0.02013	-0.302645	7.61757	-2.75999	-0.302645	Change of Direction (COD) * Post down vs Straight (ST) * Post	-0.0367821	Change of Direction (COD) * Post down vs Straight (ST) * Post	0.000188147	0.629232	32.9285	5.73834	0.629232	Change of Direction (COD) * 24 h up vs Straight (ST) * 24 h	0.0885327	Change of Direction (COD) * 24 h up vs Straight (ST) * 24 h	19.5272	1.40877	0.18036	1
511629	cg22910439	RAET1K		N_Shelf	0.000103503	0.0106763	-0.170355	9.8018	-3.13078	-0.170355	Change of Direction (COD) * Post down vs Straight (ST) * Post	-0.00950629	Change of Direction (COD) * Post down vs Straight (ST) * Post	5.48279e-05	0.363614	44.6555	6.68248	0.363614	Change of Direction (COD) * 24 h up vs Straight (ST) * 24 h	0.0222166	Change of Direction (COD) * 24 h up vs Straight (ST) * 24 h	19.475	0.345966	0.0444116	1
264367	cg06252798				0.000103827	0.259969	0.0992912	1.42604	1.19417	0.0992912	Change of Direction (COD) * Post up vs Straight (ST) * Post	0.00847477	Change of Direction (COD) * Post up vs Straight (ST) * Post	1.49074e-05	0.647441	60.6331	7.78672	0.647441	Change of Direction (COD) * 24 h up vs Straight (ST) * 24 h	0.0615819	Change of Direction (COD) * 24 h up vs Straight (ST) * 24 h	19.4609	0.807247	0.103701	1
741107	cg24419284	RHOV	Unclassified	S_Shore	0.000104606	1.37512e-05	-0.54517	61.7676	-7.85923	-0.54517	Change of Direction (COD) * Post down vs Straight (ST) * Post	-0.0233254	Change of Direction (COD) * Post down vs Straight (ST) * Post	0.396354	0.0614684	0.785237	0.886136	0.0614684	Change of Direction (COD) * 24 h up vs Straight (ST) * 24 h	0.00259461	Change of Direction (COD) * 24 h up vs Straight (ST) * 24 h	19.4274	0.56088	0.0721763	1
417662	cg03108250	KIR3DX1			0.000105239	0.000506083	0.41707	25.409	5.04073	0.41707	Change of Direction (COD) * Post up vs Straight (ST) * Post	0.0707802	Change of Direction (COD) * Post up vs Straight (ST) * Post	0.0275485	-0.213237	6.64194	-2.5772	-0.213237	Change of Direction (COD) * 24 h down vs Straight (ST) * 24 h	-0.0368471	Change of Direction (COD) * 24 h down vs Straight (ST) * 24 h	19.4004	0.79688	0.102688	1
474956	cg08742975	LRRN2			0.000105319	0.0102304	0.424447	9.95951	3.15587	0.424447	Change of Direction (COD) * Post up vs Straight (ST) * Post	0.0270189	Change of Direction (COD) * Post up vs Straight (ST) * Post	0.0025807	0.535939	15.879	3.98484	0.535939	Change of Direction (COD) * 24 h up vs Straight (ST) * 24 h	0.0489954	Change of Direction (COD) * 24 h up vs Straight (ST) * 24 h	19.397	2.10521	0.271331	1
719291	cg04596239	LOC101927865			0.000108753	0.00309632	0.257898	14.9966	3.87254	0.257898	Change of Direction (COD) * Post up vs Straight (ST) * Post	0.0126888	Change of Direction (COD) * Post up vs Straight (ST) * Post	3.64612e-05	0.46722	49.2195	7.01566	0.46722	Change of Direction (COD) * 24 h up vs Straight (ST) * 24 h	0.0249669	Change of Direction (COD) * 24 h up vs Straight (ST) * 24 h	19.254	0.512362	0.0665269	1
684392	cg17141807	TBC1D1			0.000109058	0.105771	0.108579	3.16126	1.77799	0.108579	Change of Direction (COD) * Post up vs Straight (ST) * Post	0.01121	Change of Direction (COD) * Post up vs Straight (ST) * Post	0.00184646	0.256114	17.5889	4.19391	0.256114	Change of Direction (COD) * 24 h up vs Straight (ST) * 24 h	0.029669	Change of Direction (COD) * 24 h up vs Straight (ST) * 24 h	19.2415	0.430545	0.0559396	1
327936	cg01345136	GALNT9		N_Shore	0.000109202	0.0705991	0.256363	4.09344	2.02322	0.256363	Change of Direction (COD) * Post up vs Straight (ST) * Post	0.0152373	Change of Direction (COD) * Post up vs Straight (ST) * Post	0.0065802	-0.432972	11.6761	-3.41703	-0.432972	Change of Direction (COD) * 24 h down vs Straight (ST) * 24 h	-0.0368661	Change of Direction (COD) * 24 h down vs Straight (ST) * 24 h	19.2356	1.85302	0.240832	1
626257	cg17764946	TRAK1			0.000110851	0.0588546	0.0871123	4.54405	2.13168	0.0871123	Change of Direction (COD) * Post up vs Straight (ST) * Post	0.00365114	Change of Direction (COD) * Post up vs Straight (ST) * Post	6.3141e-05	0.268475	43.1611	6.56971	0.268475	Change of Direction (COD) * 24 h up vs Straight (ST) * 24 h	0.0120674	Change of Direction (COD) * 24 h up vs Straight (ST) * 24 h	19.1692	0.192075	0.0250499	1
349189	cg21487832	CAMK2G			0.00011261	0.402312	0.0579714	0.764912	0.874592	0.0579714	Change of Direction (COD) * Post up vs Straight (ST) * Post	0.00645669	Change of Direction (COD) * Post up vs Straight (ST) * Post	2.58087e-05	0.484319	53.3883	7.30673	0.484319	Change of Direction (COD) * 24 h up vs Straight (ST) * 24 h	0.0572425	Change of Direction (COD) * 24 h up vs Straight (ST) * 24 h	19.0996	0.503491	0.0659034	1
694023	cg10133674	BCAR1	Unclassified_Cell_type_specific	Island	0.000113855	0.143941	0.112049	2.51374	1.58548	0.112049	Change of Direction (COD) * Post up vs Straight (ST) * Post	0.00554389	Change of Direction (COD) * Post up vs Straight (ST) * Post	0.00034548	0.374856	28.1341	5.30416	0.374856	Change of Direction (COD) * 24 h up vs Straight (ST) * 24 h	0.02271	Change of Direction (COD) * 24 h up vs Straight (ST) * 24 h	19.0511	0.570909	0.0749181	1
627602	cg21203097				0.000114162	0.0266196	0.173632	6.74539	2.59719	0.173632	Change of Direction (COD) * Post up vs Straight (ST) * Post	0.010413	Change of Direction (COD) * Post up vs Straight (ST) * Post	0.00758002	0.222821	11.1086	3.33295	0.222821	Change of Direction (COD) * 24 h up vs Straight (ST) * 24 h	0.0162799	Change of Direction (COD) * 24 h up vs Straight (ST) * 24 h	19.0392	0.510568	0.0670416	1
215866	cg15001372	GCK			0.000115728	0.596399	-0.0687119	0.299166	-0.546961	-0.0687119	Change of Direction (COD) * Post down vs Straight (ST) * Post	-0.00585131	Change of Direction (COD) * Post down vs Straight (ST) * Post	0.272304	0.145948	1.34973	1.16178	0.145948	Change of Direction (COD) * 24 h up vs Straight (ST) * 24 h	0.0153363	Change of Direction (COD) * 24 h up vs Straight (ST) * 24 h	18.9793	1.79715	0.236724	1
185756	cg05159099	MAL			0.000115807	5.1638e-05	-0.598249	45.3029	-6.73074	-0.598249	Change of Direction (COD) * Post down vs Straight (ST) * Post	-0.0789034	Change of Direction (COD) * Post down vs Straight (ST) * Post	0.189216	0.12522	1.98477	1.40882	0.12522	Change of Direction (COD) * 24 h up vs Straight (ST) * 24 h	0.018007	Change of Direction (COD) * 24 h up vs Straight (ST) * 24 h	18.9763	0.899501	0.118503	1
81317	cg05592035	CD300A	Promoter_Associated		0.000116508	0.00116883	-0.333625	20.1207	-4.48561	-0.333625	Change of Direction (COD) * Post down vs Straight (ST) * Post	-0.0575382	Change of Direction (COD) * Post down vs Straight (ST) * Post	0.0157055	0.216046	8.43754	2.90474	0.216046	Change of Direction (COD) * 24 h up vs Straight (ST) * 24 h	0.0372426	Change of Direction (COD) * 24 h up vs Straight (ST) * 24 h	18.9499	0.628974	0.0829786	1
688299	cg22484599	C6orf47	Promoter_Associated	Island	0.000118859	0.000522992	-0.560742	25.184	-5.01837	-0.560742	Change of Direction (COD) * Post down vs Straight (ST) * Post	-0.0101528	Change of Direction (COD) * Post down vs Straight (ST) * Post	0.000274051	-0.610917	29.8926	-5.46742	-0.610917	Change of Direction (COD) * 24 h down vs Straight (ST) * 24 h	-0.0136071	Change of Direction (COD) * 24 h down vs Straight (ST) * 24 h	18.8625	1.41302	0.18728	1
510571	cg10414881				0.000119095	8.97038e-05	-0.28953	39.6225	-6.29464	-0.28953	Change of Direction (COD) * Post down vs Straight (ST) * Post	-0.0163117	Change of Direction (COD) * Post down vs Straight (ST) * Post	0.0779835	0.0903131	3.85528	1.96349	0.0903131	Change of Direction (COD) * 24 h up vs Straight (ST) * 24 h	0.00456115	Change of Direction (COD) * 24 h up vs Straight (ST) * 24 h	18.8538	0.239329	0.0317349	1
704682	cg01783353	TRPT1	Promoter_Associated	S_Shore	0.000120072	0.000163394	-0.922347	34.1277	-5.84189	-0.922347	Change of Direction (COD) * Post down vs Straight (ST) * Post	-0.0363826	Change of Direction (COD) * Post down vs Straight (ST) * Post	0.0265032	-0.41046	6.75866	-2.59974	-0.41046	Change of Direction (COD) * 24 h down vs Straight (ST) * 24 h	-0.0203611	Change of Direction (COD) * 24 h down vs Straight (ST) * 24 h	18.8181	2.81455	0.373915	1
461524	cg06650324	NDUFA10			0.000120788	0.893586	0.0194887	0.0188273	0.137212	0.0194887	Change of Direction (COD) * Post up vs Straight (ST) * Post	0.00130634	Change of Direction (COD) * Post up vs Straight (ST) * Post	9.66049e-05	0.885936	38.907	6.23755	0.885936	Change of Direction (COD) * 24 h up vs Straight (ST) * 24 h	0.080717	Change of Direction (COD) * 24 h up vs Straight (ST) * 24 h	18.7922	2.27461	0.302599	1
507022	cg00216758	RASSF7		Island	0.000124694	0.0192861	-0.229733	7.75595	-2.78495	-0.229733	Change of Direction (COD) * Post down vs Straight (ST) * Post	-0.00904506	Change of Direction (COD) * Post down vs Straight (ST) * Post	0.000356555	-0.435728	27.9009	-5.28213	-0.435728	Change of Direction (COD) * 24 h down vs Straight (ST) * 24 h	-0.0163837	Change of Direction (COD) * 24 h down vs Straight (ST) * 24 h	18.6542	0.761623	0.102071	1
19342	cg25439973	RAD21L1		Island	0.000124749	0.0109767	-0.129298	9.69998	-3.11448	-0.129298	Change of Direction (COD) * Post down vs Straight (ST) * Post	-0.00221606	Change of Direction (COD) * Post down vs Straight (ST) * Post	7.69892e-05	-0.266254	41.1322	-6.41344	-0.266254	Change of Direction (COD) * 24 h down vs Straight (ST) * 24 h	-0.00500559	Change of Direction (COD) * 24 h down vs Straight (ST) * 24 h	18.6523	0.192883	0.0258524	1
108651	cg20876723	WDR81	Promoter_Associated	Island	0.000125602	0.526309	0.0238924	0.431017	0.656519	0.0238924	Change of Direction (COD) * Post up vs Straight (ST) * Post	0.000262611	Change of Direction (COD) * Post up vs Straight (ST) * Post	0.807285	0.0091157	0.0627414	0.250482	0.0091157	Change of Direction (COD) * 24 h up vs Straight (ST) * 24 h	0.000109892	Change of Direction (COD) * 24 h up vs Straight (ST) * 24 h	18.6228	0.147986	0.0198663	1
356964	cg12701018		Unclassified	N_Shore	0.000126354	0.401981	-0.0907354	0.766028	-0.87523	-0.0907354	Change of Direction (COD) * Post down vs Straight (ST) * Post	-0.00521978	Change of Direction (COD) * Post down vs Straight (ST) * Post	0.000729605	-0.497051	22.9875	-4.79453	-0.497051	Change of Direction (COD) * 24 h down vs Straight (ST) * 24 h	-0.0369041	Change of Direction (COD) * 24 h down vs Straight (ST) * 24 h	18.597	1.19923	0.161213	1
90759	cg00961166	BCDIN3D	Promoter_Associated	S_Shore	0.000126361	0.0498317	-0.22237	4.97347	-2.23013	-0.22237	Change of Direction (COD) * Post down vs Straight (ST) * Post	-0.00784503	Change of Direction (COD) * Post down vs Straight (ST) * Post	1.53773e-05	-0.773663	60.2018	-7.75898	-0.773663	Change of Direction (COD) * 24 h down vs Straight (ST) * 24 h	-0.0315264	Change of Direction (COD) * 24 h down vs Straight (ST) * 24 h	18.5968	1.10939	0.149137	1
32009	cg22196952	GRASP	Unclassified	Island	0.00012779	0.0154042	0.0887655	8.50337	2.91605	0.0887655	Change of Direction (COD) * Post up vs Straight (ST) * Post	0.00190957	Change of Direction (COD) * Post up vs Straight (ST) * Post	0.679341	-0.0129585	0.181223	-0.425703	-0.0129585	Change of Direction (COD) * 24 h down vs Straight (ST) * 24 h	-0.000301588	Change of Direction (COD) * 24 h down vs Straight (ST) * 24 h	18.5483	0.103122	0.0138992	1
350997	cg24811929	DCDC1	Promoter_Associated	S_Shore	0.000128052	0.362884	0.197587	0.908893	0.953359	0.197587	Change of Direction (COD) * Post up vs Straight (ST) * Post	0.0104808	Change of Direction (COD) * Post up vs Straight (ST) * Post	0.000592568	-1.02255	24.3427	-4.93383	-1.02255	Change of Direction (COD) * 24 h down vs Straight (ST) * 24 h	-0.0385307	Change of Direction (COD) * 24 h down vs Straight (ST) * 24 h	18.5395	4.77808	0.64431	1
432733	cg09371744	DIP2A			0.000128997	0.993727	-0.000934839	6.49871e-05	-0.00806146	-0.000934839	Change of Direction (COD) * Post down vs Straight (ST) * Post	-0.000136614	Change of Direction (COD) * Post down vs Straight (ST) * Post	0.00071658	0.557383	23.1026	4.80652	0.557383	Change of Direction (COD) * 24 h up vs Straight (ST) * 24 h	0.0411078	Change of Direction (COD) * 24 h up vs Straight (ST) * 24 h	18.5079	1.49333	0.201715	1
240525	cg00151176	DAB1			0.000132266	0.592704	-0.0330617	0.305316	-0.552554	-0.0330617	Change of Direction (COD) * Post down vs Straight (ST) * Post	-0.00175897	Change of Direction (COD) * Post down vs Straight (ST) * Post	0.0105113	0.187876	9.85922	3.13994	0.187876	Change of Direction (COD) * 24 h up vs Straight (ST) * 24 h	0.01202	Change of Direction (COD) * 24 h up vs Straight (ST) * 24 h	18.4007	0.395263	0.0537023	1
97345	cg23197860	LARP7	Unclassified	Island	0.000132356	0.00058444	-0.329649	24.4347	-4.94314	-0.329649	Change of Direction (COD) * Post down vs Straight (ST) * Post	-0.00347184	Change of Direction (COD) * Post down vs Straight (ST) * Post	0.000540918	-0.33314	24.9549	-4.99549	-0.33314	Change of Direction (COD) * 24 h down vs Straight (ST) * 24 h	-0.00382754	Change of Direction (COD) * 24 h down vs Straight (ST) * 24 h	18.3978	0.490922	0.0667095	1
80672	cg19044706	C2orf54	Unclassified_Cell_type_specific	S_Shore	0.000133718	0.0919737	0.320346	3.47291	1.86357	0.320346	Change of Direction (COD) * Post up vs Straight (ST) * Post	0.00723805	Change of Direction (COD) * Post up vs Straight (ST) * Post	6.20775e-05	1.13165	43.3387	6.58321	1.13165	Change of Direction (COD) * 24 h up vs Straight (ST) * 24 h	0.036363	Change of Direction (COD) * 24 h up vs Straight (ST) * 24 h	18.354	3.25408	0.443238	1
653749	cg09545443	LOC344595	Promoter_Associated_Cell_type_specific	S_Shore	0.000135906	2.74797e-05	-1.0666	52.6098	-7.25326	-1.0666	Change of Direction (COD) * Post down vs Straight (ST) * Post	-0.0736743	Change of Direction (COD) * Post down vs Straight (ST) * Post	0.0697842	-0.298539	4.12161	-2.03017	-0.298539	Change of Direction (COD) * 24 h down vs Straight (ST) * 24 h	-0.0177004	Change of Direction (COD) * 24 h down vs Straight (ST) * 24 h	18.2849	2.37236	0.32436	1
380708	cg17068812				0.000140092	0.0378519	-0.208982	5.71998	-2.39165	-0.208982	Change of Direction (COD) * Post down vs Straight (ST) * Post	-0.0126162	Change of Direction (COD) * Post down vs Straight (ST) * Post	0.000726035	0.419231	23.0188	4.79779	0.419231	Change of Direction (COD) * 24 h up vs Straight (ST) * 24 h	0.0303058	Change of Direction (COD) * 24 h up vs Straight (ST) * 24 h	18.1563	0.831772	0.114529	1
571527	cg22596779				0.000141788	0.000738345	0.357669	22.9117	4.78661	0.357669	Change of Direction (COD) * Post up vs Straight (ST) * Post	0.0267633	Change of Direction (COD) * Post up vs Straight (ST) * Post	0.000113887	0.4567	37.3557	6.11193	0.4567	Change of Direction (COD) * 24 h up vs Straight (ST) * 24 h	0.0376267	Change of Direction (COD) * 24 h up vs Straight (ST) * 24 h	18.1056	0.606552	0.0837522	1
615179	cg19192065	LOC100188947			0.000141863	0.00553823	-0.196376	12.3906	-3.52002	-0.196376	Change of Direction (COD) * Post down vs Straight (ST) * Post	-0.0324699	Change of Direction (COD) * Post down vs Straight (ST) * Post	0.15398	0.0860535	2.37932	1.5425	0.0860535	Change of Direction (COD) * 24 h up vs Straight (ST) * 24 h	0.0146495	Change of Direction (COD) * 24 h up vs Straight (ST) * 24 h	18.1033	0.33806	0.0466848	1
167015	cg22695402	ANKRD17			0.000141988	0.000118787	0.368938	36.9668	6.08004	0.368938	Change of Direction (COD) * Post up vs Straight (ST) * Post	0.0326659	Change of Direction (COD) * Post up vs Straight (ST) * Post	0.796627	0.0160612	0.0700589	0.264686	0.0160612	Change of Direction (COD) * 24 h up vs Straight (ST) * 24 h	0.00135885	Change of Direction (COD) * 24 h up vs Straight (ST) * 24 h	18.0996	0.399866	0.0552313	1
735839	cg05946827	NKX2-1	Unclassified_Cell_type_specific	Island	0.000143837	0.000399643	-0.785863	27.0697	-5.20286	-0.785863	Change of Direction (COD) * Post down vs Straight (ST) * Post	-0.0523249	Change of Direction (COD) * Post down vs Straight (ST) * Post	0.280452	-0.172344	1.30191	-1.14101	-0.172344	Change of Direction (COD) * 24 h down vs Straight (ST) * 24 h	-0.0102642	Change of Direction (COD) * 24 h down vs Straight (ST) * 24 h	18.0451	2.47014	0.342217	1
582249	cg01603642	POLQ			0.000144753	0.526283	0.0476647	0.431072	0.656561	0.0476647	Change of Direction (COD) * Post up vs Straight (ST) * Post	0.00239486	Change of Direction (COD) * Post up vs Straight (ST) * Post	6.28539e-05	0.477208	43.2087	6.57333	0.477208	Change of Direction (COD) * 24 h up vs Straight (ST) * 24 h	0.0263518	Change of Direction (COD) * 24 h up vs Straight (ST) * 24 h	18.0185	0.569788	0.0790561	1
59926	cg15945313	PMS1	Promoter_Associated	S_Shore	0.000145475	0.00945683	0.13259	10.2539	3.20217	0.13259	Change of Direction (COD) * Post up vs Straight (ST) * Post	0.0043535	Change of Direction (COD) * Post up vs Straight (ST) * Post	0.00439206	-0.15153	13.3926	-3.65959	-0.15153	Change of Direction (COD) * 24 h down vs Straight (ST) * 24 h	-0.00476372	Change of Direction (COD) * 24 h down vs Straight (ST) * 24 h	17.9976	0.185139	0.0257172	1
785630	cg04340114	ANKRD11			0.000146352	0.594075	0.0492623	0.303025	0.550477	0.0492623	Change of Direction (COD) * Post up vs Straight (ST) * Post	0.00258092	Change of Direction (COD) * Post up vs Straight (ST) * Post	0.00060338	0.440439	24.2226	4.92165	0.440439	Change of Direction (COD) * 24 h up vs Straight (ST) * 24 h	0.0307887	Change of Direction (COD) * 24 h up vs Straight (ST) * 24 h	17.9724	0.86359	0.120127	1
699502	cg00752397				0.000147846	0.617669	0.0361532	0.26534	0.515111	0.0361532	Change of Direction (COD) * Post up vs Straight (ST) * Post	0.00470795	Change of Direction (COD) * Post up vs Straight (ST) * Post	0.838492	-0.0146827	0.0437647	-0.2092	-0.0146827	Change of Direction (COD) * 24 h down vs Straight (ST) * 24 h	-0.00217756	Change of Direction (COD) * 24 h down vs Straight (ST) * 24 h	17.9299	0.529931	0.0738893	1
502070	cg17398057	TFR2		Island	0.000148192	0.00113575	0.164872	20.2876	4.50418	0.164872	Change of Direction (COD) * Post up vs Straight (ST) * Post	0.00616819	Change of Direction (COD) * Post up vs Straight (ST) * Post	0.000295441	0.198181	29.313	5.41415	0.198181	Change of Direction (COD) * 24 h up vs Straight (ST) * 24 h	0.00753097	Change of Direction (COD) * 24 h up vs Straight (ST) * 24 h	17.9201	0.144064	0.0200981	1
577488	cg21508025	NACC2			0.00014842	6.89221e-05	-0.847392	42.2548	-6.50037	-0.847392	Change of Direction (COD) * Post down vs Straight (ST) * Post	-0.0655692	Change of Direction (COD) * Post down vs Straight (ST) * Post	0.0010874	0.590843	20.5424	4.53237	0.590843	Change of Direction (COD) * 24 h up vs Straight (ST) * 24 h	0.0494222	Change of Direction (COD) * 24 h up vs Straight (ST) * 24 h	17.9137	1.82654	0.254908	1
699639	cg14690326				0.00015047	0.000614898	1.00048	24.0975	4.90892	1.00048	Change of Direction (COD) * Post up vs Straight (ST) * Post	0.0737798	Change of Direction (COD) * Post up vs Straight (ST) * Post	0.00501527	-0.72955	12.8133	-3.57957	-0.72955	Change of Direction (COD) * 24 h down vs Straight (ST) * 24 h	-0.0769784	Change of Direction (COD) * 24 h down vs Straight (ST) * 24 h	17.8565	4.45036	0.623074	1
326947	cg25998512	OOEP		Island	0.000150933	0.000107034	0.835753	37.9346	6.15911	0.835753	Change of Direction (COD) * Post up vs Straight (ST) * Post	0.0555188	Change of Direction (COD) * Post up vs Straight (ST) * Post	0.634588	-0.0665135	0.240269	-0.490173	-0.0665135	Change of Direction (COD) * 24 h down vs Straight (ST) * 24 h	-0.00335211	Change of Direction (COD) * 24 h down vs Straight (ST) * 24 h	17.8437	1.97131	0.276192	1
519146	cg17257733	IL17RC			0.000151053	0.0420188	0.122863	5.43095	2.33044	0.122863	Change of Direction (COD) * Post up vs Straight (ST) * Post	0.00818954	Change of Direction (COD) * Post up vs Straight (ST) * Post	0.000443569	0.270507	26.3265	5.13094	0.270507	Change of Direction (COD) * 24 h up vs Straight (ST) * 24 h	0.0204284	Change of Direction (COD) * 24 h up vs Straight (ST) * 24 h	17.8404	0.297522	0.0416923	1
296594	cg14542367	TYRP1			0.000154738	0.000191149	-0.309267	32.796	-5.72678	-0.309267	Change of Direction (COD) * Post down vs Straight (ST) * Post	-0.0235749	Change of Direction (COD) * Post down vs Straight (ST) * Post	0.149044	0.0844244	2.44395	1.56331	0.0844244	Change of Direction (COD) * 24 h up vs Straight (ST) * 24 h	0.00643214	Change of Direction (COD) * 24 h up vs Straight (ST) * 24 h	17.7403	0.310424	0.0437457	1
205868	cg21207731			Island	0.000155486	3.27883e-05	0.400214	50.4699	7.10422	0.400214	Change of Direction (COD) * Post up vs Straight (ST) * Post	0.014143	Change of Direction (COD) * Post up vs Straight (ST) * Post	0.324928	-0.0583219	1.07179	-1.03527	-0.0583219	Change of Direction (COD) * 24 h down vs Straight (ST) * 24 h	-0.00215977	Change of Direction (COD) * 24 h down vs Straight (ST) * 24 h	17.7203	0.337423	0.047604	1
328837	cg27560132				0.000156784	0.0227898	0.246403	7.22369	2.68769	0.246403	Change of Direction (COD) * Post up vs Straight (ST) * Post	0.0186635	Change of Direction (COD) * Post up vs Straight (ST) * Post	2.23626e-05	0.681163	55.2039	7.42994	0.681163	Change of Direction (COD) * 24 h up vs Straight (ST) * 24 h	0.0555064	Change of Direction (COD) * 24 h up vs Straight (ST) * 24 h	17.6859	0.89189	0.126073	1
741018	cg10208307	P3H2	Unclassified_Cell_type_specific	S_Shore	0.000157379	0.0502235	-0.31567	4.95288	-2.22551	-0.31567	Change of Direction (COD) * Post down vs Straight (ST) * Post	-0.0428618	Change of Direction (COD) * Post down vs Straight (ST) * Post	0.02983	0.358973	6.40495	2.5308	0.358973	Change of Direction (COD) * 24 h up vs Straight (ST) * 24 h	0.0580799	Change of Direction (COD) * 24 h up vs Straight (ST) * 24 h	17.6703	2.13306	0.301786	1
503186	cg01712007				0.000157944	7.28813e-05	-0.342695	41.6852	-6.45641	-0.342695	Change of Direction (COD) * Post down vs Straight (ST) * Post	-0.0592319	Change of Direction (COD) * Post down vs Straight (ST) * Post	0.0208336	-0.145433	7.50747	-2.73998	-0.145433	Change of Direction (COD) * 24 h down vs Straight (ST) * 24 h	-0.0251822	Change of Direction (COD) * 24 h down vs Straight (ST) * 24 h	17.6555	0.298445	0.0422596	1
554702	cg13756369	TSSC1			0.000159964	0.236573	0.0746375	1.58547	1.25915	0.0746375	Change of Direction (COD) * Post up vs Straight (ST) * Post	0.00478852	Change of Direction (COD) * Post up vs Straight (ST) * Post	0.000589084	0.292693	24.3819	4.93781	0.292693	Change of Direction (COD) * 24 h up vs Straight (ST) * 24 h	0.0214364	Change of Direction (COD) * 24 h up vs Straight (ST) * 24 h	17.6031	0.371106	0.0527046	1
566494	cg14486456				0.000162653	0.32848	0.098959	1.05538	1.02732	0.098959	Change of Direction (COD) * Post up vs Straight (ST) * Post	0.00415629	Change of Direction (COD) * Post up vs Straight (ST) * Post	0.000136121	0.575808	35.7316	5.97759	0.575808	Change of Direction (COD) * 24 h up vs Straight (ST) * 24 h	0.0307609	Change of Direction (COD) * 24 h up vs Straight (ST) * 24 h	17.5346	0.976225	0.139186	1
526473	cg05847233	AFG3L2		N_Shelf	0.000165176	0.000200074	0.282976	32.4165	5.69355	0.282976	Change of Direction (COD) * Post up vs Straight (ST) * Post	0.011619	Change of Direction (COD) * Post up vs Straight (ST) * Post	0.00161551	0.21264	18.3045	4.27838	0.21264	Change of Direction (COD) * 24 h up vs Straight (ST) * 24 h	0.00949315	Change of Direction (COD) * 24 h up vs Straight (ST) * 24 h	17.4716	0.258949	0.0370529	1
779819	cg19997773	ZFR		S_Shore	0.000165747	0.548135	-0.0876869	0.386342	-0.621564	-0.0876869	Change of Direction (COD) * Post down vs Straight (ST) * Post	-0.00570583	Change of Direction (COD) * Post down vs Straight (ST) * Post	0.00018292	0.812439	33.1653	5.75893	0.812439	Change of Direction (COD) * 24 h up vs Straight (ST) * 24 h	0.0729805	Change of Direction (COD) * 24 h up vs Straight (ST) * 24 h	17.4575	2.08463	0.298531	1
509238	cg19147534	PANK1			0.000166179	0.717307	0.046628	0.138743	0.372482	0.046628	Change of Direction (COD) * Post up vs Straight (ST) * Post	0.00802265	Change of Direction (COD) * Post up vs Straight (ST) * Post	0.00123791	0.556879	19.7897	4.44856	0.556879	Change of Direction (COD) * 24 h up vs Straight (ST) * 24 h	0.0949642	Change of Direction (COD) * 24 h up vs Straight (ST) * 24 h	17.4468	1.6404	0.235058	1
784271	cg10145584	IL10RA		S_Shelf	0.000166734	0.894874	0.0170566	0.0183713	0.135541	0.0170566	Change of Direction (COD) * Post up vs Straight (ST) * Post	0.00128863	Change of Direction (COD) * Post up vs Straight (ST) * Post	0.000226263	0.70528	31.4107	5.60452	0.70528	Change of Direction (COD) * 24 h up vs Straight (ST) * 24 h	0.0711596	Change of Direction (COD) * 24 h up vs Straight (ST) * 24 h	17.4332	1.65643	0.23754	1
102598	cg07019536	ANKH	Unclassified_Cell_type_specific	Island	0.000168498	0.0186222	-0.131326	7.87011	-2.80537	-0.131326	Change of Direction (COD) * Post down vs Straight (ST) * Post	-0.00145248	Change of Direction (COD) * Post down vs Straight (ST) * Post	0.00422006	0.172445	13.5701	3.68376	0.172445	Change of Direction (COD) * 24 h up vs Straight (ST) * 24 h	0.00216788	Change of Direction (COD) * 24 h up vs Straight (ST) * 24 h	17.3903	0.228653	0.0328708	1
89350	cg01625087		Unclassified_Cell_type_specific	N_Shore	0.000168636	9.85041e-05	1.1786	38.7208	6.2226	1.1786	Change of Direction (COD) * Post up vs Straight (ST) * Post	0.0319375	Change of Direction (COD) * Post up vs Straight (ST) * Post	0.0717513	-0.381375	4.05429	-2.01353	-0.381375	Change of Direction (COD) * 24 h down vs Straight (ST) * 24 h	-0.00869859	Change of Direction (COD) * 24 h down vs Straight (ST) * 24 h	17.387	3.74253	0.538123	1
399430	cg15091323	BCL11A		N_Shore	0.000173658	0.0642368	0.21401	4.32489	2.07964	0.21401	Change of Direction (COD) * Post up vs Straight (ST) * Post	0.00649828	Change of Direction (COD) * Post up vs Straight (ST) * Post	0.000195205	-0.587752	32.621	-5.71148	-0.587752	Change of Direction (COD) * 24 h down vs Straight (ST) * 24 h	-0.021622	Change of Direction (COD) * 24 h down vs Straight (ST) * 24 h	17.2678	1.09718	0.158848	1
721149	cg16993954	AKAP1			0.00017713	0.00159357	0.29839	18.3789	4.28706	0.29839	Change of Direction (COD) * Post up vs Straight (ST) * Post	0.0139508	Change of Direction (COD) * Post up vs Straight (ST) * Post	0.00401602	0.25849	13.7924	3.71381	0.25849	Change of Direction (COD) * 24 h up vs Straight (ST) * 24 h	0.0119335	Change of Direction (COD) * 24 h up vs Straight (ST) * 24 h	17.1878	0.499598	0.0726676	1
610652	cg13066963	ESPN		Island	0.000178198	0.297421	-0.0577674	1.20834	-1.09924	-0.0577674	Change of Direction (COD) * Post down vs Straight (ST) * Post	-0.0089092	Change of Direction (COD) * Post down vs Straight (ST) * Post	0.26083	-0.062635	1.42055	-1.19187	-0.062635	Change of Direction (COD) * 24 h down vs Straight (ST) * 24 h	-0.00927631	Change of Direction (COD) * 24 h down vs Straight (ST) * 24 h	17.1636	0.284405	0.0414256	1
421855	cg17977145	MRVI1			0.000178781	0.883484	0.0252659	0.0226028	0.150342	0.0252659	Change of Direction (COD) * Post up vs Straight (ST) * Post	0.00187469	Change of Direction (COD) * Post up vs Straight (ST) * Post	0.000850319	0.788716	22.026	4.69318	0.788716	Change of Direction (COD) * 24 h up vs Straight (ST) * 24 h	0.0700347	Change of Direction (COD) * 24 h up vs Straight (ST) * 24 h	17.1504	2.90624	0.42364	1
54567	cg24658158	TMED5	Promoter_Associated	Island	0.000180657	0.0172915	0.115555	8.11454	2.8486	0.115555	Change of Direction (COD) * Post up vs Straight (ST) * Post	0.00206807	Change of Direction (COD) * Post up vs Straight (ST) * Post	0.0280741	-0.104098	6.58527	-2.56618	-0.104098	Change of Direction (COD) * 24 h down vs Straight (ST) * 24 h	-0.00202785	Change of Direction (COD) * 24 h down vs Straight (ST) * 24 h	17.1084	0.168917	0.0246833	1
739032	cg14218309		Unclassified_Cell_type_specific		0.000181743	0.0150956	-0.261804	8.57244	-2.92787	-0.261804	Change of Direction (COD) * Post down vs Straight (ST) * Post	-0.0418276	Change of Direction (COD) * Post down vs Straight (ST) * Post	0.152282	0.138561	2.40124	1.54959	0.138561	Change of Direction (COD) * 24 h up vs Straight (ST) * 24 h	0.0226883	Change of Direction (COD) * 24 h up vs Straight (ST) * 24 h	17.0844	0.819595	0.119933	1
9672	cg20217034	KDSR	Unclassified	S_Shore	0.000181939	0.768012	-0.0163975	0.0918804	-0.303118	-0.0163975	Change of Direction (COD) * Post down vs Straight (ST) * Post	-0.000553437	Change of Direction (COD) * Post down vs Straight (ST) * Post	0.00565424	-0.189747	12.3033	-3.5076	-0.189747	Change of Direction (COD) * 24 h down vs Straight (ST) * 24 h	-0.0059942	Change of Direction (COD) * 24 h down vs Straight (ST) * 24 h	17.0801	0.299897	0.0438957	1
218201	cg15749157	MUM1		N_Shore	0.000184016	0.299951	-0.128119	1.19503	-1.09318	-0.128119	Change of Direction (COD) * Post down vs Straight (ST) * Post	-0.00764904	Change of Direction (COD) * Post down vs Straight (ST) * Post	0.979439	-0.0030969	0.000698249	-0.0264244	-0.0030969	Change of Direction (COD) * 24 h down vs Straight (ST) * 24 h	-0.000135879	Change of Direction (COD) * 24 h down vs Straight (ST) * 24 h	17.0345	1.40387	0.206032	1
131990	cg19634315	THSD4			0.000184508	0.0011018	-0.480311	20.4651	-4.52384	-0.480311	Change of Direction (COD) * Post down vs Straight (ST) * Post	-0.0826117	Change of Direction (COD) * Post down vs Straight (ST) * Post	0.264666	0.125464	1.3964	1.18169	0.125464	Change of Direction (COD) * 24 h up vs Straight (ST) * 24 h	0.0216135	Change of Direction (COD) * 24 h up vs Straight (ST) * 24 h	17.0239	1.15144	0.169092	1
796321	cg13428884	KDM3B			0.000189604	0.689798	0.025167	0.168855	0.41092	0.025167	Change of Direction (COD) * Post up vs Straight (ST) * Post	0.00148851	Change of Direction (COD) * Post up vs Straight (ST) * Post	0.0206128	0.168191	7.54153	2.74618	0.168191	Change of Direction (COD) * 24 h up vs Straight (ST) * 24 h	0.010854	Change of Direction (COD) * 24 h up vs Straight (ST) * 24 h	16.9152	0.380693	0.056265	1
98406	cg03625287			Island	0.000190606	0.568907	-0.108477	0.346958	-0.589031	-0.108477	Change of Direction (COD) * Post down vs Straight (ST) * Post	-0.00220665	Change of Direction (COD) * Post down vs Straight (ST) * Post	0.000192797	-1.0535	32.7244	-5.72052	-1.0535	Change of Direction (COD) * 24 h down vs Straight (ST) * 24 h	-0.0383449	Change of Direction (COD) * 24 h down vs Straight (ST) * 24 h	16.8942	3.43788	0.508735	1
574208	cg02337566	DUOXA2	Unclassified_Cell_type_specific	S_Shore	0.000194552	5.13102e-05	-0.521858	45.3721	-6.73589	-0.521858	Change of Direction (COD) * Post down vs Straight (ST) * Post	-0.0302161	Change of Direction (COD) * Post down vs Straight (ST) * Post	0.172779	-0.11375	2.15571	-1.46823	-0.11375	Change of Direction (COD) * 24 h down vs Straight (ST) * 24 h	-0.00681998	Change of Direction (COD) * 24 h down vs Straight (ST) * 24 h	16.813	0.605495	0.090034	1
312333	cg14339214				0.000196914	0.200568	0.169833	1.87772	1.3703	0.169833	Change of Direction (COD) * Post up vs Straight (ST) * Post	0.0278634	Change of Direction (COD) * Post up vs Straight (ST) * Post	0.000560604	0.616131	24.7136	4.97128	0.616131	Change of Direction (COD) * 24 h up vs Straight (ST) * 24 h	0.106183	Change of Direction (COD) * 24 h up vs Straight (ST) * 24 h	16.7652	1.54515	0.23041	1
298262	cg24806597	PASK	Promoter_Associated	Island	0.000197454	9.91983e-05	-0.614656	38.6538	-6.21722	-0.614656	Change of Direction (COD) * Post down vs Straight (ST) * Post	-0.0147434	Change of Direction (COD) * Post down vs Straight (ST) * Post	0.0451983	-0.22616	5.23308	-2.28759	-0.22616	Change of Direction (COD) * 24 h down vs Straight (ST) * 24 h	-0.00680623	Change of Direction (COD) * 24 h down vs Straight (ST) * 24 h	16.7544	0.982546	0.14661	1
454318	cg00996336	UBE2D3		N_Shore	0.000197788	0.28079	0.114712	1.29997	1.14016	0.114712	Change of Direction (COD) * Post up vs Straight (ST) * Post	0.00420644	Change of Direction (COD) * Post up vs Straight (ST) * Post	5.75439e-05	-0.668424	44.1389	-6.64371	-0.668424	Change of Direction (COD) * 24 h down vs Straight (ST) * 24 h	-0.0215215	Change of Direction (COD) * 24 h down vs Straight (ST) * 24 h	16.7478	1.01716	0.151836	1
572356	cg10560245	ANO1			0.00019804	0.790858	0.0627398	0.0742007	0.272398	0.0627398	Change of Direction (COD) * Post up vs Straight (ST) * Post	0.00276593	Change of Direction (COD) * Post up vs Straight (ST) * Post	0.000284593	-1.25311	29.6004	-5.44063	-1.25311	Change of Direction (COD) * 24 h down vs Straight (ST) * 24 h	-0.101144	Change of Direction (COD) * 24 h down vs Straight (ST) * 24 h	16.7427	5.32912	0.795737	1
499497	cg16229954	PSMB9		S_Shelf	0.000198876	0.000805553	0.219654	22.3622	4.72887	0.219654	Change of Direction (COD) * Post up vs Straight (ST) * Post	0.0105206	Change of Direction (COD) * Post up vs Straight (ST) * Post	0.686715	0.019289	0.172448	0.415269	0.019289	Change of Direction (COD) * 24 h up vs Straight (ST) * 24 h	0.000940224	Change of Direction (COD) * 24 h up vs Straight (ST) * 24 h	16.7261	0.216525	0.0323633	1
222635	cg02462195	ADAMTS5		S_Shore	0.000199157	0.0062617	-0.445922	11.8791	-3.44661	-0.445922	Change of Direction (COD) * Post down vs Straight (ST) * Post	-0.0602412	Change of Direction (COD) * Post down vs Straight (ST) * Post	0.15255	0.200341	2.39776	1.54847	0.200341	Change of Direction (COD) * 24 h up vs Straight (ST) * 24 h	0.0223062	Change of Direction (COD) * 24 h up vs Straight (ST) * 24 h	16.7206	1.67933	0.251088	1
139827	cg25664206	FXYD2			0.000199913	0.000747796	-0.364039	22.8308	-4.77816	-0.364039	Change of Direction (COD) * Post down vs Straight (ST) * Post	-0.0616338	Change of Direction (COD) * Post down vs Straight (ST) * Post	0.137299	0.123074	2.60949	1.61539	0.123074	Change of Direction (COD) * 24 h up vs Straight (ST) * 24 h	0.019904	Change of Direction (COD) * 24 h up vs Straight (ST) * 24 h	16.7056	0.581819	0.0870692	1
428592	cg11869828	APOC3			0.000200343	0.937906	0.00498092	0.00638135	0.0798834	0.00498092	Change of Direction (COD) * Post up vs Straight (ST) * Post	0.000825763	Change of Direction (COD) * Post up vs Straight (ST) * Post	0.0017845	0.262842	17.7698	4.21543	0.262842	Change of Direction (COD) * 24 h up vs Straight (ST) * 24 h	0.0437871	Change of Direction (COD) * 24 h up vs Straight (ST) * 24 h	16.6972	0.389494	0.0583174	1
570943	cg16540920	MANSC1			0.000201482	0.243848	-0.124057	1.53366	-1.23841	-0.124057	Change of Direction (COD) * Post down vs Straight (ST) * Post	-0.0105408	Change of Direction (COD) * Post down vs Straight (ST) * Post	0.913795	-0.0111216	0.012326	-0.111022	-0.0111216	Change of Direction (COD) * 24 h down vs Straight (ST) * 24 h	-0.00170277	Change of Direction (COD) * 24 h down vs Straight (ST) * 24 h	16.6749	1.00398	0.150523	1
630855	cg08774868	SEMA3C			0.00020282	0.000346146	-0.38481	28.1199	-5.30282	-0.38481	Change of Direction (COD) * Post down vs Straight (ST) * Post	-0.0187819	Change of Direction (COD) * Post down vs Straight (ST) * Post	0.0164116	0.208926	8.28905	2.87907	0.208926	Change of Direction (COD) * 24 h up vs Straight (ST) * 24 h	0.0117013	Change of Direction (COD) * 24 h up vs Straight (ST) * 24 h	16.6489	0.526036	0.0789896	1
25190	cg20487860				0.000203121	0.000146213	0.310977	35.0964	5.92422	0.310977	Change of Direction (COD) * Post up vs Straight (ST) * Post	0.0253034	Change of Direction (COD) * Post up vs Straight (ST) * Post	0.148027	0.0822911	2.45761	1.56768	0.0822911	Change of Direction (COD) * 24 h up vs Straight (ST) * 24 h	0.00638692	Change of Direction (COD) * 24 h up vs Straight (ST) * 24 h	16.6431	0.275155	0.0413318	1
36586	cg09354021	MUL1	Promoter_Associated	Island	0.000208365	0.01932	-0.0892806	7.75025	-2.78393	-0.0892806	Change of Direction (COD) * Post down vs Straight (ST) * Post	-0.00139338	Change of Direction (COD) * Post down vs Straight (ST) * Post	0.000729924	-0.153751	22.9847	-4.79424	-0.153751	Change of Direction (COD) * 24 h down vs Straight (ST) * 24 h	-0.00261865	Change of Direction (COD) * 24 h down vs Straight (ST) * 24 h	16.5433	0.102087	0.0154273	1
785291	cg06839950				0.000209873	0.216182	0.0993696	1.74297	1.32022	0.0993696	Change of Direction (COD) * Post up vs Straight (ST) * Post	0.00675992	Change of Direction (COD) * Post up vs Straight (ST) * Post	0.175492	0.109748	2.12606	1.4581	0.109748	Change of Direction (COD) * 24 h up vs Straight (ST) * 24 h	0.00776639	Change of Direction (COD) * 24 h up vs Straight (ST) * 24 h	16.5151	0.561372	0.0849783	1
624480	cg22032961		Unclassified_Cell_type_specific		0.000210267	0.0444973	-0.172664	5.27521	-2.29678	-0.172664	Change of Direction (COD) * Post down vs Straight (ST) * Post	-0.0221842	Change of Direction (COD) * Post down vs Straight (ST) * Post	0.0249172	0.198143	6.94691	2.6357	0.198143	Change of Direction (COD) * 24 h up vs Straight (ST) * 24 h	0.0288995	Change of Direction (COD) * 24 h up vs Straight (ST) * 24 h	16.5078	0.559765	0.0847726	1
790262	cg00219155	SYT2			0.000210732	0.00019663	-0.414832	32.5605	-5.70618	-0.414832	Change of Direction (COD) * Post down vs Straight (ST) * Post	-0.027462	Change of Direction (COD) * Post down vs Straight (ST) * Post	0.000382974	0.380388	27.3779	5.23239	0.380388	Change of Direction (COD) * 24 h up vs Straight (ST) * 24 h	0.027055	Change of Direction (COD) * 24 h up vs Straight (ST) * 24 h	16.4992	0.523201	0.0792766	1
593456	cg03822722	JADE2		Island	0.000212557	0.069139	-0.188183	4.1442	-2.03573	-0.188183	Change of Direction (COD) * Post down vs Straight (ST) * Post	-0.00556687	Change of Direction (COD) * Post down vs Straight (ST) * Post	0.000454228	-0.472798	26.1595	-5.11463	-0.472798	Change of Direction (COD) * 24 h down vs Straight (ST) * 24 h	-0.0137952	Change of Direction (COD) * 24 h down vs Straight (ST) * 24 h	16.4657	0.844214	0.128178	1
718141	cg09777883			N_Shelf	0.000213896	8.85425e-05	-0.644615	39.7494	-6.30472	-0.644615	Change of Direction (COD) * Post down vs Straight (ST) * Post	-0.0683977	Change of Direction (COD) * Post down vs Straight (ST) * Post	0.2058	-0.138352	1.83106	-1.35317	-0.138352	Change of Direction (COD) * 24 h down vs Straight (ST) * 24 h	-0.0156628	Change of Direction (COD) * 24 h down vs Straight (ST) * 24 h	16.4413	1.03123	0.156805	1
257274	cg03412702	SENP8		N_Shelf	0.000215373	0.573872	0.0426026	0.337971	0.581353	0.0426026	Change of Direction (COD) * Post up vs Straight (ST) * Post	0.00256308	Change of Direction (COD) * Post up vs Straight (ST) * Post	1.88354e-05	0.555437	57.4483	7.57946	0.555437	Change of Direction (COD) * 24 h up vs Straight (ST) * 24 h	0.0372384	Change of Direction (COD) * 24 h up vs Straight (ST) * 24 h	16.4145	0.5289	0.0805535	1
208821	cg15339079	MAP7			0.000215477	0.000599288	-0.361509	24.2678	-4.92623	-0.361509	Change of Direction (COD) * Post down vs Straight (ST) * Post	-0.0460669	Change of Direction (COD) * Post down vs Straight (ST) * Post	0.0325438	-0.181992	6.15031	-2.47998	-0.181992	Change of Direction (COD) * 24 h down vs Straight (ST) * 24 h	-0.0256226	Change of Direction (COD) * 24 h down vs Straight (ST) * 24 h	16.4127	0.530321	0.0807792	1
5822	cg23048660	ZNF180	Promoter_Associated	Island	0.000216108	9.3461e-05	-0.484584	39.2251	-6.26299	-0.484584	Change of Direction (COD) * Post down vs Straight (ST) * Post	-0.0190619	Change of Direction (COD) * Post down vs Straight (ST) * Post	0.000676092	-0.374895	23.4771	-4.84532	-0.374895	Change of Direction (COD) * 24 h down vs Straight (ST) * 24 h	-0.0142976	Change of Direction (COD) * 24 h down vs Straight (ST) * 24 h	16.4013	0.589121	0.0897978	1
111515	cg17648103	FBXO3	Promoter_Associated	Island	0.000216531	0.000147394	-0.213692	35.0255	-5.91824	-0.213692	Change of Direction (COD) * Post down vs Straight (ST) * Post	-0.00300726	Change of Direction (COD) * Post down vs Straight (ST) * Post	0.2978	-0.0396579	1.20633	-1.09833	-0.0396579	Change of Direction (COD) * 24 h down vs Straight (ST) * 24 h	-0.000546968	Change of Direction (COD) * 24 h down vs Straight (ST) * 24 h	16.3938	0.12824	0.0195562	1
225030	cg23353011				0.000217095	0.756202	-0.0173827	0.101837	-0.319119	-0.0173827	Change of Direction (COD) * Post down vs Straight (ST) * Post	-0.000739078	Change of Direction (COD) * Post down vs Straight (ST) * Post	8.81806e-05	0.343596	39.7894	6.30788	0.343596	Change of Direction (COD) * 24 h up vs Straight (ST) * 24 h	0.0148807	Change of Direction (COD) * 24 h up vs Straight (ST) * 24 h	16.3837	0.291669	0.0445061	1
431184	cg01704879	FARS2			0.000217126	7.28599e-05	0.413708	41.6882	6.45664	0.413708	Change of Direction (COD) * Post up vs Straight (ST) * Post	0.0208533	Change of Direction (COD) * Post up vs Straight (ST) * Post	0.070648	0.129611	4.09176	2.02281	0.129611	Change of Direction (COD) * 24 h up vs Straight (ST) * 24 h	0.00705693	Change of Direction (COD) * 24 h up vs Straight (ST) * 24 h	16.3831	0.403575	0.0615839	1
744494	cg22916375	BCAR4			0.000217611	0.000350673	0.268841	28.0237	5.29374	0.268841	Change of Direction (COD) * Post up vs Straight (ST) * Post	0.0268094	Change of Direction (COD) * Post up vs Straight (ST) * Post	0.579776	0.0290626	0.327493	0.57227	0.0290626	Change of Direction (COD) * 24 h up vs Straight (ST) * 24 h	0.00255702	Change of Direction (COD) * 24 h up vs Straight (ST) * 24 h	16.3745	0.253388	0.0386864	1
428590	cg16439795	HDAC7			0.000218862	0.000789618	0.210663	22.4874	4.74209	0.210663	Change of Direction (COD) * Post up vs Straight (ST) * Post	0.0108698	Change of Direction (COD) * Post up vs Straight (ST) * Post	0.156882	0.0679926	2.34254	1.53054	0.0679926	Change of Direction (COD) * 24 h up vs Straight (ST) * 24 h	0.00315964	Change of Direction (COD) * 24 h up vs Straight (ST) * 24 h	16.3523	0.193627	0.0296024	1
258527	cg02912937	MAGI1		N_Shore	0.000219555	0.000339169	0.208003	28.2711	5.31706	0.208003	Change of Direction (COD) * Post up vs Straight (ST) * Post	0.0119557	Change of Direction (COD) * Post up vs Straight (ST) * Post	0.00859356	0.127478	10.6189	3.25866	0.127478	Change of Direction (COD) * 24 h up vs Straight (ST) * 24 h	0.00702552	Change of Direction (COD) * 24 h up vs Straight (ST) * 24 h	16.3401	0.150038	0.0229555	1
545655	cg04432341				0.000219989	0.528631	0.0740121	0.426097	0.652761	0.0740121	Change of Direction (COD) * Post up vs Straight (ST) * Post	0.010214	Change of Direction (COD) * Post up vs Straight (ST) * Post	0.00123644	0.504479	19.7965	4.44933	0.504479	Change of Direction (COD) * 24 h up vs Straight (ST) * 24 h	0.0802971	Change of Direction (COD) * 24 h up vs Straight (ST) * 24 h	16.3325	1.2598	0.192836	1
597517	cg02652202	GNB5			0.000221233	0.818234	-0.162628	0.0556725	-0.23595	-0.162628	Change of Direction (COD) * Post down vs Straight (ST) * Post	-0.0220021	Change of Direction (COD) * Post down vs Straight (ST) * Post	0.00010445	4.25799	38.1646	6.17775	4.25799	Change of Direction (COD) * 24 h up vs Straight (ST) * 24 h	0.22416	Change of Direction (COD) * 24 h up vs Straight (ST) * 24 h	16.3107	46.4913	7.12589	1
126312	cg16222083	DTL	Promoter_Associated	Island	0.000221582	0.304594	-0.0944192	1.17103	-1.08214	-0.0944192	Change of Direction (COD) * Post down vs Straight (ST) * Post	-0.000914547	Change of Direction (COD) * Post down vs Straight (ST) * Post	0.121649	0.147573	2.86062	1.69134	0.147573	Change of Direction (COD) * 24 h up vs Straight (ST) * 24 h	0.00174021	Change of Direction (COD) * 24 h up vs Straight (ST) * 24 h	16.3046	0.744759	0.114195	1
725409	cg07347151			S_Shore	0.000221958	0.000122357	-0.797648	36.6954	-6.05767	-0.797648	Change of Direction (COD) * Post down vs Straight (ST) * Post	-0.121952	Change of Direction (COD) * Post down vs Straight (ST) * Post	0.0831943	-0.253404	3.70352	-1.92445	-0.253404	Change of Direction (COD) * 24 h down vs Straight (ST) * 24 h	-0.0423843	Change of Direction (COD) * 24 h down vs Straight (ST) * 24 h	16.2981	1.6955	0.260077	1
804382	cg22118299				0.000223484	0.00884438	0.269122	10.5084	3.24167	0.269122	Change of Direction (COD) * Post up vs Straight (ST) * Post	0.0152879	Change of Direction (COD) * Post up vs Straight (ST) * Post	0.0116075	0.25584	9.49671	3.08167	0.25584	Change of Direction (COD) * 24 h up vs Straight (ST) * 24 h	0.0177068	Change of Direction (COD) * 24 h up vs Straight (ST) * 24 h	16.2717	0.672893	0.103384	1
127555	cg18834652	FUT4		N_Shore	0.000224597	1.51928e-05	0.347271	60.3693	7.76977	0.347271	Change of Direction (COD) * Post up vs Straight (ST) * Post	0.052534	Change of Direction (COD) * Post up vs Straight (ST) * Post	0.383387	0.0407479	0.831166	0.911683	0.0407479	Change of Direction (COD) * 24 h up vs Straight (ST) * 24 h	0.00620423	Change of Direction (COD) * 24 h up vs Straight (ST) * 24 h	16.2526	0.194803	0.0299649	1
577879	cg08186124	LZTFL1	Promoter_Associated	Island	0.000225956	0.255643	-0.0949515	1.454	-1.20582	-0.0949515	Change of Direction (COD) * Post down vs Straight (ST) * Post	-0.00179536	Change of Direction (COD) * Post down vs Straight (ST) * Post	0.000340703	-0.41844	28.2375	-5.3139	-0.41844	Change of Direction (COD) * 24 h down vs Straight (ST) * 24 h	-0.00846521	Change of Direction (COD) * 24 h down vs Straight (ST) * 24 h	16.2294	0.603799	0.0930102	1
693087	cg07095197			S_Shore	0.000226235	0.0279076	0.108748	6.60308	2.56965	0.108748	Change of Direction (COD) * Post up vs Straight (ST) * Post	0.0114452	Change of Direction (COD) * Post up vs Straight (ST) * Post	0.00243577	0.170156	16.1659	4.02068	0.170156	Change of Direction (COD) * 24 h up vs Straight (ST) * 24 h	0.0188763	Change of Direction (COD) * 24 h up vs Straight (ST) * 24 h	16.2246	0.174349	0.0268649	1
315055	cg07304013	NDST1			0.000226637	6.48607e-05	0.273773	42.8814	6.54839	0.273773	Change of Direction (COD) * Post up vs Straight (ST) * Post	0.0374523	Change of Direction (COD) * Post up vs Straight (ST) * Post	0.0167286	0.119901	8.2249	2.86791	0.119901	Change of Direction (COD) * 24 h up vs Straight (ST) * 24 h	0.015881	Change of Direction (COD) * 24 h up vs Straight (ST) * 24 h	16.2178	0.170081	0.0262183	1
624453	cg24757764	RYR3			0.00022695	0.0938711	0.0908399	3.42668	1.85113	0.0908399	Change of Direction (COD) * Post up vs Straight (ST) * Post	0.00552108	Change of Direction (COD) * Post up vs Straight (ST) * Post	0.00115534	0.220489	20.1881	4.49311	0.220489	Change of Direction (COD) * 24 h up vs Straight (ST) * 24 h	0.0145926	Change of Direction (COD) * 24 h up vs Straight (ST) * 24 h	16.2125	0.234251	0.0361219	1
266254	cg09307788			Island	0.000227752	0.885426	0.0208267	0.0218494	0.147815	0.0208267	Change of Direction (COD) * Post up vs Straight (ST) * Post	0.00201567	Change of Direction (COD) * Post up vs Straight (ST) * Post	0.00211856	-0.578752	16.8726	-4.10763	-0.578752	Change of Direction (COD) * 24 h down vs Straight (ST) * 24 h	-0.0884192	Change of Direction (COD) * 24 h down vs Straight (ST) * 24 h	16.199	1.92948	0.297779	1
791268	cg00333669	EFR3B		N_Shelf	0.000230777	0.40066	0.0682383	0.770501	0.877782	0.0682383	Change of Direction (COD) * Post up vs Straight (ST) * Post	0.00341185	Change of Direction (COD) * Post up vs Straight (ST) * Post	0.0030318	0.302055	15.0969	3.88547	0.302055	Change of Direction (COD) * 24 h up vs Straight (ST) * 24 h	0.0175218	Change of Direction (COD) * 24 h up vs Straight (ST) * 24 h	16.1484	0.585551	0.0906514	1
673573	cg03269313	GALNS			0.000231275	0.000335809	0.370541	28.3453	5.32403	0.370541	Change of Direction (COD) * Post up vs Straight (ST) * Post	0.0169807	Change of Direction (COD) * Post up vs Straight (ST) * Post	0.0305009	0.175235	6.33944	2.51782	0.175235	Change of Direction (COD) * 24 h up vs Straight (ST) * 24 h	0.00870232	Change of Direction (COD) * 24 h up vs Straight (ST) * 24 h	16.1402	0.469084	0.0726578	1
158920	cg04497319	KCNIP1			0.000232933	0.0161767	-0.219299	8.33758	-2.88749	-0.219299	Change of Direction (COD) * Post down vs Straight (ST) * Post	-0.0100889	Change of Direction (COD) * Post down vs Straight (ST) * Post	0.000396936	-0.395505	27.1187	-5.20756	-0.395505	Change of Direction (COD) * 24 h down vs Straight (ST) * 24 h	-0.0213001	Change of Direction (COD) * 24 h down vs Straight (ST) * 24 h	16.1129	0.557648	0.086522	1
368129	cg23977519				0.000236726	0.024086	-0.309498	7.0515	-2.65547	-0.309498	Change of Direction (COD) * Post down vs Straight (ST) * Post	-0.0295307	Change of Direction (COD) * Post down vs Straight (ST) * Post	0.00130455	0.514555	19.4908	4.41484	0.514555	Change of Direction (COD) * 24 h up vs Straight (ST) * 24 h	0.0609113	Change of Direction (COD) * 24 h up vs Straight (ST) * 24 h	16.0513	1.30826	0.203763	1
87522	cg21124552	AP4E1		Island	0.000236751	0.136669	-0.080379	2.61889	-1.6183	-0.080379	Change of Direction (COD) * Post down vs Straight (ST) * Post	-0.000650707	Change of Direction (COD) * Post down vs Straight (ST) * Post	0.0184341	-0.139633	7.90334	-2.81129	-0.139633	Change of Direction (COD) * 24 h down vs Straight (ST) * 24 h	-0.00130887	Change of Direction (COD) * 24 h down vs Straight (ST) * 24 h	16.0509	0.237585	0.037005	1
707405	cg22160073	TRIM34			0.000237372	0.65597	0.0445194	0.210786	0.459115	0.0445194	Change of Direction (COD) * Post up vs Straight (ST) * Post	0.0029489	Change of Direction (COD) * Post up vs Straight (ST) * Post	6.42425e-05	0.63572	42.9809	6.55598	0.63572	Change of Direction (COD) * 24 h up vs Straight (ST) * 24 h	0.0514203	Change of Direction (COD) * 24 h up vs Straight (ST) * 24 h	16.0409	0.904977	0.141042	1
22110	cg05355225	CA3		N_Shore	0.000241116	0.0568452	-0.159527	4.63232	-2.15228	-0.159527	Change of Direction (COD) * Post down vs Straight (ST) * Post	-0.00408048	Change of Direction (COD) * Post down vs Straight (ST) * Post	0.00664885	-0.252811	11.6339	-3.41084	-0.252811	Change of Direction (COD) * 24 h down vs Straight (ST) * 24 h	-0.00705087	Change of Direction (COD) * 24 h down vs Straight (ST) * 24 h	15.9815	0.52679	0.0824063	1
473317	cg07953944	GABBR2			0.000241615	0.249784	0.108072	1.49292	1.22185	0.108072	Change of Direction (COD) * Post up vs Straight (ST) * Post	0.0151477	Change of Direction (COD) * Post up vs Straight (ST) * Post	0.0515326	-0.195501	4.88552	-2.21032	-0.195501	Change of Direction (COD) * 24 h down vs Straight (ST) * 24 h	-0.0307339	Change of Direction (COD) * 24 h down vs Straight (ST) * 24 h	15.9736	0.749793	0.117348	1
437040	cg10140285				0.000242785	5.82974e-05	-0.755131	44.0008	-6.63331	-0.755131	Change of Direction (COD) * Post down vs Straight (ST) * Post	-0.128247	Change of Direction (COD) * Post down vs Straight (ST) * Post	0.755654	0.0364132	0.102313	0.319865	0.0364132	Change of Direction (COD) * 24 h up vs Straight (ST) * 24 h	0.00619013	Change of Direction (COD) * 24 h up vs Straight (ST) * 24 h	15.9553	1.24063	0.194391	1
16261	cg17945419	PAX2	Unclassified_Cell_type_specific	Island	0.000243092	0.42825	0.0397137	0.681728	0.825669	0.0397137	Change of Direction (COD) * Post up vs Straight (ST) * Post	0.000805601	Change of Direction (COD) * Post up vs Straight (ST) * Post	0.176147	0.0700164	2.119	1.45568	0.0700164	Change of Direction (COD) * 24 h up vs Straight (ST) * 24 h	0.00176229	Change of Direction (COD) * 24 h up vs Straight (ST) * 24 h	15.9505	0.221409	0.0347025	1
480713	cg04117869	KLHL1		Island	0.000246629	0.00740709	0.31163	11.2	3.34665	0.31163	Change of Direction (COD) * Post up vs Straight (ST) * Post	0.0150049	Change of Direction (COD) * Post up vs Straight (ST) * Post	0.429314	0.0767012	0.678492	0.823706	0.0767012	Change of Direction (COD) * 24 h up vs Straight (ST) * 24 h	0.00483693	Change of Direction (COD) * 24 h up vs Straight (ST) * 24 h	15.8959	0.826984	0.130062	1
286587	cg16423682	CCBE1		Island	0.000248153	0.00344054	0.409338	14.5007	3.80798	0.409338	Change of Direction (COD) * Post up vs Straight (ST) * Post	0.0152511	Change of Direction (COD) * Post up vs Straight (ST) * Post	0.00325199	-0.413044	14.7645	-3.84246	-0.413044	Change of Direction (COD) * 24 h down vs Straight (ST) * 24 h	-0.0198415	Change of Direction (COD) * 24 h down vs Straight (ST) * 24 h	15.8727	1.10046	0.173326	1
56038	cg06359703			Island	0.00025144	0.0173298	-0.514246	8.10718	-2.84731	-0.514246	Change of Direction (COD) * Post down vs Straight (ST) * Post	-0.0757117	Change of Direction (COD) * Post down vs Straight (ST) * Post	0.365442	0.171229	0.898836	0.94807	0.171229	Change of Direction (COD) * 24 h up vs Straight (ST) * 24 h	0.0169338	Change of Direction (COD) * 24 h up vs Straight (ST) * 24 h	15.8231	3.09682	0.489287	1
424746	cg01054668				0.000252252	0.186135	0.140413	2.01529	1.41961	0.140413	Change of Direction (COD) * Post up vs Straight (ST) * Post	0.0141621	Change of Direction (COD) * Post up vs Straight (ST) * Post	0.0110578	0.307624	9.67304	3.11015	0.307624	Change of Direction (COD) * 24 h up vs Straight (ST) * 24 h	0.0360359	Change of Direction (COD) * 24 h up vs Straight (ST) * 24 h	15.811	0.928083	0.146746	1
232051	cg21332044	POLN			0.000257117	0.052377	-0.208462	4.84318	-2.20072	-0.208462	Change of Direction (COD) * Post down vs Straight (ST) * Post	-0.0110485	Change of Direction (COD) * Post down vs Straight (ST) * Post	0.000834557	0.445726	22.1419	4.70551	0.445726	Change of Direction (COD) * 24 h up vs Straight (ST) * 24 h	0.0263617	Change of Direction (COD) * 24 h up vs Straight (ST) * 24 h	15.7393	0.847343	0.13459	1
744183	cg25607225				0.00026001	0.584547	-0.023916	0.319188	-0.564967	-0.023916	Change of Direction (COD) * Post down vs Straight (ST) * Post	-0.0014256	Change of Direction (COD) * Post down vs Straight (ST) * Post	0.0904356	0.0793227	3.51127	1.87384	0.0793227	Change of Direction (COD) * 24 h up vs Straight (ST) * 24 h	0.00520358	Change of Direction (COD) * 24 h up vs Straight (ST) * 24 h	15.6975	0.168777	0.0268795	1
100495	cg11858114	ADAM33		Island	0.000264692	0.0702528	-0.267985	4.10536	-2.02617	-0.267985	Change of Direction (COD) * Post down vs Straight (ST) * Post	-0.0456574	Change of Direction (COD) * Post down vs Straight (ST) * Post	0.202814	0.180259	1.85749	1.3629	0.180259	Change of Direction (COD) * 24 h up vs Straight (ST) * 24 h	0.0276693	Change of Direction (COD) * 24 h up vs Straight (ST) * 24 h	15.6309	1.64061	0.262398	1
736905	cg14788049	PLCB3	Promoter_Associated	Island	0.000265371	0.000458996	-0.562273	26.0863	-5.10747	-0.562273	Change of Direction (COD) * Post down vs Straight (ST) * Post	-0.0603963	Change of Direction (COD) * Post down vs Straight (ST) * Post	0.00133306	-0.484496	19.3685	-4.40097	-0.484496	Change of Direction (COD) * 24 h down vs Straight (ST) * 24 h	-0.0571242	Change of Direction (COD) * 24 h down vs Straight (ST) * 24 h	15.6214	1.13594	0.181792	1
598647	cg23839283				0.000266815	0.000625526	0.349849	23.9846	4.89741	0.349849	Change of Direction (COD) * Post up vs Straight (ST) * Post	0.0361875	Change of Direction (COD) * Post up vs Straight (ST) * Post	0.140174	-0.114461	2.56733	-1.60229	-0.114461	Change of Direction (COD) * 24 h down vs Straight (ST) * 24 h	-0.010693	Change of Direction (COD) * 24 h down vs Straight (ST) * 24 h	15.6012	0.477683	0.0765458	1
45334	cg02673453	MYH11			0.000267845	0.0035647	0.437355	14.3364	3.78634	0.437355	Change of Direction (COD) * Post up vs Straight (ST) * Post	0.00894322	Change of Direction (COD) * Post up vs Straight (ST) * Post	0.00294497	-0.45087	15.2361	-3.90334	-0.45087	Change of Direction (COD) * 24 h down vs Straight (ST) * 24 h	-0.0127232	Change of Direction (COD) * 24 h down vs Straight (ST) * 24 h	15.5869	1.24779	0.200134	1
396471	cg22195115	ZCCHC14		Island	0.000268364	0.457785	0.0368272	0.59649	0.772327	0.0368272	Change of Direction (COD) * Post up vs Straight (ST) * Post	0.00158505	Change of Direction (COD) * Post up vs Straight (ST) * Post	0.0357854	0.115608	5.87818	2.4245	0.115608	Change of Direction (COD) * 24 h up vs Straight (ST) * 24 h	0.00537125	Change of Direction (COD) * 24 h up vs Straight (ST) * 24 h	15.5797	0.212542	0.0341055	1
318619	cg13080606	PROK1			0.000270545	0.107044	-0.136349	3.13511	-1.77063	-0.136349	Change of Direction (COD) * Post down vs Straight (ST) * Post	-0.019047	Change of Direction (COD) * Post down vs Straight (ST) * Post	0.00123345	0.342745	19.8104	4.45089	0.342745	Change of Direction (COD) * 24 h up vs Straight (ST) * 24 h	0.0515851	Change of Direction (COD) * 24 h up vs Straight (ST) * 24 h	15.5497	0.553251	0.088949	1
728955	cg19534919	ST18			0.000270725	0.000623531	0.371733	24.0056	4.89955	0.371733	Change of Direction (COD) * Post up vs Straight (ST) * Post	0.0632539	Change of Direction (COD) * Post up vs Straight (ST) * Post	0.00486677	-0.272958	12.9432	-3.59766	-0.272958	Change of Direction (COD) * 24 h down vs Straight (ST) * 24 h	-0.0468666	Change of Direction (COD) * 24 h down vs Straight (ST) * 24 h	15.5472	0.536975	0.0863458	1
55020	cg20498591	ATRIP	Promoter_Associated	Island	0.000270847	0.0115729	-0.122881	9.50752	-3.08343	-0.122881	Change of Direction (COD) * Post down vs Straight (ST) * Post	-0.00439339	Change of Direction (COD) * Post down vs Straight (ST) * Post	0.601024	-0.0215197	0.291585	-0.539986	-0.0215197	Change of Direction (COD) * 24 h down vs Straight (ST) * 24 h	-0.000741816	Change of Direction (COD) * 24 h down vs Straight (ST) * 24 h	15.5456	0.148137	0.023823	1
696632	cg22820282	DHX35		N_Shore	0.000274193	0.372983	-0.0528677	0.869792	-0.932626	-0.0528677	Change of Direction (COD) * Post down vs Straight (ST) * Post	-0.00260246	Change of Direction (COD) * Post down vs Straight (ST) * Post	0.524223	0.0374079	0.435473	0.659904	0.0374079	Change of Direction (COD) * 24 h up vs Straight (ST) * 24 h	0.00207998	Change of Direction (COD) * 24 h up vs Straight (ST) * 24 h	15.5001	0.298848	0.048201	1
295008	cg26209005	PLXNA4		Island	0.000274241	0.574414	-0.0769903	0.337	-0.580517	-0.0769903	Change of Direction (COD) * Post down vs Straight (ST) * Post	-0.00414505	Change of Direction (COD) * Post down vs Straight (ST) * Post	0.133947	0.216306	2.66009	1.63098	0.216306	Change of Direction (COD) * 24 h up vs Straight (ST) * 24 h	0.0159253	Change of Direction (COD) * 24 h up vs Straight (ST) * 24 h	15.4995	1.63572	0.263835	1
17493	cg19586116				0.000275535	0.000683548	0.275442	23.4062	4.83799	0.275442	Change of Direction (COD) * Post up vs Straight (ST) * Post	0.00882824	Change of Direction (COD) * Post up vs Straight (ST) * Post	0.00368527	0.214414	14.1832	3.76607	0.214414	Change of Direction (COD) * 24 h up vs Straight (ST) * 24 h	0.00659857	Change of Direction (COD) * 24 h up vs Straight (ST) * 24 h	15.4821	0.3011	0.0486208	1
726262	cg17254701	CARD14		Island	0.000284682	0.000164937	0.524843	34.0467	5.83496	0.524843	Change of Direction (COD) * Post up vs Straight (ST) * Post	0.0803659	Change of Direction (COD) * Post up vs Straight (ST) * Post	0.0425602	-0.208943	5.39598	-2.32292	-0.208943	Change of Direction (COD) * 24 h down vs Straight (ST) * 24 h	-0.0333785	Change of Direction (COD) * 24 h down vs Straight (ST) * 24 h	15.3618	0.745725	0.12136	1
558418	cg02163846				0.000285288	0.00493145	-0.279478	12.886	-3.58971	-0.279478	Change of Direction (COD) * Post down vs Straight (ST) * Post	-0.0325469	Change of Direction (COD) * Post down vs Straight (ST) * Post	0.00526595	0.276407	12.6044	3.55026	0.276407	Change of Direction (COD) * 24 h up vs Straight (ST) * 24 h	0.0361854	Change of Direction (COD) * 24 h up vs Straight (ST) * 24 h	15.354	0.558407	0.0909219	1
95810	cg03530740	TCF3		Island	0.000286091	0.00284681	0.339846	15.3995	3.92422	0.339846	Change of Direction (COD) * Post up vs Straight (ST) * Post	0.00942657	Change of Direction (COD) * Post up vs Straight (ST) * Post	0.00131526	0.38188	19.4445	4.40959	0.38188	Change of Direction (COD) * 24 h up vs Straight (ST) * 24 h	0.0127043	Change of Direction (COD) * 24 h up vs Straight (ST) * 24 h	15.3437	0.690462	0.112499	1
171232	cg26451769	B3GNTL1		N_Shore	0.000288878	0.0866619	0.143505	3.60895	1.89972	0.143505	Change of Direction (COD) * Post up vs Straight (ST) * Post	0.00680369	Change of Direction (COD) * Post up vs Straight (ST) * Post	0.766518	-0.02305	0.0931085	-0.305137	-0.02305	Change of Direction (COD) * 24 h down vs Straight (ST) * 24 h	-0.00143013	Change of Direction (COD) * 24 h down vs Straight (ST) * 24 h	15.3082	0.524117	0.085594	1
445154	cg21625301	HTT			0.000291327	0.0022124	0.265032	16.6509	4.08056	0.265032	Change of Direction (COD) * Post up vs Straight (ST) * Post	0.0108849	Change of Direction (COD) * Post up vs Straight (ST) * Post	0.0389119	0.154287	5.64288	2.37548	0.154287	Change of Direction (COD) * 24 h up vs Straight (ST) * 24 h	0.00704664	Change of Direction (COD) * 24 h up vs Straight (ST) * 24 h	15.2774	0.386685	0.0632775	1
207741	cg25691233	RNF216			0.00029152	0.573995	-0.0736776	0.33775	-0.581162	-0.0736776	Change of Direction (COD) * Post down vs Straight (ST) * Post	-0.00659378	Change of Direction (COD) * Post down vs Straight (ST) * Post	0.000358011	0.669288	27.8708	5.27928	0.669288	Change of Direction (COD) * 24 h up vs Straight (ST) * 24 h	0.0844491	Change of Direction (COD) * 24 h up vs Straight (ST) * 24 h	15.275	1.47301	0.241083	1
737317	cg18419251	TBC1D1			0.000294735	0.713322	-0.03602	0.142893	-0.378012	-0.03602	Change of Direction (COD) * Post down vs Straight (ST) * Post	-0.00161898	Change of Direction (COD) * Post down vs Straight (ST) * Post	0.000122313	0.577249	36.6987	6.05794	0.577249	Change of Direction (COD) * 24 h up vs Straight (ST) * 24 h	0.0336718	Change of Direction (COD) * 24 h up vs Straight (ST) * 24 h	15.2349	0.829981	0.136197	1
771037	cg24620165				0.000295007	0.169434	-0.0932015	2.19311	-1.48092	-0.0932015	Change of Direction (COD) * Post down vs Straight (ST) * Post	-0.0046367	Change of Direction (COD) * Post down vs Straight (ST) * Post	0.0394028	0.149038	5.60804	2.36813	0.149038	Change of Direction (COD) * 24 h up vs Straight (ST) * 24 h	0.00819121	Change of Direction (COD) * 24 h up vs Straight (ST) * 24 h	15.2316	0.361977	0.0594122	1
418632	cg16901379				0.00029731	2.28424e-05	-0.511937	54.9317	-7.41159	-0.511937	Change of Direction (COD) * Post down vs Straight (ST) * Post	-0.06741	Change of Direction (COD) * Post down vs Straight (ST) * Post	0.595365	0.0378879	0.300878	0.548524	0.0378879	Change of Direction (COD) * 24 h up vs Straight (ST) * 24 h	0.00486839	Change of Direction (COD) * 24 h up vs Straight (ST) * 24 h	15.2033	0.435209	0.0715651	1
33960	cg24987681	TMEM30A	Promoter_Associated	Island	0.000300307	0.023605	-0.155692	7.11405	-2.66722	-0.155692	Change of Direction (COD) * Post down vs Straight (ST) * Post	-0.00418879	Change of Direction (COD) * Post down vs Straight (ST) * Post	7.34247e-05	-0.376537	41.6099	-6.45057	-0.376537	Change of Direction (COD) * 24 h down vs Straight (ST) * 24 h	-0.0108075	Change of Direction (COD) * 24 h down vs Straight (ST) * 24 h	15.1668	0.310072	0.0511103	1
643363	cg14225028				0.000300787	0.507901	0.0571904	0.471513	0.686668	0.0571904	Change of Direction (COD) * Post up vs Straight (ST) * Post	0.00240231	Change of Direction (COD) * Post up vs Straight (ST) * Post	8.86207e-05	0.525043	39.7408	6.30403	0.525043	Change of Direction (COD) * 24 h up vs Straight (ST) * 24 h	0.0275762	Change of Direction (COD) * 24 h up vs Straight (ST) * 24 h	15.161	0.631004	0.10405	1
181381	cg24388008		Unclassified_Cell_type_specific		0.00030084	0.540513	0.0656599	0.401549	0.633679	0.0656599	Change of Direction (COD) * Post up vs Straight (ST) * Post	0.00936643	Change of Direction (COD) * Post up vs Straight (ST) * Post	0.000292403	0.561755	29.3922	5.42146	0.561755	Change of Direction (COD) * 24 h up vs Straight (ST) * 24 h	0.0747944	Change of Direction (COD) * 24 h up vs Straight (ST) * 24 h	15.1604	0.976615	0.161047	1
539551	cg08921414	SIDT2			0.000305754	0.557953	0.0964497	0.367361	0.606104	0.0964497	Change of Direction (COD) * Post up vs Straight (ST) * Post	0.00491256	Change of Direction (COD) * Post up vs Straight (ST) * Post	0.00913167	0.512847	10.3865	3.2228	0.512847	Change of Direction (COD) * 24 h up vs Straight (ST) * 24 h	0.0406595	Change of Direction (COD) * 24 h up vs Straight (ST) * 24 h	15.1017	2.29448	0.379839	1
652920	cg19461464				0.000305856	0.0249874	-0.173851	6.93827	-2.63406	-0.173851	Change of Direction (COD) * Post down vs Straight (ST) * Post	-0.00879399	Change of Direction (COD) * Post down vs Straight (ST) * Post	0.289787	-0.0737759	1.24948	-1.1178	-0.0737759	Change of Direction (COD) * 24 h down vs Straight (ST) * 24 h	-0.00383602	Change of Direction (COD) * 24 h down vs Straight (ST) * 24 h	15.1005	0.394678	0.0653419	1
232174	cg11032825				0.000305893	0.00787195	-0.193669	10.9598	-3.31055	-0.193669	Change of Direction (COD) * Post down vs Straight (ST) * Post	-0.0329852	Change of Direction (COD) * Post down vs Straight (ST) * Post	0.00158064	0.251098	18.4233	4.29223	0.251098	Change of Direction (COD) * 24 h up vs Straight (ST) * 24 h	0.0433445	Change of Direction (COD) * 24 h up vs Straight (ST) * 24 h	15.1	0.310062	0.0513347	1
457672	cg16487097		Unclassified_Cell_type_specific		0.000308514	0.000136837	-1.13045	35.6847	-5.97366	-1.13045	Change of Direction (COD) * Post down vs Straight (ST) * Post	-0.174885	Change of Direction (COD) * Post down vs Straight (ST) * Post	0.507196	0.130166	0.47312	0.687837	0.130166	Change of Direction (COD) * 24 h up vs Straight (ST) * 24 h	0.0220327	Change of Direction (COD) * 24 h up vs Straight (ST) * 24 h	15.0692	3.23789	0.53717	1
473510	cg01719718	MIR548F5			0.000310949	0.00265446	-0.193976	15.7403	-3.9674	-0.193976	Change of Direction (COD) * Post down vs Straight (ST) * Post	-0.0187059	Change of Direction (COD) * Post down vs Straight (ST) * Post	0.000321794	0.261768	28.6647	5.35394	0.261768	Change of Direction (COD) * 24 h up vs Straight (ST) * 24 h	0.0266794	Change of Direction (COD) * 24 h up vs Straight (ST) * 24 h	15.0408	0.215729	0.0358572	1
790622	cg08086074	ARF6	Promoter_Associated	Island	0.000312145	0.0163588	-0.123037	8.29988	-2.88095	-0.123037	Change of Direction (COD) * Post down vs Straight (ST) * Post	-0.00266578	Change of Direction (COD) * Post down vs Straight (ST) * Post	0.00298129	-0.166378	15.1773	-3.8958	-0.166378	Change of Direction (COD) * 24 h down vs Straight (ST) * 24 h	-0.00396604	Change of Direction (COD) * 24 h down vs Straight (ST) * 24 h	15.027	0.164446	0.0273584	1
182240	cg07827130	LYZ			0.000312338	0.00643773	-0.191009	11.7654	-3.43007	-0.191009	Change of Direction (COD) * Post down vs Straight (ST) * Post	-0.0164956	Change of Direction (COD) * Post down vs Straight (ST) * Post	0.000165646	0.324752	34.0098	5.8318	0.324752	Change of Direction (COD) * 24 h up vs Straight (ST) * 24 h	0.0283455	Change of Direction (COD) * 24 h up vs Straight (ST) * 24 h	15.0248	0.27955	0.0465148	1
42349	cg00437399	CASC5	Promoter_Associated	N_Shore	0.000312945	0.134299	-0.0793195	2.65472	-1.62933	-0.0793195	Change of Direction (COD) * Post down vs Straight (ST) * Post	-0.00267252	Change of Direction (COD) * Post down vs Straight (ST) * Post	0.0734878	-0.0973248	3.99674	-1.99918	-0.0973248	Change of Direction (COD) * 24 h down vs Straight (ST) * 24 h	-0.00358153	Change of Direction (COD) * 24 h down vs Straight (ST) * 24 h	15.0178	0.21355	0.0355495	1
139930	cg15988727	ATG2B			0.000313453	0.673026	-0.171907	0.188945	-0.434678	-0.171907	Change of Direction (COD) * Post down vs Straight (ST) * Post	-0.0230511	Change of Direction (COD) * Post down vs Straight (ST) * Post	0.708163	0.152335	0.148371	0.385189	0.152335	Change of Direction (COD) * 24 h up vs Straight (ST) * 24 h	0.0190732	Change of Direction (COD) * 24 h up vs Straight (ST) * 24 h	15.0119	14.0876	2.34607	1
679028	cg22442895			N_Shore	0.00031581	0.0393945	0.249929	5.60862	2.36825	0.249929	Change of Direction (COD) * Post up vs Straight (ST) * Post	0.0248653	Change of Direction (COD) * Post up vs Straight (ST) * Post	0.217935	-0.138753	1.72866	-1.31478	-0.138753	Change of Direction (COD) * 24 h down vs Straight (ST) * 24 h	-0.0119563	Change of Direction (COD) * 24 h down vs Straight (ST) * 24 h	14.985	1.00135	0.167058	1
716302	cg02551564	TTC23	Unclassified_Cell_type_specific		0.000317246	0.663989	-0.0282959	0.200337	-0.44759	-0.0282959	Change of Direction (COD) * Post down vs Straight (ST) * Post	-0.00129759	Change of Direction (COD) * Post down vs Straight (ST) * Post	0.000189395	0.362463	32.8731	5.73351	0.362463	Change of Direction (COD) * 24 h up vs Straight (ST) * 24 h	0.0184821	Change of Direction (COD) * 24 h up vs Straight (ST) * 24 h	14.9687	0.35894	0.0599485	1
259777	cg11907564	C11orf71	Promoter_Associated	Island	0.000322217	0.00017506	-0.839097	33.5372	-5.79113	-0.839097	Change of Direction (COD) * Post down vs Straight (ST) * Post	-0.0328221	Change of Direction (COD) * Post down vs Straight (ST) * Post	0.00181205	-0.609388	17.6884	-4.20576	-0.609388	Change of Direction (COD) * 24 h down vs Straight (ST) * 24 h	-0.027451	Change of Direction (COD) * 24 h down vs Straight (ST) * 24 h	14.9129	1.87851	0.314912	1
558098	cg08664487	BEND6	Unclassified_Cell_type_specific	N_Shore	0.000326863	0.00346538	-0.635866	14.4673	-3.80359	-0.635866	Change of Direction (COD) * Post down vs Straight (ST) * Post	-0.0847093	Change of Direction (COD) * Post down vs Straight (ST) * Post	0.050092	0.372309	4.95977	2.22705	0.372309	Change of Direction (COD) * 24 h up vs Straight (ST) * 24 h	0.0395962	Change of Direction (COD) * 24 h up vs Straight (ST) * 24 h	14.8618	2.4921	0.419214	1
280846	cg20321726	MANEA	Promoter_Associated	Island	0.000327126	6.4329e-05	-0.540705	42.9669	-6.55491	-0.540705	Change of Direction (COD) * Post down vs Straight (ST) * Post	-0.0231223	Change of Direction (COD) * Post down vs Straight (ST) * Post	0.50831	-0.0565865	0.470585	-0.685992	-0.0565865	Change of Direction (COD) * 24 h down vs Straight (ST) * 24 h	-0.00230185	Change of Direction (COD) * 24 h down vs Straight (ST) * 24 h	14.8589	0.606632	0.102065	1
672612	cg09257665	LARGE	Unclassified_Cell_type_specific		0.000327337	0.841	0.0338429	0.0423948	0.2059	0.0338429	Change of Direction (COD) * Post up vs Straight (ST) * Post	0.00137305	Change of Direction (COD) * Post up vs Straight (ST) * Post	0.00048966	0.83222	25.6363	5.06323	0.83222	Change of Direction (COD) * 24 h up vs Straight (ST) * 24 h	0.0552221	Change of Direction (COD) * 24 h up vs Straight (ST) * 24 h	14.8566	2.4082	0.405241	1
640040	cg14987607	NFASC			0.000327702	0.580266	0.0445267	0.326633	0.571519	0.0445267	Change of Direction (COD) * Post up vs Straight (ST) * Post	0.00190449	Change of Direction (COD) * Post up vs Straight (ST) * Post	0.00112637	0.351336	20.336	4.50955	0.351336	Change of Direction (COD) * 24 h up vs Straight (ST) * 24 h	0.0168936	Change of Direction (COD) * 24 h up vs Straight (ST) * 24 h	14.8526	0.540921	0.0910481	1
642803	cg09205019	RGMA		N_Shore	0.000328074	0.0338324	0.0872502	6.03833	2.4573	0.0872502	Change of Direction (COD) * Post up vs Straight (ST) * Post	0.00352374	Change of Direction (COD) * Post up vs Straight (ST) * Post	6.47944e-05	-0.232539	42.892	-6.5492	-0.232539	Change of Direction (COD) * 24 h down vs Straight (ST) * 24 h	-0.00904805	Change of Direction (COD) * 24 h down vs Straight (ST) * 24 h	14.8486	0.112319	0.0189107	1
291483	cg08201653	WDR91	Promoter_Associated	N_Shore	0.000328083	0.589399	0.0523793	0.310886	0.557572	0.0523793	Change of Direction (COD) * Post up vs Straight (ST) * Post	0.000977987	Change of Direction (COD) * Post up vs Straight (ST) * Post	0.0777946	-0.184591	3.86102	-1.96495	-0.184591	Change of Direction (COD) * 24 h down vs Straight (ST) * 24 h	-0.00440605	Change of Direction (COD) * 24 h down vs Straight (ST) * 24 h	14.8485	0.786232	0.132376	1
631445	cg11948947	TMEM33		N_Shore	0.000328567	0.402246	-0.0667908	0.765135	-0.87472	-0.0667908	Change of Direction (COD) * Post down vs Straight (ST) * Post	-0.00468131	Change of Direction (COD) * Post down vs Straight (ST) * Post	0.973315	0.00261887	0.00117634	0.0342978	0.00261887	Change of Direction (COD) * 24 h up vs Straight (ST) * 24 h	0.000408232	Change of Direction (COD) * 24 h up vs Straight (ST) * 24 h	14.8432	0.519248	0.0874554	1
321153	cg21470745	OSBP2	Unclassified		0.00032866	0.931304	-0.00997007	0.00781468	-0.0884007	-0.00997007	Change of Direction (COD) * Post down vs Straight (ST) * Post	-0.00129759	Change of Direction (COD) * Post down vs Straight (ST) * Post	0.00177382	0.475855	17.8018	4.21922	0.475855	Change of Direction (COD) * 24 h up vs Straight (ST) * 24 h	0.0611631	Change of Direction (COD) * 24 h up vs Straight (ST) * 24 h	14.8422	1.13275	0.190799	1
425778	cg17936236	CREG1		N_Shelf	0.000330441	0.00756238	-0.31088	11.1178	-3.33434	-0.31088	Change of Direction (COD) * Post down vs Straight (ST) * Post	-0.0473555	Change of Direction (COD) * Post down vs Straight (ST) * Post	0.0113873	0.28837	9.56612	3.09291	0.28837	Change of Direction (COD) * 24 h up vs Straight (ST) * 24 h	0.0473419	Change of Direction (COD) * 24 h up vs Straight (ST) * 24 h	14.8229	0.773128	0.130394	1
565273	cg16851140	PTPRVP			0.000330442	0.553479	0.0689932	0.375928	0.61313	0.0689932	Change of Direction (COD) * Post up vs Straight (ST) * Post	0.00551732	Change of Direction (COD) * Post up vs Straight (ST) * Post	0.00268918	0.445533	15.6766	3.95937	0.445533	Change of Direction (COD) * 24 h up vs Straight (ST) * 24 h	0.0478742	Change of Direction (COD) * 24 h up vs Straight (ST) * 24 h	14.8229	1.12614	0.189932	1
595410	cg17521426	GALNT7			0.000331573	0.00373327	0.22274	14.124	3.75818	0.22274	Change of Direction (COD) * Post up vs Straight (ST) * Post	0.0200962	Change of Direction (COD) * Post up vs Straight (ST) * Post	0.0298886	0.149927	6.39915	2.52965	0.149927	Change of Direction (COD) * 24 h up vs Straight (ST) * 24 h	0.0125165	Change of Direction (COD) * 24 h up vs Straight (ST) * 24 h	14.8108	0.312154	0.0526904	1
321590	cg17576228	FAM129C			0.00033214	0.000186864	-0.45899	32.9859	-5.74333	-0.45899	Change of Direction (COD) * Post down vs Straight (ST) * Post	-0.0590582	Change of Direction (COD) * Post down vs Straight (ST) * Post	0.00286873	-0.313234	15.3624	-3.91949	-0.313234	Change of Direction (COD) * 24 h down vs Straight (ST) * 24 h	-0.0422004	Change of Direction (COD) * 24 h down vs Straight (ST) * 24 h	14.8047	0.56732	0.0958007	1
454991	cg07805204	WT1-AS		N_Shore	0.000332843	8.49905e-05	0.80777	40.1504	6.33643	0.80777	Change of Direction (COD) * Post up vs Straight (ST) * Post	0.0622667	Change of Direction (COD) * Post up vs Straight (ST) * Post	0.157149	-0.194974	2.33921	-1.52945	-0.194974	Change of Direction (COD) * 24 h down vs Straight (ST) * 24 h	-0.0158333	Change of Direction (COD) * 24 h down vs Straight (ST) * 24 h	14.7972	1.44283	0.243768	1
356239	cg26424993	CYP1A1			0.000333055	0.00160778	0.334378	18.3306	4.28143	0.334378	Change of Direction (COD) * Post up vs Straight (ST) * Post	0.0146273	Change of Direction (COD) * Post up vs Straight (ST) * Post	0.000779988	0.370989	22.5645	4.75021	0.370989	Change of Direction (COD) * 24 h up vs Straight (ST) * 24 h	0.0187004	Change of Direction (COD) * 24 h up vs Straight (ST) * 24 h	14.7949	0.541454	0.0914932	1
49859	cg19980148	TRAPPC6B	Promoter_Associated	Island	0.000334767	0.028819	-0.0951014	6.50714	-2.55091	-0.0951014	Change of Direction (COD) * Post down vs Straight (ST) * Post	-0.00179409	Change of Direction (COD) * Post down vs Straight (ST) * Post	0.00521469	-0.132578	12.6461	-3.55614	-0.132578	Change of Direction (COD) * 24 h down vs Straight (ST) * 24 h	-0.00267839	Change of Direction (COD) * 24 h down vs Straight (ST) * 24 h	14.7767	0.123229	0.0208485	1
313380	cg23759189	NTM			0.000338794	0.989266	0.00117524	0.000190264	0.0137936	0.00117524	Change of Direction (COD) * Post up vs Straight (ST) * Post	0.000298997	Change of Direction (COD) * Post up vs Straight (ST) * Post	3.64087e-05	0.597851	49.2363	7.01686	0.597851	Change of Direction (COD) * 24 h up vs Straight (ST) * 24 h	0.0554376	Change of Direction (COD) * 24 h up vs Straight (ST) * 24 h	14.7342	0.64177	0.108891	1
358312	cg19836826	LOC100507431	Unclassified		0.000341647	0.0294986	-0.26949	6.43797	-2.53731	-0.26949	Change of Direction (COD) * Post down vs Straight (ST) * Post	-0.00557416	Change of Direction (COD) * Post down vs Straight (ST) * Post	0.00147816	-0.460412	18.7913	-4.3349	-0.460412	Change of Direction (COD) * 24 h down vs Straight (ST) * 24 h	-0.0102826	Change of Direction (COD) * 24 h down vs Straight (ST) * 24 h	14.7046	0.995265	0.16921	1
33012	cg06027835	WDR13	Promoter_Associated	Island	0.000344856	0.000328954	-0.415086	28.4995	-5.33849	-0.415086	Change of Direction (COD) * Post down vs Straight (ST) * Post	-0.0219626	Change of Direction (COD) * Post down vs Straight (ST) * Post	0.168616	-0.11539	2.20242	-1.48405	-0.11539	Change of Direction (COD) * 24 h down vs Straight (ST) * 24 h	-0.00510224	Change of Direction (COD) * 24 h down vs Straight (ST) * 24 h	14.6715	0.532187	0.0906838	1
422705	cg20137386				0.000349739	0.119392	-0.285763	2.90022	-1.703	-0.285763	Change of Direction (COD) * Post down vs Straight (ST) * Post	-0.0183316	Change of Direction (COD) * Post down vs Straight (ST) * Post	0.0127983	0.507498	9.14716	3.02443	0.507498	Change of Direction (COD) * 24 h up vs Straight (ST) * 24 h	0.0498085	Change of Direction (COD) * 24 h up vs Straight (ST) * 24 h	14.6219	2.47023	0.42235	1
225774	cg03660502	CD19	Unclassified	Island	0.000351979	0.0518346	-0.352518	4.87028	-2.20687	-0.352518	Change of Direction (COD) * Post down vs Straight (ST) * Post	-0.0266176	Change of Direction (COD) * Post down vs Straight (ST) * Post	0.171457	0.235327	2.17038	1.47322	0.235327	Change of Direction (COD) * 24 h up vs Straight (ST) * 24 h	0.0121078	Change of Direction (COD) * 24 h up vs Straight (ST) * 24 h	14.5994	2.23509	0.382736	1
807082	cg21801869	SULF2			0.000354499	0.00018556	0.265732	33.0447	5.74845	0.265732	Change of Direction (COD) * Post up vs Straight (ST) * Post	0.0151952	Change of Direction (COD) * Post up vs Straight (ST) * Post	0.0532626	0.101274	4.79966	2.19081	0.101274	Change of Direction (COD) * 24 h up vs Straight (ST) * 24 h	0.00593487	Change of Direction (COD) * 24 h up vs Straight (ST) * 24 h	14.5744	0.186865	0.0320536	1
645114	cg22516725	WWOX			0.000355974	0.00220493	0.347002	16.6682	4.08267	0.347002	Change of Direction (COD) * Post up vs Straight (ST) * Post	0.0169416	Change of Direction (COD) * Post up vs Straight (ST) * Post	0.0390281	0.201753	5.63458	2.37373	0.201753	Change of Direction (COD) * 24 h up vs Straight (ST) * 24 h	0.0121221	Change of Direction (COD) * 24 h up vs Straight (ST) * 24 h	14.5598	0.631078	0.10836	1
497203	cg07640747	PPP1R3C	Unclassified	Island	0.000356368	0.752715	-0.0499709	0.104886	-0.323861	-0.0499709	Change of Direction (COD) * Post down vs Straight (ST) * Post	-0.00187821	Change of Direction (COD) * Post down vs Straight (ST) * Post	0.222013	-0.200939	1.69595	-1.30229	-0.200939	Change of Direction (COD) * 24 h down vs Straight (ST) * 24 h	-0.00699203	Change of Direction (COD) * 24 h down vs Straight (ST) * 24 h	14.5559	2.07925	0.357114	1
545161	cg07705026				0.000358014	0.0243302	0.170058	7.02032	2.64959	0.170058	Change of Direction (COD) * Post up vs Straight (ST) * Post	0.00688398	Change of Direction (COD) * Post up vs Straight (ST) * Post	6.30111e-05	0.421767	43.1826	6.57134	0.421767	Change of Direction (COD) * 24 h up vs Straight (ST) * 24 h	0.0183934	Change of Direction (COD) * 24 h up vs Straight (ST) * 24 h	14.5397	0.359373	0.0617915	1
492529	cg06879673				0.000358898	0.101806	0.135285	3.24533	1.80148	0.135285	Change of Direction (COD) * Post up vs Straight (ST) * Post	0.0141843	Change of Direction (COD) * Post up vs Straight (ST) * Post	0.0394688	0.177765	5.6034	2.36715	0.177765	Change of Direction (COD) * 24 h up vs Straight (ST) * 24 h	0.0204592	Change of Direction (COD) * 24 h up vs Straight (ST) * 24 h	14.5311	0.491688	0.0845924	1
295441	cg14449051	SLC6A15		Island	0.000359286	0.000302269	0.450949	29.1386	5.39801	0.450949	Change of Direction (COD) * Post up vs Straight (ST) * Post	0.0116376	Change of Direction (COD) * Post up vs Straight (ST) * Post	0.0530747	-0.183194	4.80882	-2.1929	-0.183194	Change of Direction (COD) * 24 h down vs Straight (ST) * 24 h	-0.00415548	Change of Direction (COD) * 24 h down vs Straight (ST) * 24 h	14.5273	0.608307	0.104683	1
711476	cg20703808	SFRP1			0.00035947	0.00637919	-0.26534	11.8028	-3.43552	-0.26534	Change of Direction (COD) * Post down vs Straight (ST) * Post	-0.0149791	Change of Direction (COD) * Post down vs Straight (ST) * Post	0.00032031	0.41376	28.6994	5.35719	0.41376	Change of Direction (COD) * 24 h up vs Straight (ST) * 24 h	0.0264177	Change of Direction (COD) * 24 h up vs Straight (ST) * 24 h	14.5255	0.519883	0.0894776	1
482817	cg08153652		Unclassified		0.000360749	0.928282	-0.00717894	0.00851942	-0.0923007	-0.00717894	Change of Direction (COD) * Post down vs Straight (ST) * Post	-0.00084426	Change of Direction (COD) * Post down vs Straight (ST) * Post	0.000534743	0.389144	25.0328	5.00328	0.389144	Change of Direction (COD) * 24 h up vs Straight (ST) * 24 h	0.0589258	Change of Direction (COD) * 24 h up vs Straight (ST) * 24 h	14.5131	0.526771	0.0907407	1
399850	cg11980817	RALGPS1	Unclassified_Cell_type_specific		0.000364216	0.00011144	-0.313057	37.5575	-6.12842	-0.313057	Change of Direction (COD) * Post down vs Straight (ST) * Post	-0.0504047	Change of Direction (COD) * Post down vs Straight (ST) * Post	0.00439237	-0.18694	13.3923	-3.65955	-0.18694	Change of Direction (COD) * 24 h down vs Straight (ST) * 24 h	-0.0295445	Change of Direction (COD) * 24 h down vs Straight (ST) * 24 h	14.4796	0.226704	0.0391418	1
626313	cg02653557	ZIK1	Unclassified	Island	0.000364321	0.000593838	-0.430992	24.3284	-4.93239	-0.430992	Change of Direction (COD) * Post down vs Straight (ST) * Post	-0.0114115	Change of Direction (COD) * Post down vs Straight (ST) * Post	0.00305602	-0.339086	15.0589	-3.88058	-0.339086	Change of Direction (COD) * 24 h down vs Straight (ST) * 24 h	-0.01019	Change of Direction (COD) * 24 h down vs Straight (ST) * 24 h	14.4786	0.663291	0.114529	1
36092	cg27520104	PFKP			0.000364598	0.325507	-0.066107	1.0691	-1.03397	-0.066107	Change of Direction (COD) * Post down vs Straight (ST) * Post	-0.00342864	Change of Direction (COD) * Post down vs Straight (ST) * Post	0.000237223	0.356151	31.0305	5.5705	0.356151	Change of Direction (COD) * 24 h up vs Straight (ST) * 24 h	0.0207346	Change of Direction (COD) * 24 h up vs Straight (ST) * 24 h	14.476	0.35504	0.0613154	1
92000	cg23368607		Unclassified	Island	0.000366184	0.0928722	-0.164427	3.45087	-1.85765	-0.164427	Change of Direction (COD) * Post down vs Straight (ST) * Post	-0.00165	Change of Direction (COD) * Post down vs Straight (ST) * Post	4.60113e-05	-0.604043	46.5711	-6.8243	-0.604043	Change of Direction (COD) * 24 h down vs Straight (ST) * 24 h	-0.00665556	Change of Direction (COD) * 24 h down vs Straight (ST) * 24 h	14.4608	0.679771	0.117519	1
773917	cg02256560	ZNF33A	Promoter_Associated	Island	0.000366334	0.456722	0.0510155	0.599396	0.774207	0.0510155	Change of Direction (COD) * Post up vs Straight (ST) * Post	0.00131639	Change of Direction (COD) * Post up vs Straight (ST) * Post	0.00106209	-0.299664	20.6813	-4.54767	-0.299664	Change of Direction (COD) * 24 h down vs Straight (ST) * 24 h	-0.00777405	Change of Direction (COD) * 24 h down vs Straight (ST) * 24 h	14.4594	0.376697	0.0651301	1
503398	cg01966151	ARHGEF28			0.000366455	0.000525584	-0.387442	25.1503	-5.01501	-0.387442	Change of Direction (COD) * Post down vs Straight (ST) * Post	-0.042563	Change of Direction (COD) * Post down vs Straight (ST) * Post	0.00417336	0.285116	13.6198	3.69051	0.285116	Change of Direction (COD) * 24 h up vs Straight (ST) * 24 h	0.0339406	Change of Direction (COD) * 24 h up vs Straight (ST) * 24 h	14.4582	0.51777	0.0895286	1
355260	cg20156300	CDH13			0.000367191	0.421427	0.10022	0.702811	0.838338	0.10022	Change of Direction (COD) * Post up vs Straight (ST) * Post	0.00650595	Change of Direction (COD) * Post up vs Straight (ST) * Post	0.000916014	0.555204	21.5692	4.64427	0.555204	Change of Direction (COD) * 24 h up vs Straight (ST) * 24 h	0.0457988	Change of Direction (COD) * 24 h up vs Straight (ST) * 24 h	14.4512	1.23916	0.214369	1
6563	cg25399000	SC4MOL	Promoter_Associated	Island	0.000369532	0.788005	0.0186594	0.0762961	0.276218	0.0186594	Change of Direction (COD) * Post up vs Straight (ST) * Post	0.000478237	Change of Direction (COD) * Post up vs Straight (ST) * Post	0.000278281	-0.368608	29.7738	-5.45654	-0.368608	Change of Direction (COD) * 24 h down vs Straight (ST) * 24 h	-0.0123443	Change of Direction (COD) * 24 h down vs Straight (ST) * 24 h	14.4291	0.39508	0.0684519	1
362089	cg19774397				0.000369554	0.415616	0.164911	0.721207	0.849239	0.164911	Change of Direction (COD) * Post up vs Straight (ST) * Post	0.014444	Change of Direction (COD) * Post up vs Straight (ST) * Post	0.000980785	-0.893173	21.1559	-4.59956	-0.893173	Change of Direction (COD) * 24 h down vs Straight (ST) * 24 h	-0.10635	Change of Direction (COD) * 24 h down vs Straight (ST) * 24 h	14.4289	3.26455	0.565628	1
104820	cg03219282	RNF39	Unclassified	Island	0.000370211	0.000193508	-0.240011	32.6937	-5.71784	-0.240011	Change of Direction (COD) * Post down vs Straight (ST) * Post	-0.00279054	Change of Direction (COD) * Post down vs Straight (ST) * Post	0.0183692	-0.118092	7.91492	-2.81335	-0.118092	Change of Direction (COD) * 24 h down vs Straight (ST) * 24 h	-0.00149618	Change of Direction (COD) * 24 h down vs Straight (ST) * 24 h	14.4227	0.152474	0.0264295	1
76456	cg21808881	RASSF7		S_Shore	0.000370398	0.000301889	-0.244422	29.1481	-5.3989	-0.244422	Change of Direction (COD) * Post down vs Straight (ST) * Post	-0.00734027	Change of Direction (COD) * Post down vs Straight (ST) * Post	0.000577639	-0.224146	24.5128	-4.95105	-0.224146	Change of Direction (COD) * 24 h down vs Straight (ST) * 24 h	-0.00648099	Change of Direction (COD) * 24 h down vs Straight (ST) * 24 h	14.4209	0.177343	0.030744	1
575069	cg25836232	TUBB6	Unclassified	N_Shore	0.000370765	0.0173197	-0.481331	8.10912	-2.84765	-0.481331	Change of Direction (COD) * Post down vs Straight (ST) * Post	-0.0589785	Change of Direction (COD) * Post down vs Straight (ST) * Post	0.0621684	0.35481	4.40633	2.09913	0.35481	Change of Direction (COD) * 24 h up vs Straight (ST) * 24 h	0.0551115	Change of Direction (COD) * 24 h up vs Straight (ST) * 24 h	14.4175	2.47147	0.428555	1
462763	cg22866579	ZNF827			0.000371578	0.353082	-0.0498702	0.948452	-0.973885	-0.0498702	Change of Direction (COD) * Post down vs Straight (ST) * Post	-0.00374258	Change of Direction (COD) * Post down vs Straight (ST) * Post	7.14359e-05	0.331422	41.8887	6.47215	0.331422	Change of Direction (COD) * 24 h up vs Straight (ST) * 24 h	0.0253826	Change of Direction (COD) * 24 h up vs Straight (ST) * 24 h	14.4099	0.226714	0.0393331	1
479132	cg18483704	C4orf3	Promoter_Associated	S_Shore	0.000372474	0.000150544	-0.448665	34.8398	-5.90253	-0.448665	Change of Direction (COD) * Post down vs Straight (ST) * Post	-0.0100257	Change of Direction (COD) * Post down vs Straight (ST) * Post	0.0017688	-0.320849	17.8169	-4.22101	-0.320849	Change of Direction (COD) * 24 h down vs Straight (ST) * 24 h	-0.00776842	Change of Direction (COD) * 24 h down vs Straight (ST) * 24 h	14.4015	0.49926	0.0866682	1
642156	cg22416470	COQ6	Promoter_Associated	S_Shore	0.000372912	0.0854626	-0.138273	3.64111	-1.90817	-0.138273	Change of Direction (COD) * Post down vs Straight (ST) * Post	-0.00413833	Change of Direction (COD) * Post down vs Straight (ST) * Post	0.369652	0.0680737	0.882509	0.93942	0.0680737	Change of Direction (COD) * 24 h up vs Straight (ST) * 24 h	0.00201907	Change of Direction (COD) * 24 h up vs Straight (ST) * 24 h	14.3974	0.453602	0.0787646	1
50407	cg07142893	C6orf134	Promoter_Associated		0.000374156	0.000148753	-0.354845	34.9448	-5.91141	-0.354845	Change of Direction (COD) * Post down vs Straight (ST) * Post	-0.00890867	Change of Direction (COD) * Post down vs Straight (ST) * Post	0.203333	-0.0817087	1.85286	-1.3612	-0.0817087	Change of Direction (COD) * 24 h down vs Straight (ST) * 24 h	-0.00215753	Change of Direction (COD) * 24 h down vs Straight (ST) * 24 h	14.3858	0.311014	0.0540487	1
334934	cg20720848	LOC171391		S_Shelf	0.000375408	0.000621394	-0.276297	24.0282	-4.90186	-0.276297	Change of Direction (COD) * Post down vs Straight (ST) * Post	-0.0155807	Change of Direction (COD) * Post down vs Straight (ST) * Post	0.00145368	0.24494	18.8838	4.34555	0.24494	Change of Direction (COD) * 24 h up vs Straight (ST) * 24 h	0.0150968	Change of Direction (COD) * 24 h up vs Straight (ST) * 24 h	14.3742	0.27401	0.0476565	1
272469	cg04662241	TTC26	Promoter_Associated_Cell_type_specific	Island	0.000375653	0.119255	-0.181057	2.90266	-1.70372	-0.181057	Change of Direction (COD) * Post down vs Straight (ST) * Post	-0.00416081	Change of Direction (COD) * Post down vs Straight (ST) * Post	2.48484e-05	-0.779946	53.8636	-7.33918	-0.779946	Change of Direction (COD) * 24 h down vs Straight (ST) * 24 h	-0.017783	Change of Direction (COD) * 24 h down vs Straight (ST) * 24 h	14.3719	0.973868	0.169404	1
278952	cg16504108	THSD4		S_Shelf	0.000376146	8.61854e-05	-0.45057	40.0133	-6.3256	-0.45057	Change of Direction (COD) * Post down vs Straight (ST) * Post	-0.0548176	Change of Direction (COD) * Post down vs Straight (ST) * Post	0.0957253	0.131005	3.38262	1.83919	0.131005	Change of Direction (COD) * 24 h up vs Straight (ST) * 24 h	0.016825	Change of Direction (COD) * 24 h up vs Straight (ST) * 24 h	14.3674	0.437371	0.0761047	1
439518	cg08523575				0.000376526	0.000496657	0.31934	25.5383	5.05355	0.31934	Change of Direction (COD) * Post up vs Straight (ST) * Post	0.0165474	Change of Direction (COD) * Post up vs Straight (ST) * Post	0.179688	0.0911655	2.08136	1.44269	0.0911655	Change of Direction (COD) * 24 h up vs Straight (ST) * 24 h	0.00517847	Change of Direction (COD) * 24 h up vs Straight (ST) * 24 h	14.3639	0.344142	0.059897	1
430470	cg11775258		Unclassified_Cell_type_specific		0.000379893	0.315497	-0.246141	1.11667	-1.05672	-0.246141	Change of Direction (COD) * Post down vs Straight (ST) * Post	-0.0140454	Change of Direction (COD) * Post down vs Straight (ST) * Post	0.008487	-0.760753	10.667	-3.26604	-0.760753	Change of Direction (COD) * 24 h down vs Straight (ST) * 24 h	-0.074119	Change of Direction (COD) * 24 h down vs Straight (ST) * 24 h	14.333	4.66588	0.813834	1
769025	cg14612870	C6orf118			0.000380804	0.8192	0.0213149	0.05507	0.23467	0.0213149	Change of Direction (COD) * Post up vs Straight (ST) * Post	0.00187184	Change of Direction (COD) * Post up vs Straight (ST) * Post	0.000574502	0.450033	24.5493	4.95472	0.450033	Change of Direction (COD) * 24 h up vs Straight (ST) * 24 h	0.0406256	Change of Direction (COD) * 24 h up vs Straight (ST) * 24 h	14.3247	0.709067	0.123749	1
279593	cg23340194			N_Shelf	0.000383435	0.0383446	0.286986	5.68382	2.38408	0.286986	Change of Direction (COD) * Post up vs Straight (ST) * Post	0.0356239	Change of Direction (COD) * Post up vs Straight (ST) * Post	0.00156963	-0.517218	18.4614	-4.29668	-0.517218	Change of Direction (COD) * 24 h down vs Straight (ST) * 24 h	-0.0738717	Change of Direction (COD) * 24 h down vs Straight (ST) * 24 h	14.3009	1.24336	0.217357	1
761532	cg02037791	GRM7		N_Shore	0.000384095	0.00387408	0.709467	13.9552	3.73566	0.709467	Change of Direction (COD) * Post up vs Straight (ST) * Post	0.0297717	Change of Direction (COD) * Post up vs Straight (ST) * Post	0.00405004	-0.704345	13.7544	-3.70869	-0.704345	Change of Direction (COD) * 24 h down vs Straight (ST) * 24 h	-0.0406603	Change of Direction (COD) * 24 h down vs Straight (ST) * 24 h	14.295	3.09359	0.541029	1
680092	cg00177436	ELMSAN1	Promoter_Associated		0.000388763	0.683647	-0.058334	0.176067	-0.419604	-0.058334	Change of Direction (COD) * Post down vs Straight (ST) * Post	-0.00143984	Change of Direction (COD) * Post down vs Straight (ST) * Post	0.00106355	-0.632102	20.6732	-4.54678	-0.632102	Change of Direction (COD) * 24 h down vs Straight (ST) * 24 h	-0.0206859	Change of Direction (COD) * 24 h down vs Straight (ST) * 24 h	14.2532	1.65284	0.289906	1
28234	cg12663321	DMBX1			0.000389001	0.00111269	0.469775	20.4075	4.51746	0.469775	Change of Direction (COD) * Post up vs Straight (ST) * Post	0.0239513	Change of Direction (COD) * Post up vs Straight (ST) * Post	0.00197523	0.431721	17.2351	4.15152	0.431721	Change of Direction (COD) * 24 h up vs Straight (ST) * 24 h	0.0192705	Change of Direction (COD) * 24 h up vs Straight (ST) * 24 h	14.2511	0.92468	0.162212	1
492196	cg27139062	LINC00669			0.000389132	6.04233e-05	-0.33327	43.6223	-6.60472	-0.33327	Change of Direction (COD) * Post down vs Straight (ST) * Post	-0.0219957	Change of Direction (COD) * Post down vs Straight (ST) * Post	0.885172	0.00747538	0.0219473	0.148146	0.00747538	Change of Direction (COD) * 24 h up vs Straight (ST) * 24 h	0.000523229	Change of Direction (COD) * 24 h up vs Straight (ST) * 24 h	14.25	0.217696	0.0381923	1
223058	cg09884706	ZNF143			0.000390605	0.148527	0.20548	2.45088	1.56553	0.20548	Change of Direction (COD) * Post up vs Straight (ST) * Post	0.0186998	Change of Direction (COD) * Post up vs Straight (ST) * Post	0.000935668	-0.607746	21.4402	-4.63035	-0.607746	Change of Direction (COD) * 24 h down vs Straight (ST) * 24 h	-0.0665526	Change of Direction (COD) * 24 h down vs Straight (ST) * 24 h	14.237	1.47158	0.258409	1
663632	cg11942971		Promoter_Associated	Island	0.000392925	0.00305262	-0.300454	15.0643	-3.88127	-0.300454	Change of Direction (COD) * Post down vs Straight (ST) * Post	-0.00660003	Change of Direction (COD) * Post down vs Straight (ST) * Post	0.00182226	-0.325299	17.6587	-4.20222	-0.325299	Change of Direction (COD) * 24 h down vs Straight (ST) * 24 h	-0.00801283	Change of Direction (COD) * 24 h down vs Straight (ST) * 24 h	14.2166	0.511156	0.0898873	1
781854	cg24460489			N_Shelf	0.000393612	0.668784	0.0333096	0.194242	0.440729	0.0333096	Change of Direction (COD) * Post up vs Straight (ST) * Post	0.00254754	Change of Direction (COD) * Post up vs Straight (ST) * Post	0.329476	0.0774752	1.05082	1.02509	0.0774752	Change of Direction (COD) * 24 h up vs Straight (ST) * 24 h	0.00653984	Change of Direction (COD) * 24 h up vs Straight (ST) * 24 h	14.2106	0.487033	0.0856817	1
298975	cg23822052	PRICKLE1	Unclassified	Island	0.000393739	0.0197789	-0.151748	7.67427	-2.77025	-0.151748	Change of Direction (COD) * Post down vs Straight (ST) * Post	-0.0041476	Change of Direction (COD) * Post down vs Straight (ST) * Post	0.00308843	-0.212216	15.0087	-3.87411	-0.212216	Change of Direction (COD) * 24 h down vs Straight (ST) * 24 h	-0.00537596	Change of Direction (COD) * 24 h down vs Straight (ST) * 24 h	14.2094	0.255823	0.0450094	1
200485	cg22978335				0.000394169	0.206586	0.073137	1.82419	1.35062	0.073137	Change of Direction (COD) * Post up vs Straight (ST) * Post	0.00527181	Change of Direction (COD) * Post up vs Straight (ST) * Post	0.0320164	0.134809	6.19772	2.48952	0.134809	Change of Direction (COD) * 24 h up vs Straight (ST) * 24 h	0.0101413	Change of Direction (COD) * 24 h up vs Straight (ST) * 24 h	14.2057	0.24993	0.0439841	1
56185	cg13033338	OPCML			0.000395658	0.000253273	-0.248175	30.5102	-5.52361	-0.248175	Change of Direction (COD) * Post down vs Straight (ST) * Post	-0.00667159	Change of Direction (COD) * Post down vs Straight (ST) * Post	0.00205256	-0.185445	17.0358	-4.12744	-0.185445	Change of Direction (COD) * 24 h down vs Straight (ST) * 24 h	-0.00505686	Change of Direction (COD) * 24 h down vs Straight (ST) * 24 h	14.1927	0.171904	0.0302803	1
676236	cg13534323				0.000398059	0.0290889	0.191048	6.47943	2.54547	0.191048	Change of Direction (COD) * Post up vs Straight (ST) * Post	0.011855	Change of Direction (COD) * Post up vs Straight (ST) * Post	0.76231	-0.0233293	0.096617	-0.310833	-0.0233293	Change of Direction (COD) * 24 h down vs Straight (ST) * 24 h	-0.00177501	Change of Direction (COD) * 24 h down vs Straight (ST) * 24 h	14.1719	0.478993	0.0844966	1
178322	cg24777274	MRVI1			0.000399579	0.0326261	-0.221218	6.143	-2.47851	-0.221218	Change of Direction (COD) * Post down vs Straight (ST) * Post	-0.0310848	Change of Direction (COD) * Post down vs Straight (ST) * Post	0.0109674	0.278025	9.70306	3.11497	0.278025	Change of Direction (COD) * 24 h up vs Straight (ST) * 24 h	0.0428813	Change of Direction (COD) * 24 h up vs Straight (ST) * 24 h	14.1589	0.676767	0.119495	1
231221	cg06346070	NSDHL			0.000399973	0.0130251	-0.281989	9.08506	-3.01414	-0.281989	Change of Direction (COD) * Post down vs Straight (ST) * Post	-0.031258	Change of Direction (COD) * Post down vs Straight (ST) * Post	0.0767019	0.184628	3.89455	1.97346	0.184628	Change of Direction (COD) * 24 h up vs Straight (ST) * 24 h	0.0198378	Change of Direction (COD) * 24 h up vs Straight (ST) * 24 h	14.1555	0.743385	0.131289	1
104099	cg05210412	CA4	Unclassified_Cell_type_specific	Island	0.000402425	0.0562387	0.24019	4.65972	2.15864	0.24019	Change of Direction (COD) * Post up vs Straight (ST) * Post	0.00450377	Change of Direction (COD) * Post up vs Straight (ST) * Post	0.00155157	-0.478905	18.5247	-4.30403	-0.478905	Change of Direction (COD) * 24 h down vs Straight (ST) * 24 h	-0.00909202	Change of Direction (COD) * 24 h down vs Straight (ST) * 24 h	14.1345	1.04998	0.185712	1
285643	cg20018667				0.000403441	0.599558	0.044135	0.293974	0.542194	0.044135	Change of Direction (COD) * Post up vs Straight (ST) * Post	0.00242613	Change of Direction (COD) * Post up vs Straight (ST) * Post	0.00065202	0.396387	23.7128	4.86958	0.396387	Change of Direction (COD) * 24 h up vs Straight (ST) * 24 h	0.0249966	Change of Direction (COD) * 24 h up vs Straight (ST) * 24 h	14.1259	0.561597	0.0993913	1
75983	cg12040210				0.000404331	0.0175765	0.479555	8.0603	2.83907	0.479555	Change of Direction (COD) * Post up vs Straight (ST) * Post	0.0321353	Change of Direction (COD) * Post up vs Straight (ST) * Post	0.000391845	0.881136	27.2119	5.21651	0.881136	Change of Direction (COD) * 24 h up vs Straight (ST) * 24 h	0.075635	Change of Direction (COD) * 24 h up vs Straight (ST) * 24 h	14.1184	2.41692	0.427974	1
41907	cg22452543		Unclassified	Island	0.000409285	7.91649e-05	-0.391035	40.8535	-6.39167	-0.391035	Change of Direction (COD) * Post down vs Straight (ST) * Post	-0.0157606	Change of Direction (COD) * Post down vs Straight (ST) * Post	0.0859879	-0.116513	3.62696	-1.90446	-0.116513	Change of Direction (COD) * 24 h down vs Straight (ST) * 24 h	-0.00491891	Change of Direction (COD) * 24 h down vs Straight (ST) * 24 h	14.0767	0.316123	0.0561428	1
702531	cg11123720	IQGAP2		S_Shore	0.000411548	0.000112968	-0.729743	37.4309	-6.11808	-0.729743	Change of Direction (COD) * Post down vs Straight (ST) * Post	-0.124495	Change of Direction (COD) * Post down vs Straight (ST) * Post	0.128668	-0.197552	2.74317	-1.65625	-0.197552	Change of Direction (COD) * 24 h down vs Straight (ST) * 24 h	-0.0340953	Change of Direction (COD) * 24 h down vs Straight (ST) * 24 h	14.0579	1.2	0.213403	1
804896	cg26021293	SDPR			0.000411584	0.891677	-0.0216138	0.0195136	-0.139691	-0.0216138	Change of Direction (COD) * Post down vs Straight (ST) * Post	-0.00266307	Change of Direction (COD) * Post down vs Straight (ST) * Post	0.000662267	-0.751834	23.6112	-4.85914	-0.751834	Change of Direction (COD) * 24 h down vs Straight (ST) * 24 h	-0.0879547	Change of Direction (COD) * 24 h down vs Straight (ST) * 24 h	14.0576	2.01925	0.359101	1
307401	cg04277559				0.000413925	0.00168263	0.243426	18.0844	4.25258	0.243426	Change of Direction (COD) * Post up vs Straight (ST) * Post	0.0129068	Change of Direction (COD) * Post up vs Straight (ST) * Post	0.10481	0.102098	3.18128	1.78361	0.102098	Change of Direction (COD) * 24 h up vs Straight (ST) * 24 h	0.00501188	Change of Direction (COD) * 24 h up vs Straight (ST) * 24 h	14.0383	0.275991	0.0491497	1
207119	cg16023936	OTUD5			0.000414391	0.00138294	-0.412554	19.1619	-4.37743	-0.412554	Change of Direction (COD) * Post down vs Straight (ST) * Post	-0.0594786	Change of Direction (COD) * Post down vs Straight (ST) * Post	0.000364081	-0.496446	27.7473	-5.26757	-0.496446	Change of Direction (COD) * 24 h down vs Straight (ST) * 24 h	-0.0750563	Change of Direction (COD) * 24 h down vs Straight (ST) * 24 h	14.0345	0.747948	0.133234	1
21524	cg17101611			N_Shelf	0.000415666	0.412005	-0.0837943	0.732845	-0.856064	-0.0837943	Change of Direction (COD) * Post down vs Straight (ST) * Post	-0.00166512	Change of Direction (COD) * Post down vs Straight (ST) * Post	0.00663806	-0.333959	11.6405	-3.41181	-0.333959	Change of Direction (COD) * 24 h down vs Straight (ST) * 24 h	-0.00806145	Change of Direction (COD) * 24 h down vs Straight (ST) * 24 h	14.024	0.806196	0.143717	1
372553	cg07948841	SKIV2L2			0.000416216	0.002755	-0.189094	15.5586	-3.94444	-0.189094	Change of Direction (COD) * Post down vs Straight (ST) * Post	-0.0308408	Change of Direction (COD) * Post down vs Straight (ST) * Post	0.00866346	0.155989	10.5877	3.25388	0.155989	Change of Direction (COD) * 24 h up vs Straight (ST) * 24 h	0.0256204	Change of Direction (COD) * 24 h up vs Straight (ST) * 24 h	14.0195	0.193317	0.0344728	1
404243	cg14459930	JKAMP	Promoter_Associated	S_Shore	0.000417739	0.112585	-0.154561	3.02568	-1.73945	-0.154561	Change of Direction (COD) * Post down vs Straight (ST) * Post	-0.00275463	Change of Direction (COD) * Post down vs Straight (ST) * Post	0.000146946	-0.526073	35.0524	-5.9205	-0.526073	Change of Direction (COD) * 24 h down vs Straight (ST) * 24 h	-0.0108329	Change of Direction (COD) * 24 h down vs Straight (ST) * 24 h	14.0071	0.663551	0.118431	1
24617	cg06516150	ACACB	Promoter_Associated	Island	0.000417998	0.000169231	-0.27754	33.8261	-5.81602	-0.27754	Change of Direction (COD) * Post down vs Straight (ST) * Post	-0.00519999	Change of Direction (COD) * Post down vs Straight (ST) * Post	0.0486539	-0.107094	5.03656	-2.24423	-0.107094	Change of Direction (COD) * 24 h down vs Straight (ST) * 24 h	-0.00204291	Change of Direction (COD) * 24 h down vs Straight (ST) * 24 h	14.005	0.191352	0.0341579	1
290204	cg22877937	PKD1L2			0.000419586	0.000394989	-0.424938	27.1542	-5.21097	-0.424938	Change of Direction (COD) * Post down vs Straight (ST) * Post	-0.0586097	Change of Direction (COD) * Post down vs Straight (ST) * Post	0.120483	-0.138413	2.88096	-1.69734	-0.138413	Change of Direction (COD) * 24 h down vs Straight (ST) * 24 h	-0.0193312	Change of Direction (COD) * 24 h down vs Straight (ST) * 24 h	13.9921	0.558277	0.0997485	1
143117	cg01388121				0.000420775	0.277476	0.0497513	1.31915	1.14854	0.0497513	Change of Direction (COD) * Post up vs Straight (ST) * Post	0.00179402	Change of Direction (COD) * Post up vs Straight (ST) * Post	0.0483167	0.0973905	5.05497	2.24833	0.0973905	Change of Direction (COD) * 24 h up vs Straight (ST) * 24 h	0.00395038	Change of Direction (COD) * 24 h up vs Straight (ST) * 24 h	13.9825	0.157417	0.0281453	1
654927	cg11323346			N_Shore	0.000420951	0.69404	0.0576839	0.163986	0.404952	0.0576839	Change of Direction (COD) * Post up vs Straight (ST) * Post	0.00355736	Change of Direction (COD) * Post up vs Straight (ST) * Post	0.0315646	0.355805	6.2391	2.49782	0.355805	Change of Direction (COD) * 24 h up vs Straight (ST) * 24 h	0.0267225	Change of Direction (COD) * 24 h up vs Straight (ST) * 24 h	13.9811	1.70214	0.304364	1
342074	cg03682895	CXCR6			0.000427269	6.48472e-05	0.353821	42.8836	6.54855	0.353821	Change of Direction (COD) * Post up vs Straight (ST) * Post	0.0177325	Change of Direction (COD) * Post up vs Straight (ST) * Post	0.56283	0.0323361	0.358177	0.598479	0.0323361	Change of Direction (COD) * 24 h up vs Straight (ST) * 24 h	0.00169953	Change of Direction (COD) * 24 h up vs Straight (ST) * 24 h	13.9306	0.244004	0.0437893	1
17083	cg03214277	SLC25A23	Promoter_Associated	Island	0.00042771	0.00141065	-0.250754	19.051	-4.36474	-0.250754	Change of Direction (COD) * Post down vs Straight (ST) * Post	-0.00609061	Change of Direction (COD) * Post down vs Straight (ST) * Post	0.000465863	-0.29284	25.9824	-5.0973	-0.29284	Change of Direction (COD) * 24 h down vs Straight (ST) * 24 h	-0.00716242	Change of Direction (COD) * 24 h down vs Straight (ST) * 24 h	13.9271	0.275799	0.0495076	1
567691	cg16983342	ZNF185			0.000428209	0.00266977	-0.673092	15.7121	-3.96385	-0.673092	Change of Direction (COD) * Post down vs Straight (ST) * Post	-0.0807888	Change of Direction (COD) * Post down vs Straight (ST) * Post	0.962842	0.00811124	0.0022817	0.0477672	0.00811124	Change of Direction (COD) * 24 h up vs Straight (ST) * 24 h	0.00147454	Change of Direction (COD) * 24 h up vs Straight (ST) * 24 h	13.9232	2.40882	0.43252	1
324559	cg27201107	KRTAP16-1			0.000429346	0.384859	0.11045	0.82583	0.908752	0.11045	Change of Direction (COD) * Post up vs Straight (ST) * Post	0.00476182	Change of Direction (COD) * Post up vs Straight (ST) * Post	0.0281107	0.311803	6.58137	2.56542	0.311803	Change of Direction (COD) * 24 h up vs Straight (ST) * 24 h	0.0176796	Change of Direction (COD) * 24 h up vs Straight (ST) * 24 h	13.9142	1.23325	0.221582	1
227730	ch.14.1795106F	CDC42BPB		N_Shelf	0.000429717	0.150564	-0.130119	2.42375	-1.55684	-0.130119	Change of Direction (COD) * Post down vs Straight (ST) * Post	-0.0142926	Change of Direction (COD) * Post down vs Straight (ST) * Post	0.00650965	-0.286128	11.72	-3.42345	-0.286128	Change of Direction (COD) * 24 h down vs Straight (ST) * 24 h	-0.0275625	Change of Direction (COD) * 24 h down vs Straight (ST) * 24 h	13.9113	0.583058	0.104782	1
620446	cg13376219				0.00043387	0.0729362	-0.264759	4.01484	-2.00371	-0.264759	Change of Direction (COD) * Post down vs Straight (ST) * Post	-0.0225988	Change of Direction (COD) * Post down vs Straight (ST) * Post	0.0030445	0.513066	15.077	3.88291	0.513066	Change of Direction (COD) * 24 h up vs Straight (ST) * 24 h	0.0549946	Change of Direction (COD) * 24 h up vs Straight (ST) * 24 h	13.8788	1.4539	0.261893	1
709841	cg18151608	LOC100506606	Gene_Associated		0.000436049	0.22354	-0.263006	1.68391	-1.29766	-0.263006	Change of Direction (COD) * Post down vs Straight (ST) * Post	-0.0109481	Change of Direction (COD) * Post down vs Straight (ST) * Post	0.000265422	-1.11274	30.142	-5.49018	-1.11274	Change of Direction (COD) * 24 h down vs Straight (ST) * 24 h	-0.0706238	Change of Direction (COD) * 24 h down vs Straight (ST) * 24 h	13.8619	3.41652	0.616172	1
106989	cg00630583	PXMP2	Promoter_Associated	Island	0.000438577	0.000172691	-0.476815	33.6532	-5.80113	-0.476815	Change of Direction (COD) * Post down vs Straight (ST) * Post	-0.00624567	Change of Direction (COD) * Post down vs Straight (ST) * Post	0.00596274	-0.28569	12.0813	-3.47582	-0.28569	Change of Direction (COD) * 24 h down vs Straight (ST) * 24 h	-0.00418613	Change of Direction (COD) * 24 h down vs Straight (ST) * 24 h	13.8424	0.561096	0.101336	1
461009	cg19987840	SPATA5	Promoter_Associated	N_Shore	0.000439032	0.109765	0.192129	3.08049	1.75513	0.192129	Change of Direction (COD) * Post up vs Straight (ST) * Post	0.00483972	Change of Direction (COD) * Post up vs Straight (ST) * Post	0.00167524	-0.465822	18.1082	-4.25537	-0.465822	Change of Direction (COD) * 24 h down vs Straight (ST) * 24 h	-0.00935977	Change of Direction (COD) * 24 h down vs Straight (ST) * 24 h	13.8389	0.994991	0.179745	1
170185	cg23931853	PRKAG2			0.000439058	0.912927	0.0123423	0.0125768	0.112146	0.0123423	Change of Direction (COD) * Post up vs Straight (ST) * Post	0.00214535	Change of Direction (COD) * Post up vs Straight (ST) * Post	0.800494	0.0285623	0.0673539	0.259526	0.0285623	Change of Direction (COD) * 24 h up vs Straight (ST) * 24 h	0.00500086	Change of Direction (COD) * 24 h up vs Straight (ST) * 24 h	13.8387	1.0057	0.181683	1
545309	cg11945801	RBM4B	Promoter_Associated	S_Shore	0.000440051	0.00432883	0.431842	13.4569	3.66836	0.431842	Change of Direction (COD) * Post up vs Straight (ST) * Post	0.00959519	Change of Direction (COD) * Post up vs Straight (ST) * Post	0.000321833	-0.630259	28.6638	-5.35385	-0.630259	Change of Direction (COD) * 24 h down vs Straight (ST) * 24 h	-0.0160349	Change of Direction (COD) * 24 h down vs Straight (ST) * 24 h	13.8311	1.15004	0.207872	1
633711	cg03602785	WDR35			0.000443975	0.0546948	-0.075459	4.73114	-2.17512	-0.075459	Change of Direction (COD) * Post down vs Straight (ST) * Post	-0.00324943	Change of Direction (COD) * Post down vs Straight (ST) * Post	0.0210145	0.0948802	7.47989	2.73494	0.0948802	Change of Direction (COD) * 24 h up vs Straight (ST) * 24 h	0.00423859	Change of Direction (COD) * 24 h up vs Straight (ST) * 24 h	13.8013	0.0996612	0.0180529	1
477609	cg25954336				0.000444021	0.0013793	0.231519	19.1767	4.37912	0.231519	Change of Direction (COD) * Post up vs Straight (ST) * Post	0.0112559	Change of Direction (COD) * Post up vs Straight (ST) * Post	0.601624	0.0285007	0.29061	0.539083	0.0285007	Change of Direction (COD) * 24 h up vs Straight (ST) * 24 h	0.0015914	Change of Direction (COD) * 24 h up vs Straight (ST) * 24 h	13.8009	0.231451	0.0419268	1
308629	cg05688989				0.00044511	0.00309287	-0.308992	15.0019	-3.87322	-0.308992	Change of Direction (COD) * Post down vs Straight (ST) * Post	-0.0264212	Change of Direction (COD) * Post down vs Straight (ST) * Post	0.30531	0.0861944	1.16737	1.08045	0.0861944	Change of Direction (COD) * 24 h up vs Straight (ST) * 24 h	0.00856354	Change of Direction (COD) * 24 h up vs Straight (ST) * 24 h	13.7927	0.526684	0.0954643	1
553263	cg01100703	ADAMTS8			0.000446992	0.0510046	0.141672	4.91243	2.2164	0.141672	Change of Direction (COD) * Post up vs Straight (ST) * Post	0.0116734	Change of Direction (COD) * Post up vs Straight (ST) * Post	0.00288744	0.250277	15.331	3.91549	0.250277	Change of Direction (COD) * 24 h up vs Straight (ST) * 24 h	0.0214047	Change of Direction (COD) * 24 h up vs Straight (ST) * 24 h	13.7785	0.337774	0.0612862	1
802992	cg00894547				0.000448782	0.550946	-0.116096	0.380839	-0.617122	-0.116096	Change of Direction (COD) * Post down vs Straight (ST) * Post	-0.0135214	Change of Direction (COD) * Post down vs Straight (ST) * Post	0.00653796	0.643552	11.7023	3.42086	0.643552	Change of Direction (COD) * 24 h up vs Straight (ST) * 24 h	0.100643	Change of Direction (COD) * 24 h up vs Straight (ST) * 24 h	13.7651	2.923	0.53087	1
548047	cg15649007				0.000450145	0.896426	-0.0168037	0.0178294	-0.133527	-0.0168037	Change of Direction (COD) * Post down vs Straight (ST) * Post	-0.00235613	Change of Direction (COD) * Post down vs Straight (ST) * Post	0.273559	0.145798	1.34224	1.15855	0.145798	Change of Direction (COD) * 24 h up vs Straight (ST) * 24 h	0.0185909	Change of Direction (COD) * 24 h up vs Straight (ST) * 24 h	13.755	1.30702	0.237555	1
43019	cg25053334	DDX47	Promoter_Associated	Island	0.000450279	0.0511235	-0.0796111	4.90635	-2.21503	-0.0796111	Change of Direction (COD) * Post down vs Straight (ST) * Post	-0.00178826	Change of Direction (COD) * Post down vs Straight (ST) * Post	0.0337147	-0.0883919	6.04833	-2.45934	-0.0883919	Change of Direction (COD) * 24 h down vs Straight (ST) * 24 h	-0.00186709	Change of Direction (COD) * 24 h down vs Straight (ST) * 24 h	13.754	0.106603	0.0193767	1
561223	cg06869600	ANKRD44			0.000450656	0.019693	0.127676	7.68834	2.77278	0.127676	Change of Direction (COD) * Post up vs Straight (ST) * Post	0.00626884	Change of Direction (COD) * Post up vs Straight (ST) * Post	0.00385312	0.172165	13.9798	3.73896	0.172165	Change of Direction (COD) * 24 h up vs Straight (ST) * 24 h	0.00903249	Change of Direction (COD) * 24 h up vs Straight (ST) * 24 h	13.7512	0.174936	0.0318039	1
128302	cg05017829	GPRIN1	Unclassified	S_Shore	0.000454926	0.457507	-0.0579368	0.597249	-0.772819	-0.0579368	Change of Direction (COD) * Post down vs Straight (ST) * Post	-0.00390679	Change of Direction (COD) * Post down vs Straight (ST) * Post	0.00361948	0.283158	14.266	3.77704	0.283158	Change of Direction (COD) * 24 h up vs Straight (ST) * 24 h	0.021935	Change of Direction (COD) * 24 h up vs Straight (ST) * 24 h	13.7196	0.462645	0.0843034	1
379064	cg09060081				0.000455414	0.0684738	0.199139	4.16778	2.04151	0.199139	Change of Direction (COD) * Post up vs Straight (ST) * Post	0.0218971	Change of Direction (COD) * Post up vs Straight (ST) * Post	0.000212557	0.551095	31.9185	5.64965	0.551095	Change of Direction (COD) * 24 h up vs Straight (ST) * 24 h	0.067957	Change of Direction (COD) * 24 h up vs Straight (ST) * 24 h	13.716	0.78305	0.142725	1
39434	cg09467436			Island	0.000455454	0.00959909	-0.370828	10.1976	-3.19337	-0.370828	Change of Direction (COD) * Post down vs Straight (ST) * Post	-0.0532834	Change of Direction (COD) * Post down vs Straight (ST) * Post	0.00621933	0.400706	11.907	3.45066	0.400706	Change of Direction (COD) * 24 h up vs Straight (ST) * 24 h	0.0637213	Change of Direction (COD) * 24 h up vs Straight (ST) * 24 h	13.7158	1.10973	0.202273	1
103301	cg24024056			Island	0.000455704	0.699583	0.0534515	0.157749	0.397176	0.0534515	Change of Direction (COD) * Post up vs Straight (ST) * Post	0.000961647	Change of Direction (COD) * Post up vs Straight (ST) * Post	0.468191	0.101482	0.568622	0.75407	0.101482	Change of Direction (COD) * 24 h up vs Straight (ST) * 24 h	0.00260171	Change of Direction (COD) * 24 h up vs Straight (ST) * 24 h	13.7139	1.49028	0.271673	1
487173	cg04070176	PAQR4	Promoter_Associated	Island	0.000457055	0.000352346	-0.560816	27.9885	-5.29041	-0.560816	Change of Direction (COD) * Post down vs Straight (ST) * Post	-0.0279044	Change of Direction (COD) * Post down vs Straight (ST) * Post	0.0164942	-0.304889	8.2722	-2.87614	-0.304889	Change of Direction (COD) * 24 h down vs Straight (ST) * 24 h	-0.0123903	Change of Direction (COD) * 24 h down vs Straight (ST) * 24 h	13.704	0.923978	0.168559	1
706881	cg09513708				0.000459427	0.00245258	-0.556668	16.1316	-4.01641	-0.556668	Change of Direction (COD) * Post down vs Straight (ST) * Post	-0.0594865	Change of Direction (COD) * Post down vs Straight (ST) * Post	0.100483	0.250794	3.27432	1.80951	0.250794	Change of Direction (COD) * 24 h up vs Straight (ST) * 24 h	0.0330569	Change of Direction (COD) * 24 h up vs Straight (ST) * 24 h	13.6868	1.57749	0.288142	1
308643	cg24718038				0.000462092	0.0137832	0.146031	8.88658	2.98104	0.146031	Change of Direction (COD) * Post up vs Straight (ST) * Post	0.00856143	Change of Direction (COD) * Post up vs Straight (ST) * Post	0.418826	0.0413056	0.710993	0.843204	0.0413056	Change of Direction (COD) * 24 h up vs Straight (ST) * 24 h	0.00248492	Change of Direction (COD) * 24 h up vs Straight (ST) * 24 h	13.6675	0.196785	0.0359952	1
429477	cg25277950	MIR330	Promoter_Associated	N_Shore	0.000462427	0.0137673	-0.257596	8.89062	-2.98171	-0.257596	Change of Direction (COD) * Post down vs Straight (ST) * Post	-0.0272479	Change of Direction (COD) * Post down vs Straight (ST) * Post	0.00796725	0.285389	10.9126	3.30343	0.285389	Change of Direction (COD) * 24 h up vs Straight (ST) * 24 h	0.0259438	Change of Direction (COD) * 24 h up vs Straight (ST) * 24 h	13.6651	0.61194	0.111953	1
661574	cg02821503	WFS1			0.000465753	0.227107	-0.0828915	1.65621	-1.28694	-0.0828915	Change of Direction (COD) * Post down vs Straight (ST) * Post	-0.003597	Change of Direction (COD) * Post down vs Straight (ST) * Post	0.000482754	0.326747	25.7346	5.07293	0.326747	Change of Direction (COD) * 24 h up vs Straight (ST) * 24 h	0.015304	Change of Direction (COD) * 24 h up vs Straight (ST) * 24 h	13.6412	0.339554	0.0622295	1
649568	cg21921456	N4BP2L2	Promoter_Associated		0.000469329	0.00339203	-0.289468	14.5669	-3.81666	-0.289468	Change of Direction (COD) * Post down vs Straight (ST) * Post	-0.00914236	Change of Direction (COD) * Post down vs Straight (ST) * Post	0.114676	-0.131061	2.98614	-1.72804	-0.131061	Change of Direction (COD) * 24 h down vs Straight (ST) * 24 h	-0.00348308	Change of Direction (COD) * 24 h down vs Straight (ST) * 24 h	13.6158	0.469925	0.0862831	1
269799	cg13907319			N_Shelf	0.000472265	0.0200257	-0.279792	7.63429	-2.76302	-0.279792	Change of Direction (COD) * Post down vs Straight (ST) * Post	-0.0393699	Change of Direction (COD) * Post down vs Straight (ST) * Post	0.0637866	0.211015	4.34234	2.08383	0.211015	Change of Direction (COD) * 24 h up vs Straight (ST) * 24 h	0.0331678	Change of Direction (COD) * 24 h up vs Straight (ST) * 24 h	13.5951	0.836441	0.153813	1
798285	cg21021279	TAP2			0.000472716	0.000126343	0.294403	36.4034	6.03352	0.294403	Change of Direction (COD) * Post up vs Straight (ST) * Post	0.0159389	Change of Direction (COD) * Post up vs Straight (ST) * Post	0.010647	0.152844	9.81192	3.1324	0.152844	Change of Direction (COD) * 24 h up vs Straight (ST) * 24 h	0.00796398	Change of Direction (COD) * 24 h up vs Straight (ST) * 24 h	13.5919	0.194167	0.0357137	1
153238	cg10556636	C10orf11			0.000473545	0.176758	0.24615	2.11243	1.45342	0.24615	Change of Direction (COD) * Post up vs Straight (ST) * Post	0.0293151	Change of Direction (COD) * Post up vs Straight (ST) * Post	0.00404519	-0.628223	13.7598	-3.70942	-0.628223	Change of Direction (COD) * 24 h down vs Straight (ST) * 24 h	-0.0907091	Change of Direction (COD) * 24 h down vs Straight (ST) * 24 h	13.5861	2.33809	0.430236	1
574446	cg03562855				0.000477165	0.297182	0.127151	1.2096	1.09982	0.127151	Change of Direction (COD) * Post up vs Straight (ST) * Post	0.00703017	Change of Direction (COD) * Post up vs Straight (ST) * Post	0.00337689	0.441563	14.5878	3.8194	0.441563	Change of Direction (COD) * 24 h up vs Straight (ST) * 24 h	0.0316785	Change of Direction (COD) * 24 h up vs Straight (ST) * 24 h	13.5609	1.08751	0.200487	1
800201	cg07403938	MYO1D			0.000477401	0.158595	-0.183191	2.32126	-1.52357	-0.183191	Change of Direction (COD) * Post down vs Straight (ST) * Post	-0.0158492	Change of Direction (COD) * Post down vs Straight (ST) * Post	0.00451067	0.438087	13.275	3.64349	0.438087	Change of Direction (COD) * 24 h up vs Straight (ST) * 24 h	0.0489254	Change of Direction (COD) * 24 h up vs Straight (ST) * 24 h	13.5592	1.17618	0.216859	1
457713	cg12907264	LPO		N_Shelf	0.000477554	0.000236953	0.306716	31.0396	5.57132	0.306716	Change of Direction (COD) * Post up vs Straight (ST) * Post	0.0472257	Change of Direction (COD) * Post up vs Straight (ST) * Post	0.35851	0.0529866	0.926347	0.962469	0.0529866	Change of Direction (COD) * 24 h up vs Straight (ST) * 24 h	0.00852474	Change of Direction (COD) * 24 h up vs Straight (ST) * 24 h	13.5582	0.246553	0.0454621	1
725217	cg18052274	LOC100126784		S_Shore	0.000482735	0.000375791	-0.322697	27.5157	-5.24554	-0.322697	Change of Direction (COD) * Post down vs Straight (ST) * Post	-0.055839	Change of Direction (COD) * Post down vs Straight (ST) * Post	0.0344807	0.150487	5.98394	2.44621	0.150487	Change of Direction (COD) * 24 h up vs Straight (ST) * 24 h	0.025995	Change of Direction (COD) * 24 h up vs Straight (ST) * 24 h	13.5225	0.307056	0.0567677	1
629245	cg10030662	CASP7			0.000483575	0.0589553	0.154942	4.53973	2.13066	0.154942	Change of Direction (COD) * Post up vs Straight (ST) * Post	0.00706247	Change of Direction (COD) * Post up vs Straight (ST) * Post	0.278248	0.0833796	1.31465	1.14658	0.0833796	Change of Direction (COD) * 24 h up vs Straight (ST) * 24 h	0.00419464	Change of Direction (COD) * 24 h up vs Straight (ST) * 24 h	13.5167	0.428875	0.079323	1
98315	cg05480730	PRKY		Island	0.000485062	0.000130179	-0.239593	36.1326	-6.01104	-0.239593	Change of Direction (COD) * Post down vs Straight (ST) * Post	-0.00318156	Change of Direction (COD) * Post down vs Straight (ST) * Post	0.080915	-0.0773754	3.7684	-1.94124	-0.0773754	Change of Direction (COD) * 24 h down vs Straight (ST) * 24 h	-0.000981336	Change of Direction (COD) * 24 h down vs Straight (ST) * 24 h	13.5066	0.12875	0.0238309	1
251357	cg20195837	KLF7			0.000485484	0.0995633	-0.300084	3.29474	-1.81514	-0.300084	Change of Direction (COD) * Post down vs Straight (ST) * Post	-0.0349778	Change of Direction (COD) * Post down vs Straight (ST) * Post	0.00101292	0.756933	20.9629	4.57852	0.756933	Change of Direction (COD) * 24 h up vs Straight (ST) * 24 h	0.109161	Change of Direction (COD) * 24 h up vs Straight (ST) * 24 h	13.5037	2.21447	0.409974	1
69286	cg23551859	DAZAP2	Unclassified	Island	0.000486357	0.983268	0.00112947	0.000462343	0.0215022	0.00112947	Change of Direction (COD) * Post up vs Straight (ST) * Post	3.33836e-05	Change of Direction (COD) * Post up vs Straight (ST) * Post	0.00702854	0.17743	11.4096	3.3778	0.17743	Change of Direction (COD) * 24 h up vs Straight (ST) * 24 h	0.00412982	Change of Direction (COD) * 24 h up vs Straight (ST) * 24 h	13.4978	0.223459	0.0413881	1
153028	cg04871767	WDFY1			0.000488302	0.0323367	-0.1898	6.16881	-2.48371	-0.1898	Change of Direction (COD) * Post down vs Straight (ST) * Post	-0.0279777	Change of Direction (COD) * Post down vs Straight (ST) * Post	0.000262421	-0.420168	30.2311	-5.49828	-0.420168	Change of Direction (COD) * 24 h down vs Straight (ST) * 24 h	-0.0650457	Change of Direction (COD) * 24 h down vs Straight (ST) * 24 h	13.4846	0.472479	0.0875958	1
165089	cg06432426				0.00048846	0.690765	0.0328685	0.167738	0.409559	0.0328685	Change of Direction (COD) * Post up vs Straight (ST) * Post	0.00196999	Change of Direction (COD) * Post up vs Straight (ST) * Post	0.0746676	-0.159674	3.9586	-1.98962	-0.159674	Change of Direction (COD) * 24 h down vs Straight (ST) * 24 h	-0.0126272	Change of Direction (COD) * 24 h down vs Straight (ST) * 24 h	13.4836	0.521057	0.0966094	1
38656	cg11995374			S_Shelf	0.000488659	0.0748833	0.103605	3.9517	1.98789	0.103605	Change of Direction (COD) * Post up vs Straight (ST) * Post	0.013064	Change of Direction (COD) * Post up vs Straight (ST) * Post	0.188199	0.0736099	1.99477	1.41236	0.0736099	Change of Direction (COD) * 24 h up vs Straight (ST) * 24 h	0.00997216	Change of Direction (COD) * 24 h up vs Straight (ST) * 24 h	13.4822	0.219733	0.0407448	1
776940	cg22018742				0.000489089	0.940949	0.0109898	0.0057699	0.0759599	0.0109898	Change of Direction (COD) * Post up vs Straight (ST) * Post	0.00100509	Change of Direction (COD) * Post up vs Straight (ST) * Post	0.00267622	0.573271	15.7003	3.96236	0.573271	Change of Direction (COD) * 24 h up vs Straight (ST) * 24 h	0.0644624	Change of Direction (COD) * 24 h up vs Straight (ST) * 24 h	13.4793	1.69291	0.313982	1
31221	cg26883840				0.000490161	0.00381699	0.273701	14.0227	3.74469	0.273701	Change of Direction (COD) * Post up vs Straight (ST) * Post	0.0216088	Change of Direction (COD) * Post up vs Straight (ST) * Post	0.0257328	0.191273	6.84834	2.61693	0.191273	Change of Direction (COD) * 24 h up vs Straight (ST) * 24 h	0.01424	Change of Direction (COD) * 24 h up vs Straight (ST) * 24 h	13.4721	0.431825	0.080133	1
169659	cg09959223	GPM6A			0.000491683	0.0857187	-0.069894	3.6342	-1.90636	-0.069894	Change of Direction (COD) * Post down vs Straight (ST) * Post	-0.011587	Change of Direction (COD) * Post down vs Straight (ST) * Post	0.00224794	0.149244	16.5699	4.07062	0.149244	Change of Direction (COD) * 24 h up vs Straight (ST) * 24 h	0.024263	Change of Direction (COD) * 24 h up vs Straight (ST) * 24 h	13.4619	0.108575	0.0201633	1
752848	cg03043824				0.000491784	0.217619	-0.133956	1.73123	-1.31576	-0.133956	Change of Direction (COD) * Post down vs Straight (ST) * Post	-0.00702246	Change of Direction (COD) * Post down vs Straight (ST) * Post	0.000205648	0.577623	32.1897	5.6736	0.577623	Change of Direction (COD) * 24 h up vs Straight (ST) * 24 h	0.0370379	Change of Direction (COD) * 24 h up vs Straight (ST) * 24 h	13.4612	0.83716	0.155476	1
657704	cg14379176			N_Shelf	0.000492981	0.000256869	-0.531846	30.3991	-5.51353	-0.531846	Change of Direction (COD) * Post down vs Straight (ST) * Post	-0.0706984	Change of Direction (COD) * Post down vs Straight (ST) * Post	0.25502	-0.116479	1.45808	-1.20751	-0.116479	Change of Direction (COD) * 24 h down vs Straight (ST) * 24 h	-0.0162604	Change of Direction (COD) * 24 h down vs Straight (ST) * 24 h	13.4532	0.751086	0.139573	1
242843	cg17015179	PPT1	Gene_Associated		0.000495149	0.267319	-0.0733604	1.37998	-1.17472	-0.0733604	Change of Direction (COD) * Post down vs Straight (ST) * Post	-0.0061661	Change of Direction (COD) * Post down vs Straight (ST) * Post	0.000593732	0.30803	24.3296	4.93251	0.30803	Change of Direction (COD) * 24 h up vs Straight (ST) * 24 h	0.0290754	Change of Direction (COD) * 24 h up vs Straight (ST) * 24 h	13.4388	0.314459	0.0584982	1
606588	cg27447314	LIPI			0.000495594	0.00647187	-0.27913	11.7438	-3.42692	-0.27913	Change of Direction (COD) * Post down vs Straight (ST) * Post	-0.0209119	Change of Direction (COD) * Post down vs Straight (ST) * Post	0.00233689	0.329592	16.3737	4.04644	0.329592	Change of Direction (COD) * 24 h up vs Straight (ST) * 24 h	0.0227079	Change of Direction (COD) * 24 h up vs Straight (ST) * 24 h	13.4359	0.534838	0.0995168	1
244360	cg22658332				0.000496973	0.0677495	-0.144324	4.19377	-2.04787	-0.144324	Change of Direction (COD) * Post down vs Straight (ST) * Post	-0.023218	Change of Direction (COD) * Post down vs Straight (ST) * Post	0.00238628	-0.284257	16.2686	-4.03344	-0.284257	Change of Direction (COD) * 24 h down vs Straight (ST) * 24 h	-0.0448886	Change of Direction (COD) * 24 h down vs Straight (ST) * 24 h	13.4267	0.400123	0.0745011	1
512805	cg16152922				0.000497562	0.0991485	0.262012	3.30404	1.8177	0.262012	Change of Direction (COD) * Post up vs Straight (ST) * Post	0.0175247	Change of Direction (COD) * Post up vs Straight (ST) * Post	0.00101345	0.65992	20.9597	4.57818	0.65992	Change of Direction (COD) * 24 h up vs Straight (ST) * 24 h	0.0559389	Change of Direction (COD) * 24 h up vs Straight (ST) * 24 h	13.4229	1.67337	0.311665	1
419879	cg00600024	SNHG8	Unclassified	Island	0.000497919	0.00114949	-0.304442	20.2176	-4.4964	-0.304442	Change of Direction (COD) * Post down vs Straight (ST) * Post	-0.0125657	Change of Direction (COD) * Post down vs Straight (ST) * Post	0.0135795	-0.20243	8.93859	-2.98975	-0.20243	Change of Direction (COD) * 24 h down vs Straight (ST) * 24 h	-0.00829308	Change of Direction (COD) * 24 h down vs Straight (ST) * 24 h	13.4205	0.369147	0.0687655	1
221451	cg17714423	MYO18B			0.000498265	0.191636	0.183738	1.96124	1.40044	0.183738	Change of Direction (COD) * Post up vs Straight (ST) * Post	0.0120912	Change of Direction (COD) * Post up vs Straight (ST) * Post	0.00797273	0.433355	10.9099	3.30302	0.433355	Change of Direction (COD) * 24 h up vs Straight (ST) * 24 h	0.0403042	Change of Direction (COD) * 24 h up vs Straight (ST) * 24 h	13.4182	1.38583	0.2582	1
179038	cg20113080	2011-03-01			0.000498291	0.00187267	0.353905	17.5145	4.18503	0.353905	Change of Direction (COD) * Post up vs Straight (ST) * Post	0.0430003	Change of Direction (COD) * Post up vs Straight (ST) * Post	0.00299056	-0.329285	15.1624	-3.89389	-0.329285	Change of Direction (COD) * 24 h down vs Straight (ST) * 24 h	-0.0383287	Change of Direction (COD) * 24 h down vs Straight (ST) * 24 h	13.418	0.575726	0.107267	1
259364	cg12152068	BSN			0.000498924	0.176424	0.0966971	2.11601	1.45465	0.0966971	Change of Direction (COD) * Post up vs Straight (ST) * Post	0.00475866	Change of Direction (COD) * Post up vs Straight (ST) * Post	0.000130099	0.399611	36.1382	6.0115	0.399611	Change of Direction (COD) * 24 h up vs Straight (ST) * 24 h	0.0212139	Change of Direction (COD) * 24 h up vs Straight (ST) * 24 h	13.4139	0.355643	0.0662827	1
658501	cg22157845				0.000499289	0.116545	0.109496	2.95157	1.71801	0.109496	Change of Direction (COD) * Post up vs Straight (ST) * Post	0.00498941	Change of Direction (COD) * Post up vs Straight (ST) * Post	0.704762	0.024852	0.152048	0.389934	0.024852	Change of Direction (COD) * 24 h up vs Straight (ST) * 24 h	0.00142137	Change of Direction (COD) * 24 h up vs Straight (ST) * 24 h	13.4115	0.326866	0.0609303	1
560816	cg03345925	ZC3H3	Unclassified_Cell_type_specific	N_Shelf	0.000503777	0.114922	-0.171902	2.98155	-1.72672	-0.171902	Change of Direction (COD) * Post down vs Straight (ST) * Post	-0.00744247	Change of Direction (COD) * Post down vs Straight (ST) * Post	0.758185	0.0315018	0.100126	0.316427	0.0315018	Change of Direction (COD) * 24 h up vs Straight (ST) * 24 h	0.00198476	Change of Direction (COD) * 24 h up vs Straight (ST) * 24 h	13.3821	0.795791	0.148667	1
699039	cg23805120				0.00050394	0.593473	-0.0628319	0.30403	-0.551389	-0.0628319	Change of Direction (COD) * Post down vs Straight (ST) * Post	-0.00461282	Change of Direction (COD) * Post down vs Straight (ST) * Post	0.00347071	0.433319	14.4601	3.80265	0.433319	Change of Direction (COD) * 24 h up vs Straight (ST) * 24 h	0.0344917	Change of Direction (COD) * 24 h up vs Straight (ST) * 24 h	13.3811	1.04252	0.194776	1
485740	cg16719111	SNRPA1		N_Shore	0.000503969	0.00251061	-0.393584	16.0152	-4.0019	-0.393584	Change of Direction (COD) * Post down vs Straight (ST) * Post	-0.0294866	Change of Direction (COD) * Post down vs Straight (ST) * Post	0.0147482	-0.289292	8.6523	-2.94148	-0.289292	Change of Direction (COD) * 24 h down vs Straight (ST) * 24 h	-0.0225567	Change of Direction (COD) * 24 h down vs Straight (ST) * 24 h	13.3809	0.776564	0.145088	1
422395	cg13898357	C9orf150	Unclassified_Cell_type_specific	Island	0.000506745	0.000598676	-0.523512	24.2745	-4.92692	-0.523512	Change of Direction (COD) * Post down vs Straight (ST) * Post	-0.0149103	Change of Direction (COD) * Post down vs Straight (ST) * Post	0.00109182	-0.48131	20.5186	-4.52974	-0.48131	Change of Direction (COD) * 24 h down vs Straight (ST) * 24 h	-0.0129475	Change of Direction (COD) * 24 h down vs Straight (ST) * 24 h	13.3629	0.905222	0.169353	1
712563	cg22047901	MIR183	Unclassified_Cell_type_specific	N_Shelf	0.000506794	0.0001034	-0.390968	38.26	-6.18547	-0.390968	Change of Direction (COD) * Post down vs Straight (ST) * Post	-0.0676126	Change of Direction (COD) * Post down vs Straight (ST) * Post	0.0663602	0.130223	4.2446	2.06024	0.130223	Change of Direction (COD) * 24 h up vs Straight (ST) * 24 h	0.0225172	Change of Direction (COD) * 24 h up vs Straight (ST) * 24 h	13.3626	0.320316	0.0599277	1
243353	cg06826046	ITGAE			0.000508174	0.633616	0.0571667	0.241666	0.491596	0.0571667	Change of Direction (COD) * Post up vs Straight (ST) * Post	0.00237519	Change of Direction (COD) * Post up vs Straight (ST) * Post	0.000943619	0.53781	21.3889	4.62481	0.53781	Change of Direction (COD) * 24 h up vs Straight (ST) * 24 h	0.0300316	Change of Direction (COD) * 24 h up vs Straight (ST) * 24 h	13.3537	1.08348	0.202843	1
262558	cg08047242	TMTC4	Unclassified_Cell_type_specific		0.000510412	0.278379	-0.133072	1.31389	-1.14625	-0.133072	Change of Direction (COD) * Post down vs Straight (ST) * Post	-0.00716037	Change of Direction (COD) * Post down vs Straight (ST) * Post	0.000721869	0.557437	23.0556	4.80162	0.557437	Change of Direction (COD) * 24 h up vs Straight (ST) * 24 h	0.0379796	Change of Direction (COD) * 24 h up vs Straight (ST) * 24 h	13.3393	1.0787	0.202165	1
534293	cg16395492	BAZ2B			0.000514947	0.0110014	-0.20458	9.69174	-3.11316	-0.20458	Change of Direction (COD) * Post down vs Straight (ST) * Post	-0.0118799	Change of Direction (COD) * Post down vs Straight (ST) * Post	0.970715	0.00247351	0.00141679	0.0376402	0.00247351	Change of Direction (COD) * 24 h up vs Straight (ST) * 24 h	0.000201662	Change of Direction (COD) * 24 h up vs Straight (ST) * 24 h	13.3105	0.344881	0.0647762	1
669048	cg07832778				0.000515952	0.0105935	-0.22452	9.83046	-3.13536	-0.22452	Change of Direction (COD) * Post down vs Straight (ST) * Post	-0.0305591	Change of Direction (COD) * Post down vs Straight (ST) * Post	0.00761909	0.238451	11.0883	3.3299	0.238451	Change of Direction (COD) * 24 h up vs Straight (ST) * 24 h	0.0355632	Change of Direction (COD) * 24 h up vs Straight (ST) * 24 h	13.3041	0.409328	0.0769176	1
697370	cg13882393				0.000517154	0.183979	0.191517	2.03704	1.42725	0.191517	Change of Direction (COD) * Post up vs Straight (ST) * Post	0.0152273	Change of Direction (COD) * Post up vs Straight (ST) * Post	0.00015665	0.78808	34.4927	5.87304	0.78808	Change of Direction (COD) * 24 h up vs Straight (ST) * 24 h	0.072807	Change of Direction (COD) * 24 h up vs Straight (ST) * 24 h	13.2965	1.43649	0.270088	1
789452	cg14166189	CHID1		S_Shelf	0.000518603	0.433063	0.169968	0.667186	0.816814	0.169968	Change of Direction (COD) * Post up vs Straight (ST) * Post	0.00872085	Change of Direction (COD) * Post up vs Straight (ST) * Post	0.0011948	0.93044	19.9935	4.47141	0.93044	Change of Direction (COD) * 24 h up vs Straight (ST) * 24 h	0.0811531	Change of Direction (COD) * 24 h up vs Straight (ST) * 24 h	13.2874	3.45206	0.649499	1
651423	cg14991561	AKR7A2		N_Shelf	0.00051945	0.62302	-0.023665	0.25724	-0.507188	-0.023665	Change of Direction (COD) * Post down vs Straight (ST) * Post	-0.00309658	Change of Direction (COD) * Post down vs Straight (ST) * Post	0.00225581	0.18983	16.5522	4.06844	0.18983	Change of Direction (COD) * 24 h up vs Straight (ST) * 24 h	0.0249305	Change of Direction (COD) * 24 h up vs Straight (ST) * 24 h	13.2821	0.173497	0.0326562	1
7389	cg10330832	CNST	Promoter_Associated	Island	0.000519935	0.131079	-0.0881691	2.7047	-1.6446	-0.0881691	Change of Direction (COD) * Post down vs Straight (ST) * Post	-0.00153788	Change of Direction (COD) * Post down vs Straight (ST) * Post	0.882924	-0.00809908	0.0228222	-0.15107	-0.00809908	Change of Direction (COD) * 24 h down vs Straight (ST) * 24 h	-0.000162829	Change of Direction (COD) * 24 h down vs Straight (ST) * 24 h	13.2791	0.228999	0.0431127	1
87193	cg06333957	ZFP64		Island	0.00052018	0.109588	-0.152984	3.084	-1.75613	-0.152984	Change of Direction (COD) * Post down vs Straight (ST) * Post	-0.00177795	Change of Direction (COD) * Post down vs Straight (ST) * Post	0.00348204	-0.331091	14.445	-3.80066	-0.331091	Change of Direction (COD) * 24 h down vs Straight (ST) * 24 h	-0.00480857	Change of Direction (COD) * 24 h down vs Straight (ST) * 24 h	13.2775	0.604569	0.113833	1
448292	cg12480180				0.000520853	0.000571893	-0.569605	24.5797	-4.9578	-0.569605	Change of Direction (COD) * Post down vs Straight (ST) * Post	-0.0979198	Change of Direction (COD) * Post down vs Straight (ST) * Post	0.00201768	-0.475438	17.1245	-4.13818	-0.475438	Change of Direction (COD) * 24 h down vs Straight (ST) * 24 h	-0.0819382	Change of Direction (COD) * 24 h down vs Straight (ST) * 24 h	13.2733	1.05124	0.197998	1
330451	cg25471682				0.000521408	0.472156	0.190052	0.558282	0.747183	0.190052	Change of Direction (COD) * Post up vs Straight (ST) * Post	0.0063573	Change of Direction (COD) * Post up vs Straight (ST) * Post	0.00038435	-1.33027	27.3518	-5.2299	-1.33027	Change of Direction (COD) * 24 h down vs Straight (ST) * 24 h	-0.0776861	Change of Direction (COD) * 24 h down vs Straight (ST) * 24 h	13.2699	5.1512	0.97047	1
584429	cg11459591	TMEM211	Unclassified		0.000522967	0.891173	0.0108115	0.0196972	0.140347	0.0108115	Change of Direction (COD) * Post up vs Straight (ST) * Post	0.000546888	Change of Direction (COD) * Post up vs Straight (ST) * Post	0.00320285	-0.29672	14.8363	-3.85179	-0.29672	Change of Direction (COD) * 24 h down vs Straight (ST) * 24 h	-0.0122231	Change of Direction (COD) * 24 h down vs Straight (ST) * 24 h	13.2602	0.472135	0.0890139	1
537241	cg12453903	PLXNA4			0.000524597	0.00180536	0.246514	17.7081	4.2081	0.246514	Change of Direction (COD) * Post up vs Straight (ST) * Post	0.0107611	Change of Direction (COD) * Post up vs Straight (ST) * Post	0.000628717	0.286694	23.9511	4.89399	0.286694	Change of Direction (COD) * 24 h up vs Straight (ST) * 24 h	0.0132459	Change of Direction (COD) * 24 h up vs Straight (ST) * 24 h	13.25	0.272823	0.0514758	1
118117	cg23401105	RAB3IP		Island	0.00052891	0.423307	-0.0286295	0.696947	-0.834834	-0.0286295	Change of Direction (COD) * Post down vs Straight (ST) * Post	-0.000298542	Change of Direction (COD) * Post down vs Straight (ST) * Post	0.15858	0.0522507	2.32144	1.52363	0.0522507	Change of Direction (COD) * 24 h up vs Straight (ST) * 24 h	0.000605198	Change of Direction (COD) * 24 h up vs Straight (ST) * 24 h	13.2235	0.0933088	0.0176408	1
452370	cg14561904	PTGR1	Unclassified	N_Shore	0.000529329	0.00208462	-0.394513	16.9557	-4.11774	-0.394513	Change of Direction (COD) * Post down vs Straight (ST) * Post	-0.065003	Change of Direction (COD) * Post down vs Straight (ST) * Post	0.0702624	0.194116	4.10503	2.02609	0.194116	Change of Direction (COD) * 24 h up vs Straight (ST) * 24 h	0.0296478	Change of Direction (COD) * 24 h up vs Straight (ST) * 24 h	13.2209	0.728144	0.137688	1
400599	cg05789802			N_Shelf	0.000530446	0.00057347	-0.278671	24.5613	-4.95594	-0.278671	Change of Direction (COD) * Post down vs Straight (ST) * Post	-0.0423557	Change of Direction (COD) * Post down vs Straight (ST) * Post	0.41667	-0.0476409	0.717838	-0.847253	-0.0476409	Change of Direction (COD) * 24 h down vs Straight (ST) * 24 h	-0.00667328	Change of Direction (COD) * 24 h down vs Straight (ST) * 24 h	13.214	0.25068	0.0474269	1
80174	cg00777689	KCNK1		Island	0.000531539	0.0152801	0.161731	8.53095	2.92078	0.161731	Change of Direction (COD) * Post up vs Straight (ST) * Post	0.00235137	Change of Direction (COD) * Post up vs Straight (ST) * Post	0.0184772	-0.155593	7.89569	-2.80993	-0.155593	Change of Direction (COD) * 24 h down vs Straight (ST) * 24 h	-0.00256182	Change of Direction (COD) * 24 h down vs Straight (ST) * 24 h	13.2074	0.242974	0.045992	1
362864	cg18129786	ZNF445		S_Shore	0.000531545	0.18005	-0.102824	2.07757	-1.44138	-0.102824	Change of Direction (COD) * Post down vs Straight (ST) * Post	-0.00543672	Change of Direction (COD) * Post down vs Straight (ST) * Post	0.00337212	-0.272527	14.5944	-3.82026	-0.272527	Change of Direction (COD) * 24 h down vs Straight (ST) * 24 h	-0.0135626	Change of Direction (COD) * 24 h down vs Straight (ST) * 24 h	13.2073	0.403274	0.0763352	1
26480	cg11548462	SLC13A5	Unclassified	Island	0.000532372	0.0704743	-0.131647	4.09773	-2.02428	-0.131647	Change of Direction (COD) * Post down vs Straight (ST) * Post	-0.022046	Change of Direction (COD) * Post down vs Straight (ST) * Post	0.00120121	-0.290569	19.9627	-4.46796	-0.290569	Change of Direction (COD) * 24 h down vs Straight (ST) * 24 h	-0.0482868	Change of Direction (COD) * 24 h down vs Straight (ST) * 24 h	13.2023	0.335027	0.0634411	1
226315	cg04226804		Unclassified_Cell_type_specific	S_Shelf	0.000533961	0.00431548	-0.288858	13.4706	-3.67023	-0.288858	Change of Direction (COD) * Post down vs Straight (ST) * Post	-0.0340913	Change of Direction (COD) * Post down vs Straight (ST) * Post	0.128403	0.130454	2.74745	1.65754	0.130454	Change of Direction (COD) * 24 h up vs Straight (ST) * 24 h	0.0173924	Change of Direction (COD) * 24 h up vs Straight (ST) * 24 h	13.1927	0.490305	0.0929125	1
103576	cg19346507	ESYT2	Promoter_Associated	Island	0.000536004	0.953013	-0.00251404	0.00365041	-0.0604186	-0.00251404	Change of Direction (COD) * Post down vs Straight (ST) * Post	-2.65514e-05	Change of Direction (COD) * Post down vs Straight (ST) * Post	0.364282	-0.0395492	0.903381	-0.950464	-0.0395492	Change of Direction (COD) * 24 h down vs Straight (ST) * 24 h	-0.000419247	Change of Direction (COD) * 24 h down vs Straight (ST) * 24 h	13.1803	0.136924	0.0259714	1
574903	cg06413426	CUX2			0.000537747	0.0501577	-0.167474	4.95633	-2.22628	-0.167474	Change of Direction (COD) * Post down vs Straight (ST) * Post	-0.0290057	Change of Direction (COD) * Post down vs Straight (ST) * Post	0.0117031	0.23146	9.46708	3.07686	0.23146	Change of Direction (COD) * 24 h up vs Straight (ST) * 24 h	0.0395066	Change of Direction (COD) * 24 h up vs Straight (ST) * 24 h	13.1698	0.447163	0.0848842	1
767126	cg27597790	MCM10	Promoter_Associated	Island	0.000538467	0.019004	-0.174744	7.80387	-2.79354	-0.174744	Change of Direction (COD) * Post down vs Straight (ST) * Post	-0.00359539	Change of Direction (COD) * Post down vs Straight (ST) * Post	0.00146409	-0.271541	18.8442	-4.34099	-0.271541	Change of Direction (COD) * 24 h down vs Straight (ST) * 24 h	-0.00641204	Change of Direction (COD) * 24 h down vs Straight (ST) * 24 h	13.1655	0.309087	0.0586927	1
659076	cg05028962				0.000539672	0.0204116	-0.227201	7.57295	-2.7519	-0.227201	Change of Direction (COD) * Post down vs Straight (ST) * Post	-0.0368299	Change of Direction (COD) * Post down vs Straight (ST) * Post	0.000397592	-0.42985	27.1068	-5.20642	-0.42985	Change of Direction (COD) * 24 h down vs Straight (ST) * 24 h	-0.0719217	Change of Direction (COD) * 24 h down vs Straight (ST) * 24 h	13.1582	0.538152	0.102246	1
223952	cg02629447			N_Shore	0.000539916	0.000506093	0.391901	25.4088	5.04072	0.391901	Change of Direction (COD) * Post up vs Straight (ST) * Post	0.0195119	Change of Direction (COD) * Post up vs Straight (ST) * Post	0.00890271	0.251729	10.4833	3.23779	0.251729	Change of Direction (COD) * 24 h up vs Straight (ST) * 24 h	0.0124481	Change of Direction (COD) * 24 h up vs Straight (ST) * 24 h	13.1568	0.477166	0.0906691	1
99368	cg23672752	DYNC1LI2	Promoter_Associated	Island	0.000541448	0.00159227	-0.27689	18.3833	-4.28758	-0.27689	Change of Direction (COD) * Post down vs Straight (ST) * Post	-0.00241532	Change of Direction (COD) * Post down vs Straight (ST) * Post	0.00197428	-0.268123	17.2376	-4.15182	-0.268123	Change of Direction (COD) * 24 h down vs Straight (ST) * 24 h	-0.00258682	Change of Direction (COD) * 24 h down vs Straight (ST) * 24 h	13.1476	0.328994	0.0625577	1
619491	cg15313740			N_Shore	0.00054454	0.481839	0.0636342	0.533653	0.730516	0.0636342	Change of Direction (COD) * Post up vs Straight (ST) * Post	0.00682473	Change of Direction (COD) * Post up vs Straight (ST) * Post	0.0108052	0.272104	9.75769	3.12373	0.272104	Change of Direction (COD) * 24 h up vs Straight (ST) * 24 h	0.0315074	Change of Direction (COD) * 24 h up vs Straight (ST) * 24 h	13.1293	0.597741	0.113818	1
225798	cg12312205	DLGAP1	Promoter_Associated		0.000544917	8.64156e-05	-0.654382	39.9871	-6.32354	-0.654382	Change of Direction (COD) * Post down vs Straight (ST) * Post	-0.0148459	Change of Direction (COD) * Post down vs Straight (ST) * Post	0.222119	-0.134732	1.69511	-1.30196	-0.134732	Change of Direction (COD) * 24 h down vs Straight (ST) * 24 h	-0.00321077	Change of Direction (COD) * 24 h down vs Straight (ST) * 24 h	13.127	0.843452	0.160633	1
254652	cg03104262	LOC101928973			0.000545344	0.0607941	0.185021	4.46232	2.11242	0.185021	Change of Direction (COD) * Post up vs Straight (ST) * Post	0.0114581	Change of Direction (COD) * Post up vs Straight (ST) * Post	0.135079	0.142389	2.64283	1.62568	0.142389	Change of Direction (COD) * 24 h up vs Straight (ST) * 24 h	0.010231	Change of Direction (COD) * 24 h up vs Straight (ST) * 24 h	13.1245	0.60411	0.115073	1
568860	ch.6.180632F				0.000547632	0.000191223	-0.54144	32.7928	-5.7265	-0.54144	Change of Direction (COD) * Post down vs Straight (ST) * Post	-0.0240236	Change of Direction (COD) * Post down vs Straight (ST) * Post	0.173508	-0.138563	2.14768	-1.4655	-0.138563	Change of Direction (COD) * 24 h down vs Straight (ST) * 24 h	-0.005609	Change of Direction (COD) * 24 h down vs Straight (ST) * 24 h	13.111	0.703249	0.134095	1
797904	cg06591242		Unclassified		0.000547935	0.167822	0.156501	2.21149	1.48711	0.156501	Change of Direction (COD) * Post up vs Straight (ST) * Post	0.0131737	Change of Direction (COD) * Post up vs Straight (ST) * Post	0.0673056	0.215929	4.20987	2.0518	0.215929	Change of Direction (COD) * 24 h up vs Straight (ST) * 24 h	0.0213864	Change of Direction (COD) * 24 h up vs Straight (ST) * 24 h	13.1092	0.871123	0.166128	1
20401	cg14420230	LAMC2	Unclassified_Cell_type_specific		0.000549976	4.1681e-05	0.792736	47.6813	6.90516	0.792736	Change of Direction (COD) * Post up vs Straight (ST) * Post	0.0426184	Change of Direction (COD) * Post up vs Straight (ST) * Post	0.975474	-0.00361872	0.000993573	-0.031521	-0.00361872	Change of Direction (COD) * 24 h down vs Straight (ST) * 24 h	-0.00074623	Change of Direction (COD) * 24 h down vs Straight (ST) * 24 h	13.0973	1.03572	0.197697	1
78400	cg00500167	SIM1			0.000550647	0.0147286	0.17947	8.65687	2.94226	0.17947	Change of Direction (COD) * Post up vs Straight (ST) * Post	0.00276083	Change of Direction (COD) * Post up vs Straight (ST) * Post	0.00595492	0.212064	12.0868	3.47661	0.212064	Change of Direction (COD) * 24 h up vs Straight (ST) * 24 h	0.00325181	Change of Direction (COD) * 24 h up vs Straight (ST) * 24 h	13.0933	0.292298	0.0558105	1
142650	cg22845755	POU2F2			0.000550674	0.484498	0.084578	0.52704	0.725975	0.084578	Change of Direction (COD) * Post up vs Straight (ST) * Post	0.00831288	Change of Direction (COD) * Post up vs Straight (ST) * Post	0.566593	-0.069042	0.3512	-0.592621	-0.069042	Change of Direction (COD) * 24 h down vs Straight (ST) * 24 h	-0.00682793	Change of Direction (COD) * 24 h down vs Straight (ST) * 24 h	13.0932	1.06627	0.203593	1
348140	cg24371441				0.000551786	0.00417727	-0.2992	13.6156	-3.68994	-0.2992	Change of Direction (COD) * Post down vs Straight (ST) * Post	-0.0309043	Change of Direction (COD) * Post down vs Straight (ST) * Post	0.00422146	0.298683	13.5686	3.68356	0.298683	Change of Direction (COD) * 24 h up vs Straight (ST) * 24 h	0.0345699	Change of Direction (COD) * 24 h up vs Straight (ST) * 24 h	13.0867	0.516258	0.0986227	1
616227	cg05665287	PCBP3	Unclassified		0.000553224	0.0328745	-0.341639	6.12106	-2.47408	-0.341639	Change of Direction (COD) * Post down vs Straight (ST) * Post	-0.0417003	Change of Direction (COD) * Post down vs Straight (ST) * Post	0.00179532	-0.581572	17.7377	-4.21162	-0.581572	Change of Direction (COD) * 24 h down vs Straight (ST) * 24 h	-0.0831035	Change of Direction (COD) * 24 h down vs Straight (ST) * 24 h	13.0783	1.49628	0.286023	1
58229	cg00830401	PRKAG2			0.000556079	0.706798	0.0447141	0.149841	0.387093	0.0447141	Change of Direction (COD) * Post up vs Straight (ST) * Post	0.00350571	Change of Direction (COD) * Post up vs Straight (ST) * Post	0.000120273	0.701235	36.8526	6.07064	0.701235	Change of Direction (COD) * 24 h up vs Straight (ST) * 24 h	0.0653063	Change of Direction (COD) * 24 h up vs Straight (ST) * 24 h	13.0618	1.04571	0.200148	1
1169	cg14140717	NELF		Island	0.000556791	0.212959	-0.182816	1.76971	-1.3303	-0.182816	Change of Direction (COD) * Post down vs Straight (ST) * Post	-0.00531161	Change of Direction (COD) * Post down vs Straight (ST) * Post	4.52352e-05	0.939731	46.7606	6.83818	0.939731	Change of Direction (COD) * 24 h up vs Straight (ST) * 24 h	0.0302497	Change of Direction (COD) * 24 h up vs Straight (ST) * 24 h	13.0577	1.4796	0.283281	1
195647	cg09260653	CCDC154	Unclassified_Cell_type_specific	N_Shore	0.000557318	0.829995	-0.0161089	0.0485757	-0.220399	-0.0161089	Change of Direction (COD) * Post down vs Straight (ST) * Post	-0.00256155	Change of Direction (COD) * Post down vs Straight (ST) * Post	0.00815488	0.24044	10.8218	3.28965	0.24044	Change of Direction (COD) * 24 h up vs Straight (ST) * 24 h	0.0382839	Change of Direction (COD) * 24 h up vs Straight (ST) * 24 h	13.0546	0.418438	0.0801322	1
356173	cg25097567	RICTOR			0.000557723	0.0638563	0.169861	4.33963	2.08318	0.169861	Change of Direction (COD) * Post up vs Straight (ST) * Post	0.00757166	Change of Direction (COD) * Post up vs Straight (ST) * Post	0.897389	0.0107858	0.0174972	0.132277	0.0107858	Change of Direction (COD) * 24 h up vs Straight (ST) * 24 h	0.000603348	Change of Direction (COD) * 24 h up vs Straight (ST) * 24 h	13.0523	0.520685	0.0997305	1
276558	cg16080175	RAB28			0.00055848	0.509412	-0.277971	0.468087	-0.684169	-0.277971	Change of Direction (COD) * Post down vs Straight (ST) * Post	-0.0426836	Change of Direction (COD) * Post down vs Straight (ST) * Post	0.75863	-0.128315	0.0997438	-0.315822	-0.128315	Change of Direction (COD) * 24 h down vs Straight (ST) * 24 h	-0.017377	Change of Direction (COD) * 24 h down vs Straight (ST) * 24 h	13.0479	12.9231	2.47607	1
503306	cg14958505	DLG1		Island	0.000558868	0.0653786	0.240132	4.28132	2.06913	0.240132	Change of Direction (COD) * Post up vs Straight (ST) * Post	0.00543048	Change of Direction (COD) * Post up vs Straight (ST) * Post	0.0035177	-0.440361	14.3978	-3.79444	-0.440361	Change of Direction (COD) * 24 h down vs Straight (ST) * 24 h	-0.0134964	Change of Direction (COD) * 24 h down vs Straight (ST) * 24 h	13.0457	1.05425	0.202029	1
340929	cg18077244	NME3	Promoter_Associated	Island	0.000559309	0.00408736	0.319758	13.7132	3.70313	0.319758	Change of Direction (COD) * Post up vs Straight (ST) * Post	0.0115499	Change of Direction (COD) * Post up vs Straight (ST) * Post	0.00164314	-0.368501	18.2126	-4.26763	-0.368501	Change of Direction (COD) * 24 h down vs Straight (ST) * 24 h	-0.0151434	Change of Direction (COD) * 24 h down vs Straight (ST) * 24 h	13.0432	0.583499	0.11184	1
111406	cg15960155	ENTHD2		Island	0.000560731	0.0239965	-0.187745	7.06303	-2.65764	-0.187745	Change of Direction (COD) * Post down vs Straight (ST) * Post	-0.0019531	Change of Direction (COD) * Post down vs Straight (ST) * Post	0.234548	0.0893656	1.60027	1.26502	0.0893656	Change of Direction (COD) * 24 h up vs Straight (ST) * 24 h	0.0011186	Change of Direction (COD) * 24 h up vs Straight (ST) * 24 h	13.035	0.390311	0.074858	1
673086	cg16575364				0.000562731	0.0429704	0.156611	5.36985	2.31729	0.156611	Change of Direction (COD) * Post up vs Straight (ST) * Post	0.0125502	Change of Direction (COD) * Post up vs Straight (ST) * Post	0.00043046	-0.348161	26.5387	-5.15157	-0.348161	Change of Direction (COD) * 24 h down vs Straight (ST) * 24 h	-0.0311306	Change of Direction (COD) * 24 h down vs Straight (ST) * 24 h	13.0236	0.356914	0.0685128	1
378149	cg15828454	ADGRL2			0.000564568	0.137524	-0.849549	2.60615	-1.61436	-0.849549	Change of Direction (COD) * Post down vs Straight (ST) * Post	-0.0956939	Change of Direction (COD) * Post down vs Straight (ST) * Post	0.867021	0.0904097	0.0295156	0.171801	0.0904097	Change of Direction (COD) * 24 h up vs Straight (ST) * 24 h	0.013233	Change of Direction (COD) * 24 h up vs Straight (ST) * 24 h	13.0132	21.6229	4.15403	1
518025	cg04697094		Promoter_Associated		0.000566283	0.000657224	-0.612241	23.661	-4.86425	-0.612241	Change of Direction (COD) * Post down vs Straight (ST) * Post	-0.103972	Change of Direction (COD) * Post down vs Straight (ST) * Post	0.111845	0.219449	3.03989	1.74353	0.219449	Change of Direction (COD) * 24 h up vs Straight (ST) * 24 h	0.0379864	Change of Direction (COD) * 24 h up vs Straight (ST) * 24 h	13.0035	1.23601	0.237631	1
671772	cg25554716	UBE2K			0.000566438	0.00925148	-0.142545	10.337	-3.21511	-0.142545	Change of Direction (COD) * Post down vs Straight (ST) * Post	-0.00865833	Change of Direction (COD) * Post down vs Straight (ST) * Post	0.388091	-0.0400064	0.814229	-0.902346	-0.0400064	Change of Direction (COD) * 24 h down vs Straight (ST) * 24 h	-0.00247415	Change of Direction (COD) * 24 h down vs Straight (ST) * 24 h	13.0026	0.153354	0.0294852	1
739589	cg08427782	RPS6KA2			0.000567965	0.216455	0.089702	1.74073	1.31937	0.089702	Change of Direction (COD) * Post up vs Straight (ST) * Post	0.00830593	Change of Direction (COD) * Post up vs Straight (ST) * Post	0.27846	-0.0779181	1.31342	-1.14605	-0.0779181	Change of Direction (COD) * 24 h down vs Straight (ST) * 24 h	-0.00730103	Change of Direction (COD) * 24 h down vs Straight (ST) * 24 h	12.994	0.360384	0.0693366	1
475465	cg09572998				0.000575876	0.136217	0.230319	2.62565	1.62039	0.230319	Change of Direction (COD) * Post up vs Straight (ST) * Post	0.0173476	Change of Direction (COD) * Post up vs Straight (ST) * Post	0.00138887	0.621812	19.1379	4.37469	0.621812	Change of Direction (COD) * 24 h up vs Straight (ST) * 24 h	0.0656375	Change of Direction (COD) * 24 h up vs Straight (ST) * 24 h	12.9498	1.56978	0.303051	1
378901	cg24450184	PTPRN2			0.000576185	0.247646	0.0859626	1.50744	1.22778	0.0859626	Change of Direction (COD) * Post up vs Straight (ST) * Post	0.0125163	Change of Direction (COD) * Post up vs Straight (ST) * Post	0.00331893	0.268156	14.6688	3.82999	0.268156	Change of Direction (COD) * 24 h up vs Straight (ST) * 24 h	0.0418854	Change of Direction (COD) * 24 h up vs Straight (ST) * 24 h	12.9481	0.380835	0.0735311	1
57369	cg00995807	XRCC3			0.000578371	0.0520856	0.228501	4.85769	2.20402	0.228501	Change of Direction (COD) * Post up vs Straight (ST) * Post	0.0234431	Change of Direction (COD) * Post up vs Straight (ST) * Post	0.125677	0.173239	2.79219	1.67098	0.173239	Change of Direction (COD) * 24 h up vs Straight (ST) * 24 h	0.0203021	Change of Direction (COD) * 24 h up vs Straight (ST) * 24 h	12.936	0.834251	0.161226	1
674739	cg00396096	FAM134C			0.00057924	0.00148425	-0.201701	18.7686	-4.33227	-0.201701	Change of Direction (COD) * Post down vs Straight (ST) * Post	-0.00999876	Change of Direction (COD) * Post down vs Straight (ST) * Post	0.0157354	0.135187	8.43108	2.90363	0.135187	Change of Direction (COD) * 24 h up vs Straight (ST) * 24 h	0.00711044	Change of Direction (COD) * 24 h up vs Straight (ST) * 24 h	12.9312	0.168181	0.0325144	1
234734	cg10616337	CRLS1	Promoter_Associated	Island	0.000580859	0.0196019	-0.207119	7.70331	-2.77548	-0.207119	Change of Direction (COD) * Post down vs Straight (ST) * Post	-0.0078955	Change of Direction (COD) * Post down vs Straight (ST) * Post	0.000749122	-0.356479	22.8196	-4.77699	-0.356479	Change of Direction (COD) * 24 h down vs Straight (ST) * 24 h	-0.0148794	Change of Direction (COD) * 24 h down vs Straight (ST) * 24 h	12.9224	0.431771	0.0835317	1
594542	cg18705013	TRIM62		S_Shelf	0.000582641	0.0193955	-0.296101	7.73761	-2.78166	-0.296101	Change of Direction (COD) * Post down vs Straight (ST) * Post	-0.0177524	Change of Direction (COD) * Post down vs Straight (ST) * Post	0.00498271	0.381455	12.8414	3.58349	0.381455	Change of Direction (COD) * 24 h up vs Straight (ST) * 24 h	0.0267999	Change of Direction (COD) * 24 h up vs Straight (ST) * 24 h	12.9126	0.877889	0.169967	1
25962	cg03889263		Unclassified_Cell_type_specific		0.000584804	0.0215873	-0.492159	7.39444	-2.71927	-0.492159	Change of Direction (COD) * Post down vs Straight (ST) * Post	-0.0642364	Change of Direction (COD) * Post down vs Straight (ST) * Post	0.305248	-0.195577	1.16769	-1.0806	-0.195577	Change of Direction (COD) * 24 h down vs Straight (ST) * 24 h	-0.0180974	Change of Direction (COD) * 24 h down vs Straight (ST) * 24 h	12.9008	2.53556	0.491357	1
447951	cg27100760		Unclassified		0.000587688	0.000218093	-0.617125	31.7088	-5.63106	-0.617125	Change of Direction (COD) * Post down vs Straight (ST) * Post	-0.0206271	Change of Direction (COD) * Post down vs Straight (ST) * Post	0.290962	-0.122187	1.24304	-1.11492	-0.122187	Change of Direction (COD) * 24 h down vs Straight (ST) * 24 h	-0.00461004	Change of Direction (COD) * 24 h down vs Straight (ST) * 24 h	12.8852	0.928556	0.18016	1
785127	cg16393207	GDPD5		Island	0.0005884	0.0193868	-0.483117	7.73905	-2.78192	-0.483117	Change of Direction (COD) * Post down vs Straight (ST) * Post	-0.0433112	Change of Direction (COD) * Post down vs Straight (ST) * Post	0.00300694	0.675643	15.1362	3.89053	0.675643	Change of Direction (COD) * 24 h up vs Straight (ST) * 24 h	0.0811524	Change of Direction (COD) * 24 h up vs Straight (ST) * 24 h	12.8813	2.33093	0.452385	1
154972	cg06611075	FOXD2	Promoter_Associated	Island	0.000589625	0.000418956	-0.457703	26.7315	-5.17025	-0.457703	Change of Direction (COD) * Post down vs Straight (ST) * Post	-0.0132298	Change of Direction (COD) * Post down vs Straight (ST) * Post	0.000862631	-0.414632	21.9372	-4.68372	-0.414632	Change of Direction (COD) * 24 h down vs Straight (ST) * 24 h	-0.0122714	Change of Direction (COD) * 24 h down vs Straight (ST) * 24 h	12.8747	0.605388	0.117553	1
4007	cg09403392	BAIAP2L1			0.000590506	0.959016	-0.00235128	0.00277636	-0.0526912	-0.00235128	Change of Direction (COD) * Post down vs Straight (ST) * Post	-8.73009e-05	Change of Direction (COD) * Post down vs Straight (ST) * Post	0.00102257	0.204036	20.9063	4.57234	0.204036	Change of Direction (COD) * 24 h up vs Straight (ST) * 24 h	0.00592756	Change of Direction (COD) * 24 h up vs Straight (ST) * 24 h	12.87	0.153767	0.0298693	1
610789	cg04168577	PPFIBP2			0.000595703	0.0162622	-0.392598	8.31981	-2.88441	-0.392598	Change of Direction (COD) * Post down vs Straight (ST) * Post	-0.0364744	Change of Direction (COD) * Post down vs Straight (ST) * Post	0.000565758	-0.675801	24.6521	-4.96509	-0.675801	Change of Direction (COD) * 24 h down vs Straight (ST) * 24 h	-0.0744026	Change of Direction (COD) * 24 h down vs Straight (ST) * 24 h	12.8422	1.4275	0.277891	1
340779	cg13471844	SPAG8		N_Shore	0.000596605	0.00189079	-0.275373	17.4638	-4.17897	-0.275373	Change of Direction (COD) * Post down vs Straight (ST) * Post	-0.0159227	Change of Direction (COD) * Post down vs Straight (ST) * Post	0.0433338	0.152372	5.34695	2.31235	0.152372	Change of Direction (COD) * 24 h up vs Straight (ST) * 24 h	0.0101921	Change of Direction (COD) * 24 h up vs Straight (ST) * 24 h	12.8374	0.334451	0.065132	1
569537	cg18709060	PHF20			0.000597376	8.96772e-05	0.332052	39.6254	6.29487	0.332052	Change of Direction (COD) * Post up vs Straight (ST) * Post	0.0185938	Change of Direction (COD) * Post up vs Straight (ST) * Post	0.0110805	0.163996	9.66556	3.10895	0.163996	Change of Direction (COD) * 24 h up vs Straight (ST) * 24 h	0.00914671	Change of Direction (COD) * 24 h up vs Straight (ST) * 24 h	12.8333	0.214253	0.0417377	1
94794	cg14521995			S_Shore	0.000597626	0.625137	0.084895	0.254079	0.504062	0.084895	Change of Direction (COD) * Post up vs Straight (ST) * Post	0.00346692	Change of Direction (COD) * Post up vs Straight (ST) * Post	0.0235332	0.449516	7.12352	2.66899	0.449516	Change of Direction (COD) * 24 h up vs Straight (ST) * 24 h	0.0305251	Change of Direction (COD) * 24 h up vs Straight (ST) * 24 h	12.832	2.18394	0.425487	1
675551	cg14107346	DGKK		N_Shore	0.000600127	0.157654	0.119812	2.33291	1.52739	0.119812	Change of Direction (COD) * Post up vs Straight (ST) * Post	0.00853657	Change of Direction (COD) * Post up vs Straight (ST) * Post	0.059052	-0.167058	4.53558	-2.12969	-0.167058	Change of Direction (COD) * 24 h down vs Straight (ST) * 24 h	-0.0130415	Change of Direction (COD) * 24 h down vs Straight (ST) * 24 h	12.8188	0.473263	0.0922986	1
760770	cg17550403				0.000600772	0.109435	0.151926	3.08704	1.757	0.151926	Change of Direction (COD) * Post up vs Straight (ST) * Post	0.0114378	Change of Direction (COD) * Post up vs Straight (ST) * Post	0.9603	-0.00441321	0.00260487	-0.0510379	-0.00441321	Change of Direction (COD) * 24 h down vs Straight (ST) * 24 h	-0.000340641	Change of Direction (COD) * 24 h down vs Straight (ST) * 24 h	12.8154	0.574918	0.112154	1
704581	cg13821177	EDEM1		Island	0.000601588	0.00902699	-0.41258	10.4303	-3.2296	-0.41258	Change of Direction (COD) * Post down vs Straight (ST) * Post	-0.0115217	Change of Direction (COD) * Post down vs Straight (ST) * Post	0.00168509	-0.543147	18.0766	-4.25166	-0.543147	Change of Direction (COD) * 24 h down vs Straight (ST) * 24 h	-0.0163069	Change of Direction (COD) * 24 h down vs Straight (ST) * 24 h	12.8111	1.25446	0.244799	1
46085	cg11594683	TBCD		Island	0.000603164	0.00470666	0.252646	13.0886	3.61782	0.252646	Change of Direction (COD) * Post up vs Straight (ST) * Post	0.00444645	Change of Direction (COD) * Post up vs Straight (ST) * Post	0.00977977	0.222238	10.1276	3.18238	0.222238	Change of Direction (COD) * 24 h up vs Straight (ST) * 24 h	0.00431456	Change of Direction (COD) * 24 h up vs Straight (ST) * 24 h	12.8028	0.374618	0.0731513	1
665612	cg20436086	COL13A1			0.000603802	0.26095	-0.144871	1.41979	-1.19155	-0.144871	Change of Direction (COD) * Post down vs Straight (ST) * Post	-0.0121556	Change of Direction (COD) * Post down vs Straight (ST) * Post	0.0032384	0.467486	14.7842	3.84503	0.467486	Change of Direction (COD) * 24 h up vs Straight (ST) * 24 h	0.0487276	Change of Direction (COD) * 24 h up vs Straight (ST) * 24 h	12.7995	1.13523	0.221733	1
527570	cg21727141	TNFRSF21			0.000605747	0.834409	0.0219041	0.0460436	0.214578	0.0219041	Change of Direction (COD) * Post up vs Straight (ST) * Post	0.00131424	Change of Direction (COD) * Post up vs Straight (ST) * Post	0.000532915	0.510972	25.0561	5.0056	0.510972	Change of Direction (COD) * 24 h up vs Straight (ST) * 24 h	0.0306853	Change of Direction (COD) * 24 h up vs Straight (ST) * 24 h	12.7893	0.799613	0.156305	1
110872	cg18374393	BRF1		N_Shore	0.00060749	0.0523436	0.24243	4.84484	2.2011	0.24243	Change of Direction (COD) * Post up vs Straight (ST) * Post	0.00801281	Change of Direction (COD) * Post up vs Straight (ST) * Post	0.000867469	0.515461	21.9027	4.68003	0.515461	Change of Direction (COD) * 24 h up vs Straight (ST) * 24 h	0.0141204	Change of Direction (COD) * 24 h up vs Straight (ST) * 24 h	12.7803	0.930219	0.181964	1
127532	cg13332925	LOC100130691	Promoter_Associated	Island	0.000607724	0.165238	-0.0700304	2.24143	-1.49714	-0.0700304	Change of Direction (COD) * Post down vs Straight (ST) * Post	-0.000683923	Change of Direction (COD) * Post down vs Straight (ST) * Post	0.876641	0.00744915	0.0253609	0.159251	0.00744915	Change of Direction (COD) * 24 h up vs Straight (ST) * 24 h	9.29665e-05	Change of Direction (COD) * 24 h up vs Straight (ST) * 24 h	12.779	0.167764	0.0328201	1
597415	cg21946498	COX20	Promoter_Associated	Island	0.000609325	0.00333137	-0.276978	14.6513	-3.8277	-0.276978	Change of Direction (COD) * Post down vs Straight (ST) * Post	-0.00507459	Change of Direction (COD) * Post down vs Straight (ST) * Post	0.0645206	-0.150296	4.31397	-2.07701	-0.150296	Change of Direction (COD) * 24 h down vs Straight (ST) * 24 h	-0.00315771	Change of Direction (COD) * 24 h down vs Straight (ST) * 24 h	12.7707	0.40122	0.0785428	1
40188	cg27165920	SYT7		N_Shore	0.000610019	0.0636631	0.203231	4.34715	2.08498	0.203231	Change of Direction (COD) * Post up vs Straight (ST) * Post	0.00994702	Change of Direction (COD) * Post up vs Straight (ST) * Post	0.544397	0.0611639	0.393747	0.627493	0.0611639	Change of Direction (COD) * 24 h up vs Straight (ST) * 24 h	0.00344867	Change of Direction (COD) * 24 h up vs Straight (ST) * 24 h	12.7672	0.727811	0.142516	1
468323	cg16477744	PTPRN2		N_Shore	0.000610314	0.870839	0.0215579	0.0278281	0.166817	0.0215579	Change of Direction (COD) * Post up vs Straight (ST) * Post	0.00287541	Change of Direction (COD) * Post up vs Straight (ST) * Post	0.154535	0.199041	2.37221	1.5402	0.199041	Change of Direction (COD) * 24 h up vs Straight (ST) * 24 h	0.0320624	Change of Direction (COD) * 24 h up vs Straight (ST) * 24 h	12.7656	1.27916	0.250508	1
498689	cg02381935				0.000610927	0.000383214	-0.418181	27.3733	-5.23195	-0.418181	Change of Direction (COD) * Post down vs Straight (ST) * Post	-0.04417	Change of Direction (COD) * Post down vs Straight (ST) * Post	0.00545286	0.282094	12.4562	3.52933	0.282094	Change of Direction (COD) * 24 h up vs Straight (ST) * 24 h	0.0319497	Change of Direction (COD) * 24 h up vs Straight (ST) * 24 h	12.7625	0.489201	0.095828	1
534160	cg22706007	ARHGAP12		N_Shore	0.000611572	0.911511	-0.0293632	0.012991	-0.113978	-0.0293632	Change of Direction (COD) * Post down vs Straight (ST) * Post	-0.00222732	Change of Direction (COD) * Post down vs Straight (ST) * Post	0.000165656	-1.50238	34.0093	-5.83175	-1.50238	Change of Direction (COD) * 24 h down vs Straight (ST) * 24 h	-0.0796337	Change of Direction (COD) * 24 h down vs Straight (ST) * 24 h	12.7591	5.08085	0.99553	1
721063	cg07631650	KCCAT333			0.000611823	0.0501908	0.139995	4.9546	2.22589	0.139995	Change of Direction (COD) * Post up vs Straight (ST) * Post	0.00997122	Change of Direction (COD) * Post up vs Straight (ST) * Post	8.37641e-05	0.399232	40.2935	6.34771	0.399232	Change of Direction (COD) * 24 h up vs Straight (ST) * 24 h	0.0299327	Change of Direction (COD) * 24 h up vs Straight (ST) * 24 h	12.7578	0.302792	0.0593344	1
401887	cg02978611	POLD2		S_Shelf	0.000612648	0.0443699	-0.186239	5.28295	-2.29847	-0.186239	Change of Direction (COD) * Post down vs Straight (ST) * Post	-0.0124091	Change of Direction (COD) * Post down vs Straight (ST) * Post	0.0136231	0.2421	8.92738	2.98787	0.2421	Change of Direction (COD) * 24 h up vs Straight (ST) * 24 h	0.0196182	Change of Direction (COD) * 24 h up vs Straight (ST) * 24 h	12.7536	0.502401	0.0984822	1
125517	cg20499859	CTDSP2	Promoter_Associated	Island	0.000612701	0.0355387	-0.181763	5.89781	-2.42854	-0.181763	Change of Direction (COD) * Post down vs Straight (ST) * Post	-0.00230102	Change of Direction (COD) * Post down vs Straight (ST) * Post	0.00145896	-0.325067	18.8637	-4.34324	-0.325067	Change of Direction (COD) * 24 h down vs Straight (ST) * 24 h	-0.00429372	Change of Direction (COD) * 24 h down vs Straight (ST) * 24 h	12.7533	0.42864	0.0840251	1
447512	cg06109226			S_Shelf	0.000615813	4.08525e-05	0.307947	47.9095	6.92167	0.307947	Change of Direction (COD) * Post up vs Straight (ST) * Post	0.0489602	Change of Direction (COD) * Post up vs Straight (ST) * Post	0.137107	0.0719086	2.61234	1.61627	0.0719086	Change of Direction (COD) * 24 h up vs Straight (ST) * 24 h	0.0114401	Change of Direction (COD) * 24 h up vs Straight (ST) * 24 h	12.7374	0.151273	0.0296908	1
561383	cg17082959				0.000615842	0.664751	-0.0429369	0.19936	-0.446497	-0.0429369	Change of Direction (COD) * Post down vs Straight (ST) * Post	-0.00337068	Change of Direction (COD) * Post down vs Straight (ST) * Post	0.000149304	0.5682	34.9124	5.90867	0.5682	Change of Direction (COD) * 24 h up vs Straight (ST) * 24 h	0.051106	Change of Direction (COD) * 24 h up vs Straight (ST) * 24 h	12.7372	0.706724	0.138712	1
645569	cg23703711	CHMP7			0.000619064	0.445222	0.0400958	0.631597	0.794731	0.0400958	Change of Direction (COD) * Post up vs Straight (ST) * Post	0.00201037	Change of Direction (COD) * Post up vs Straight (ST) * Post	0.0234517	-0.134758	7.13431	-2.67101	-0.134758	Change of Direction (COD) * 24 h down vs Straight (ST) * 24 h	-0.00770859	Change of Direction (COD) * 24 h down vs Straight (ST) * 24 h	12.7208	0.194278	0.0381811	1
250572	cg16352333	KIF13B			0.00061928	0.83377	-0.0451349	0.0464058	-0.21542	-0.0451349	Change of Direction (COD) * Post down vs Straight (ST) * Post	-0.00256089	Change of Direction (COD) * Post down vs Straight (ST) * Post	0.0003291	1.11846	28.4961	5.33818	1.11846	Change of Direction (COD) * 24 h up vs Straight (ST) * 24 h	0.0743031	Change of Direction (COD) * 24 h up vs Straight (ST) * 24 h	12.7197	3.35028	0.65848	1
392358	cg22291974		Unclassified_Cell_type_specific		0.000620069	0.00270768	-0.509453	15.6431	-3.95514	-0.509453	Change of Direction (COD) * Post down vs Straight (ST) * Post	-0.030522	Change of Direction (COD) * Post down vs Straight (ST) * Post	0.0199501	0.356183	7.64646	2.76522	0.356183	Change of Direction (COD) * 24 h up vs Straight (ST) * 24 h	0.0255096	Change of Direction (COD) * 24 h up vs Straight (ST) * 24 h	12.7157	1.26584	0.248872	1
128845	cg10343901	RAB6A	Promoter_Associated	Island	0.000620356	0.705126	-0.030846	0.151652	-0.389425	-0.030846	Change of Direction (COD) * Post down vs Straight (ST) * Post	-0.000348451	Change of Direction (COD) * Post down vs Straight (ST) * Post	0.0107096	-0.247841	9.79032	-3.12895	-0.247841	Change of Direction (COD) * 24 h down vs Straight (ST) * 24 h	-0.00354899	Change of Direction (COD) * 24 h down vs Straight (ST) * 24 h	12.7143	0.478622	0.0941111	1
584231	cg26150779	SNX6			0.000621161	0.00133502	-0.265318	19.3602	-4.40003	-0.265318	Change of Direction (COD) * Post down vs Straight (ST) * Post	-0.0147895	Change of Direction (COD) * Post down vs Straight (ST) * Post	0.684638	0.0252173	0.174893	0.418202	0.0252173	Change of Direction (COD) * 24 h up vs Straight (ST) * 24 h	0.00158517	Change of Direction (COD) * 24 h up vs Straight (ST) * 24 h	12.7102	0.277286	0.0545401	1
550234	cg15946268	C11orf85			0.00062233	0.00382551	0.215251	14.0125	3.74333	0.215251	Change of Direction (COD) * Post up vs Straight (ST) * Post	0.020182	Change of Direction (COD) * Post up vs Straight (ST) * Post	0.00800054	0.189813	10.8963	3.30096	0.189813	Change of Direction (COD) * 24 h up vs Straight (ST) * 24 h	0.0160328	Change of Direction (COD) * 24 h up vs Straight (ST) * 24 h	12.7043	0.252042	0.0495979	1
559731	cg27528247	MAPK8IP2	Unclassified_Cell_type_specific	S_Shore	0.000624258	0.0917225	-0.178258	3.47912	-1.86524	-0.178258	Change of Direction (COD) * Post down vs Straight (ST) * Post	-0.0167188	Change of Direction (COD) * Post down vs Straight (ST) * Post	0.282603	-0.108529	1.28962	-1.13561	-0.108529	Change of Direction (COD) * 24 h down vs Straight (ST) * 24 h	-0.0126167	Change of Direction (COD) * 24 h down vs Straight (ST) * 24 h	12.6946	0.695661	0.137	1
17226	cg09009881				0.000624536	0.226011	0.111701	1.66466	1.29022	0.111701	Change of Direction (COD) * Post up vs Straight (ST) * Post	0.00352188	Change of Direction (COD) * Post up vs Straight (ST) * Post	0.000360748	0.456596	27.8148	5.27397	0.456596	Change of Direction (COD) * 24 h up vs Straight (ST) * 24 h	0.0168568	Change of Direction (COD) * 24 h up vs Straight (ST) * 24 h	12.6932	0.570834	0.112429	1
668221	cg14276841	ATP10A			0.000624913	0.00873846	-0.478475	10.5546	-3.24878	-0.478475	Change of Direction (COD) * Post down vs Straight (ST) * Post	-0.0428666	Change of Direction (COD) * Post down vs Straight (ST) * Post	0.00606983	0.510346	12.0075	3.46518	0.510346	Change of Direction (COD) * 24 h up vs Straight (ST) * 24 h	0.0578249	Change of Direction (COD) * 24 h up vs Straight (ST) * 24 h	12.6913	1.65171	0.325363	1
710845	cg10775340	ACBD7	Promoter_Associated	Island	0.000625648	0.00149958	-0.464037	18.7119	-4.32572	-0.464037	Change of Direction (COD) * Post down vs Straight (ST) * Post	-0.00906892	Change of Direction (COD) * Post down vs Straight (ST) * Post	0.0468034	-0.243197	5.13959	-2.26707	-0.243197	Change of Direction (COD) * 24 h down vs Straight (ST) * 24 h	-0.00484422	Change of Direction (COD) * 24 h down vs Straight (ST) * 24 h	12.6876	0.876028	0.172615	1
185218	cg19272686	KIAA1468			0.000626763	0.00439689	-0.12404	13.3877	-3.65893	-0.12404	Change of Direction (COD) * Post down vs Straight (ST) * Post	-0.00644443	Change of Direction (COD) * Post down vs Straight (ST) * Post	0.485494	0.0245536	0.524582	0.72428	0.0245536	Change of Direction (COD) * 24 h up vs Straight (ST) * 24 h	0.00138766	Change of Direction (COD) * 24 h up vs Straight (ST) * 24 h	12.682	0.0874495	0.0172389	1
797199	cg05615230	WNK1	Promoter_Associated	S_Shore	0.000626925	0.000648344	-0.361223	23.7497	-4.87337	-0.361223	Change of Direction (COD) * Post down vs Straight (ST) * Post	-0.0142741	Change of Direction (COD) * Post down vs Straight (ST) * Post	0.659701	-0.0336323	0.205883	-0.453743	-0.0336323	Change of Direction (COD) * 24 h down vs Straight (ST) * 24 h	-0.00115417	Change of Direction (COD) * 24 h down vs Straight (ST) * 24 h	12.6812	0.418026	0.0824106	1
427797	cg11738890	RAD51B			0.000627844	0.00103321	-0.364912	20.8448	-4.56561	-0.364912	Change of Direction (COD) * Post down vs Straight (ST) * Post	-0.0523323	Change of Direction (COD) * Post down vs Straight (ST) * Post	0.408966	0.0688837	0.742769	0.861841	0.0688837	Change of Direction (COD) * 24 h up vs Straight (ST) * 24 h	0.0104226	Change of Direction (COD) * 24 h up vs Straight (ST) * 24 h	12.6766	0.485884	0.0958231	1
356863	cg18679753				0.000630059	0.00135251	0.260872	19.2868	4.39168	0.260872	Change of Direction (COD) * Post up vs Straight (ST) * Post	0.0145363	Change of Direction (COD) * Post up vs Straight (ST) * Post	0.0133262	0.17825	9.00459	3.00076	0.17825	Change of Direction (COD) * 24 h up vs Straight (ST) * 24 h	0.00915412	Change of Direction (COD) * 24 h up vs Straight (ST) * 24 h	12.6656	0.268146	0.0529281	1
41494	cg02302400	SNORD54	Promoter_Associated	Island	0.000631498	0.0964206	-0.136097	3.36638	-1.83477	-0.136097	Change of Direction (COD) * Post down vs Straight (ST) * Post	-0.00221909	Change of Direction (COD) * Post down vs Straight (ST) * Post	0.000157761	-0.435254	34.4313	-5.86782	-0.435254	Change of Direction (COD) * 24 h down vs Straight (ST) * 24 h	-0.00783118	Change of Direction (COD) * 24 h down vs Straight (ST) * 24 h	12.6584	0.417891	0.0825321	1
427186	cg22530701	LOC101928794	Unclassified_Cell_type_specific	Island	0.000631792	0.00168318	-0.352587	18.0827	-4.25237	-0.352587	Change of Direction (COD) * Post down vs Straight (ST) * Post	-0.0173309	Change of Direction (COD) * Post down vs Straight (ST) * Post	0.00377267	-0.311081	14.076	-3.7518	-0.311081	Change of Direction (COD) * 24 h down vs Straight (ST) * 24 h	-0.0159003	Change of Direction (COD) * 24 h down vs Straight (ST) * 24 h	12.657	0.522096	0.103124	1
580295	cg00513467	KLHL9	Unclassified	Island	0.000632513	0.0149952	-0.232139	8.5953	-2.93177	-0.232139	Change of Direction (COD) * Post down vs Straight (ST) * Post	-0.00672395	Change of Direction (COD) * Post down vs Straight (ST) * Post	0.00150958	-0.342178	18.6753	-4.32149	-0.342178	Change of Direction (COD) * 24 h down vs Straight (ST) * 24 h	-0.0106201	Change of Direction (COD) * 24 h down vs Straight (ST) * 24 h	12.6534	0.475986	0.0940432	1
219611	cg12958046	TBC1D1		S_Shelf	0.000638262	0.00599712	-0.258738	12.0575	-3.47239	-0.258738	Change of Direction (COD) * Post down vs Straight (ST) * Post	-0.0193059	Change of Direction (COD) * Post down vs Straight (ST) * Post	0.571666	0.0435723	0.341945	0.584761	0.0435723	Change of Direction (COD) * 24 h up vs Straight (ST) * 24 h	0.00346345	Change of Direction (COD) * 24 h up vs Straight (ST) * 24 h	12.6251	0.420582	0.0832828	1
299825	cg27629124	A2ML1			0.00063861	0.0465345	0.145295	5.15497	2.27046	0.145295	Change of Direction (COD) * Post up vs Straight (ST) * Post	0.00802457	Change of Direction (COD) * Post up vs Straight (ST) * Post	0.000906195	-0.297657	21.6349	-4.65134	-0.297657	Change of Direction (COD) * 24 h down vs Straight (ST) * 24 h	-0.017878	Change of Direction (COD) * 24 h down vs Straight (ST) * 24 h	12.6234	0.310173	0.0614282	1
743906	cg02433086	PIK3AP1		N_Shelf	0.000639589	0.139998	-0.174699	2.56989	-1.60309	-0.174699	Change of Direction (COD) * Post down vs Straight (ST) * Post	-0.0205241	Change of Direction (COD) * Post down vs Straight (ST) * Post	0.0051624	0.388195	12.6892	3.56219	0.388195	Change of Direction (COD) * 24 h up vs Straight (ST) * 24 h	0.0523175	Change of Direction (COD) * 24 h up vs Straight (ST) * 24 h	12.6186	0.899144	0.178139	1
632585	cg16932338	PLB1			0.000640249	0.0203019	-0.363697	7.59024	-2.75504	-0.363697	Change of Direction (COD) * Post down vs Straight (ST) * Post	-0.0276845	Change of Direction (COD) * Post down vs Straight (ST) * Post	0.0192634	0.367736	7.75977	2.78564	0.367736	Change of Direction (COD) * 24 h up vs Straight (ST) * 24 h	0.0346471	Change of Direction (COD) * 24 h up vs Straight (ST) * 24 h	12.6154	1.3191	0.261406	1
802973	cg00529909	KDM4B	Unclassified_Cell_type_specific	N_Shore	0.000641083	0.372322	-0.0773015	0.872303	-0.933972	-0.0773015	Change of Direction (COD) * Post down vs Straight (ST) * Post	-0.0110643	Change of Direction (COD) * Post down vs Straight (ST) * Post	0.000129809	0.497689	36.1583	6.01318	0.497689	Change of Direction (COD) * 24 h up vs Straight (ST) * 24 h	0.0749506	Change of Direction (COD) * 24 h up vs Straight (ST) * 24 h	12.6113	0.518347	0.102754	1
760832	cg27613172	HOXC8		N_Shore	0.00064114	0.380189	-0.112213	0.842864	-0.918076	-0.112213	Change of Direction (COD) * Post down vs Straight (ST) * Post	-0.0179424	Change of Direction (COD) * Post down vs Straight (ST) * Post	0.640404	0.0588733	0.232011	0.481675	0.0588733	Change of Direction (COD) * 24 h up vs Straight (ST) * 24 h	0.0101035	Change of Direction (COD) * 24 h up vs Straight (ST) * 24 h	12.611	1.1304	0.224089	1
52807	cg06296107	ZDHHC16	Promoter_Associated	Island	0.000643947	0.0267094	-0.0928108	6.7352	-2.59523	-0.0928108	Change of Direction (COD) * Post down vs Straight (ST) * Post	-0.00143794	Change of Direction (COD) * Post down vs Straight (ST) * Post	0.00878414	-0.116073	10.5346	-3.2457	-0.116073	Change of Direction (COD) * 24 h down vs Straight (ST) * 24 h	-0.00180903	Change of Direction (COD) * 24 h down vs Straight (ST) * 24 h	12.5974	0.0966672	0.0191839	1
20990	cg19001231	LRRC45	Promoter_Associated	Island	0.000644365	6.2513e-05	-0.234854	43.2655	-6.57765	-0.234854	Change of Direction (COD) * Post down vs Straight (ST) * Post	-0.00701851	Change of Direction (COD) * Post down vs Straight (ST) * Post	0.609479	0.0188274	0.278053	0.527308	0.0188274	Change of Direction (COD) * 24 h up vs Straight (ST) * 24 h	0.000549528	Change of Direction (COD) * 24 h up vs Straight (ST) * 24 h	12.5954	0.0963423	0.0191225	1
107085	cg09131122	CARD10	Unclassified_Cell_type_specific	Island	0.000646625	0.146026	-0.0846354	2.48485	-1.57634	-0.0846354	Change of Direction (COD) * Post down vs Straight (ST) * Post	-0.000848484	Change of Direction (COD) * Post down vs Straight (ST) * Post	0.180998	-0.0772049	2.06769	-1.43795	-0.0772049	Change of Direction (COD) * 24 h down vs Straight (ST) * 24 h	-0.000838026	Change of Direction (COD) * 24 h down vs Straight (ST) * 24 h	12.5845	0.217666	0.043241	1
727959	cg09951246	ABCC8			0.0006471	6.10833e-05	0.606409	43.508	6.59606	0.606409	Change of Direction (COD) * Post up vs Straight (ST) * Post	0.0567045	Change of Direction (COD) * Post up vs Straight (ST) * Post	0.113558	-0.159426	3.00717	-1.73412	-0.159426	Change of Direction (COD) * 24 h down vs Straight (ST) * 24 h	-0.0148395	Change of Direction (COD) * 24 h down vs Straight (ST) * 24 h	12.5822	0.638072	0.126781	1
95405	cg12525219	CTBP1	Gene_Associated	N_Shore	0.00064817	0.398398	-0.231135	0.778212	-0.882163	-0.231135	Change of Direction (COD) * Post down vs Straight (ST) * Post	-0.0197504	Change of Direction (COD) * Post down vs Straight (ST) * Post	0.0979374	0.478226	3.33144	1.82522	0.478226	Change of Direction (COD) * 24 h up vs Straight (ST) * 24 h	0.0598021	Change of Direction (COD) * 24 h up vs Straight (ST) * 24 h	12.577	5.1804	1.02973	1
90542	cg05201956	VPS36	Promoter_Associated	Island	0.000651063	0.304144	-0.0595435	1.17333	-1.0832	-0.0595435	Change of Direction (COD) * Post down vs Straight (ST) * Post	-0.000617642	Change of Direction (COD) * Post down vs Straight (ST) * Post	0.0102201	-0.17351	9.96325	-3.15646	-0.17351	Change of Direction (COD) * 24 h down vs Straight (ST) * 24 h	-0.0020373	Change of Direction (COD) * 24 h down vs Straight (ST) * 24 h	12.5632	0.22777	0.045325	1
56853	cg26805346	BAT2		S_Shelf	0.000652235	6.89205e-05	0.481878	42.255	6.50038	0.481878	Change of Direction (COD) * Post up vs Straight (ST) * Post	0.0357697	Change of Direction (COD) * Post up vs Straight (ST) * Post	0.0717277	0.149279	4.05508	2.01372	0.149279	Change of Direction (COD) * 24 h up vs Straight (ST) * 24 h	0.010427	Change of Direction (COD) * 24 h up vs Straight (ST) * 24 h	12.5576	0.41405	0.0824303	1
85374	cg07867687	FTSJ1	Promoter_Associated_Cell_type_specific	Island	0.000653746	0.00121472	-0.184454	19.8983	-4.46075	-0.184454	Change of Direction (COD) * Post down vs Straight (ST) * Post	-0.0017259	Change of Direction (COD) * Post down vs Straight (ST) * Post	0.000750652	-0.197474	22.8067	-4.77563	-0.197474	Change of Direction (COD) * 24 h down vs Straight (ST) * 24 h	-0.00187854	Change of Direction (COD) * 24 h down vs Straight (ST) * 24 h	12.5504	0.128756	0.0256479	1
433383	cg06014763				0.000657286	0.00011227	0.419214	37.4885	6.12278	0.419214	Change of Direction (COD) * Post up vs Straight (ST) * Post	0.0229914	Change of Direction (COD) * Post up vs Straight (ST) * Post	0.0305202	0.172365	6.33758	2.51745	0.172365	Change of Direction (COD) * 24 h up vs Straight (ST) * 24 h	0.00878543	Change of Direction (COD) * 24 h up vs Straight (ST) * 24 h	12.5336	0.352534	0.0703178	1
16440	cg18286862	ADAD1		Island	0.000657535	0.232648	0.100867	1.61432	1.27056	0.100867	Change of Direction (COD) * Post up vs Straight (ST) * Post	0.00469053	Change of Direction (COD) * Post up vs Straight (ST) * Post	0.263184	0.0941226	1.40567	1.18561	0.0941226	Change of Direction (COD) * 24 h up vs Straight (ST) * 24 h	0.00490294	Change of Direction (COD) * 24 h up vs Straight (ST) * 24 h	12.5324	0.473904	0.0945358	1
252611	cg23889146	CENPJ			0.000659718	0.0103522	0.210533	9.91561	3.14891	0.210533	Change of Direction (COD) * Post up vs Straight (ST) * Post	0.00967262	Change of Direction (COD) * Post up vs Straight (ST) * Post	0.0307006	0.168085	6.32027	2.51402	0.168085	Change of Direction (COD) * 24 h up vs Straight (ST) * 24 h	0.00803558	Change of Direction (COD) * 24 h up vs Straight (ST) * 24 h	12.5221	0.335853	0.0670519	1
331914	cg01768082			N_Shore	0.000660151	0.000173179	-0.698925	33.6291	-5.79906	-0.698925	Change of Direction (COD) * Post down vs Straight (ST) * Post	-0.0760031	Change of Direction (COD) * Post down vs Straight (ST) * Post	0.770906	-0.036062	0.0895269	-0.29921	-0.036062	Change of Direction (COD) * 24 h down vs Straight (ST) * 24 h	-0.00389395	Change of Direction (COD) * 24 h down vs Straight (ST) * 24 h	12.5201	1.0912	0.21789	1
765424	cg17777738	LHX9		Island	0.000660705	0.599685	0.0648301	0.293767	0.542003	0.0648301	Change of Direction (COD) * Post up vs Straight (ST) * Post	0.00228587	Change of Direction (COD) * Post up vs Straight (ST) * Post	0.00371331	-0.449915	14.1485	-3.76145	-0.449915	Change of Direction (COD) * 24 h down vs Straight (ST) * 24 h	-0.0189213	Change of Direction (COD) * 24 h down vs Straight (ST) * 24 h	12.5175	1.07453	0.214606	1
720052	ch.4.176248015F				0.000662253	0.284938	-0.0851515	1.27641	-1.12978	-0.0851515	Change of Direction (COD) * Post down vs Straight (ST) * Post	-0.00209013	Change of Direction (COD) * Post down vs Straight (ST) * Post	0.0312002	0.188771	6.273	2.5046	0.188771	Change of Direction (COD) * 24 h up vs Straight (ST) * 24 h	0.00521601	Change of Direction (COD) * 24 h up vs Straight (ST) * 24 h	12.5102	0.426393	0.0852089	1
554529	cg10687354	CTIF			0.000663742	0.0465578	-0.296366	5.15363	-2.27016	-0.296366	Change of Direction (COD) * Post down vs Straight (ST) * Post	-0.0323206	Change of Direction (COD) * Post down vs Straight (ST) * Post	0.00105918	0.593925	20.6976	4.54946	0.593925	Change of Direction (COD) * 24 h up vs Straight (ST) * 24 h	0.0750634	Change of Direction (COD) * 24 h up vs Straight (ST) * 24 h	12.5032	1.27855	0.255643	1
171307	cg24304171	TEN1		N_Shore	0.000664515	0.295421	-0.071509	1.21897	-1.10407	-0.071509	Change of Direction (COD) * Post down vs Straight (ST) * Post	-0.00431311	Change of Direction (COD) * Post down vs Straight (ST) * Post	0.00136584	0.284036	19.2317	4.3854	0.284036	Change of Direction (COD) * 24 h up vs Straight (ST) * 24 h	0.0187978	Change of Direction (COD) * 24 h up vs Straight (ST) * 24 h	12.4996	0.314613	0.0629244	1
740088	cg06130028				0.000664966	0.564659	0.0520402	0.354775	0.59563	0.0520402	Change of Direction (COD) * Post up vs Straight (ST) * Post	0.00842988	Change of Direction (COD) * Post up vs Straight (ST) * Post	0.0582641	0.186768	4.5696	2.13766	0.186768	Change of Direction (COD) * 24 h up vs Straight (ST) * 24 h	0.0315595	Change of Direction (COD) * 24 h up vs Straight (ST) * 24 h	12.4975	0.572402	0.114503	1
311843	cg19713585	ECI1		N_Shelf	0.000665724	0.0568774	0.168343	4.63087	2.15195	0.168343	Change of Direction (COD) * Post up vs Straight (ST) * Post	0.0106587	Change of Direction (COD) * Post up vs Straight (ST) * Post	0.0884132	-0.147663	3.56297	-1.88758	-0.147663	Change of Direction (COD) * 24 h down vs Straight (ST) * 24 h	-0.0108217	Change of Direction (COD) * 24 h down vs Straight (ST) * 24 h	12.494	0.458756	0.0917953	1
561883	cg22392501	CDC42	Promoter_Associated	Island	0.000665752	0.279509	-0.0778093	1.30735	-1.14339	-0.0778093	Change of Direction (COD) * Post down vs Straight (ST) * Post	-0.00332277	Change of Direction (COD) * Post down vs Straight (ST) * Post	0.000445235	-0.348992	26.3001	-5.12836	-0.348992	Change of Direction (COD) * 24 h down vs Straight (ST) * 24 h	-0.0146328	Change of Direction (COD) * 24 h down vs Straight (ST) * 24 h	12.4939	0.347153	0.0694647	1
637849	cg00958517	ST3GAL2	Promoter_Associated	Island	0.000666122	0.0051765	-0.414814	12.6775	-3.56055	-0.414814	Change of Direction (COD) * Post down vs Straight (ST) * Post	-0.012066	Change of Direction (COD) * Post down vs Straight (ST) * Post	0.000410159	-0.604055	26.8832	-5.1849	-0.604055	Change of Direction (COD) * 24 h down vs Straight (ST) * 24 h	-0.0183798	Change of Direction (COD) * 24 h down vs Straight (ST) * 24 h	12.4922	1.01733	0.203593	1
136054	cg03010092	SDK1			0.000666606	0.00280978	0.234418	15.4629	3.93229	0.234418	Change of Direction (COD) * Post up vs Straight (ST) * Post	0.0140178	Change of Direction (COD) * Post up vs Straight (ST) * Post	0.0147744	-0.17529	8.64617	-2.94044	-0.17529	Change of Direction (COD) * 24 h down vs Straight (ST) * 24 h	-0.0099408	Change of Direction (COD) * 24 h down vs Straight (ST) * 24 h	12.4899	0.266318	0.0533067	1
733081	cg12864568	SLCO4C1		S_Shore	0.000668083	6.77859e-05	-0.642188	42.4255	-6.51349	-0.642188	Change of Direction (COD) * Post down vs Straight (ST) * Post	-0.0811925	Change of Direction (COD) * Post down vs Straight (ST) * Post	0.181345	0.141649	2.06408	1.43669	0.141649	Change of Direction (COD) * 24 h up vs Straight (ST) * 24 h	0.0176568	Change of Direction (COD) * 24 h up vs Straight (ST) * 24 h	12.483	0.728064	0.145811	1
144263	cg01320263	FARP1			0.000668683	0.00609046	0.555638	11.9935	3.46316	0.555638	Change of Direction (COD) * Post up vs Straight (ST) * Post	0.0953619	Change of Direction (COD) * Post up vs Straight (ST) * Post	0.171077	-0.236598	2.17463	-1.47466	-0.236598	Change of Direction (COD) * 24 h down vs Straight (ST) * 24 h	-0.0391483	Change of Direction (COD) * 24 h down vs Straight (ST) * 24 h	12.4803	1.92759	0.386127	1
294278	cg17812489				0.000669662	0.00296547	0.406545	15.2028	3.89907	0.406545	Change of Direction (COD) * Post up vs Straight (ST) * Post	0.0176635	Change of Direction (COD) * Post up vs Straight (ST) * Post	0.00197755	0.43279	17.229	4.15078	0.43279	Change of Direction (COD) * 24 h up vs Straight (ST) * 24 h	0.0218328	Change of Direction (COD) * 24 h up vs Straight (ST) * 24 h	12.4757	0.81379	0.163075	1
484909	cg19342791	LIMA1			0.000671344	0.00835748	-0.308517	10.7265	-3.27513	-0.308517	Change of Direction (COD) * Post down vs Straight (ST) * Post	-0.0267101	Change of Direction (COD) * Post down vs Straight (ST) * Post	0.0540799	-0.205526	4.76029	-2.18181	-0.205526	Change of Direction (COD) * 24 h down vs Straight (ST) * 24 h	-0.014733	Change of Direction (COD) * 24 h down vs Straight (ST) * 24 h	12.468	0.663819	0.133105	1
782798	cg06697175				0.00067141	8.67984e-05	-0.810036	39.9438	-6.32011	-0.810036	Change of Direction (COD) * Post down vs Straight (ST) * Post	-0.13925	Change of Direction (COD) * Post down vs Straight (ST) * Post	0.0548591	-0.278553	4.72343	-2.17334	-0.278553	Change of Direction (COD) * 24 h down vs Straight (ST) * 24 h	-0.0479717	Change of Direction (COD) * 24 h down vs Straight (ST) * 24 h	12.4677	1.22884	0.246405	1
734142	cg02002333	AGBL4			0.000677857	0.000182155	0.54893	33.2007	5.762	0.54893	Change of Direction (COD) * Post up vs Straight (ST) * Post	0.0371773	Change of Direction (COD) * Post up vs Straight (ST) * Post	0.0599378	0.202048	4.498	2.12085	0.202048	Change of Direction (COD) * 24 h up vs Straight (ST) * 24 h	0.0152627	Change of Direction (COD) * 24 h up vs Straight (ST) * 24 h	12.4381	0.67732	0.136138	1
501709	cg24544431	TNR	Unclassified_Cell_type_specific		0.000678523	0.0705823	0.150815	4.09402	2.02337	0.150815	Change of Direction (COD) * Post up vs Straight (ST) * Post	0.0132887	Change of Direction (COD) * Post up vs Straight (ST) * Post	0.184671	-0.106199	2.03003	-1.42479	-0.106199	Change of Direction (COD) * 24 h down vs Straight (ST) * 24 h	-0.00959629	Change of Direction (COD) * 24 h down vs Straight (ST) * 24 h	12.4351	0.414515	0.0833357	1
535675	ch.10.6667087F				0.000680219	0.000462672	-2.92278	26.0304	-5.102	-2.92278	Change of Direction (COD) * Post down vs Straight (ST) * Post	-0.116284	Change of Direction (COD) * Post down vs Straight (ST) * Post	0.963027	0.0272279	0.00225901	0.047529	0.0272279	Change of Direction (COD) * 24 h up vs Straight (ST) * 24 h	0.0013765	Change of Direction (COD) * 24 h up vs Straight (ST) * 24 h	12.4274	24.4704	4.92267	1
252360	cg20030799				0.00068025	0.270944	-0.119696	1.35791	-1.16529	-0.119696	Change of Direction (COD) * Post down vs Straight (ST) * Post	-0.00740494	Change of Direction (COD) * Post down vs Straight (ST) * Post	0.0360226	0.248642	5.85946	2.42063	0.248642	Change of Direction (COD) * 24 h up vs Straight (ST) * 24 h	0.0189499	Change of Direction (COD) * 24 h up vs Straight (ST) * 24 h	12.4273	0.786718	0.158265	1
375777	cg24396005	PCDHAC1		N_Shore	0.000681862	0.540479	0.13268	0.401617	0.633733	0.13268	Change of Direction (COD) * Post up vs Straight (ST) * Post	0.00282736	Change of Direction (COD) * Post up vs Straight (ST) * Post	0.217246	0.275714	1.73427	1.31692	0.275714	Change of Direction (COD) * 24 h up vs Straight (ST) * 24 h	0.0106769	Change of Direction (COD) * 24 h up vs Straight (ST) * 24 h	12.42	3.26641	0.657492	1
325975	cg08359707	LOC101929023			0.000682461	0.000302844	0.490134	29.1241	5.39667	0.490134	Change of Direction (COD) * Post up vs Straight (ST) * Post	0.0245421	Change of Direction (COD) * Post up vs Straight (ST) * Post	0.697413	-0.0363483	0.160173	-0.400217	-0.0363483	Change of Direction (COD) * 24 h down vs Straight (ST) * 24 h	-0.00247405	Change of Direction (COD) * 24 h down vs Straight (ST) * 24 h	12.4172	0.614545	0.123728	1
361970	cg16471619				0.000684364	0.00143093	-0.329974	18.9714	-4.35562	-0.329974	Change of Direction (COD) * Post down vs Straight (ST) * Post	-0.0406904	Change of Direction (COD) * Post down vs Straight (ST) * Post	0.315883	0.0799884	1.11479	1.05584	0.0799884	Change of Direction (COD) * 24 h up vs Straight (ST) * 24 h	0.00919425	Change of Direction (COD) * 24 h up vs Straight (ST) * 24 h	12.4087	0.427304	0.0860898	1
25106	cg03470939	CAPZB		S_Shelf	0.000684711	0.945123	-0.0187181	0.00498164	-0.0705808	-0.0187181	Change of Direction (COD) * Post down vs Straight (ST) * Post	-0.00120664	Change of Direction (COD) * Post down vs Straight (ST) * Post	0.00113931	1.19397	20.2694	4.50215	1.19397	Change of Direction (COD) * 24 h up vs Straight (ST) * 24 h	0.0579701	Change of Direction (COD) * 24 h up vs Straight (ST) * 24 h	12.4071	5.23566	1.05497	1
454238	cg00280419	PRR5L			0.000685708	0.000227305	0.459384	31.3736	5.60121	0.459384	Change of Direction (COD) * Post up vs Straight (ST) * Post	0.0294271	Change of Direction (COD) * Post up vs Straight (ST) * Post	0.170362	0.121167	2.18265	1.47738	0.121167	Change of Direction (COD) * 24 h up vs Straight (ST) * 24 h	0.00914764	Change of Direction (COD) * 24 h up vs Straight (ST) * 24 h	12.4026	0.500554	0.100897	1
657570	cg08022830	INO80D	Promoter_Associated	N_Shore	0.000687597	0.000905985	0.796097	21.6364	4.65149	0.796097	Change of Direction (COD) * Post up vs Straight (ST) * Post	0.0631527	Change of Direction (COD) * Post up vs Straight (ST) * Post	0.000696701	0.82584	23.2832	4.82527	0.82584	Change of Direction (COD) * 24 h up vs Straight (ST) * 24 h	0.0576126	Change of Direction (COD) * 24 h up vs Straight (ST) * 24 h	12.3941	2.17829	0.439379	1
552829	cg27183737	MTG1	Promoter_Associated	Island	0.000687641	0.0172584	0.292844	8.12089	2.84972	0.292844	Change of Direction (COD) * Post up vs Straight (ST) * Post	0.0278517	Change of Direction (COD) * Post up vs Straight (ST) * Post	0.0431256	-0.237914	5.36004	-2.31518	-0.237914	Change of Direction (COD) * 24 h down vs Straight (ST) * 24 h	-0.0184476	Change of Direction (COD) * 24 h down vs Straight (ST) * 24 h	12.394	0.785292	0.158402	1
283804	cg19987768	NXN	Unclassified_Cell_type_specific		0.000687799	0.00190393	-0.476964	17.4274	-4.17462	-0.476964	Change of Direction (COD) * Post down vs Straight (ST) * Post	-0.0805754	Change of Direction (COD) * Post down vs Straight (ST) * Post	0.150201	0.17805	2.42855	1.55838	0.17805	Change of Direction (COD) * 24 h up vs Straight (ST) * 24 h	0.0307576	Change of Direction (COD) * 24 h up vs Straight (ST) * 24 h	12.3932	0.970675	0.195807	1
382917	cg14611844	ARNT2		N_Shore	0.000689948	0.883451	0.0155067	0.0226156	0.150385	0.0155067	Change of Direction (COD) * Post up vs Straight (ST) * Post	0.00162947	Change of Direction (COD) * Post up vs Straight (ST) * Post	0.468335	0.0777287	0.568244	0.753819	0.0777287	Change of Direction (COD) * 24 h up vs Straight (ST) * 24 h	0.00954149	Change of Direction (COD) * 24 h up vs Straight (ST) * 24 h	12.3836	0.790001	0.159485	1
598775	cg24118591	KALRN			0.00069171	0.741148	-0.0205956	0.11536	-0.339647	-0.0205956	Change of Direction (COD) * Post down vs Straight (ST) * Post	-0.00112045	Change of Direction (COD) * Post down vs Straight (ST) * Post	0.5635	0.0362275	0.356928	0.597435	0.0362275	Change of Direction (COD) * 24 h up vs Straight (ST) * 24 h	0.00214074	Change of Direction (COD) * 24 h up vs Straight (ST) * 24 h	12.3758	0.273036	0.0551552	1
232840	cg11112634	CAMTA1			0.000692112	0.00017004	-0.43165	33.7853	-5.81251	-0.43165	Change of Direction (COD) * Post down vs Straight (ST) * Post	-0.073065	Change of Direction (COD) * Post down vs Straight (ST) * Post	0.700567	0.0293928	0.156656	0.395798	0.0293928	Change of Direction (COD) * 24 h up vs Straight (ST) * 24 h	0.00480476	Change of Direction (COD) * 24 h up vs Straight (ST) * 24 h	12.374	0.409446	0.082723	1
550625	cg21929472	SCARA3			0.000692594	0.291658	0.155289	1.23925	1.11322	0.155289	Change of Direction (COD) * Post up vs Straight (ST) * Post	0.0100437	Change of Direction (COD) * Post up vs Straight (ST) * Post	0.000358178	0.736394	27.8674	5.27896	0.736394	Change of Direction (COD) * 24 h up vs Straight (ST) * 24 h	0.0594496	Change of Direction (COD) * 24 h up vs Straight (ST) * 24 h	12.3719	1.44447	0.291887	1
692254	cg12071297	ARSE			0.000693575	0.523471	0.0710697	0.437087	0.661126	0.0710697	Change of Direction (COD) * Post up vs Straight (ST) * Post	0.00562505	Change of Direction (COD) * Post up vs Straight (ST) * Post	0.000840726	0.505312	22.0962	4.70066	0.505312	Change of Direction (COD) * 24 h up vs Straight (ST) * 24 h	0.0452894	Change of Direction (COD) * 24 h up vs Straight (ST) * 24 h	12.3675	0.857501	0.173337	1
696557	cg17821385	GRIA4	Unclassified_Cell_type_specific	N_Shore	0.000694984	0.129132	-0.161703	2.73569	-1.65399	-0.161703	Change of Direction (COD) * Post down vs Straight (ST) * Post	-0.0198831	Change of Direction (COD) * Post down vs Straight (ST) * Post	0.294213	0.108226	1.22544	1.107	0.108226	Change of Direction (COD) * 24 h up vs Straight (ST) * 24 h	0.0109232	Change of Direction (COD) * 24 h up vs Straight (ST) * 24 h	12.3613	0.708899	0.143371	1
58292	cg10938374	IER3	Promoter_Associated	Island	0.000695967	0.417819	0.0507127	0.714186	0.845095	0.0507127	Change of Direction (COD) * Post up vs Straight (ST) * Post	0.000691269	Change of Direction (COD) * Post up vs Straight (ST) * Post	0.0527971	-0.131778	4.82242	-2.196	-0.131778	Change of Direction (COD) * 24 h down vs Straight (ST) * 24 h	-0.00200737	Change of Direction (COD) * 24 h down vs Straight (ST) * 24 h	12.3569	0.266984	0.054015	1
71485	cg13240744	NPAS3			0.000697047	0.162681	0.142772	2.27165	1.5072	0.142772	Change of Direction (COD) * Post up vs Straight (ST) * Post	0.0121249	Change of Direction (COD) * Post up vs Straight (ST) * Post	0.00615693	0.327439	11.9486	3.45668	0.327439	Change of Direction (COD) * 24 h up vs Straight (ST) * 24 h	0.0249634	Change of Direction (COD) * 24 h up vs Straight (ST) * 24 h	12.3522	0.665025	0.134597	1
406688	cg11305360	OCA2		S_Shelf	0.000697328	0.0035202	0.352275	14.3945	3.79401	0.352275	Change of Direction (COD) * Post up vs Straight (ST) * Post	0.0350812	Change of Direction (COD) * Post up vs Straight (ST) * Post	0.00985035	0.295093	10.1006	3.17815	0.295093	Change of Direction (COD) * 24 h up vs Straight (ST) * 24 h	0.0294077	Change of Direction (COD) * 24 h up vs Straight (ST) * 24 h	12.3509	0.638879	0.129318	1
474036	cg02350334	PTPN1			0.000701379	0.00589698	-0.377216	12.1275	-3.48245	-0.377216	Change of Direction (COD) * Post down vs Straight (ST) * Post	-0.0325741	Change of Direction (COD) * Post down vs Straight (ST) * Post	0.381264	0.0992122	0.838917	0.915924	0.0992122	Change of Direction (COD) * 24 h up vs Straight (ST) * 24 h	0.0105895	Change of Direction (COD) * 24 h up vs Straight (ST) * 24 h	12.3332	0.868234	0.175996	1
335	cg04057238			Island	0.000701618	0.0367962	0.373659	5.79944	2.4082	0.373659	Change of Direction (COD) * Post up vs Straight (ST) * Post	0.00970336	Change of Direction (COD) * Post up vs Straight (ST) * Post	0.00084523	0.728812	22.0631	4.69714	0.728812	Change of Direction (COD) * 24 h up vs Straight (ST) * 24 h	0.0262866	Change of Direction (COD) * 24 h up vs Straight (ST) * 24 h	12.3321	1.78137	0.361123	1
267391	cg06974930		Promoter_Associated	S_Shore	0.000701911	0.00310724	-0.392852	14.9798	-3.87038	-0.392852	Change of Direction (COD) * Post down vs Straight (ST) * Post	-0.0554479	Change of Direction (COD) * Post down vs Straight (ST) * Post	0.842675	0.0206759	0.0414931	0.203699	0.0206759	Change of Direction (COD) * 24 h up vs Straight (ST) * 24 h	0.00317819	Change of Direction (COD) * 24 h up vs Straight (ST) * 24 h	12.3308	0.762246	0.15454	1
55252	cg04828493	CARS2	Unclassified_Cell_type_specific	N_Shelf	0.000701963	0.691141	-0.0274466	0.167305	-0.409029	-0.0274466	Change of Direction (COD) * Post down vs Straight (ST) * Post	-0.000847479	Change of Direction (COD) * Post down vs Straight (ST) * Post	0.000465482	0.342075	25.9881	5.09786	0.342075	Change of Direction (COD) * 24 h up vs Straight (ST) * 24 h	0.0129031	Change of Direction (COD) * 24 h up vs Straight (ST) * 24 h	12.3306	0.333123	0.0675398	1
266400	cg01237376	GNAZ			0.000703555	0.633742	0.0337889	0.241485	0.491411	0.0337889	Change of Direction (COD) * Post up vs Straight (ST) * Post	0.00199093	Change of Direction (COD) * Post up vs Straight (ST) * Post	0.0592916	0.14627	4.52535	2.12729	0.14627	Change of Direction (COD) * 24 h up vs Straight (ST) * 24 h	0.010046	Change of Direction (COD) * 24 h up vs Straight (ST) * 24 h	12.3237	0.349583	0.0709169	1
330480	cg19763388	CBR1		N_Shore	0.000705191	0.188584	0.0713036	1.99097	1.41102	0.0713036	Change of Direction (COD) * Post up vs Straight (ST) * Post	0.00337732	Change of Direction (COD) * Post up vs Straight (ST) * Post	0.00514178	0.180131	12.7063	3.56459	0.180131	Change of Direction (COD) * 24 h up vs Straight (ST) * 24 h	0.00955492	Change of Direction (COD) * 24 h up vs Straight (ST) * 24 h	12.3166	0.188711	0.0383044	1
381058	cg24790350				0.000706463	0.00473613	0.317262	13.0614	3.61406	0.317262	Change of Direction (COD) * Post up vs Straight (ST) * Post	0.0147186	Change of Direction (COD) * Post up vs Straight (ST) * Post	0.000262246	0.482712	30.2363	5.49875	0.482712	Change of Direction (COD) * 24 h up vs Straight (ST) * 24 h	0.0241225	Change of Direction (COD) * 24 h up vs Straight (ST) * 24 h	12.311	0.569237	0.115595	1
675351	cg26515358				0.000706833	0.00257494	-0.596782	15.89	-3.98623	-0.596782	Change of Direction (COD) * Post down vs Straight (ST) * Post	-0.101895	Change of Direction (COD) * Post down vs Straight (ST) * Post	0.0109195	0.466731	9.71909	3.11755	0.466731	Change of Direction (COD) * 24 h up vs Straight (ST) * 24 h	0.0797416	Change of Direction (COD) * 24 h up vs Straight (ST) * 24 h	12.3094	1.65538	0.336201	1
521739	cg14706523	EML6			0.000710518	0.967366	-0.00528153	0.00175961	-0.0419477	-0.00528153	Change of Direction (COD) * Post down vs Straight (ST) * Post	-0.000634611	Change of Direction (COD) * Post down vs Straight (ST) * Post	0.00034368	0.668293	28.1729	5.30782	0.668293	Change of Direction (COD) * 24 h up vs Straight (ST) * 24 h	0.0743076	Change of Direction (COD) * 24 h up vs Straight (ST) * 24 h	12.2935	1.16931	0.23779	1
284740	cg13765417	DYNC1H1			0.00071095	0.023828	-0.277549	7.08486	-2.66174	-0.277549	Change of Direction (COD) * Post down vs Straight (ST) * Post	-0.0214138	Change of Direction (COD) * Post down vs Straight (ST) * Post	0.347409	-0.102809	0.972109	-0.985956	-0.102809	Change of Direction (COD) * 24 h down vs Straight (ST) * 24 h	-0.00801076	Change of Direction (COD) * 24 h down vs Straight (ST) * 24 h	12.2917	0.801879	0.163094	1
47825	cg26828947	INTS6	Promoter_Associated	Island	0.000712409	0.00952049	-0.231074	10.2286	-3.19821	-0.231074	Change of Direction (COD) * Post down vs Straight (ST) * Post	-0.00416952	Change of Direction (COD) * Post down vs Straight (ST) * Post	0.480778	0.0529118	0.53631	0.732332	0.0529118	Change of Direction (COD) * 24 h up vs Straight (ST) * 24 h	0.00104512	Change of Direction (COD) * 24 h up vs Straight (ST) * 24 h	12.2854	0.384794	0.0783033	1
49400	cg27391512	TUBA8	Unclassified	Island	0.000713843	0.127502	-0.0568651	2.76212	-1.66196	-0.0568651	Change of Direction (COD) * Post down vs Straight (ST) * Post	-0.00116899	Change of Direction (COD) * Post down vs Straight (ST) * Post	0.0773993	-0.0673369	3.87308	-1.96801	-0.0673369	Change of Direction (COD) * 24 h down vs Straight (ST) * 24 h	-0.00152049	Change of Direction (COD) * 24 h down vs Straight (ST) * 24 h	12.2792	0.0862525	0.0175606	1
272375	cg01018864	TCL1B			0.00071541	0.000419105	-0.376651	26.7289	-5.17	-0.376651	Change of Direction (COD) * Post down vs Straight (ST) * Post	-0.0620453	Change of Direction (COD) * Post down vs Straight (ST) * Post	0.239339	0.0911543	1.56551	1.2512	0.0911543	Change of Direction (COD) * 24 h up vs Straight (ST) * 24 h	0.0155018	Change of Direction (COD) * 24 h up vs Straight (ST) * 24 h	12.2725	0.390826	0.079614	1
529472	cg18571126	BAHD1	Promoter_Associated_Cell_type_specific		0.000715519	0.149447	-0.106516	2.43858	-1.56159	-0.106516	Change of Direction (COD) * Post down vs Straight (ST) * Post	-0.00546819	Change of Direction (COD) * Post down vs Straight (ST) * Post	0.940326	0.00523607	0.00589269	0.0767639	0.00523607	Change of Direction (COD) * 24 h up vs Straight (ST) * 24 h	0.000137905	Change of Direction (COD) * 24 h up vs Straight (ST) * 24 h	12.2721	0.342583	0.0697892	1
732452	cg12246395	SSH1			0.000715649	0.725967	-0.0260623	0.129965	-0.360507	-0.0260623	Change of Direction (COD) * Post down vs Straight (ST) * Post	-0.00161489	Change of Direction (COD) * Post down vs Straight (ST) * Post	6.58995e-05	0.472495	42.7167	6.5358	0.472495	Change of Direction (COD) * 24 h up vs Straight (ST) * 24 h	0.0308033	Change of Direction (COD) * 24 h up vs Straight (ST) * 24 h	12.2715	0.38481	0.0783948	1
499407	cg10193874				0.000716993	0.313584	-0.145918	1.12601	-1.06114	-0.145918	Change of Direction (COD) * Post down vs Straight (ST) * Post	-0.00750184	Change of Direction (COD) * Post down vs Straight (ST) * Post	0.123133	-0.231537	2.83507	-1.68377	-0.231537	Change of Direction (COD) * 24 h down vs Straight (ST) * 24 h	-0.0145525	Change of Direction (COD) * 24 h down vs Straight (ST) * 24 h	12.2658	1.39163	0.283641	1
165192	cg16033299	UBE2S		N_Shore	0.00071911	0.00731141	-0.100328	11.2517	-3.35436	-0.100328	Change of Direction (COD) * Post down vs Straight (ST) * Post	-0.0168981	Change of Direction (COD) * Post down vs Straight (ST) * Post	0.000626809	-0.146439	23.9711	-4.89603	-0.146439	Change of Direction (COD) * 24 h down vs Straight (ST) * 24 h	-0.0244047	Change of Direction (COD) * 24 h down vs Straight (ST) * 24 h	12.2568	0.0657888	0.0134188	1
97558	cg07172756	HSPG2		Island	0.000719436	0.15123	0.122105	2.41498	1.55402	0.122105	Change of Direction (COD) * Post up vs Straight (ST) * Post	0.00115939	Change of Direction (COD) * Post up vs Straight (ST) * Post	0.856884	0.0145405	0.0342458	0.185056	0.0145405	Change of Direction (COD) * 24 h up vs Straight (ST) * 24 h	0.000229696	Change of Direction (COD) * 24 h up vs Straight (ST) * 24 h	12.2554	0.453974	0.0926068	1
681828	cg04744304			S_Shelf	0.000721272	0.347484	-0.105023	0.971793	-0.985795	-0.105023	Change of Direction (COD) * Post down vs Straight (ST) * Post	-0.0102383	Change of Direction (COD) * Post down vs Straight (ST) * Post	0.0789786	-0.208369	3.82534	-1.95585	-0.208369	Change of Direction (COD) * 24 h down vs Straight (ST) * 24 h	-0.0229542	Change of Direction (COD) * 24 h down vs Straight (ST) * 24 h	12.2476	0.834065	0.17025	1
5994	cg22591466	SYNGR3		Island	0.000722098	0.00225052	-0.357124	16.5641	-4.0699	-0.357124	Change of Direction (COD) * Post down vs Straight (ST) * Post	-0.011444	Change of Direction (COD) * Post down vs Straight (ST) * Post	0.467319	-0.0663012	0.570918	-0.755591	-0.0663012	Change of Direction (COD) * 24 h down vs Straight (ST) * 24 h	-0.00194598	Change of Direction (COD) * 24 h down vs Straight (ST) * 24 h	12.2441	0.565651	0.115494	1
211703	cg13512478	SNX29			0.000726387	0.00398566	-0.478684	13.8266	-3.71842	-0.478684	Change of Direction (COD) * Post down vs Straight (ST) * Post	-0.0324826	Change of Direction (COD) * Post down vs Straight (ST) * Post	0.00129635	0.568859	19.5266	4.41889	0.568859	Change of Direction (COD) * 24 h up vs Straight (ST) * 24 h	0.0437515	Change of Direction (COD) * 24 h up vs Straight (ST) * 24 h	12.2261	1.21569	0.248584	1
99261	cg00259618	C12orf42		Island	0.000727167	0.775605	0.0188328	0.0857753	0.292874	0.0188328	Change of Direction (COD) * Post up vs Straight (ST) * Post	0.000207663	Change of Direction (COD) * Post up vs Straight (ST) * Post	0.370289	-0.0603242	0.880063	-0.938117	-0.0603242	Change of Direction (COD) * 24 h down vs Straight (ST) * 24 h	-0.00102378	Change of Direction (COD) * 24 h down vs Straight (ST) * 24 h	12.2228	0.303244	0.0620241	1
66399	cg22030770	ATP6V1A	Promoter_Associated	Island	0.00072753	0.449255	-0.0798204	0.620148	-0.787495	-0.0798204	Change of Direction (COD) * Post down vs Straight (ST) * Post	-0.00460741	Change of Direction (COD) * Post down vs Straight (ST) * Post	0.00350011	0.384914	14.421	3.7975	0.384914	Change of Direction (COD) * 24 h up vs Straight (ST) * 24 h	0.0194007	Change of Direction (COD) * 24 h up vs Straight (ST) * 24 h	12.2213	0.753358	0.154108	1
420173	cg00048705			N_Shore	0.000727933	0.00640727	0.178589	11.7848	3.4329	0.178589	Change of Direction (COD) * Post up vs Straight (ST) * Post	0.00886971	Change of Direction (COD) * Post up vs Straight (ST) * Post	0.000904195	0.242051	21.6484	4.65279	0.242051	Change of Direction (COD) * 24 h up vs Straight (ST) * 24 h	0.0128549	Change of Direction (COD) * 24 h up vs Straight (ST) * 24 h	12.2196	0.198426	0.0405957	1
296742	cg27335943				0.000728479	0.178234	0.275036	2.09669	1.448	0.275036	Change of Direction (COD) * Post up vs Straight (ST) * Post	0.0211535	Change of Direction (COD) * Post up vs Straight (ST) * Post	0.036651	0.457859	5.81059	2.41052	0.457859	Change of Direction (COD) * 24 h up vs Straight (ST) * 24 h	0.0538531	Change of Direction (COD) * 24 h up vs Straight (ST) * 24 h	12.2173	2.64467	0.541171	1
778992	cg03873376	PLCD1			0.000728626	0.000289088	0.520981	29.4798	5.42953	0.520981	Change of Direction (COD) * Post up vs Straight (ST) * Post	0.040385	Change of Direction (COD) * Post up vs Straight (ST) * Post	0.901064	0.0122351	0.016259	0.127511	0.0122351	Change of Direction (COD) * 24 h up vs Straight (ST) * 24 h	0.000745575	Change of Direction (COD) * 24 h up vs Straight (ST) * 24 h	12.2167	0.674879	0.138106	1
184522	cg27129259	ASNSD1	Unclassified	N_Shore	0.000728909	0.024547	-0.243547	6.99297	-2.64442	-0.243547	Change of Direction (COD) * Post down vs Straight (ST) * Post	-0.00549993	Change of Direction (COD) * Post down vs Straight (ST) * Post	0.00753864	-0.307258	11.1302	-3.3362	-0.307258	Change of Direction (COD) * 24 h down vs Straight (ST) * 24 h	-0.00726107	Change of Direction (COD) * 24 h down vs Straight (ST) * 24 h	12.2155	0.621681	0.127232	1
95315	cg11230847	PLAA	Promoter_Associated	Island	0.000729711	0.00033466	-0.275185	28.3709	-5.32643	-0.275185	Change of Direction (COD) * Post down vs Straight (ST) * Post	-0.00272736	Change of Direction (COD) * Post down vs Straight (ST) * Post	0.809244	0.0128064	0.061444	0.247879	0.0128064	Change of Direction (COD) * 24 h up vs Straight (ST) * 24 h	0.000113847	Change of Direction (COD) * 24 h up vs Straight (ST) * 24 h	12.2122	0.195578	0.0400375	1
605041	cg23730622	LRIG3			0.000730961	0.00629711	0.304005	11.8559	3.44324	0.304005	Change of Direction (COD) * Post up vs Straight (ST) * Post	0.0142266	Change of Direction (COD) * Post up vs Straight (ST) * Post	0.00240667	0.355646	16.226	4.02815	0.355646	Change of Direction (COD) * 24 h up vs Straight (ST) * 24 h	0.0170787	Change of Direction (COD) * 24 h up vs Straight (ST) * 24 h	12.207	0.570933	0.116928	1
61691	cg18923358	CCDC90B	Unclassified	Island	0.000731859	0.00292739	-0.244851	15.2649	-3.90703	-0.244851	Change of Direction (COD) * Post down vs Straight (ST) * Post	-0.00630423	Change of Direction (COD) * Post down vs Straight (ST) * Post	0.140306	-0.100377	2.56543	-1.60169	-0.100377	Change of Direction (COD) * 24 h down vs Straight (ST) * 24 h	-0.00228065	Change of Direction (COD) * 24 h down vs Straight (ST) * 24 h	12.2033	0.287565	0.0589116	1
613436	cg20793420		Unclassified_Cell_type_specific	N_Shelf	0.000732067	0.000144548	-0.533896	35.1975	-5.93275	-0.533896	Change of Direction (COD) * Post down vs Straight (ST) * Post	-0.0855838	Change of Direction (COD) * Post down vs Straight (ST) * Post	0.0142541	-0.2665	8.76985	-2.96139	-0.2665	Change of Direction (COD) * 24 h down vs Straight (ST) * 24 h	-0.0426174	Change of Direction (COD) * 24 h down vs Straight (ST) * 24 h	12.2024	0.592921	0.121476	1
440094	cg17894270	ITCH			0.000732393	0.000242684	1.423	30.8488	5.55417	1.423	Change of Direction (COD) * Post up vs Straight (ST) * Post	0.128673	Change of Direction (COD) * Post up vs Straight (ST) * Post	0.736844	-0.0885301	0.119401	-0.345545	-0.0885301	Change of Direction (COD) * 24 h down vs Straight (ST) * 24 h	-0.0104096	Change of Direction (COD) * 24 h down vs Straight (ST) * 24 h	12.201	4.80531	0.984612	1
297053	cg10709729	SERPINB6			0.000732895	0.00375225	0.281584	14.1008	3.7551	0.281584	Change of Direction (COD) * Post up vs Straight (ST) * Post	0.0115834	Change of Direction (COD) * Post up vs Straight (ST) * Post	0.00714541	0.252557	11.3434	3.368	0.252557	Change of Direction (COD) * 24 h up vs Straight (ST) * 24 h	0.0116971	Change of Direction (COD) * 24 h up vs Straight (ST) * 24 h	12.199	0.411573	0.0843459	1
531168	cg11147204	BCL11A	Gene_Associated_Cell_type_specific		0.000735535	0.28087	-0.123301	1.29951	-1.13996	-0.123301	Change of Direction (COD) * Post down vs Straight (ST) * Post	-0.0114853	Change of Direction (COD) * Post down vs Straight (ST) * Post	0.0864708	0.205623	3.61404	1.90106	0.205623	Change of Direction (COD) * 24 h up vs Straight (ST) * 24 h	0.0235835	Change of Direction (COD) * 24 h up vs Straight (ST) * 24 h	12.188	0.855527	0.175485	1
456819	cg23716101	POLE2	Promoter_Associated	Island	0.000736233	0.015071	-0.228225	8.57803	-2.92883	-0.228225	Change of Direction (COD) * Post down vs Straight (ST) * Post	-0.00448375	Change of Direction (COD) * Post down vs Straight (ST) * Post	0.00636041	-0.267845	11.8149	-3.43727	-0.267845	Change of Direction (COD) * 24 h down vs Straight (ST) * 24 h	-0.00559936	Change of Direction (COD) * 24 h down vs Straight (ST) * 24 h	12.1851	0.443937	0.0910816	1
703053	cg03228943	LOC150185		Island	0.000736411	0.0172525	0.35731	8.12203	2.84992	0.35731	Change of Direction (COD) * Post up vs Straight (ST) * Post	0.0370257	Change of Direction (COD) * Post up vs Straight (ST) * Post	0.785009	-0.0351346	0.0785316	-0.280235	-0.0351346	Change of Direction (COD) * 24 h down vs Straight (ST) * 24 h	-0.00489189	Change of Direction (COD) * 24 h down vs Straight (ST) * 24 h	12.1844	1.14916	0.235786	1
611594	cg16744506	SLC29A3			0.000736458	0.486543	0.0818623	0.522	0.722496	0.0818623	Change of Direction (COD) * Post up vs Straight (ST) * Post	0.00398924	Change of Direction (COD) * Post up vs Straight (ST) * Post	7.48972e-05	0.729117	41.4093	6.435	0.729117	Change of Direction (COD) * 24 h up vs Straight (ST) * 24 h	0.0389033	Change of Direction (COD) * 24 h up vs Straight (ST) * 24 h	12.1842	0.938526	0.19257	1
526105	cg14042780			S_Shelf	0.000737104	0.422614	-0.076587	0.699103	-0.836124	-0.076587	Change of Direction (COD) * Post down vs Straight (ST) * Post	-0.0039735	Change of Direction (COD) * Post down vs Straight (ST) * Post	0.000152481	0.539789	34.7279	5.89304	0.539789	Change of Direction (COD) * 24 h up vs Straight (ST) * 24 h	0.029961	Change of Direction (COD) * 24 h up vs Straight (ST) * 24 h	12.1816	0.61323	0.125852	1
266467	cg22989161	HSF1			0.000737494	0.284303	-0.106699	1.27999	-1.13137	-0.106699	Change of Direction (COD) * Post down vs Straight (ST) * Post	-0.00790618	Change of Direction (COD) * Post down vs Straight (ST) * Post	0.0577257	0.202122	4.59317	2.14317	0.202122	Change of Direction (COD) * 24 h up vs Straight (ST) * 24 h	0.0178425	Change of Direction (COD) * 24 h up vs Straight (ST) * 24 h	12.1799	0.649995	0.133415	1
119228	cg23450324	KLHL23	Promoter_Associated	Island	0.000737934	0.000968095	-0.281591	21.2343	-4.60807	-0.281591	Change of Direction (COD) * Post down vs Straight (ST) * Post	-0.00374138	Change of Direction (COD) * Post down vs Straight (ST) * Post	0.000661036	-0.29701	23.6233	-4.86038	-0.29701	Change of Direction (COD) * 24 h down vs Straight (ST) * 24 h	-0.00378763	Change of Direction (COD) * 24 h down vs Straight (ST) * 24 h	12.1781	0.272856	0.0560135	1
793170	cg04867484	NR3C2	Unclassified_Cell_type_specific		0.00073826	0.178262	0.395112	2.0964	1.44789	0.395112	Change of Direction (COD) * Post up vs Straight (ST) * Post	0.0373163	Change of Direction (COD) * Post up vs Straight (ST) * Post	0.00129812	-1.20562	19.5189	-4.41802	-1.20562	Change of Direction (COD) * 24 h down vs Straight (ST) * 24 h	-0.163144	Change of Direction (COD) * 24 h down vs Straight (ST) * 24 h	12.1768	5.44066	1.11701	1
748954	cg06559161		Unclassified_Cell_type_specific		0.000740047	0.0844623	0.151742	3.66838	1.9153	0.151742	Change of Direction (COD) * Post up vs Straight (ST) * Post	0.00243294	Change of Direction (COD) * Post up vs Straight (ST) * Post	0.000158578	-0.464583	34.3865	-5.864	-0.464583	Change of Direction (COD) * 24 h down vs Straight (ST) * 24 h	-0.00857835	Change of Direction (COD) * 24 h down vs Straight (ST) * 24 h	12.1695	0.458313	0.0941523	1
253613	cg19134305	TFF3			0.000740977	0.497525	-0.0613934	0.495553	-0.703955	-0.0613934	Change of Direction (COD) * Post down vs Straight (ST) * Post	-0.0100396	Change of Direction (COD) * Post down vs Straight (ST) * Post	0.0121793	0.2663	9.32372	3.05348	0.2663	Change of Direction (COD) * 24 h up vs Straight (ST) * 24 h	0.0453019	Change of Direction (COD) * 24 h up vs Straight (ST) * 24 h	12.1656	0.555188	0.114089	1
123612	cg14918074	IKBKG	Promoter_Associated	Island	0.00074287	0.732985	0.0246865	0.12309	0.350842	0.0246865	Change of Direction (COD) * Post up vs Straight (ST) * Post	0.000319059	Change of Direction (COD) * Post up vs Straight (ST) * Post	0.0135029	-0.210602	8.95841	-2.99306	-0.210602	Change of Direction (COD) * 24 h down vs Straight (ST) * 24 h	-0.00279001	Change of Direction (COD) * 24 h down vs Straight (ST) * 24 h	12.1579	0.361164	0.0742653	1
130784	cg13183008	DHX34			0.000743301	0.0773159	0.152845	3.87564	1.96866	0.152845	Change of Direction (COD) * Post up vs Straight (ST) * Post	0.00889875	Change of Direction (COD) * Post up vs Straight (ST) * Post	0.887372	0.0112799	0.0211081	0.145286	0.0112799	Change of Direction (COD) * 24 h up vs Straight (ST) * 24 h	0.000573238	Change of Direction (COD) * 24 h up vs Straight (ST) * 24 h	12.1561	0.439652	0.0904177	1
529004	cg24015263		Unclassified	S_Shelf	0.000747043	0.000160815	0.637301	34.2651	5.85364	0.637301	Change of Direction (COD) * Post up vs Straight (ST) * Post	0.107306	Change of Direction (COD) * Post up vs Straight (ST) * Post	0.389083	-0.0980275	0.810699	-0.900388	-0.0980275	Change of Direction (COD) * 24 h down vs Straight (ST) * 24 h	-0.0164118	Change of Direction (COD) * 24 h down vs Straight (ST) * 24 h	12.1409	0.863456	0.177798	1
22044	cg22111527		Unclassified_Cell_type_specific	S_Shore	0.000747349	0.000648761	-0.606211	23.7455	-4.87294	-0.606211	Change of Direction (COD) * Post down vs Straight (ST) * Post	-0.088994	Change of Direction (COD) * Post down vs Straight (ST) * Post	0.290318	-0.138896	1.24656	-1.1165	-0.138896	Change of Direction (COD) * 24 h down vs Straight (ST) * 24 h	-0.0219976	Change of Direction (COD) * 24 h down vs Straight (ST) * 24 h	12.1397	1.12726	0.232144	1
777921	cg21584360	ZC2HC1C	Unclassified_Cell_type_specific	Island	0.000747371	0.9154	-0.00541719	0.0118693	-0.108946	-0.00541719	Change of Direction (COD) * Post down vs Straight (ST) * Post	-9.27007e-05	Change of Direction (COD) * Post down vs Straight (ST) * Post	0.00033945	-0.264354	28.265	-5.31648	-0.264354	Change of Direction (COD) * 24 h down vs Straight (ST) * 24 h	-0.00532822	Change of Direction (COD) * 24 h down vs Straight (ST) * 24 h	12.1396	0.180085	0.0370864	1
178603	cg26768142				0.000749831	0.79959	-0.0348591	0.0679813	-0.260732	-0.0348591	Change of Direction (COD) * Post down vs Straight (ST) * Post	-0.00507734	Change of Direction (COD) * Post down vs Straight (ST) * Post	0.00199214	-0.554331	17.1907	-4.14617	-0.554331	Change of Direction (COD) * 24 h down vs Straight (ST) * 24 h	-0.0863779	Change of Direction (COD) * 24 h down vs Straight (ST) * 24 h	12.1297	1.3009	0.268124	1
724529	cg05287399				0.000750095	0.000429162	0.264215	26.5602	5.15365	0.264215	Change of Direction (COD) * Post up vs Straight (ST) * Post	0.0130527	Change of Direction (COD) * Post up vs Straight (ST) * Post	0.512698	-0.0347977	0.4607	-0.678749	-0.0347977	Change of Direction (COD) * 24 h down vs Straight (ST) * 24 h	-0.00176815	Change of Direction (COD) * 24 h down vs Straight (ST) * 24 h	12.1286	0.191269	0.0394253	1
654663	cg00766518	CFAP52			0.000750443	0.00011258	0.55221	37.4628	6.12069	0.55221	Change of Direction (COD) * Post up vs Straight (ST) * Post	0.0645086	Change of Direction (COD) * Post up vs Straight (ST) * Post	0.0873956	-0.170932	3.58955	-1.89461	-0.170932	Change of Direction (COD) * 24 h down vs Straight (ST) * 24 h	-0.0186628	Change of Direction (COD) * 24 h down vs Straight (ST) * 24 h	12.1272	0.59227	0.122095	1
312339	cg22760390				0.000750488	0.00456958	0.30477	13.218	3.63565	0.30477	Change of Direction (COD) * Post up vs Straight (ST) * Post	0.0248596	Change of Direction (COD) * Post up vs Straight (ST) * Post	0.00510661	-0.299159	12.7358	-3.56872	-0.299159	Change of Direction (COD) * 24 h down vs Straight (ST) * 24 h	-0.0229963	Change of Direction (COD) * 24 h down vs Straight (ST) * 24 h	12.127	0.511311	0.105408	1
631670	cg15069948	MOBP		S_Shore	0.000752884	0.0053536	0.200967	12.5341	3.54035	0.200967	Change of Direction (COD) * Post up vs Straight (ST) * Post	0.0116542	Change of Direction (COD) * Post up vs Straight (ST) * Post	0.00680584	0.192826	11.5393	3.39695	0.192826	Change of Direction (COD) * 24 h up vs Straight (ST) * 24 h	0.0104009	Change of Direction (COD) * 24 h up vs Straight (ST) * 24 h	12.1174	0.234268	0.0483332	1
721145	cg26643350	ETNK1			0.000753616	0.00455187	0.222749	13.235	3.638	0.222749	Change of Direction (COD) * Post up vs Straight (ST) * Post	0.0096334	Change of Direction (COD) * Post up vs Straight (ST) * Post	0.000364605	0.322464	27.7367	5.26656	0.322464	Change of Direction (COD) * 24 h up vs Straight (ST) * 24 h	0.0132509	Change of Direction (COD) * 24 h up vs Straight (ST) * 24 h	12.1144	0.272497	0.056234	1
809167	cg26565120				0.000753839	0.0301682	-0.368369	6.3717	-2.52422	-0.368369	Change of Direction (COD) * Post down vs Straight (ST) * Post	-0.0357548	Change of Direction (COD) * Post down vs Straight (ST) * Post	0.0047779	0.52664	13.0232	3.60876	0.52664	Change of Direction (COD) * 24 h up vs Straight (ST) * 24 h	0.064924	Change of Direction (COD) * 24 h up vs Straight (ST) * 24 h	12.1135	1.54786	0.31945	1
612740	cg24133298	SRP14-AS1			0.000753984	0.00199149	0.36403	17.1924	4.14637	0.36403	Change of Direction (COD) * Post up vs Straight (ST) * Post	0.0193212	Change of Direction (COD) * Post up vs Straight (ST) * Post	0.000533152	0.43944	25.053	5.0053	0.43944	Change of Direction (COD) * 24 h up vs Straight (ST) * 24 h	0.0255505	Change of Direction (COD) * 24 h up vs Straight (ST) * 24 h	12.1129	0.560195	0.115619	1
614956	cg19754530	LOC100420587			0.000755154	0.366847	-0.0658122	0.893353	-0.945173	-0.0658122	Change of Direction (COD) * Post down vs Straight (ST) * Post	-0.00306064	Change of Direction (COD) * Post down vs Straight (ST) * Post	0.000106585	0.42908	37.9741	6.16232	0.42908	Change of Direction (COD) * 24 h up vs Straight (ST) * 24 h	0.0221846	Change of Direction (COD) * 24 h up vs Straight (ST) * 24 h	12.1083	0.352227	0.0727245	1
473499	cg15380263	FSTL4		S_Shore	0.000755671	0.00736139	-0.377182	11.2246	-3.35032	-0.377182	Change of Direction (COD) * Post down vs Straight (ST) * Post	-0.0258598	Change of Direction (COD) * Post down vs Straight (ST) * Post	0.00066721	-0.546485	23.5629	-4.85416	-0.546485	Change of Direction (COD) * 24 h down vs Straight (ST) * 24 h	-0.0337405	Change of Direction (COD) * 24 h down vs Straight (ST) * 24 h	12.1062	0.920635	0.190117	1
97248	cg21503582		Unclassified	Island	0.000755979	0.00737297	-0.232752	11.2184	-3.34938	-0.232752	Change of Direction (COD) * Post down vs Straight (ST) * Post	-0.00412492	Change of Direction (COD) * Post down vs Straight (ST) * Post	0.171459	-0.102375	2.17036	-1.47321	-0.102375	Change of Direction (COD) * 24 h down vs Straight (ST) * 24 h	-0.00168403	Change of Direction (COD) * 24 h down vs Straight (ST) * 24 h	12.105	0.350727	0.0724346	1
703279	cg24419071				0.000756327	0.565061	-0.0384669	0.35403	-0.595005	-0.0384669	Change of Direction (COD) * Post down vs Straight (ST) * Post	-0.00306668	Change of Direction (COD) * Post down vs Straight (ST) * Post	0.441949	0.0517608	0.641017	0.800636	0.0517608	Change of Direction (COD) * 24 h up vs Straight (ST) * 24 h	0.00471236	Change of Direction (COD) * 24 h up vs Straight (ST) * 24 h	12.1036	0.303527	0.0626937	1
90370	cg01154573	MKRN1		Island	0.000762044	0.00267985	-0.26376	15.6936	-3.96152	-0.26376	Change of Direction (COD) * Post down vs Straight (ST) * Post	-0.00266601	Change of Direction (COD) * Post down vs Straight (ST) * Post	0.211901	-0.0887944	1.77859	-1.33364	-0.0887944	Change of Direction (COD) * 24 h down vs Straight (ST) * 24 h	-0.0010004	Change of Direction (COD) * 24 h down vs Straight (ST) * 24 h	12.0808	0.321324	0.0664945	1
676125	cg05448117			S_Shore	0.000762175	0.00526071	-0.453284	12.6086	-3.55086	-0.453284	Change of Direction (COD) * Post down vs Straight (ST) * Post	-0.0537898	Change of Direction (COD) * Post down vs Straight (ST) * Post	0.656984	0.0584216	0.209446	0.457653	0.0584216	Change of Direction (COD) * 24 h up vs Straight (ST) * 24 h	0.00566797	Change of Direction (COD) * 24 h up vs Straight (ST) * 24 h	12.0803	1.18115	0.244436	1
558357	cg22518745				0.000762659	0.4986	-0.0451341	0.493021	-0.702155	-0.0451341	Change of Direction (COD) * Post down vs Straight (ST) * Post	-0.00327136	Change of Direction (COD) * Post down vs Straight (ST) * Post	0.578794	0.036882	0.32922	0.573777	0.036882	Change of Direction (COD) * 24 h up vs Straight (ST) * 24 h	0.00250892	Change of Direction (COD) * 24 h up vs Straight (ST) * 24 h	12.0784	0.299436	0.0619776	1
271794	cg00631428				0.000766109	0.0143941	0.0967284	8.73605	2.95568	0.0967284	Change of Direction (COD) * Post up vs Straight (ST) * Post	0.00600773	Change of Direction (COD) * Post up vs Straight (ST) * Post	0.0862163	-0.0622732	3.62084	-1.90285	-0.0622732	Change of Direction (COD) * 24 h down vs Straight (ST) * 24 h	-0.00360866	Change of Direction (COD) * 24 h down vs Straight (ST) * 24 h	12.0648	0.077529	0.0160651	1
733785	cg00495493	CYTH3		S_Shelf	0.000766704	0.203576	-0.139831	1.8507	-1.3604	-0.139831	Change of Direction (COD) * Post down vs Straight (ST) * Post	-0.0114365	Change of Direction (COD) * Post down vs Straight (ST) * Post	0.00260661	0.408951	15.8297	3.97866	0.408951	Change of Direction (COD) * 24 h up vs Straight (ST) * 24 h	0.0285991	Change of Direction (COD) * 24 h up vs Straight (ST) * 24 h	12.0625	0.764639	0.158475	1
377351	cg13877847	SDR16C5			0.00076861	0.00672232	0.263913	11.5893	3.4043	0.263913	Change of Direction (COD) * Post up vs Straight (ST) * Post	0.0177679	Change of Direction (COD) * Post up vs Straight (ST) * Post	0.0049932	0.277706	12.8323	3.58223	0.277706	Change of Direction (COD) * 24 h up vs Straight (ST) * 24 h	0.0212494	Change of Direction (COD) * 24 h up vs Straight (ST) * 24 h	12.055	0.434692	0.0901478	1
35056	cg27322556	APRT	Promoter_Associated	Island	0.00076868	0.00736753	-0.152451	11.2213	-3.34982	-0.152451	Change of Direction (COD) * Post down vs Straight (ST) * Post	-0.00179592	Change of Direction (COD) * Post down vs Straight (ST) * Post	0.0832125	-0.0875761	3.70301	-1.92432	-0.0875761	Change of Direction (COD) * 24 h down vs Straight (ST) * 24 h	-0.00104983	Change of Direction (COD) * 24 h down vs Straight (ST) * 24 h	12.0547	0.149804	0.0310676	1
233536	cg03844473				0.000770715	0.000770758	-0.563243	22.6395	-4.7581	-0.563243	Change of Direction (COD) * Post down vs Straight (ST) * Post	-0.0374551	Change of Direction (COD) * Post down vs Straight (ST) * Post	0.000544645	0.590794	24.9084	4.99083	0.590794	Change of Direction (COD) * 24 h up vs Straight (ST) * 24 h	0.0394455	Change of Direction (COD) * 24 h up vs Straight (ST) * 24 h	12.0467	1.01285	0.210192	1
685994	cg17335001	DOCK1			0.000773684	0.0287948	0.283952	6.50964	2.5514	0.283952	Change of Direction (COD) * Post up vs Straight (ST) * Post	0.0132476	Change of Direction (COD) * Post up vs Straight (ST) * Post	0.0121181	-0.340159	9.34176	-3.05643	-0.340159	Change of Direction (COD) * 24 h down vs Straight (ST) * 24 h	-0.0208929	Change of Direction (COD) * 24 h down vs Straight (ST) * 24 h	12.0352	0.894412	0.185791	1
344795	cg23434203	ADAMTS16			0.000774002	0.776421	0.0352391	0.0851333	0.291776	0.0352391	Change of Direction (COD) * Post up vs Straight (ST) * Post	0.00427188	Change of Direction (COD) * Post up vs Straight (ST) * Post	0.0646216	0.250737	4.3101	2.07608	0.250737	Change of Direction (COD) * 24 h up vs Straight (ST) * 24 h	0.0331806	Change of Direction (COD) * 24 h up vs Straight (ST) * 24 h	12.0339	1.05319	0.218797	1
650288	cg07389627	SEC24C	Promoter_Associated	N_Shore	0.000774188	0.0552906	-0.236248	4.70329	-2.16871	-0.236248	Change of Direction (COD) * Post down vs Straight (ST) * Post	-0.00624903	Change of Direction (COD) * Post down vs Straight (ST) * Post	0.524245	0.0718826	0.435425	0.659868	0.0718826	Change of Direction (COD) * 24 h up vs Straight (ST) * 24 h	0.00208843	Change of Direction (COD) * 24 h up vs Straight (ST) * 24 h	12.0332	0.856774	0.178002	1
723166	cg19780684	ASB9			0.000777378	0.029453	-0.353158	6.44255	-2.53822	-0.353158	Change of Direction (COD) * Post down vs Straight (ST) * Post	-0.0297037	Change of Direction (COD) * Post down vs Straight (ST) * Post	0.131564	0.2285	2.69708	1.64228	0.2285	Change of Direction (COD) * 24 h up vs Straight (ST) * 24 h	0.0162668	Change of Direction (COD) * 24 h up vs Straight (ST) * 24 h	12.0209	1.39626	0.290383	1
89477	cg26883949	MIR6781	Promoter_Associated	S_Shore	0.000777862	0.000417495	-0.314779	26.7564	-5.17266	-0.314779	Change of Direction (COD) * Post down vs Straight (ST) * Post	-0.00376723	Change of Direction (COD) * Post down vs Straight (ST) * Post	0.545924	0.0380383	0.390711	0.625069	0.0380383	Change of Direction (COD) * 24 h up vs Straight (ST) * 24 h	0.000495092	Change of Direction (COD) * 24 h up vs Straight (ST) * 24 h	12.019	0.267057	0.055549	1
43965	cg22708150	LY6G5C	Promoter_Associated	N_Shore	0.000777868	0.00299446	-0.753925	15.1562	-3.89309	-0.753925	Change of Direction (COD) * Post down vs Straight (ST) * Post	-0.0860716	Change of Direction (COD) * Post down vs Straight (ST) * Post	0.0293706	0.491861	6.45085	2.53985	0.491861	Change of Direction (COD) * 24 h up vs Straight (ST) * 24 h	0.0708911	Change of Direction (COD) * 24 h up vs Straight (ST) * 24 h	12.019	2.70449	0.562547	1
172826	cg15128147				0.000778178	0.0778685	-0.363563	3.85877	-1.96438	-0.363563	Change of Direction (COD) * Post down vs Straight (ST) * Post	-0.0358619	Change of Direction (COD) * Post down vs Straight (ST) * Post	0.000209705	-1.04744	32.0292	-5.65943	-1.04744	Change of Direction (COD) * 24 h down vs Straight (ST) * 24 h	-0.123713	Change of Direction (COD) * 24 h down vs Straight (ST) * 24 h	12.0178	2.46994	0.513809	1
73903	cg11720358	PSMD10	Promoter_Associated	Island	0.000778654	0.0351245	-0.14151	5.93115	-2.4354	-0.14151	Change of Direction (COD) * Post down vs Straight (ST) * Post	-0.00372127	Change of Direction (COD) * Post down vs Straight (ST) * Post	0.198963	-0.0799322	1.89237	-1.37563	-0.0799322	Change of Direction (COD) * 24 h down vs Straight (ST) * 24 h	-0.00224089	Change of Direction (COD) * 24 h down vs Straight (ST) * 24 h	12.0159	0.243415	0.0506441	1
45794	cg16533977	SLCO6A1		N_Shore	0.000780713	0.000892027	0.217522	21.7313	4.66168	0.217522	Change of Direction (COD) * Post up vs Straight (ST) * Post	0.00903302	Change of Direction (COD) * Post up vs Straight (ST) * Post	0.0259155	0.121918	6.82678	2.61281	0.121918	Change of Direction (COD) * 24 h up vs Straight (ST) * 24 h	0.00525258	Change of Direction (COD) * 24 h up vs Straight (ST) * 24 h	12.008	0.156871	0.0326597	1
768670	cg13046257	LRRC3B			0.000783406	0.0301557	0.116364	6.37292	2.52446	0.116364	Change of Direction (COD) * Post up vs Straight (ST) * Post	0.00506814	Change of Direction (COD) * Post up vs Straight (ST) * Post	0.000883154	0.215181	21.7926	4.66825	0.215181	Change of Direction (COD) * 24 h up vs Straight (ST) * 24 h	0.0102682	Change of Direction (COD) * 24 h up vs Straight (ST) * 24 h	11.9977	0.152949	0.0318706	1
687716	cg13216088	PSMD1	Promoter_Associated	Island	0.00078463	0.0731966	-0.159106	4.00627	-2.00157	-0.159106	Change of Direction (COD) * Post down vs Straight (ST) * Post	-0.00291358	Change of Direction (COD) * Post down vs Straight (ST) * Post	0.0197932	-0.220176	7.67194	-2.76983	-0.220176	Change of Direction (COD) * 24 h down vs Straight (ST) * 24 h	-0.00392233	Change of Direction (COD) * 24 h down vs Straight (ST) * 24 h	11.993	0.454688	0.0947821	1
302796	cg13645940			N_Shore	0.000790727	8.32674e-05	-0.518181	40.3522	-6.35233	-0.518181	Change of Direction (COD) * Post down vs Straight (ST) * Post	-0.0803181	Change of Direction (COD) * Post down vs Straight (ST) * Post	0.346354	0.0806122	0.976574	0.988218	0.0806122	Change of Direction (COD) * 24 h up vs Straight (ST) * 24 h	0.0123114	Change of Direction (COD) * 24 h up vs Straight (ST) * 24 h	11.9698	0.477896	0.099813	1
393988	cg13062888		Unclassified_Cell_type_specific		0.000790759	0.786891	0.0263664	0.0771238	0.277712	0.0263664	Change of Direction (COD) * Post up vs Straight (ST) * Post	0.00377415	Change of Direction (COD) * Post up vs Straight (ST) * Post	0.16714	0.141439	2.21933	1.48974	0.141439	Change of Direction (COD) * 24 h up vs Straight (ST) * 24 h	0.0220333	Change of Direction (COD) * 24 h up vs Straight (ST) * 24 h	11.9697	0.647362	0.135209	1
805838	cg18179491	PCGF3			0.000791057	0.0859373	0.128268	3.62832	1.90481	0.128268	Change of Direction (COD) * Post up vs Straight (ST) * Post	0.00584225	Change of Direction (COD) * Post up vs Straight (ST) * Post	6.65638e-05	0.439578	42.613	6.52787	0.439578	Change of Direction (COD) * 24 h up vs Straight (ST) * 24 h	0.0209043	Change of Direction (COD) * 24 h up vs Straight (ST) * 24 h	11.9685	0.325628	0.0680175	1
648474	cg14135522	DMBT1			0.000791147	5.22876e-05	0.619227	45.1672	6.72066	0.619227	Change of Direction (COD) * Post up vs Straight (ST) * Post	0.085374	Change of Direction (COD) * Post up vs Straight (ST) * Post	0.316841	-0.0970799	1.11015	-1.05364	-0.0970799	Change of Direction (COD) * 24 h down vs Straight (ST) * 24 h	-0.0138159	Change of Direction (COD) * 24 h down vs Straight (ST) * 24 h	11.9682	0.609616	0.127341	1
697008	cg15757615	SLC39A10		N_Shore	0.000792017	0.00016743	-0.509317	33.9178	-5.8239	-0.509317	Change of Direction (COD) * Post down vs Straight (ST) * Post	-0.0138589	Change of Direction (COD) * Post down vs Straight (ST) * Post	0.00407868	-0.323962	13.7227	-3.70442	-0.323962	Change of Direction (COD) * 24 h down vs Straight (ST) * 24 h	-0.00875436	Change of Direction (COD) * 24 h down vs Straight (ST) * 24 h	11.9649	0.549046	0.11472	1
145974	cg19396074	WAPAL			0.000793044	0.3487	-0.0669775	0.966675	-0.983196	-0.0669775	Change of Direction (COD) * Post down vs Straight (ST) * Post	-0.00360717	Change of Direction (COD) * Post down vs Straight (ST) * Post	0.00184477	0.285738	17.5937	4.19449	0.285738	Change of Direction (COD) * 24 h up vs Straight (ST) * 24 h	0.0174721	Change of Direction (COD) * 24 h up vs Straight (ST) * 24 h	11.961	0.33304	0.0696095	1
400109	cg05562327	CPEB2		Island	0.000793123	0.00588898	-0.290045	12.1331	-3.48326	-0.290045	Change of Direction (COD) * Post down vs Straight (ST) * Post	-0.0134228	Change of Direction (COD) * Post down vs Straight (ST) * Post	0.00732216	-0.279239	11.2459	-3.35349	-0.279239	Change of Direction (COD) * 24 h down vs Straight (ST) * 24 h	-0.0148511	Change of Direction (COD) * 24 h down vs Straight (ST) * 24 h	11.9607	0.497585	0.104004	1
147531	cg01937247	ACAP3		Island	0.00079401	0.0083983	-0.348755	10.7076	-3.27225	-0.348755	Change of Direction (COD) * Post down vs Straight (ST) * Post	-0.0298814	Change of Direction (COD) * Post down vs Straight (ST) * Post	0.00484277	0.383755	12.9646	3.60064	0.383755	Change of Direction (COD) * 24 h up vs Straight (ST) * 24 h	0.0397498	Change of Direction (COD) * 24 h up vs Straight (ST) * 24 h	11.9574	0.814958	0.170388	1
753736	cg17468712	LOC643201			0.00079647	0.000325183	0.762893	28.5859	5.34658	0.762893	Change of Direction (COD) * Post up vs Straight (ST) * Post	0.0769372	Change of Direction (COD) * Post up vs Straight (ST) * Post	0.012634	0.43263	9.19301	3.032	0.43263	Change of Direction (COD) * 24 h up vs Straight (ST) * 24 h	0.0484508	Change of Direction (COD) * 24 h up vs Straight (ST) * 24 h	11.9481	1.45958	0.305398	1
61438	cg11667020	NKX2-4	Unclassified_Cell_type_specific	Island	0.00079997	0.0947124	-0.160368	3.40656	-1.84569	-0.160368	Change of Direction (COD) * Post down vs Straight (ST) * Post	-0.00282649	Change of Direction (COD) * Post down vs Straight (ST) * Post	0.000819655	-0.409886	22.2539	-4.71741	-0.409886	Change of Direction (COD) * 24 h down vs Straight (ST) * 24 h	-0.00790821	Change of Direction (COD) * 24 h down vs Straight (ST) * 24 h	11.935	0.540623	0.113243	1
621083	cg08210019	COG5			0.000800574	0.0682638	-0.130469	4.17528	-2.04335	-0.130469	Change of Direction (COD) * Post down vs Straight (ST) * Post	-0.00738076	Change of Direction (COD) * Post down vs Straight (ST) * Post	0.000211175	0.361036	31.9719	5.65437	0.361036	Change of Direction (COD) * 24 h up vs Straight (ST) * 24 h	0.0222729	Change of Direction (COD) * 24 h up vs Straight (ST) * 24 h	11.9328	0.291893	0.0611537	1
809112	cg06821737	NPM3		N_Shore	0.000801033	0.000651402	-0.524679	23.719	-4.87021	-0.524679	Change of Direction (COD) * Post down vs Straight (ST) * Post	-0.0422423	Change of Direction (COD) * Post down vs Straight (ST) * Post	0.00129345	-0.476212	19.5393	-4.42033	-0.476212	Change of Direction (COD) * 24 h down vs Straight (ST) * 24 h	-0.0401745	Change of Direction (COD) * 24 h down vs Straight (ST) * 24 h	11.931	0.830848	0.174094	1
711902	cg09446182	ZNF572			0.000803342	0.0228394	0.23372	7.21689	2.68643	0.23372	Change of Direction (COD) * Post up vs Straight (ST) * Post	0.0121908	Change of Direction (COD) * Post up vs Straight (ST) * Post	0.00039482	0.453382	27.1573	5.21126	0.453382	Change of Direction (COD) * 24 h up vs Straight (ST) * 24 h	0.0233858	Change of Direction (COD) * 24 h up vs Straight (ST) * 24 h	11.9225	0.541451	0.113536	1
198539	cg23762306	CREBBP			0.000803398	0.042661	-0.379624	5.38953	-2.32154	-0.379624	Change of Direction (COD) * Post down vs Straight (ST) * Post	-0.0185492	Change of Direction (COD) * Post down vs Straight (ST) * Post	0.000490547	0.827751	25.6238	5.06199	0.827751	Change of Direction (COD) * 24 h up vs Straight (ST) * 24 h	0.05187	Change of Direction (COD) * 24 h up vs Straight (ST) * 24 h	11.9222	1.91278	0.401095	1
290441	cg01951972	ZNF462			0.000803587	0.292752	-0.100633	1.23332	-1.11055	-0.100633	Change of Direction (COD) * Post down vs Straight (ST) * Post	-0.00559588	Change of Direction (COD) * Post down vs Straight (ST) * Post	0.026473	0.235638	6.76212	2.60041	0.235638	Change of Direction (COD) * 24 h up vs Straight (ST) * 24 h	0.0160832	Change of Direction (COD) * 24 h up vs Straight (ST) * 24 h	11.9215	0.587344	0.123169	1
265980	cg03775459	ATXN7L1	Gene_Associated_Cell_type_specific		0.000804358	7.10489e-05	0.38473	41.9441	6.47642	0.38473	Change of Direction (COD) * Post up vs Straight (ST) * Post	0.0197127	Change of Direction (COD) * Post up vs Straight (ST) * Post	0.125974	0.0991766	2.78725	1.66951	0.0991766	Change of Direction (COD) * 24 h up vs Straight (ST) * 24 h	0.00496433	Change of Direction (COD) * 24 h up vs Straight (ST) * 24 h	11.9187	0.25236	0.0529338	1
768481	cg00900704	RPS12	Promoter_Associated	Island	0.000806898	0.0713983	-0.191949	4.0662	-2.01648	-0.191949	Change of Direction (COD) * Post down vs Straight (ST) * Post	-0.00380514	Change of Direction (COD) * Post down vs Straight (ST) * Post	0.0117049	-0.292878	9.46654	-3.07677	-0.292878	Change of Direction (COD) * 24 h down vs Straight (ST) * 24 h	-0.00717676	Change of Direction (COD) * 24 h down vs Straight (ST) * 24 h	11.9093	0.647467	0.135916	1
706730	cg12394527	CEP104		S_Shelf	0.000810152	0.00355332	0.207929	14.3512	3.78829	0.207929	Change of Direction (COD) * Post up vs Straight (ST) * Post	0.0140804	Change of Direction (COD) * Post up vs Straight (ST) * Post	0.0152983	0.160276	8.52687	2.92008	0.160276	Change of Direction (COD) * 24 h up vs Straight (ST) * 24 h	0.011918	Change of Direction (COD) * 24 h up vs Straight (ST) * 24 h	11.8973	0.215052	0.0451894	1
685083	cg24234299	ALDH3A2		S_Shore	0.000811471	0.310871	0.0941528	1.1394	1.06743	0.0941528	Change of Direction (COD) * Post up vs Straight (ST) * Post	0.00450665	Change of Direction (COD) * Post up vs Straight (ST) * Post	0.00226463	0.358644	16.5324	4.066	0.358644	Change of Direction (COD) * 24 h up vs Straight (ST) * 24 h	0.0201829	Change of Direction (COD) * 24 h up vs Straight (ST) * 24 h	11.8924	0.555154	0.116703	1
278633	cg07254416	SH3BP4		S_Shelf	0.000813664	0.346959	-0.203836	0.974008	-0.986919	-0.203836	Change of Direction (COD) * Post down vs Straight (ST) * Post	-0.0128184	Change of Direction (COD) * Post down vs Straight (ST) * Post	0.00237635	0.833594	16.2895	4.03603	0.833594	Change of Direction (COD) * 24 h up vs Straight (ST) * 24 h	0.075194	Change of Direction (COD) * 24 h up vs Straight (ST) * 24 h	11.8844	3.04178	0.639869	1
332696	cg09678388			S_Shelf	0.000813991	0.104318	0.134306	3.19161	1.78651	0.134306	Change of Direction (COD) * Post up vs Straight (ST) * Post	0.00556495	Change of Direction (COD) * Post up vs Straight (ST) * Post	0.000116062	0.458404	37.1807	6.0976	0.458404	Change of Direction (COD) * 24 h up vs Straight (ST) * 24 h	0.0189842	Change of Direction (COD) * 24 h up vs Straight (ST) * 24 h	11.8832	0.402961	0.0847755	1
278992	cg12410014	ITM2B	Promoter_Associated_Cell_type_specific	Island	0.000814051	0.00849021	-0.277423	10.6655	-3.26581	-0.277423	Change of Direction (COD) * Post down vs Straight (ST) * Post	-0.00621707	Change of Direction (COD) * Post down vs Straight (ST) * Post	0.0433321	-0.19643	5.34706	-2.31237	-0.19643	Change of Direction (COD) * 24 h down vs Straight (ST) * 24 h	-0.00536998	Change of Direction (COD) * 24 h down vs Straight (ST) * 24 h	11.883	0.514492	0.108241	1
654278	cg19487910	PSKH1			0.000814341	0.11512	0.218649	2.97785	1.72565	0.218649	Change of Direction (COD) * Post up vs Straight (ST) * Post	0.025268	Change of Direction (COD) * Post up vs Straight (ST) * Post	0.00111426	0.572273	20.3992	4.51655	0.572273	Change of Direction (COD) * 24 h up vs Straight (ST) * 24 h	0.0774028	Change of Direction (COD) * 24 h up vs Straight (ST) * 24 h	11.8819	1.14454	0.240815	1
352121	cg08632088	ZNFX1			0.000816064	0.0412891	0.274905	5.47895	2.34072	0.274905	Change of Direction (COD) * Post up vs Straight (ST) * Post	0.0264084	Change of Direction (COD) * Post up vs Straight (ST) * Post	0.773015	-0.0348066	0.0878324	-0.296365	-0.0348066	Change of Direction (COD) * 24 h down vs Straight (ST) * 24 h	-0.00433485	Change of Direction (COD) * 24 h down vs Straight (ST) * 24 h	11.8756	0.982826	0.2069	1
373	cg04286878	AHRR		N_Shore	0.000816742	0.00165683	0.241364	18.1678	4.26237	0.241364	Change of Direction (COD) * Post up vs Straight (ST) * Post	0.00525343	Change of Direction (COD) * Post up vs Straight (ST) * Post	0.00482204	0.204039	12.9832	3.60322	0.204039	Change of Direction (COD) * 24 h up vs Straight (ST) * 24 h	0.00446647	Change of Direction (COD) * 24 h up vs Straight (ST) * 24 h	11.8731	0.228434	0.0480989	1
505576	cg18532910	SLC6A17			0.00081805	0.882882	0.0184045	0.0228389	0.151126	0.0184045	Change of Direction (COD) * Post up vs Straight (ST) * Post	0.00156627	Change of Direction (COD) * Post up vs Straight (ST) * Post	0.0176762	0.345348	8.04159	2.83577	0.345348	Change of Direction (COD) * 24 h up vs Straight (ST) * 24 h	0.0336884	Change of Direction (COD) * 24 h up vs Straight (ST) * 24 h	11.8684	1.05612	0.222466	1
373495	cg24676346			S_Shore	0.00081865	0.000579223	0.561534	24.4945	4.9492	0.561534	Change of Direction (COD) * Post up vs Straight (ST) * Post	0.0562677	Change of Direction (COD) * Post up vs Straight (ST) * Post	0.00824458	0.372508	10.7792	3.28317	0.372508	Change of Direction (COD) * 24 h up vs Straight (ST) * 24 h	0.0418562	Change of Direction (COD) * 24 h up vs Straight (ST) * 24 h	11.8662	0.916528	0.193096	1
143381	cg07992870	SPARCL1			0.000818883	0.00284716	0.587943	15.3989	3.92414	0.587943	Change of Direction (COD) * Post up vs Straight (ST) * Post	0.0793899	Change of Direction (COD) * Post up vs Straight (ST) * Post	0.000463775	0.764174	26.0138	5.10037	0.764174	Change of Direction (COD) * 24 h up vs Straight (ST) * 24 h	0.104172	Change of Direction (COD) * 24 h up vs Straight (ST) * 24 h	11.8654	1.59813	0.336722	1
5390	cg04741861	FZR1	Unclassified_Cell_type_specific	Island	0.000819662	0.0310264	0.121931	6.28934	2.50786	0.121931	Change of Direction (COD) * Post up vs Straight (ST) * Post	0.00353817	Change of Direction (COD) * Post up vs Straight (ST) * Post	0.122451	0.0820327	2.84677	1.68724	0.0820327	Change of Direction (COD) * 24 h up vs Straight (ST) * 24 h	0.00266731	Change of Direction (COD) * 24 h up vs Straight (ST) * 24 h	11.8625	0.168248	0.0354579	1
249100	cg11387057	BPI			0.000822827	0.000492338	-0.383937	25.5986	-5.05951	-0.383937	Change of Direction (COD) * Post down vs Straight (ST) * Post	-0.027038	Change of Direction (COD) * Post down vs Straight (ST) * Post	0.0461179	-0.172693	5.17903	-2.27575	-0.172693	Change of Direction (COD) * 24 h down vs Straight (ST) * 24 h	-0.0137785	Change of Direction (COD) * 24 h down vs Straight (ST) * 24 h	11.8511	0.409461	0.0863762	1
11551	cg07667790	ZFHX3		S_Shelf	0.000824958	0.000393421	0.376389	27.1829	5.21372	0.376389	Change of Direction (COD) * Post up vs Straight (ST) * Post	0.0114694	Change of Direction (COD) * Post up vs Straight (ST) * Post	0.00245772	0.289859	16.1211	4.01511	0.289859	Change of Direction (COD) * 24 h up vs Straight (ST) * 24 h	0.00895532	Change of Direction (COD) * 24 h up vs Straight (ST) * 24 h	11.8434	0.370345	0.0781754	1
436483	cg09752492	SCN5A	Unclassified	N_Shore	0.000826258	0.068688	0.127473	4.16016	2.03965	0.127473	Change of Direction (COD) * Post up vs Straight (ST) * Post	0.00650734	Change of Direction (COD) * Post up vs Straight (ST) * Post	0.0185755	0.17542	7.87831	2.80683	0.17542	Change of Direction (COD) * 24 h up vs Straight (ST) * 24 h	0.00920697	Change of Direction (COD) * 24 h up vs Straight (ST) * 24 h	11.8387	0.277448	0.0585892	1
409152	cg14517502			N_Shelf	0.000826706	0.83981	-0.0279839	0.0430424	-0.207467	-0.0279839	Change of Direction (COD) * Post down vs Straight (ST) * Post	-0.000899812	Change of Direction (COD) * Post down vs Straight (ST) * Post	0.00374842	0.506586	14.1054	3.75572	0.506586	Change of Direction (COD) * 24 h up vs Straight (ST) * 24 h	0.0310725	Change of Direction (COD) * 24 h up vs Straight (ST) * 24 h	11.8371	1.29216	0.272905	1
314486	cg16546882			N_Shore	0.000827333	0.0219683	-0.150103	7.33911	-2.70908	-0.150103	Change of Direction (COD) * Post down vs Straight (ST) * Post	-0.0257217	Change of Direction (COD) * Post down vs Straight (ST) * Post	0.000558901	0.275559	24.7341	4.97334	0.275559	Change of Direction (COD) * 24 h up vs Straight (ST) * 24 h	0.0475225	Change of Direction (COD) * 24 h up vs Straight (ST) * 24 h	11.8349	0.217996	0.0460496	1
69661	cg01765249	TBX2		Island	0.00082839	0.00056413	-0.215318	24.6714	-4.96704	-0.215318	Change of Direction (COD) * Post down vs Straight (ST) * Post	-0.00425513	Change of Direction (COD) * Post down vs Straight (ST) * Post	0.0779839	-0.0851159	3.85527	-1.96348	-0.0851159	Change of Direction (COD) * 24 h down vs Straight (ST) * 24 h	-0.0017852	Change of Direction (COD) * 24 h down vs Straight (ST) * 24 h	11.8311	0.133396	0.0281876	1
285664	cg24131847				0.000830708	0.00672191	-0.322047	11.5895	-3.40434	-0.322047	Change of Direction (COD) * Post down vs Straight (ST) * Post	-0.028301	Change of Direction (COD) * Post down vs Straight (ST) * Post	0.000200751	0.538373	32.3886	5.6911	0.538373	Change of Direction (COD) * 24 h up vs Straight (ST) * 24 h	0.0482801	Change of Direction (COD) * 24 h up vs Straight (ST) * 24 h	11.8228	0.634813	0.134235	1
298335	cg20429384	PRKCA			0.000832339	0.00470262	0.453151	13.0924	3.61834	0.453151	Change of Direction (COD) * Post up vs Straight (ST) * Post	0.0498526	Change of Direction (COD) * Post up vs Straight (ST) * Post	0.0238822	0.333184	7.07782	2.66042	0.333184	Change of Direction (COD) * 24 h up vs Straight (ST) * 24 h	0.0443798	Change of Direction (COD) * 24 h up vs Straight (ST) * 24 h	11.817	1.11205	0.235266	1
399967	cg21401457			Island	0.00083323	0.233224	-0.153692	1.61005	-1.26888	-0.153692	Change of Direction (COD) * Post down vs Straight (ST) * Post	-0.0216677	Change of Direction (COD) * Post down vs Straight (ST) * Post	0.00302518	0.470789	15.1073	3.88682	0.470789	Change of Direction (COD) * 24 h up vs Straight (ST) * 24 h	0.0741421	Change of Direction (COD) * 24 h up vs Straight (ST) * 24 h	11.8138	1.03993	0.220067	1
430582	cg25669138	CETN2		N_Shore	0.000834192	0.00115339	0.515894	20.1979	4.49421	0.515894	Change of Direction (COD) * Post up vs Straight (ST) * Post	0.0465215	Change of Direction (COD) * Post up vs Straight (ST) * Post	0.385404	0.104192	0.823863	0.907669	0.104192	Change of Direction (COD) * 24 h up vs Straight (ST) * 24 h	0.00821205	Change of Direction (COD) * 24 h up vs Straight (ST) * 24 h	11.8104	0.933749	0.197654	1
361209	cg22796948	ARHGAP15			0.000835248	0.000101443	0.411836	38.441	6.20008	0.411836	Change of Direction (COD) * Post up vs Straight (ST) * Post	0.0253992	Change of Direction (COD) * Post up vs Straight (ST) * Post	0.68988	-0.0272875	0.168761	-0.410805	-0.0272875	Change of Direction (COD) * 24 h down vs Straight (ST) * 24 h	-0.00200373	Change of Direction (COD) * 24 h down vs Straight (ST) * 24 h	11.8066	0.312559	0.0661829	1
368302	cg13730837	FAM91A1			0.00083657	0.357567	-0.0451766	0.930151	-0.964444	-0.0451766	Change of Direction (COD) * Post down vs Straight (ST) * Post	-0.00237668	Change of Direction (COD) * Post down vs Straight (ST) * Post	0.000282444	0.255102	29.6589	5.446	0.255102	Change of Direction (COD) * 24 h up vs Straight (ST) * 24 h	0.012894	Change of Direction (COD) * 24 h up vs Straight (ST) * 24 h	11.8019	0.155374	0.0329128	1
250148	cg03584826	RGS7			0.000838278	0.00481964	0.271352	12.9854	3.60352	0.271352	Change of Direction (COD) * Post up vs Straight (ST) * Post	0.0139732	Change of Direction (COD) * Post up vs Straight (ST) * Post	0.0280452	-0.193284	6.58835	-2.56678	-0.193284	Change of Direction (COD) * 24 h down vs Straight (ST) * 24 h	-0.0117189	Change of Direction (COD) * 24 h down vs Straight (ST) * 24 h	11.7959	0.401324	0.0850559	1
729564	cg17540150	CDC14A			0.000839445	0.0649687	0.122801	4.29685	2.07289	0.122801	Change of Direction (COD) * Post up vs Straight (ST) * Post	0.0066308	Change of Direction (COD) * Post up vs Straight (ST) * Post	0.00238221	0.23901	16.2772	4.0345	0.23901	Change of Direction (COD) * 24 h up vs Straight (ST) * 24 h	0.0134543	Change of Direction (COD) * 24 h up vs Straight (ST) * 24 h	11.7918	0.248305	0.0526435	1
5622	cg24667608	HSPA4L	Promoter_Associated	Island	0.000840803	0.444489	-0.0638375	0.633696	-0.79605	-0.0638375	Change of Direction (COD) * Post down vs Straight (ST) * Post	-0.00134281	Change of Direction (COD) * Post down vs Straight (ST) * Post	0.000104513	-0.495374	38.1589	-6.17729	-0.495374	Change of Direction (COD) * 24 h down vs Straight (ST) * 24 h	-0.0108812	Change of Direction (COD) * 24 h down vs Straight (ST) * 24 h	11.787	0.454806	0.0964633	1
441181	cg20021806			S_Shelf	0.000841069	0.242464	0.100405	1.54335	1.24232	0.100405	Change of Direction (COD) * Post up vs Straight (ST) * Post	0.00474618	Change of Direction (COD) * Post up vs Straight (ST) * Post	0.000419218	0.417827	26.727	5.16981	0.417827	Change of Direction (COD) * 24 h up vs Straight (ST) * 24 h	0.0211456	Change of Direction (COD) * 24 h up vs Straight (ST) * 24 h	11.7861	0.461918	0.0979795	1
301502	cg27400677				0.00084159	0.433001	0.0623533	0.66737	0.816927	0.0623533	Change of Direction (COD) * Post up vs Straight (ST) * Post	0.0103138	Change of Direction (COD) * Post up vs Straight (ST) * Post	0.000160374	-0.446944	34.2889	-5.85567	-0.446944	Change of Direction (COD) * 24 h down vs Straight (ST) * 24 h	-0.0744958	Change of Direction (COD) * 24 h down vs Straight (ST) * 24 h	11.7842	0.411913	0.0873864	1
447885	cg04668236	LINC00440			0.000844101	0.00558709	-0.271185	12.3535	-3.51476	-0.271185	Change of Direction (COD) * Post down vs Straight (ST) * Post	-0.0312464	Change of Direction (COD) * Post down vs Straight (ST) * Post	0.0336997	0.189773	6.04962	2.4596	0.189773	Change of Direction (COD) * 24 h up vs Straight (ST) * 24 h	0.0200389	Change of Direction (COD) * 24 h up vs Straight (ST) * 24 h	11.7754	0.420599	0.0892959	1
640518	cg10691323	REN			0.000844133	0.362537	-0.0933807	0.910267	-0.954079	-0.0933807	Change of Direction (COD) * Post down vs Straight (ST) * Post	-0.0131437	Change of Direction (COD) * Post down vs Straight (ST) * Post	0.0799615	0.190699	3.79622	1.94839	0.190699	Change of Direction (COD) * 24 h up vs Straight (ST) * 24 h	0.0302312	Change of Direction (COD) * 24 h up vs Straight (ST) * 24 h	11.7753	0.676815	0.143693	1
795003	cg27295668	GRIK4			0.00084414	0.343424	0.113075	0.989075	0.994523	0.113075	Change of Direction (COD) * Post up vs Straight (ST) * Post	0.00631384	Change of Direction (COD) * Post up vs Straight (ST) * Post	0.00109527	0.51479	20.5001	4.5277	0.51479	Change of Direction (COD) * 24 h up vs Straight (ST) * 24 h	0.0336741	Change of Direction (COD) * 24 h up vs Straight (ST) * 24 h	11.7753	0.913332	0.193909	1
185682	cg19583287	LOC253573			0.000844186	0.324113	0.140827	1.07559	1.03711	0.140827	Change of Direction (COD) * Post up vs Straight (ST) * Post	0.0167228	Change of Direction (COD) * Post up vs Straight (ST) * Post	0.000839459	0.63843	22.1055	4.70165	0.63843	Change of Direction (COD) * 24 h up vs Straight (ST) * 24 h	0.0853883	Change of Direction (COD) * 24 h up vs Straight (ST) * 24 h	11.7751	1.3027	0.276578	1
69382	cg14677673	AP2A2		N_Shelf	0.000846465	0.24022	0.166618	1.55922	1.24869	0.166618	Change of Direction (COD) * Post up vs Straight (ST) * Post	0.00826166	Change of Direction (COD) * Post up vs Straight (ST) * Post	0.00311451	0.516251	14.9687	3.86895	0.516251	Change of Direction (COD) * 24 h up vs Straight (ST) * 24 h	0.0329398	Change of Direction (COD) * 24 h up vs Straight (ST) * 24 h	11.7672	1.25707	0.267072	1
664732	cg07977752				0.00084726	0.0333586	0.432337	6.07889	2.46554	0.432337	Change of Direction (COD) * Post up vs Straight (ST) * Post	0.0180827	Change of Direction (COD) * Post up vs Straight (ST) * Post	0.712775	0.0664184	0.143469	0.378773	0.0664184	Change of Direction (COD) * 24 h up vs Straight (ST) * 24 h	0.00388539	Change of Direction (COD) * 24 h up vs Straight (ST) * 24 h	11.7644	2.1704	0.461223	1
438859	cg18164942	PROX2	Unclassified		0.000848811	0.0305747	-0.180478	6.33234	-2.51641	-0.180478	Change of Direction (COD) * Post down vs Straight (ST) * Post	-0.00454007	Change of Direction (COD) * Post down vs Straight (ST) * Post	0.0606287	-0.15162	4.46916	-2.11404	-0.15162	Change of Direction (COD) * 24 h down vs Straight (ST) * 24 h	-0.00415256	Change of Direction (COD) * 24 h down vs Straight (ST) * 24 h	11.759	0.362917	0.0771574	1
172272	cg15154187				0.000849558	0.000318097	0.845983	28.7517	5.36206	0.845983	Change of Direction (COD) * Post up vs Straight (ST) * Post	0.0646969	Change of Direction (COD) * Post up vs Straight (ST) * Post	0.86501	0.0275199	0.0304252	0.174428	0.0275199	Change of Direction (COD) * 24 h up vs Straight (ST) * 24 h	0.00240981	Change of Direction (COD) * 24 h up vs Straight (ST) * 24 h	11.7564	1.75584	0.37338	1
236402	cg05434115	BSCL2	Promoter_Associated	Island	0.000849803	8.72562e-05	-0.364748	39.8924	-6.31604	-0.364748	Change of Direction (COD) * Post down vs Straight (ST) * Post	-0.0234969	Change of Direction (COD) * Post down vs Straight (ST) * Post	0.789907	0.0158044	0.0748959	0.273671	0.0158044	Change of Direction (COD) * 24 h up vs Straight (ST) * 24 h	0.000973699	Change of Direction (COD) * 24 h up vs Straight (ST) * 24 h	11.7555	0.235229	0.0500251	1
348676	cg14994060			Island	0.000850708	0.619974	-0.0652478	0.261831	-0.511694	-0.0652478	Change of Direction (COD) * Post down vs Straight (ST) * Post	-0.00781931	Change of Direction (COD) * Post down vs Straight (ST) * Post	0.00620266	-0.440209	11.9181	-3.45226	-0.440209	Change of Direction (COD) * 24 h down vs Straight (ST) * 24 h	-0.0603103	Change of Direction (COD) * 24 h down vs Straight (ST) * 24 h	11.7524	1.14654	0.243894	1
555458	cg03431111	SNORD30		N_Shore	0.000850837	0.0159988	0.34262	8.37489	2.89394	0.34262	Change of Direction (COD) * Post up vs Straight (ST) * Post	0.0590613	Change of Direction (COD) * Post up vs Straight (ST) * Post	0.479615	-0.0869384	0.539234	-0.734326	-0.0869384	Change of Direction (COD) * 24 h down vs Straight (ST) * 24 h	-0.0145416	Change of Direction (COD) * 24 h down vs Straight (ST) * 24 h	11.752	0.988341	0.21025	1
162462	cg26493353	SHC3		S_Shore	0.000852986	0.00272852	-0.451048	15.6057	-3.9504	-0.451048	Change of Direction (COD) * Post down vs Straight (ST) * Post	-0.0315061	Change of Direction (COD) * Post down vs Straight (ST) * Post	0.154506	-0.17587	2.37259	-1.54032	-0.17587	Change of Direction (COD) * 24 h down vs Straight (ST) * 24 h	-0.00990393	Change of Direction (COD) * 24 h down vs Straight (ST) * 24 h	11.7445	0.918649	0.195549	1
801277	cg18404513	KIAA0146			0.00085499	0.271092	-0.12257	1.35701	-1.16491	-0.12257	Change of Direction (COD) * Post down vs Straight (ST) * Post	-0.00763486	Change of Direction (COD) * Post down vs Straight (ST) * Post	0.0292563	0.267478	6.4624	2.54213	0.267478	Change of Direction (COD) * 24 h up vs Straight (ST) * 24 h	0.0179971	Change of Direction (COD) * 24 h up vs Straight (ST) * 24 h	11.7376	0.779674	0.166063	1
761615	cg21142191				0.000857783	0.585993	-0.0459866	0.316699	-0.56276	-0.0459866	Change of Direction (COD) * Post down vs Straight (ST) * Post	-0.00491069	Change of Direction (COD) * Post down vs Straight (ST) * Post	0.0932698	0.151588	3.4412	1.85505	0.151588	Change of Direction (COD) * 24 h up vs Straight (ST) * 24 h	0.0187517	Change of Direction (COD) * 24 h up vs Straight (ST) * 24 h	11.728	0.469884	0.100163	1
343264	cg20646219	RARA			0.000858601	0.000269621	-0.889664	30.0195	-5.479	-0.889664	Change of Direction (COD) * Post down vs Straight (ST) * Post	-0.0977408	Change of Direction (COD) * Post down vs Straight (ST) * Post	0.93254	-0.0140952	0.00753517	-0.0868053	-0.0140952	Change of Direction (COD) * 24 h down vs Straight (ST) * 24 h	-0.00182996	Change of Direction (COD) * 24 h down vs Straight (ST) * 24 h	11.7252	1.85489	0.395494	1
151927	cg27331623	SH2D3A			0.000860821	0.00224962	0.368711	16.5661	4.07015	0.368711	Change of Direction (COD) * Post up vs Straight (ST) * Post	0.0263406	Change of Direction (COD) * Post up vs Straight (ST) * Post	0.31714	0.0953859	1.10871	1.05295	0.0953859	Change of Direction (COD) * 24 h up vs Straight (ST) * 24 h	0.00597187	Change of Direction (COD) * 24 h up vs Straight (ST) * 24 h	11.7176	0.576952	0.123096	1
105394	cg02805859	SPIRE2		S_Shore	0.000862423	0.0842195	0.144922	3.67505	1.91704	0.144922	Change of Direction (COD) * Post up vs Straight (ST) * Post	0.00942852	Change of Direction (COD) * Post up vs Straight (ST) * Post	9.58931e-05	0.471967	38.9779	6.24323	0.471967	Change of Direction (COD) * 24 h up vs Straight (ST) * 24 h	0.0289066	Change of Direction (COD) * 24 h up vs Straight (ST) * 24 h	11.7121	0.401597	0.0857228	1
223853	cg07963563	HSPA12B	Unclassified_Cell_type_specific	Island	0.000864191	0.0337673	0.21849	6.04386	2.45843	0.21849	Change of Direction (COD) * Post up vs Straight (ST) * Post	0.0345418	Change of Direction (COD) * Post up vs Straight (ST) * Post	0.0580193	-0.190204	4.58029	-2.14016	-0.190204	Change of Direction (COD) * 24 h down vs Straight (ST) * 24 h	-0.0277447	Change of Direction (COD) * 24 h down vs Straight (ST) * 24 h	11.7061	0.554766	0.118478	1
535888	cg07093508	KDM8		N_Shore	0.000865372	0.052454	-0.153194	4.83936	-2.19985	-0.153194	Change of Direction (COD) * Post down vs Straight (ST) * Post	-0.0182799	Change of Direction (COD) * Post down vs Straight (ST) * Post	0.0674306	0.142806	4.20532	2.05069	0.142806	Change of Direction (COD) * 24 h up vs Straight (ST) * 24 h	0.0187041	Change of Direction (COD) * 24 h up vs Straight (ST) * 24 h	11.702	0.340492	0.0727421	1
592194	cg13846997	FBXW4			0.000866768	0.000141367	0.446445	35.3946	5.94934	0.446445	Change of Direction (COD) * Post up vs Straight (ST) * Post	0.0164826	Change of Direction (COD) * Post up vs Straight (ST) * Post	0.0247492	0.198082	6.96771	2.63964	0.198082	Change of Direction (COD) * 24 h up vs Straight (ST) * 24 h	0.00766357	Change of Direction (COD) * 24 h up vs Straight (ST) * 24 h	11.6973	0.395217	0.0844676	1
33414	cg12839172	PROM1		Island	0.000869027	0.000651964	-0.343975	23.7134	-4.86964	-0.343975	Change of Direction (COD) * Post down vs Straight (ST) * Post	-0.00907116	Change of Direction (COD) * Post down vs Straight (ST) * Post	0.0162613	-0.203748	8.32	-2.88444	-0.203748	Change of Direction (COD) * 24 h down vs Straight (ST) * 24 h	-0.00541833	Change of Direction (COD) * 24 h down vs Straight (ST) * 24 h	11.6896	0.349957	0.0748433	1
365793	cg00144186	FJX1	Unclassified	Island	0.000869487	0.488317	-0.0567544	0.517656	-0.719483	-0.0567544	Change of Direction (COD) * Post down vs Straight (ST) * Post	-0.00140297	Change of Direction (COD) * Post down vs Straight (ST) * Post	0.000936124	-0.365227	21.4372	-4.63004	-0.365227	Change of Direction (COD) * 24 h down vs Straight (ST) * 24 h	-0.0107637	Change of Direction (COD) * 24 h down vs Straight (ST) * 24 h	11.6881	0.436368	0.093336	1
569505	cg11198612			S_Shelf	0.000872104	0.682672	0.0567692	0.177226	0.420983	0.0567692	Change of Direction (COD) * Post up vs Straight (ST) * Post	0.0055638	Change of Direction (COD) * Post up vs Straight (ST) * Post	0.538435	-0.0858986	0.405765	-0.636997	-0.0858986	Change of Direction (COD) * 24 h down vs Straight (ST) * 24 h	-0.0106383	Change of Direction (COD) * 24 h down vs Straight (ST) * 24 h	11.6793	1.27428	0.272765	1
761599	cg03885037	ADAM8		Island	0.000872809	0.00686207	-0.462741	11.506	-3.39206	-0.462741	Change of Direction (COD) * Post down vs Straight (ST) * Post	-0.0222716	Change of Direction (COD) * Post down vs Straight (ST) * Post	0.000175027	-0.790039	33.5388	-5.79127	-0.790039	Change of Direction (COD) * 24 h down vs Straight (ST) * 24 h	-0.0397057	Change of Direction (COD) * 24 h down vs Straight (ST) * 24 h	11.6769	1.30385	0.279152	1
504825	cg10233539	PRMT7		N_Shore	0.000880519	0.00565173	-0.404982	12.3051	-3.50787	-0.404982	Change of Direction (COD) * Post down vs Straight (ST) * Post	-0.0168442	Change of Direction (COD) * Post down vs Straight (ST) * Post	0.00758349	-0.384756	11.1068	-3.33268	-0.384756	Change of Direction (COD) * 24 h down vs Straight (ST) * 24 h	-0.0130758	Change of Direction (COD) * 24 h down vs Straight (ST) * 24 h	11.6511	0.931755	0.199929	1
8686	cg07575478	NUMB	Promoter_Associated	Island	0.000882267	0.000292616	-0.313815	29.3867	-5.42095	-0.313815	Change of Direction (COD) * Post down vs Straight (ST) * Post	-0.0135102	Change of Direction (COD) * Post down vs Straight (ST) * Post	0.204989	-0.0784864	1.83819	-1.3558	-0.0784864	Change of Direction (COD) * 24 h down vs Straight (ST) * 24 h	-0.00367943	Change of Direction (COD) * 24 h down vs Straight (ST) * 24 h	11.6453	0.234152	0.0502677	1
36335	cg22533762			Island	0.000884946	0.00250291	0.987466	16.0305	4.00381	0.987466	Change of Direction (COD) * Post up vs Straight (ST) * Post	0.0367121	Change of Direction (COD) * Post up vs Straight (ST) * Post	0.00453849	0.897683	13.248	3.63977	0.897683	Change of Direction (COD) * 24 h up vs Straight (ST) * 24 h	0.0518899	Change of Direction (COD) * 24 h up vs Straight (ST) * 24 h	11.6364	4.24685	0.912407	1
534030	cg21971198				0.000885546	0.309186	-0.0974297	1.1478	-1.07135	-0.0974297	Change of Direction (COD) * Post down vs Straight (ST) * Post	-0.0161539	Change of Direction (COD) * Post down vs Straight (ST) * Post	0.000188724	0.521645	32.9029	5.7361	0.521645	Change of Direction (COD) * 24 h up vs Straight (ST) * 24 h	0.083118	Change of Direction (COD) * 24 h up vs Straight (ST) * 24 h	11.6344	0.577315	0.124053	1
499654	cg12950894	RPGRIP1			0.000889833	0.000264049	-0.533529	30.1826	-5.49387	-0.533529	Change of Direction (COD) * Post down vs Straight (ST) * Post	-0.0741936	Change of Direction (COD) * Post down vs Straight (ST) * Post	0.103708	0.173844	3.2045	1.79011	0.173844	Change of Direction (COD) * 24 h up vs Straight (ST) * 24 h	0.0220892	Change of Direction (COD) * 24 h up vs Straight (ST) * 24 h	11.6203	0.657548	0.141466	1
764298	cg07657954	MAP6	Unclassified		0.000890219	0.000550451	-0.263991	24.8368	-4.98365	-0.263991	Change of Direction (COD) * Post down vs Straight (ST) * Post	-0.0445616	Change of Direction (COD) * Post down vs Straight (ST) * Post	0.00296531	0.206541	15.203	3.89911	0.206541	Change of Direction (COD) * 24 h up vs Straight (ST) * 24 h	0.0352179	Change of Direction (COD) * 24 h up vs Straight (ST) * 24 h	11.619	0.195615	0.0420894	1
25945	cg26321013	WIPF2	Promoter_Associated	Island	0.000892065	0.00109508	-0.273913	20.5011	-4.52781	-0.273913	Change of Direction (COD) * Post down vs Straight (ST) * Post	-0.00772335	Change of Direction (COD) * Post down vs Straight (ST) * Post	0.0166471	-0.173669	8.24125	-2.87076	-0.173669	Change of Direction (COD) * 24 h down vs Straight (ST) * 24 h	-0.00444673	Change of Direction (COD) * 24 h down vs Straight (ST) * 24 h	11.6129	0.255002	0.054896	1
791886	cg09636941				0.000893184	0.0175593	0.215675	8.06353	2.83964	0.215675	Change of Direction (COD) * Post up vs Straight (ST) * Post	0.0165301	Change of Direction (COD) * Post up vs Straight (ST) * Post	0.150462	0.118277	2.4251	1.55727	0.118277	Change of Direction (COD) * 24 h up vs Straight (ST) * 24 h	0.00787765	Change of Direction (COD) * 24 h up vs Straight (ST) * 24 h	11.6093	0.401819	0.0865297	1
197047	cg09367036				0.000894389	0.01142	0.234706	9.5557	3.09123	0.234706	Change of Direction (COD) * Post up vs Straight (ST) * Post	0.0127347	Change of Direction (COD) * Post up vs Straight (ST) * Post	0.000397166	0.395361	27.1145	5.20716	0.395361	Change of Direction (COD) * 24 h up vs Straight (ST) * 24 h	0.0236996	Change of Direction (COD) * 24 h up vs Straight (ST) * 24 h	11.6053	0.401415	0.0864721	1
392995	cg08953545		Unclassified		0.00089442	0.182831	-0.18965	2.04876	-1.43135	-0.18965	Change of Direction (COD) * Post down vs Straight (ST) * Post	-0.0120003	Change of Direction (COD) * Post down vs Straight (ST) * Post	0.00143423	0.576912	18.9586	4.35415	0.576912	Change of Direction (COD) * 24 h up vs Straight (ST) * 24 h	0.0471505	Change of Direction (COD) * 24 h up vs Straight (ST) * 24 h	11.6052	1.22242	0.263333	1
611849	cg05409569	CHD1		N_Shore	0.000894977	0.00313302	-0.325255	14.9406	-3.86531	-0.325255	Change of Direction (COD) * Post down vs Straight (ST) * Post	-0.00846641	Change of Direction (COD) * Post down vs Straight (ST) * Post	0.148839	-0.131622	2.44669	-1.56419	-0.131622	Change of Direction (COD) * 24 h down vs Straight (ST) * 24 h	-0.00287035	Change of Direction (COD) * 24 h down vs Straight (ST) * 24 h	11.6034	0.492966	0.106211	1
751958	cg24906950	MRPS22		S_Shelf	0.000897169	0.0167386	0.199953	8.22289	2.86756	0.199953	Change of Direction (COD) * Post up vs Straight (ST) * Post	0.0102726	Change of Direction (COD) * Post up vs Straight (ST) * Post	0.248306	0.0854845	1.50294	1.22595	0.0854845	Change of Direction (COD) * 24 h up vs Straight (ST) * 24 h	0.00424918	Change of Direction (COD) * 24 h up vs Straight (ST) * 24 h	11.5963	0.3383	0.072933	1
621318	cg05041783	MARK2	Promoter_Associated		0.000897554	0.00022232	-0.491077	31.5529	-5.6172	-0.491077	Change of Direction (COD) * Post down vs Straight (ST) * Post	-0.0839265	Change of Direction (COD) * Post down vs Straight (ST) * Post	0.593568	-0.0481919	0.30387	-0.551244	-0.0481919	Change of Direction (COD) * 24 h down vs Straight (ST) * 24 h	-0.00791155	Change of Direction (COD) * 24 h down vs Straight (ST) * 24 h	11.595	0.53172	0.114644	1
215768	cg25859012	BCS1L	Promoter_Associated	Island	0.000899913	8.21717e-05	-0.692717	40.4831	-6.36263	-0.692717	Change of Direction (COD) * Post down vs Straight (ST) * Post	-0.0377227	Change of Direction (COD) * Post down vs Straight (ST) * Post	0.0441843	-0.250508	5.29428	-2.30093	-0.250508	Change of Direction (COD) * 24 h down vs Straight (ST) * 24 h	-0.0129943	Change of Direction (COD) * 24 h down vs Straight (ST) * 24 h	11.5874	0.824087	0.177799	1
128388	cg04607100	CASP9	Promoter_Associated	Island	0.000905512	0.101813	-0.093592	3.24519	-1.80144	-0.093592	Change of Direction (COD) * Post down vs Straight (ST) * Post	-0.00129482	Change of Direction (COD) * Post down vs Straight (ST) * Post	0.0278056	-0.133614	6.61406	-2.57178	-0.133614	Change of Direction (COD) * 24 h down vs Straight (ST) * 24 h	-0.00187595	Change of Direction (COD) * 24 h down vs Straight (ST) * 24 h	11.5693	0.187367	0.0404882	1
65449	cg00538599	OGDHL			0.000909009	0.78638	-0.022507	0.0775043	-0.278396	-0.022507	Change of Direction (COD) * Post down vs Straight (ST) * Post	-0.00175186	Change of Direction (COD) * Post down vs Straight (ST) * Post	8.903e-05	0.509362	39.6959	6.30047	0.509362	Change of Direction (COD) * 24 h up vs Straight (ST) * 24 h	0.0380415	Change of Direction (COD) * 24 h up vs Straight (ST) * 24 h	11.558	0.453255	0.098039	1
449112	cg23891087				0.00091078	0.511306	-0.0964532	0.463819	-0.681043	-0.0964532	Change of Direction (COD) * Post down vs Straight (ST) * Post	-0.0139288	Change of Direction (COD) * Post down vs Straight (ST) * Post	0.534421	-0.0911264	0.414004	-0.643431	-0.0911264	Change of Direction (COD) * 24 h down vs Straight (ST) * 24 h	-0.0111002	Change of Direction (COD) * 24 h down vs Straight (ST) * 24 h	11.5524	1.39029	0.300868	1
712080	cg06461408	LLGL2		S_Shelf	0.000910801	0.834792	0.016902	0.0458273	0.214073	0.016902	Change of Direction (COD) * Post up vs Straight (ST) * Post	0.00208231	Change of Direction (COD) * Post up vs Straight (ST) * Post	0.257561	-0.0947956	1.44152	-1.20063	-0.0947956	Change of Direction (COD) * 24 h down vs Straight (ST) * 24 h	-0.0123929	Change of Direction (COD) * 24 h down vs Straight (ST) * 24 h	11.5523	0.43209	0.0935074	1
465668	cg26320617	MAP2K3	Promoter_Associated	S_Shelf	0.000910908	0.00132319	-0.50522	19.4105	-4.40573	-0.50522	Change of Direction (COD) * Post down vs Straight (ST) * Post	-0.0599288	Change of Direction (COD) * Post down vs Straight (ST) * Post	0.00206836	-0.472757	16.9961	-4.12264	-0.472757	Change of Direction (COD) * 24 h down vs Straight (ST) * 24 h	-0.0605836	Change of Direction (COD) * 24 h down vs Straight (ST) * 24 h	11.552	0.911449	0.19725	1
337600	cg10271050	SMYD3			0.000911108	0.0953723	-0.158862	3.39093	-1.84145	-0.158862	Change of Direction (COD) * Post down vs Straight (ST) * Post	-0.0175372	Change of Direction (COD) * Post down vs Straight (ST) * Post	0.6521	-0.0400896	0.215945	-0.464699	-0.0400896	Change of Direction (COD) * 24 h down vs Straight (ST) * 24 h	-0.00481379	Change of Direction (COD) * 24 h down vs Straight (ST) * 24 h	11.5513	0.515826	0.111638	1
146642	cg02423856				0.000913769	0.0128893	-0.322795	9.1221	-3.02028	-0.322795	Change of Direction (COD) * Post down vs Straight (ST) * Post	-0.0554202	Change of Direction (COD) * Post down vs Straight (ST) * Post	0.00129749	0.472213	19.5216	4.41833	0.472213	Change of Direction (COD) * 24 h up vs Straight (ST) * 24 h	0.0786526	Change of Direction (COD) * 24 h up vs Straight (ST) * 24 h	11.5428	0.791085	0.171337	1
176139	cg24774581		Promoter_Associated	Island	0.000914895	0.0449964	-0.224749	5.24513	-2.29023	-0.224749	Change of Direction (COD) * Post down vs Straight (ST) * Post	-0.00334557	Change of Direction (COD) * Post down vs Straight (ST) * Post	0.0497689	-0.218925	4.97679	-2.23087	-0.218925	Change of Direction (COD) * 24 h down vs Straight (ST) * 24 h	-0.00401657	Change of Direction (COD) * 24 h down vs Straight (ST) * 24 h	11.5392	0.666759	0.144455	1
449690	cg23936402	GPX5			0.000914965	0.775596	0.0464014	0.0857827	0.292887	0.0464014	Change of Direction (COD) * Post up vs Straight (ST) * Post	0.00811113	Change of Direction (COD) * Post up vs Straight (ST) * Post	0.0442096	-0.364478	5.29273	-2.30059	-0.364478	Change of Direction (COD) * 24 h down vs Straight (ST) * 24 h	-0.0610173	Change of Direction (COD) * 24 h down vs Straight (ST) * 24 h	11.539	1.73773	0.376489	1
197166	cg24261352			N_Shore	0.000917193	0.137677	0.144139	2.60389	1.61366	0.144139	Change of Direction (COD) * Post up vs Straight (ST) * Post	0.00696331	Change of Direction (COD) * Post up vs Straight (ST) * Post	0.00100268	0.409567	21.0236	4.58515	0.409567	Change of Direction (COD) * 24 h up vs Straight (ST) * 24 h	0.020952	Change of Direction (COD) * 24 h up vs Straight (ST) * 24 h	11.5319	0.552074	0.119684	1
90317	cg11015251	HOXA4	Promoter_Associated	Island	0.000917435	0.0217301	1.1933	7.37357	2.71543	1.1933	Change of Direction (COD) * Post up vs Straight (ST) * Post	0.0431279	Change of Direction (COD) * Post up vs Straight (ST) * Post	0.881319	-0.0673064	0.0234579	-0.15316	-0.0673064	Change of Direction (COD) * 24 h down vs Straight (ST) * 24 h	-0.0062146	Change of Direction (COD) * 24 h down vs Straight (ST) * 24 h	11.5312	13.3613	2.89678	1
144150	cg05090127		Unclassified		0.000919726	0.388645	-0.115739	0.812254	-0.901252	-0.115739	Change of Direction (COD) * Post down vs Straight (ST) * Post	-0.00565563	Change of Direction (COD) * Post down vs Straight (ST) * Post	0.000801134	-0.607748	22.3966	-4.73251	-0.607748	Change of Direction (COD) * 24 h down vs Straight (ST) * 24 h	-0.0362957	Change of Direction (COD) * 24 h down vs Straight (ST) * 24 h	11.5239	1.14029	0.247375	1
58092	cg24963485	LOC344595	Promoter_Associated_Cell_type_specific	Island	0.000920097	0.144858	-0.0793948	2.50097	-1.58144	-0.0793948	Change of Direction (COD) * Post down vs Straight (ST) * Post	-0.00196319	Change of Direction (COD) * Post down vs Straight (ST) * Post	0.024071	-0.133333	7.05342	-2.65583	-0.133333	Change of Direction (COD) * 24 h down vs Straight (ST) * 24 h	-0.00317313	Change of Direction (COD) * 24 h down vs Straight (ST) * 24 h	11.5228	0.174255	0.0378066	1
73536	cg06196466	NCOR2		S_Shelf	0.000920723	0.593362	-0.0688176	0.304215	-0.551557	-0.0688176	Change of Direction (COD) * Post down vs Straight (ST) * Post	-0.00176354	Change of Direction (COD) * Post down vs Straight (ST) * Post	0.00589112	0.434578	12.1316	3.48305	0.434578	Change of Direction (COD) * 24 h up vs Straight (ST) * 24 h	0.0148858	Change of Direction (COD) * 24 h up vs Straight (ST) * 24 h	11.5208	1.0761	0.233512	1
774622	cg16904483	ZHX2			0.000921102	0.79195	0.0210725	0.0734068	0.270937	0.0210725	Change of Direction (COD) * Post up vs Straight (ST) * Post	0.000825783	Change of Direction (COD) * Post up vs Straight (ST) * Post	0.00468902	0.281558	13.105	3.62008	0.281558	Change of Direction (COD) * 24 h up vs Straight (ST) * 24 h	0.0138452	Change of Direction (COD) * 24 h up vs Straight (ST) * 24 h	11.5196	0.418105	0.0907379	1
737119	cg12252883			S_Shelf	0.000922116	0.00309709	0.209716	14.9954	3.87239	0.209716	Change of Direction (COD) * Post up vs Straight (ST) * Post	0.0155272	Change of Direction (COD) * Post up vs Straight (ST) * Post	0.388596	0.048814	0.812428	0.901348	0.048814	Change of Direction (COD) * 24 h up vs Straight (ST) * 24 h	0.00347145	Change of Direction (COD) * 24 h up vs Straight (ST) * 24 h	11.5164	0.202661	0.0439941	1
504176	cg27165667			S_Shelf	0.000923905	0.0397488	-0.118328	5.5838	-2.36301	-0.118328	Change of Direction (COD) * Post down vs Straight (ST) * Post	-0.00577652	Change of Direction (COD) * Post down vs Straight (ST) * Post	0.00195498	0.208213	17.2889	4.15799	0.208213	Change of Direction (COD) * 24 h up vs Straight (ST) * 24 h	0.0105751	Change of Direction (COD) * 24 h up vs Straight (ST) * 24 h	11.5108	0.173182	0.0376131	1
294045	cg21835652		Gene_Associated		0.000926176	0.0918048	-0.220673	3.47708	-1.86469	-0.220673	Change of Direction (COD) * Post down vs Straight (ST) * Post	-0.0109739	Change of Direction (COD) * Post down vs Straight (ST) * Post	0.00228424	0.480546	16.4887	4.06063	0.480546	Change of Direction (COD) * 24 h up vs Straight (ST) * 24 h	0.0306983	Change of Direction (COD) * 24 h up vs Straight (ST) * 24 h	11.5036	0.966649	0.210075	1
580328	cg15122066	ALDH1A3			0.000927338	0.0941071	0.496429	3.42101	1.8496	0.496429	Change of Direction (COD) * Post up vs Straight (ST) * Post	0.0164201	Change of Direction (COD) * Post up vs Straight (ST) * Post	0.00024437	-1.4894	30.7937	-5.54921	-1.4894	Change of Direction (COD) * 24 h down vs Straight (ST) * 24 h	-0.0656197	Change of Direction (COD) * 24 h down vs Straight (ST) * 24 h	11.5	4.97059	1.08056	1
737551	cg25772380	DUSP22			0.000928757	0.187095	-0.259699	2.0057	-1.41623	-0.259699	Change of Direction (COD) * Post down vs Straight (ST) * Post	-0.0147046	Change of Direction (COD) * Post down vs Straight (ST) * Post	0.0021128	0.753544	16.8866	4.10933	0.753544	Change of Direction (COD) * 24 h up vs Straight (ST) * 24 h	0.0565997	Change of Direction (COD) * 24 h up vs Straight (ST) * 24 h	11.4956	2.3193	0.50439	1
17205	cg05094046	DYM	Promoter_Associated	S_Shore	0.000929424	0.0498232	0.122812	4.97392	2.23023	0.122812	Change of Direction (COD) * Post up vs Straight (ST) * Post	0.00357764	Change of Direction (COD) * Post up vs Straight (ST) * Post	0.522651	-0.0364798	0.438852	-0.662459	-0.0364798	Change of Direction (COD) * 24 h down vs Straight (ST) * 24 h	-0.00107606	Change of Direction (COD) * 24 h down vs Straight (ST) * 24 h	11.4935	0.209117	0.045486	1
613183	cg06619959	IL17RE		N_Shore	0.00092947	0.00525089	-0.34997	12.6166	-3.55198	-0.34997	Change of Direction (COD) * Post down vs Straight (ST) * Post	-0.057133	Change of Direction (COD) * Post down vs Straight (ST) * Post	0.116806	0.169135	2.94679	1.71662	0.169135	Change of Direction (COD) * 24 h up vs Straight (ST) * 24 h	0.0288105	Change of Direction (COD) * 24 h up vs Straight (ST) * 24 h	11.4933	0.669449	0.145617	1
710442	cg06890441				0.000930033	0.280582	0.119713	1.30117	1.14069	0.119713	Change of Direction (COD) * Post up vs Straight (ST) * Post	0.016962	Change of Direction (COD) * Post up vs Straight (ST) * Post	0.282166	0.119295	1.2921	1.13671	0.119295	Change of Direction (COD) * 24 h up vs Straight (ST) * 24 h	0.0192215	Change of Direction (COD) * 24 h up vs Straight (ST) * 24 h	11.4916	0.75941	0.16521	1
576086	cg23242052	EVX2	Unclassified_Cell_type_specific	Island	0.000932333	0.00280315	-0.488082	15.4744	-3.93375	-0.488082	Change of Direction (COD) * Post down vs Straight (ST) * Post	-0.0208716	Change of Direction (COD) * Post down vs Straight (ST) * Post	0.252444	0.150694	1.4751	1.21454	0.150694	Change of Direction (COD) * 24 h up vs Straight (ST) * 24 h	0.00518934	Change of Direction (COD) * 24 h up vs Straight (ST) * 24 h	11.4844	1.0608	0.230921	1
315584	cg11629213	GLYCTK		N_Shore	0.000935364	0.000121766	-0.968512	36.7396	-6.06132	-0.968512	Change of Direction (COD) * Post down vs Straight (ST) * Post	-0.118648	Change of Direction (COD) * Post down vs Straight (ST) * Post	0.228109	-0.205157	1.64853	-1.28395	-0.205157	Change of Direction (COD) * 24 h down vs Straight (ST) * 24 h	-0.0221361	Change of Direction (COD) * 24 h down vs Straight (ST) * 24 h	11.475	1.75784	0.382972	1
53327	cg02070354	RQCD1	Unclassified	Island	0.00093593	0.00826783	-0.122358	10.7683	-3.28151	-0.122358	Change of Direction (COD) * Post down vs Straight (ST) * Post	-0.00244364	Change of Direction (COD) * Post down vs Straight (ST) * Post	0.000410292	-0.193322	26.8808	-5.18467	-0.193322	Change of Direction (COD) * 24 h down vs Straight (ST) * 24 h	-0.00396292	Change of Direction (COD) * 24 h down vs Straight (ST) * 24 h	11.4733	0.0957102	0.020855	1
254596	cg10646833	RPIA			0.000936362	0.00435282	0.206283	13.4324	3.66502	0.206283	Change of Direction (COD) * Post up vs Straight (ST) * Post	0.00964924	Change of Direction (COD) * Post up vs Straight (ST) * Post	0.00884795	0.182442	10.5069	3.24143	0.182442	Change of Direction (COD) * 24 h up vs Straight (ST) * 24 h	0.00867925	Change of Direction (COD) * 24 h up vs Straight (ST) * 24 h	11.4719	0.218053	0.0475189	1
651158	cg06350796	CXorf41	Unclassified	S_Shore	0.000936613	0.000918169	-0.384374	21.5549	-4.64273	-0.384374	Change of Direction (COD) * Post down vs Straight (ST) * Post	-0.0158168	Change of Direction (COD) * Post down vs Straight (ST) * Post	0.00630757	-0.284986	11.8491	-3.44225	-0.284986	Change of Direction (COD) * 24 h down vs Straight (ST) * 24 h	-0.0111141	Change of Direction (COD) * 24 h down vs Straight (ST) * 24 h	11.4712	0.47176	0.102814	1
203413	cg05122009	FXN	Promoter_Associated	N_Shore	0.00093758	0.0256213	-0.362719	6.86159	-2.61946	-0.362719	Change of Direction (COD) * Post down vs Straight (ST) * Post	-0.0470091	Change of Direction (COD) * Post down vs Straight (ST) * Post	0.0975604	-0.253067	3.34006	-1.82758	-0.253067	Change of Direction (COD) * 24 h down vs Straight (ST) * 24 h	-0.0257249	Change of Direction (COD) * 24 h down vs Straight (ST) * 24 h	11.4682	1.31935	0.287612	1
554825	cg09514717	VARS	Promoter_Associated	Island	0.000938163	7.80521e-05	-0.807803	40.9949	-6.40273	-0.807803	Change of Direction (COD) * Post down vs Straight (ST) * Post	-0.0283165	Change of Direction (COD) * Post down vs Straight (ST) * Post	0.225193	-0.163091	1.671	-1.29267	-0.163091	Change of Direction (COD) * 24 h down vs Straight (ST) * 24 h	-0.00546249	Change of Direction (COD) * 24 h down vs Straight (ST) * 24 h	11.4664	1.09511	0.238766	1
511986	cg02783838	CUGBP2			0.000938182	0.000597849	0.32836	24.2837	4.92785	0.32836	Change of Direction (COD) * Post up vs Straight (ST) * Post	0.0248603	Change of Direction (COD) * Post up vs Straight (ST) * Post	0.00349322	0.253121	14.4301	3.7987	0.253121	Change of Direction (COD) * 24 h up vs Straight (ST) * 24 h	0.018516	Change of Direction (COD) * 24 h up vs Straight (ST) * 24 h	11.4663	0.305463	0.0666002	1
304344	cg00904576	GM140			0.000939693	0.00286173	-0.553533	15.3742	-3.921	-0.553533	Change of Direction (COD) * Post down vs Straight (ST) * Post	-0.086626	Change of Direction (COD) * Post down vs Straight (ST) * Post	0.0268402	0.36597	6.72042	2.59238	0.36597	Change of Direction (COD) * 24 h up vs Straight (ST) * 24 h	0.0615658	Change of Direction (COD) * 24 h up vs Straight (ST) * 24 h	11.4616	1.37054	0.298941	1
691682	cg00563348		Unclassified	N_Shelf	0.000940769	0.00674827	-0.369865	11.5737	-3.40201	-0.369865	Change of Direction (COD) * Post down vs Straight (ST) * Post	-0.0637093	Change of Direction (COD) * Post down vs Straight (ST) * Post	0.263066	-0.128933	1.40641	-1.18592	-0.128933	Change of Direction (COD) * 24 h down vs Straight (ST) * 24 h	-0.0221093	Change of Direction (COD) * 24 h down vs Straight (ST) * 24 h	11.4583	0.812623	0.1773	1
300170	cg25047531	DLGAP4	Unclassified_Cell_type_specific		0.000941743	0.00604084	0.374807	12.0273	3.46804	0.374807	Change of Direction (COD) * Post up vs Straight (ST) * Post	0.0232862	Change of Direction (COD) * Post up vs Straight (ST) * Post	0.000259498	0.595086	30.319	5.50627	0.595086	Change of Direction (COD) * 24 h up vs Straight (ST) * 24 h	0.0393604	Change of Direction (COD) * 24 h up vs Straight (ST) * 24 h	11.4553	0.802794	0.175201	1
735066	cg11736112	CHN2			0.000944001	0.24779	0.0794228	1.50646	1.22738	0.0794228	Change of Direction (COD) * Post up vs Straight (ST) * Post	0.00520269	Change of Direction (COD) * Post up vs Straight (ST) * Post	0.380726	-0.0593385	0.84089	-0.917001	-0.0593385	Change of Direction (COD) * 24 h down vs Straight (ST) * 24 h	-0.00327496	Change of Direction (COD) * 24 h down vs Straight (ST) * 24 h	11.4484	0.287627	0.0628094	1
657751	cg12333556	PACS1			0.000945221	0.296006	-0.0852783	1.21585	-1.10266	-0.0852783	Change of Direction (COD) * Post down vs Straight (ST) * Post	-0.00442982	Change of Direction (COD) * Post down vs Straight (ST) * Post	0.000605605	0.380444	24.1982	4.91917	0.380444	Change of Direction (COD) * 24 h up vs Straight (ST) * 24 h	0.0180161	Change of Direction (COD) * 24 h up vs Straight (ST) * 24 h	11.4447	0.410726	0.0897198	1
356424	cg01544580	CBX1		S_Shore	0.000945423	0.00299109	-0.351714	15.1616	-3.89378	-0.351714	Change of Direction (COD) * Post down vs Straight (ST) * Post	-0.0420601	Change of Direction (COD) * Post down vs Straight (ST) * Post	0.0326712	0.223803	6.139	2.4777	0.223803	Change of Direction (COD) * 24 h up vs Straight (ST) * 24 h	0.0294556	Change of Direction (COD) * 24 h up vs Straight (ST) * 24 h	11.4441	0.56023	0.122384	1
154093	cg07280497	TRMT44	Unclassified_Cell_type_specific		0.000945467	0.378998	0.199468	0.847262	0.920469	0.199468	Change of Direction (COD) * Post up vs Straight (ST) * Post	0.00971037	Change of Direction (COD) * Post up vs Straight (ST) * Post	0.000260387	1.1927	30.2921	5.50383	1.1927	Change of Direction (COD) * 24 h up vs Straight (ST) * 24 h	0.0831885	Change of Direction (COD) * 24 h up vs Straight (ST) * 24 h	11.4439	3.22446	0.704403	1
709810	cg26781728			N_Shore	0.000946121	0.922369	-0.00734226	0.00998746	-0.0999373	-0.00734226	Change of Direction (COD) * Post down vs Straight (ST) * Post	-0.00032868	Change of Direction (COD) * Post down vs Straight (ST) * Post	0.0471061	-0.166279	5.12239	-2.26327	-0.166279	Change of Direction (COD) * 24 h down vs Straight (ST) * 24 h	-0.00911178	Change of Direction (COD) * 24 h down vs Straight (ST) * 24 h	11.4419	0.370557	0.0809647	1
708357	cg24688413	SEC16B			0.000948237	0.85156	-0.00923053	0.0368767	-0.192033	-0.00923053	Change of Direction (COD) * Post down vs Straight (ST) * Post	-0.000470142	Change of Direction (COD) * Post down vs Straight (ST) * Post	5.69921e-05	0.319717	44.2414	6.65142	0.319717	Change of Direction (COD) * 24 h up vs Straight (ST) * 24 h	0.0155939	Change of Direction (COD) * 24 h up vs Straight (ST) * 24 h	11.4355	0.158528	0.0346571	1
517729	cg08667972				0.000950487	0.0778459	-0.121151	3.85946	-1.96455	-0.121151	Change of Direction (COD) * Post down vs Straight (ST) * Post	-0.0163531	Change of Direction (COD) * Post down vs Straight (ST) * Post	0.956035	-0.003486	0.00319543	-0.0565282	-0.003486	Change of Direction (COD) * 24 h down vs Straight (ST) * 24 h	-0.000471592	Change of Direction (COD) * 24 h down vs Straight (ST) * 24 h	11.4286	0.260777	0.0570447	1
801775	cg18274749	HSPG2	Unclassified	S_Shore	0.000952053	0.0204168	-0.225741	7.57213	-2.75175	-0.225741	Change of Direction (COD) * Post down vs Straight (ST) * Post	-0.0354417	Change of Direction (COD) * Post down vs Straight (ST) * Post	0.00225456	0.333784	16.555	4.06878	0.333784	Change of Direction (COD) * 24 h up vs Straight (ST) * 24 h	0.0551279	Change of Direction (COD) * 24 h up vs Straight (ST) * 24 h	11.4239	0.461283	0.100947	1
192169	cg02431088	PDCD4			0.00095441	8.29814e-05	-0.602855	40.3861	-6.35501	-0.602855	Change of Direction (COD) * Post down vs Straight (ST) * Post	-0.0920403	Change of Direction (COD) * Post down vs Straight (ST) * Post	0.422589	-0.0793217	0.699182	-0.836171	-0.0793217	Change of Direction (COD) * 24 h down vs Straight (ST) * 24 h	-0.0125449	Change of Direction (COD) * 24 h down vs Straight (ST) * 24 h	11.4167	0.616435	0.134985	1
50710	cg26193694	GRID2IP	Promoter_Associated	Island	0.000954532	0.000253587	-0.330729	30.5004	-5.52272	-0.330729	Change of Direction (COD) * Post down vs Straight (ST) * Post	-0.00945444	Change of Direction (COD) * Post down vs Straight (ST) * Post	0.0268031	-0.155293	6.7246	-2.59318	-0.155293	Change of Direction (COD) * 24 h down vs Straight (ST) * 24 h	-0.00468969	Change of Direction (COD) * 24 h down vs Straight (ST) * 24 h	11.4164	0.245651	0.0537935	1
483793	cg08738315	CHST13		S_Shore	0.000956135	0.294559	0.0759298	1.22358	1.10616	0.0759298	Change of Direction (COD) * Post up vs Straight (ST) * Post	0.00992076	Change of Direction (COD) * Post up vs Straight (ST) * Post	0.000303581	0.370326	29.1056	5.39496	0.370326	Change of Direction (COD) * 24 h up vs Straight (ST) * 24 h	0.0523403	Change of Direction (COD) * 24 h up vs Straight (ST) * 24 h	11.4115	0.322618	0.0706779	1
370380	cg07479137	ABCB1			0.000957619	0.200724	0.136136	1.87631	1.36978	0.136136	Change of Direction (COD) * Post up vs Straight (ST) * Post	0.0143471	Change of Direction (COD) * Post up vs Straight (ST) * Post	0.000306567	-0.535494	29.0312	-5.38806	-0.535494	Change of Direction (COD) * 24 h down vs Straight (ST) * 24 h	-0.0505267	Change of Direction (COD) * 24 h down vs Straight (ST) * 24 h	11.4071	0.676037	0.148162	1
195530	cg25445714	C16orf70			0.000959422	0.0236009	0.150318	7.11459	2.66732	0.150318	Change of Direction (COD) * Post up vs Straight (ST) * Post	0.0133059	Change of Direction (COD) * Post up vs Straight (ST) * Post	0.608499	0.0297991	0.279599	0.528771	0.0297991	Change of Direction (COD) * 24 h up vs Straight (ST) * 24 h	0.00270901	Change of Direction (COD) * 24 h up vs Straight (ST) * 24 h	11.4016	0.217265	0.047639	1
677560	cg02131870	CUX1			0.000960378	0.000124404	0.336663	36.5441	6.04517	0.336663	Change of Direction (COD) * Post up vs Straight (ST) * Post	0.0212419	Change of Direction (COD) * Post up vs Straight (ST) * Post	0.884298	-0.00831374	0.0222853	-0.149283	-0.00831374	Change of Direction (COD) * 24 h down vs Straight (ST) * 24 h	-0.000505249	Change of Direction (COD) * 24 h down vs Straight (ST) * 24 h	11.3988	0.212121	0.0465227	1
721146	cg18122103	C3orf20			0.000961308	0.0189646	-0.358231	7.81063	-2.79475	-0.358231	Change of Direction (COD) * Post down vs Straight (ST) * Post	-0.0161892	Change of Direction (COD) * Post down vs Straight (ST) * Post	0.00273231	0.506252	15.5989	3.94954	0.506252	Change of Direction (COD) * 24 h up vs Straight (ST) * 24 h	0.0297617	Change of Direction (COD) * 24 h up vs Straight (ST) * 24 h	11.396	1.12342	0.246452	1
788695	cg12851429	NKAIN2	Unclassified	N_Shore	0.000962562	0.000399277	-0.352673	27.0763	-5.20349	-0.352673	Change of Direction (COD) * Post down vs Straight (ST) * Post	-0.00906556	Change of Direction (COD) * Post down vs Straight (ST) * Post	0.00197697	-0.281337	17.2305	-4.15097	-0.281337	Change of Direction (COD) * 24 h down vs Straight (ST) * 24 h	-0.00722681	Change of Direction (COD) * 24 h down vs Straight (ST) * 24 h	11.3922	0.313989	0.0689041	1
15233	cg12222949	GLT25D2	Promoter_Associated_Cell_type_specific	Island	0.000962776	0.00505718	-0.716396	12.7775	-3.57457	-0.716396	Change of Direction (COD) * Post down vs Straight (ST) * Post	-0.112143	Change of Direction (COD) * Post down vs Straight (ST) * Post	0.0185236	0.562858	7.88747	2.80846	0.562858	Change of Direction (COD) * 24 h up vs Straight (ST) * 24 h	0.095938	Change of Direction (COD) * 24 h up vs Straight (ST) * 24 h	11.3916	2.74533	0.602491	1
375835	cg02409071			N_Shore	0.000964888	0.0135128	-0.203393	8.95582	-2.99263	-0.203393	Change of Direction (COD) * Post down vs Straight (ST) * Post	-0.0182353	Change of Direction (COD) * Post down vs Straight (ST) * Post	0.116195	-0.116891	2.95798	-1.71988	-0.116891	Change of Direction (COD) * 24 h down vs Straight (ST) * 24 h	-0.0102678	Change of Direction (COD) * 24 h down vs Straight (ST) * 24 h	11.3853	0.315546	0.0692882	1
556975	cg21915100	NPC2		N_Shelf	0.000965652	0.00378688	0.222747	14.0588	3.74951	0.222747	Change of Direction (COD) * Post up vs Straight (ST) * Post	0.0180802	Change of Direction (COD) * Post up vs Straight (ST) * Post	0.000418935	0.307151	26.7318	5.17028	0.307151	Change of Direction (COD) * 24 h up vs Straight (ST) * 24 h	0.0248932	Change of Direction (COD) * 24 h up vs Straight (ST) * 24 h	11.383	0.241037	0.0529379	1
234469	cg10637688		Unclassified	N_Shore	0.000966508	0.00229691	-0.395472	16.4608	-4.05719	-0.395472	Change of Direction (COD) * Post down vs Straight (ST) * Post	-0.0681218	Change of Direction (COD) * Post down vs Straight (ST) * Post	0.407665	0.0842494	0.747055	0.864323	0.0842494	Change of Direction (COD) * 24 h up vs Straight (ST) * 24 h	0.0141195	Change of Direction (COD) * 24 h up vs Straight (ST) * 24 h	11.3805	0.648772	0.142519	1
54168	cg19960891	MACROD1	Unclassified_Cell_type_specific	S_Shore	0.000966644	0.00209378	0.284166	16.9332	4.11499	0.284166	Change of Direction (COD) * Post up vs Straight (ST) * Post	0.0125515	Change of Direction (COD) * Post up vs Straight (ST) * Post	0.00170913	0.292985	18.0004	4.24269	0.292985	Change of Direction (COD) * 24 h up vs Straight (ST) * 24 h	0.0140176	Change of Direction (COD) * 24 h up vs Straight (ST) * 24 h	11.38	0.325614	0.0715318	1
95223	cg00355275	KIF24		S_Shore	0.000969511	0.898539	-0.0365462	0.0171047	-0.130785	-0.0365462	Change of Direction (COD) * Post down vs Straight (ST) * Post	-0.00115923	Change of Direction (COD) * Post down vs Straight (ST) * Post	0.996002	-0.00143576	2.63992e-05	-0.00513802	-0.00143576	Change of Direction (COD) * 24 h down vs Straight (ST) * 24 h	-8.09232e-05	Change of Direction (COD) * 24 h down vs Straight (ST) * 24 h	11.3715	5.32771	1.17128	1
316281	cg11013415		Unclassified_Cell_type_specific	Island	0.000970522	0.0642432	-0.203356	4.32465	-2.07958	-0.203356	Change of Direction (COD) * Post down vs Straight (ST) * Post	-0.00979452	Change of Direction (COD) * Post down vs Straight (ST) * Post	0.000264946	-0.536993	30.1561	-5.49146	-0.536993	Change of Direction (COD) * 24 h down vs Straight (ST) * 24 h	-0.0294452	Change of Direction (COD) * 24 h down vs Straight (ST) * 24 h	11.3685	0.652257	0.143435	1
346222	cg07384084	MAP7D3			0.000971231	0.0699408	-0.362724	4.11616	-2.02883	-0.362724	Change of Direction (COD) * Post down vs Straight (ST) * Post	-0.0360646	Change of Direction (COD) * Post down vs Straight (ST) * Post	0.0322792	0.444235	6.17398	2.48475	0.444235	Change of Direction (COD) * 24 h up vs Straight (ST) * 24 h	0.0586787	Change of Direction (COD) * 24 h up vs Straight (ST) * 24 h	11.3664	2.17989	0.479458	1
682801	cg16784003	ROPN1			0.000971324	0.657809	-0.0458841	0.208361	-0.456465	-0.0458841	Change of Direction (COD) * Post down vs Straight (ST) * Post	-0.00527453	Change of Direction (COD) * Post down vs Straight (ST) * Post	0.00443451	0.367279	13.3501	3.65377	0.367279	Change of Direction (COD) * 24 h up vs Straight (ST) * 24 h	0.0485293	Change of Direction (COD) * 24 h up vs Straight (ST) * 24 h	11.3662	0.689087	0.151566	1
46454	cg13445604	MYLK			0.000974062	0.687437	0.0493066	0.171603	0.41425	0.0493066	Change of Direction (COD) * Post up vs Straight (ST) * Post	0.00363292	Change of Direction (COD) * Post up vs Straight (ST) * Post	0.00390477	0.444071	13.9194	3.73087	0.444071	Change of Direction (COD) * 24 h up vs Straight (ST) * 24 h	0.0426804	Change of Direction (COD) * 24 h up vs Straight (ST) * 24 h	11.3581	0.965475	0.212509	1
754822	cg26007223	DLG5		N_Shore	0.000974251	0.00155625	-0.478403	18.5082	-4.30212	-0.478403	Change of Direction (COD) * Post down vs Straight (ST) * Post	-0.0181505	Change of Direction (COD) * Post down vs Straight (ST) * Post	0.109536	-0.195318	3.08503	-1.75642	-0.195318	Change of Direction (COD) * 24 h down vs Straight (ST) * 24 h	-0.00683597	Change of Direction (COD) * 24 h down vs Straight (ST) * 24 h	11.3575	0.842671	0.185488	1
568369	cg18588607	COPS4			0.000974538	0.0332475	0.187685	6.0885	2.46749	0.187685	Change of Direction (COD) * Post up vs Straight (ST) * Post	0.0128756	Change of Direction (COD) * Post up vs Straight (ST) * Post	0.000914418	0.353344	21.5798	4.64541	0.353344	Change of Direction (COD) * 24 h up vs Straight (ST) * 24 h	0.0265499	Change of Direction (COD) * 24 h up vs Straight (ST) * 24 h	11.3567	0.394229	0.0867836	1
342026	cg00804634	PDE2A			0.000974825	0.642258	-0.0664028	0.229416	-0.478974	-0.0664028	Change of Direction (COD) * Post down vs Straight (ST) * Post	-0.00393395	Change of Direction (COD) * Post down vs Straight (ST) * Post	0.000451363	0.709672	26.2039	5.11898	0.709672	Change of Direction (COD) * 24 h up vs Straight (ST) * 24 h	0.0471128	Change of Direction (COD) * 24 h up vs Straight (ST) * 24 h	11.3558	1.30954	0.288297	1
547334	cg07552260	SOX5			0.000978855	0.00463045	0.19577	13.16	3.62767	0.19577	Change of Direction (COD) * Post up vs Straight (ST) * Post	0.017228	Change of Direction (COD) * Post up vs Straight (ST) * Post	0.00023325	-0.301271	31.1658	-5.58264	-0.301271	Change of Direction (COD) * 24 h down vs Straight (ST) * 24 h	-0.0266537	Change of Direction (COD) * 24 h down vs Straight (ST) * 24 h	11.344	0.198222	0.0436845	1
40316	cg07079833	WHSC1L1		Island	0.000980175	0.0349029	-0.188739	5.94919	-2.4391	-0.188739	Change of Direction (COD) * Post down vs Straight (ST) * Post	-0.00422413	Change of Direction (COD) * Post down vs Straight (ST) * Post	0.0215042	0.210593	7.40667	2.72152	0.210593	Change of Direction (COD) * 24 h up vs Straight (ST) * 24 h	0.00585622	Change of Direction (COD) * 24 h up vs Straight (ST) * 24 h	11.3401	0.407411	0.0898163	1
272705	cg27610334	UBR1			0.000980468	0.0746607	-0.27212	3.95882	-1.98968	-0.27212	Change of Direction (COD) * Post down vs Straight (ST) * Post	-0.0452665	Change of Direction (COD) * Post down vs Straight (ST) * Post	0.00336112	-0.522754	14.6097	-3.82226	-0.522754	Change of Direction (COD) * 24 h down vs Straight (ST) * 24 h	-0.0899661	Change of Direction (COD) * 24 h down vs Straight (ST) * 24 h	11.3392	1.27259	0.280573	1
133990	cg27089875				0.000981898	0.00434761	-0.225581	13.4377	-3.66574	-0.225581	Change of Direction (COD) * Post down vs Straight (ST) * Post	-0.0353456	Change of Direction (COD) * Post down vs Straight (ST) * Post	0.00327935	0.23614	14.7251	3.83733	0.23614	Change of Direction (COD) * 24 h up vs Straight (ST) * 24 h	0.0384312	Change of Direction (COD) * 24 h up vs Straight (ST) * 24 h	11.3351	0.257547	0.0568032	1
744257	cg13385881	WDFY1	Promoter_Associated	Island	0.000983953	0.000790674	-0.331894	22.479	-4.7412	-0.331894	Change of Direction (COD) * Post down vs Straight (ST) * Post	-0.0125211	Change of Direction (COD) * Post down vs Straight (ST) * Post	0.00729337	-0.234915	11.2616	-3.35583	-0.234915	Change of Direction (COD) * 24 h down vs Straight (ST) * 24 h	-0.00972089	Change of Direction (COD) * 24 h down vs Straight (ST) * 24 h	11.3291	0.333094	0.0735043	1
104843	cg27230446	UBXN1		S_Shore	0.000986998	0.00505243	0.29475	12.7816	3.57513	0.29475	Change of Direction (COD) * Post up vs Straight (ST) * Post	0.0504895	Change of Direction (COD) * Post up vs Straight (ST) * Post	0.707326	0.031853	0.149271	0.386356	0.031853	Change of Direction (COD) * 24 h up vs Straight (ST) * 24 h	0.00546841	Change of Direction (COD) * 24 h up vs Straight (ST) * 24 h	11.3202	0.461669	0.101957	1
610222	cg11823159	POLR2D		N_Shelf	0.000988671	0.810844	-0.0297656	0.0603942	-0.245752	-0.0297656	Change of Direction (COD) * Post down vs Straight (ST) * Post	-0.00475667	Change of Direction (COD) * Post down vs Straight (ST) * Post	0.36845	-0.114081	0.887142	-0.941882	-0.114081	Change of Direction (COD) * 24 h down vs Straight (ST) * 24 h	-0.0171642	Change of Direction (COD) * 24 h down vs Straight (ST) * 24 h	11.3154	0.995984	0.220051	1
18556	cg15188398	MACROD1	Unclassified		0.000989238	0.847971	0.0146001	0.038707	0.196741	0.0146001	Change of Direction (COD) * Post up vs Straight (ST) * Post	0.000382423	Change of Direction (COD) * Post up vs Straight (ST) * Post	0.353219	0.0722505	0.947891	0.973597	0.0722505	Change of Direction (COD) * 24 h up vs Straight (ST) * 24 h	0.00232446	Change of Direction (COD) * 24 h up vs Straight (ST) * 24 h	11.3137	0.373835	0.0826066	1
47994	cg27573549	EPN1		S_Shelf	0.000990048	0.201364	-0.192834	1.87052	-1.36767	-0.192834	Change of Direction (COD) * Post down vs Straight (ST) * Post	-0.00785486	Change of Direction (COD) * Post down vs Straight (ST) * Post	0.0249105	0.371642	6.94775	2.63586	0.371642	Change of Direction (COD) * 24 h up vs Straight (ST) * 24 h	0.0215045	Change of Direction (COD) * 24 h up vs Straight (ST) * 24 h	11.3114	1.34919	0.298193	1
306662	cg10892819	LOC285627			0.000990349	0.00144349	0.255411	18.9228	4.35004	0.255411	Change of Direction (COD) * Post up vs Straight (ST) * Post	0.0119578	Change of Direction (COD) * Post up vs Straight (ST) * Post	0.0545898	0.127778	4.73609	2.17626	0.127778	Change of Direction (COD) * 24 h up vs Straight (ST) * 24 h	0.00658246	Change of Direction (COD) * 24 h up vs Straight (ST) * 24 h	11.3105	0.233952	0.0517113	1
687487	cg07991621	SH3BP2		S_Shore	0.0009916	0.00688208	-0.506584	11.4943	-3.39032	-0.506584	Change of Direction (COD) * Post down vs Straight (ST) * Post	-0.037608	Change of Direction (COD) * Post down vs Straight (ST) * Post	0.00242984	-0.600999	16.1781	-4.0222	-0.600999	Change of Direction (COD) * 24 h down vs Straight (ST) * 24 h	-0.0399618	Change of Direction (COD) * 24 h down vs Straight (ST) * 24 h	11.3069	1.51466	0.334897	1
615066	cg09013542	CAMK2A			0.000992601	0.629388	0.0662611	0.247807	0.497802	0.0662611	Change of Direction (COD) * Post up vs Straight (ST) * Post	0.00384649	Change of Direction (COD) * Post up vs Straight (ST) * Post	0.00145173	0.578537	18.8912	4.3464	0.578537	Change of Direction (COD) * 24 h up vs Straight (ST) * 24 h	0.0413772	Change of Direction (COD) * 24 h up vs Straight (ST) * 24 h	11.304	1.20167	0.265763	1
95137	cg10888337	WNT7B		Island	0.000993941	0.069519	-0.143044	4.13086	-2.03245	-0.143044	Change of Direction (COD) * Post down vs Straight (ST) * Post	-0.00141817	Change of Direction (COD) * Post down vs Straight (ST) * Post	0.022804	0.189134	7.22174	2.68733	0.189134	Change of Direction (COD) * 24 h up vs Straight (ST) * 24 h	0.00202495	Change of Direction (COD) * 24 h up vs Straight (ST) * 24 h	11.3001	0.335839	0.0742998	1
158159	cg01290890				0.00100117	0.996506	-0.00069809	2.01554e-05	-0.00448947	-0.00069809	Change of Direction (COD) * Post down vs Straight (ST) * Post	-0.000739614	Change of Direction (COD) * Post down vs Straight (ST) * Post	0.000591135	0.767439	24.3588	4.93546	0.767439	Change of Direction (COD) * 24 h up vs Straight (ST) * 24 h	0.0560676	Change of Direction (COD) * 24 h up vs Straight (ST) * 24 h	11.2794	1.63632	0.36268	1
272863	cg08933276	GNA12	Gene_Associated_Cell_type_specific		0.0010015	0.11024	-0.171903	3.07115	-1.75247	-0.171903	Change of Direction (COD) * Post down vs Straight (ST) * Post	-0.0176085	Change of Direction (COD) * Post down vs Straight (ST) * Post	0.0541287	0.213965	4.75796	2.18127	0.213965	Change of Direction (COD) * 24 h up vs Straight (ST) * 24 h	0.0255614	Change of Direction (COD) * 24 h up vs Straight (ST) * 24 h	11.2785	0.651129	0.14433	1
257156	cg17299858				0.00100191	0.119742	0.127807	2.89402	1.70118	0.127807	Change of Direction (COD) * Post up vs Straight (ST) * Post	0.0111258	Change of Direction (COD) * Post up vs Straight (ST) * Post	0.0580716	-0.160746	4.578	-2.13963	-0.160746	Change of Direction (COD) * 24 h down vs Straight (ST) * 24 h	-0.0129585	Change of Direction (COD) * 24 h down vs Straight (ST) * 24 h	11.2773	0.381912	0.0846638	1
185385	cg10534359				0.00100257	6.78751e-05	0.367442	42.412	6.51245	0.367442	Change of Direction (COD) * Post up vs Straight (ST) * Post	0.0166387	Change of Direction (COD) * Post up vs Straight (ST) * Post	0.185748	0.0801735	2.01917	1.42097	0.0801735	Change of Direction (COD) * 24 h up vs Straight (ST) * 24 h	0.00358224	Change of Direction (COD) * 24 h up vs Straight (ST) * 24 h	11.2754	0.215364	0.0477508	1
118625	cg05794244	RNH1	Promoter_Associated	Island	0.001004	0.00221151	-0.316229	16.653	-4.08081	-0.316229	Change of Direction (COD) * Post down vs Straight (ST) * Post	-0.00356025	Change of Direction (COD) * Post down vs Straight (ST) * Post	0.853237	-0.0147106	0.036037	-0.189834	-0.0147106	Change of Direction (COD) * 24 h down vs Straight (ST) * 24 h	-0.000175036	Change of Direction (COD) * 24 h down vs Straight (ST) * 24 h	11.2714	0.406105	0.0900747	1
673440	cg13267631	SH3BP5			0.0010097	0.00641838	0.222803	11.7777	3.43186	0.222803	Change of Direction (COD) * Post up vs Straight (ST) * Post	0.010496	Change of Direction (COD) * Post up vs Straight (ST) * Post	0.00602849	0.225231	12.0358	3.46927	0.225231	Change of Direction (COD) * 24 h up vs Straight (ST) * 24 h	0.011603	Change of Direction (COD) * 24 h up vs Straight (ST) * 24 h	11.2552	0.284633	0.0632227	1
735210	cg26299415	SEMA4B			0.00101087	0.166175	-0.113592	2.2305	-1.49349	-0.113592	Change of Direction (COD) * Post down vs Straight (ST) * Post	-0.00617816	Change of Direction (COD) * Post down vs Straight (ST) * Post	0.00129821	0.336022	19.5184	4.41797	0.336022	Change of Direction (COD) * 24 h up vs Straight (ST) * 24 h	0.0207887	Change of Direction (COD) * 24 h up vs Straight (ST) * 24 h	11.2519	0.390541	0.0867724	1
724830	cg07565321				0.00101257	0.224007	-0.180757	1.68025	-1.29624	-0.180757	Change of Direction (COD) * Post down vs Straight (ST) * Post	-0.0176335	Change of Direction (COD) * Post down vs Straight (ST) * Post	0.0514102	0.308418	4.89173	2.21173	0.308418	Change of Direction (COD) * 24 h up vs Straight (ST) * 24 h	0.0392828	Change of Direction (COD) * 24 h up vs Straight (ST) * 24 h	11.2471	1.31222	0.29168	1
22386	cg00195144	DIP2C		Island	0.00101447	0.113177	0.0985789	3.01439	1.7362	0.0985789	Change of Direction (COD) * Post up vs Straight (ST) * Post	0.00294262	Change of Direction (COD) * Post up vs Straight (ST) * Post	0.00100318	0.26032	21.0206	4.58482	0.26032	Change of Direction (COD) * 24 h up vs Straight (ST) * 24 h	0.00855488	Change of Direction (COD) * 24 h up vs Straight (ST) * 24 h	11.2418	0.217447	0.0483571	1
323529	cg13293287	PTPRN2			0.00101553	0.143273	-0.105039	2.52311	-1.58843	-0.105039	Change of Direction (COD) * Post down vs Straight (ST) * Post	-0.015094	Change of Direction (COD) * Post down vs Straight (ST) * Post	0.000463492	-0.337303	26.0181	-5.10079	-0.337303	Change of Direction (COD) * 24 h down vs Straight (ST) * 24 h	-0.0482435	Change of Direction (COD) * 24 h down vs Straight (ST) * 24 h	11.2388	0.294873	0.0655929	1
6871	cg22219248	SYT1	Unclassified_Cell_type_specific		0.00101638	0.131415	-0.0964047	2.69941	-1.64299	-0.0964047	Change of Direction (COD) * Post down vs Straight (ST) * Post	-0.00237393	Change of Direction (COD) * Post down vs Straight (ST) * Post	0.928344	-0.00541115	0.00850455	-0.0922201	-0.00541115	Change of Direction (COD) * 24 h down vs Straight (ST) * 24 h	-7.71334e-05	Change of Direction (COD) * 24 h down vs Straight (ST) * 24 h	11.2364	0.232116	0.0516438	1
369955	cg12204897	ZDHHC12	Promoter_Associated	Island	0.00101697	0.0229098	-0.456984	7.20725	-2.68463	-0.456984	Change of Direction (COD) * Post down vs Straight (ST) * Post	-0.0131853	Change of Direction (COD) * Post down vs Straight (ST) * Post	0.00114897	-0.765436	20.2202	-4.49669	-0.765436	Change of Direction (COD) * 24 h down vs Straight (ST) * 24 h	-0.0293902	Change of Direction (COD) * 24 h down vs Straight (ST) * 24 h	11.2347	1.9532	0.434634	1
719209	cg02190078	VAT1		N_Shore	0.00101737	0.00436649	-0.376271	13.4185	-3.66312	-0.376271	Change of Direction (COD) * Post down vs Straight (ST) * Post	-0.0649804	Change of Direction (COD) * Post down vs Straight (ST) * Post	0.302728	0.11161	1.18061	1.08656	0.11161	Change of Direction (COD) * 24 h up vs Straight (ST) * 24 h	0.0190921	Change of Direction (COD) * 24 h up vs Straight (ST) * 24 h	11.2336	0.711164	0.158267	1
134006	cg09723488	LHX6		Island	0.00101822	0.0685123	-0.222726	4.16641	-2.04118	-0.222726	Change of Direction (COD) * Post down vs Straight (ST) * Post	-0.0324074	Change of Direction (COD) * Post down vs Straight (ST) * Post	0.0331573	0.269416	6.09633	2.46908	0.269416	Change of Direction (COD) * 24 h up vs Straight (ST) * 24 h	0.0433999	Change of Direction (COD) * 24 h up vs Straight (ST) * 24 h	11.2312	0.80234	0.178596	1
14976	cg21115608	GJA3	Unclassified_Cell_type_specific	Island	0.00101945	0.210891	0.130326	1.78714	1.33684	0.130326	Change of Direction (COD) * Post up vs Straight (ST) * Post	0.00526977	Change of Direction (COD) * Post up vs Straight (ST) * Post	0.00036712	-0.51296	27.6863	-5.26178	-0.51296	Change of Direction (COD) * 24 h down vs Straight (ST) * 24 h	-0.0244751	Change of Direction (COD) * 24 h down vs Straight (ST) * 24 h	11.2278	0.640248	0.142559	1
523806	cg16050017	DNAJC11			0.00101987	0.538938	0.0438658	0.404742	0.636193	0.0438658	Change of Direction (COD) * Post up vs Straight (ST) * Post	0.00194089	Change of Direction (COD) * Post up vs Straight (ST) * Post	0.000305583	0.371665	29.0556	5.39032	0.371665	Change of Direction (COD) * 24 h up vs Straight (ST) * 24 h	0.0170637	Change of Direction (COD) * 24 h up vs Straight (ST) * 24 h	11.2266	0.32024	0.0713126	1
16909	cg04245568			Island	0.0010213	0.737643	0.0528464	0.118645	0.344448	0.0528464	Change of Direction (COD) * Post up vs Straight (ST) * Post	0.00104447	Change of Direction (COD) * Post up vs Straight (ST) * Post	0.00390112	0.57249	13.9236	3.73144	0.57249	Change of Direction (COD) * 24 h up vs Straight (ST) * 24 h	0.0183041	Change of Direction (COD) * 24 h up vs Straight (ST) * 24 h	11.2226	1.585	0.353081	1
784488	cg21705152				0.00102199	0.121909	-0.317934	2.85612	-1.69001	-0.317934	Change of Direction (COD) * Post down vs Straight (ST) * Post	-0.0229117	Change of Direction (COD) * Post down vs Straight (ST) * Post	0.00374883	0.706536	14.1049	3.75565	0.706536	Change of Direction (COD) * 24 h up vs Straight (ST) * 24 h	0.0667751	Change of Direction (COD) * 24 h up vs Straight (ST) * 24 h	11.2207	2.3827	0.530872	1
456423	cg00477111				0.00102227	0.0499526	-0.24195	4.96709	-2.2287	-0.24195	Change of Direction (COD) * Post down vs Straight (ST) * Post	-0.028907	Change of Direction (COD) * Post down vs Straight (ST) * Post	0.656405	0.0497739	0.21021	0.458487	0.0497739	Change of Direction (COD) * 24 h up vs Straight (ST) * 24 h	0.00704716	Change of Direction (COD) * 24 h up vs Straight (ST) * 24 h	11.2199	0.793396	0.176783	1
305469	cg06437171	TGM7			0.00102573	0.178144	0.133056	2.09765	1.44833	0.133056	Change of Direction (COD) * Post up vs Straight (ST) * Post	0.0116539	Change of Direction (COD) * Post up vs Straight (ST) * Post	0.00146642	0.39871	18.8354	4.33998	0.39871	Change of Direction (COD) * 24 h up vs Straight (ST) * 24 h	0.0375223	Change of Direction (COD) * 24 h up vs Straight (ST) * 24 h	11.2103	0.567686	0.126599	1
124680	cg00393546	DIP2C		S_Shore	0.00102578	0.963171	0.00327094	0.00224147	0.0473442	0.00327094	Change of Direction (COD) * Post up vs Straight (ST) * Post	0.000134567	Change of Direction (COD) * Post up vs Straight (ST) * Post	0.0110352	0.214959	9.68052	3.11135	0.214959	Change of Direction (COD) * 24 h up vs Straight (ST) * 24 h	0.00496757	Change of Direction (COD) * 24 h up vs Straight (ST) * 24 h	11.2102	0.321053	0.0715984	1
105220	cg19430577	STEAP4			0.00102609	0.0649324	-0.12585	4.29823	-2.07322	-0.12585	Change of Direction (COD) * Post down vs Straight (ST) * Post	-0.00165209	Change of Direction (COD) * Post down vs Straight (ST) * Post	0.000389255	-0.316934	27.2599	-5.2211	-0.316934	Change of Direction (COD) * 24 h down vs Straight (ST) * 24 h	-0.00417622	Change of Direction (COD) * 24 h down vs Straight (ST) * 24 h	11.2093	0.247825	0.0552721	1
772275	cg05548912		Promoter_Associated	Island	0.00102663	0.0123492	-0.294143	9.27419	-3.04536	-0.294143	Change of Direction (COD) * Post down vs Straight (ST) * Post	-0.00885723	Change of Direction (COD) * Post down vs Straight (ST) * Post	0.00773016	-0.320799	11.0312	-3.32132	-0.320799	Change of Direction (COD) * 24 h down vs Straight (ST) * 24 h	-0.0121823	Change of Direction (COD) * 24 h down vs Straight (ST) * 24 h	11.2078	0.627357	0.139937	1
803740	cg12044689	HIATL1			0.00102691	0.00240008	-0.207645	16.2397	-4.02985	-0.207645	Change of Direction (COD) * Post down vs Straight (ST) * Post	-0.0130792	Change of Direction (COD) * Post down vs Straight (ST) * Post	0.0495256	0.115099	4.98969	2.23376	0.115099	Change of Direction (COD) * 24 h up vs Straight (ST) * 24 h	0.00746852	Change of Direction (COD) * 24 h up vs Straight (ST) * 24 h	11.2071	0.178529	0.0398252	1
444460	cg09784279	SAMD12			0.00102755	0.375624	-0.0711805	0.859831	-0.92727	-0.0711805	Change of Direction (COD) * Post down vs Straight (ST) * Post	-0.0119295	Change of Direction (COD) * Post down vs Straight (ST) * Post	0.000392163	-0.400394	27.2061	-5.21594	-0.400394	Change of Direction (COD) * 24 h down vs Straight (ST) * 24 h	-0.0682222	Change of Direction (COD) * 24 h down vs Straight (ST) * 24 h	11.2053	0.396171	0.0883895	1
127353	cg15699226	EDNRB	Unclassified	Island	0.00102995	0.0254394	0.514711	6.88335	2.62361	0.514711	Change of Direction (COD) * Post up vs Straight (ST) * Post	0.00692826	Change of Direction (COD) * Post up vs Straight (ST) * Post	0.0170762	-0.560284	8.15622	-2.85591	-0.560284	Change of Direction (COD) * 24 h down vs Straight (ST) * 24 h	-0.0112433	Change of Direction (COD) * 24 h down vs Straight (ST) * 24 h	11.1986	2.58609	0.577322	1
47917	cg21768436	RRS1	Promoter_Associated	Island	0.00103423	0.00125731	-0.440566	19.7007	-4.43855	-0.440566	Change of Direction (COD) * Post down vs Straight (ST) * Post	-0.0146774	Change of Direction (COD) * Post down vs Straight (ST) * Post	0.164592	0.148855	2.249	1.49967	0.148855	Change of Direction (COD) * 24 h up vs Straight (ST) * 24 h	0.00529867	Change of Direction (COD) * 24 h up vs Straight (ST) * 24 h	11.1869	0.6613	0.147785	1
413652	cg15378866	KRT9			0.00103772	0.852538	-0.0177292	0.0363859	-0.190751	-0.0177292	Change of Direction (COD) * Post down vs Straight (ST) * Post	-0.00122112	Change of Direction (COD) * Post down vs Straight (ST) * Post	0.00114936	0.417921	20.2182	4.49647	0.417921	Change of Direction (COD) * 24 h up vs Straight (ST) * 24 h	0.0349822	Change of Direction (COD) * 24 h up vs Straight (ST) * 24 h	11.1773	0.579341	0.12958	1
673679	cg10436931				0.00104068	0.317633	0.0520714	1.10634	1.05183	0.0520714	Change of Direction (COD) * Post up vs Straight (ST) * Post	0.00332415	Change of Direction (COD) * Post up vs Straight (ST) * Post	0.000522518	-0.248469	25.1902	-5.01899	-0.248469	Change of Direction (COD) * 24 h down vs Straight (ST) * 24 h	-0.0151611	Change of Direction (COD) * 24 h down vs Straight (ST) * 24 h	11.1692	0.164243	0.0367623	1
753692	cg16880215	DPEP3		S_Shore	0.00104387	0.00546995	-0.478479	12.443	-3.52746	-0.478479	Change of Direction (COD) * Post down vs Straight (ST) * Post	-0.0348764	Change of Direction (COD) * Post down vs Straight (ST) * Post	0.669516	0.0596406	0.193322	0.439684	0.0596406	Change of Direction (COD) * 24 h up vs Straight (ST) * 24 h	0.00540235	Change of Direction (COD) * 24 h up vs Straight (ST) * 24 h	11.1605	1.23208	0.27599	1
758171	cg19692996	PSMB1	Promoter_Associated	N_Shore	0.00104469	0.000171932	4.62013	33.6907	5.80437	4.62013	Change of Direction (COD) * Post up vs Straight (ST) * Post	0.144338	Change of Direction (COD) * Post up vs Straight (ST) * Post	0.921154	0.0807974	0.0103038	0.101508	0.0807974	Change of Direction (COD) * 24 h up vs Straight (ST) * 24 h	-0.0074702	Change of Direction (COD) * 24 h down vs Straight (ST) * 24 h	11.1583	42.4178	9.50364	1
19221	cg13410127	MED13L	Promoter_Associated		0.0010451	0.00209189	0.226715	16.9378	4.11556	0.226715	Change of Direction (COD) * Post up vs Straight (ST) * Post	0.00936452	Change of Direction (COD) * Post up vs Straight (ST) * Post	0.0101401	-0.174136	9.99245	-3.16108	-0.174136	Change of Direction (COD) * 24 h down vs Straight (ST) * 24 h	-0.00673442	Change of Direction (COD) * 24 h down vs Straight (ST) * 24 h	11.1572	0.203148	0.0455193	1
134363	cg06466031	ZNF790	Promoter_Associated	Island	0.00104591	0.0557034	-0.116558	4.68421	-2.1643	-0.116558	Change of Direction (COD) * Post down vs Straight (ST) * Post	-0.00302727	Change of Direction (COD) * Post down vs Straight (ST) * Post	0.0716705	-0.108474	4.05701	-2.0142	-0.108474	Change of Direction (COD) * 24 h down vs Straight (ST) * 24 h	-0.00260122	Change of Direction (COD) * 24 h down vs Straight (ST) * 24 h	11.155	0.194119	0.0435048	1
316935	cg23686352	RSPO2			0.00104634	0.745202	-0.0281986	0.111626	-0.334104	-0.0281986	Change of Direction (COD) * Post down vs Straight (ST) * Post	-0.00226621	Change of Direction (COD) * Post down vs Straight (ST) * Post	0.00764456	0.280879	11.0751	3.32793	0.280879	Change of Direction (COD) * 24 h up vs Straight (ST) * 24 h	0.0241493	Change of Direction (COD) * 24 h up vs Straight (ST) * 24 h	11.1538	0.476725	0.106852	1
802024	cg10538320	TAF15	Promoter_Associated	Island	0.00104723	0.0138311	-0.29142	8.8745	-2.97901	-0.29142	Change of Direction (COD) * Post down vs Straight (ST) * Post	-0.00630312	Change of Direction (COD) * Post down vs Straight (ST) * Post	0.813426	0.0237053	0.0587215	0.242325	0.0237053	Change of Direction (COD) * 24 h up vs Straight (ST) * 24 h	0.000638985	Change of Direction (COD) * 24 h up vs Straight (ST) * 24 h	11.1514	0.640291	0.143544	1
745513	cg05060234	BEND5			0.0010493	0.689708	-0.0254087	0.16896	-0.411048	-0.0254087	Change of Direction (COD) * Post down vs Straight (ST) * Post	-0.00123119	Change of Direction (COD) * Post down vs Straight (ST) * Post	0.00482993	0.222671	12.9761	3.60224	0.222671	Change of Direction (COD) * 24 h up vs Straight (ST) * 24 h	0.011541	Change of Direction (COD) * 24 h up vs Straight (ST) * 24 h	11.1459	0.255533	0.0573157	1
553336	cg25858261	UPF2	Promoter_Associated	Island	0.00105006	0.0481078	-0.188524	5.06646	-2.25088	-0.188524	Change of Direction (COD) * Post down vs Straight (ST) * Post	-0.0145095	Change of Direction (COD) * Post down vs Straight (ST) * Post	0.000449013	-0.429043	26.2406	-5.12256	-0.429043	Change of Direction (COD) * 24 h down vs Straight (ST) * 24 h	-0.0292076	Change of Direction (COD) * 24 h down vs Straight (ST) * 24 h	11.1438	0.469042	0.105225	1
619813	cg07946583	ZDHHC17	Promoter_Associated	Island	0.00105024	0.286416	0.153901	1.26813	1.12611	0.153901	Change of Direction (COD) * Post up vs Straight (ST) * Post	0.00636102	Change of Direction (COD) * Post up vs Straight (ST) * Post	0.000194713	-0.780811	32.642	-5.71332	-0.780811	Change of Direction (COD) * 24 h down vs Straight (ST) * 24 h	-0.0391991	Change of Direction (COD) * 24 h down vs Straight (ST) * 24 h	11.1433	1.24877	0.280161	1
340449	cg21267984	OR51B5			0.00105132	0.093589	0.212028	3.43348	1.85297	0.212028	Change of Direction (COD) * Post up vs Straight (ST) * Post	0.0150028	Change of Direction (COD) * Post up vs Straight (ST) * Post	0.0566856	0.246469	4.63949	2.15395	0.246469	Change of Direction (COD) * 24 h up vs Straight (ST) * 24 h	0.0194135	Change of Direction (COD) * 24 h up vs Straight (ST) * 24 h	11.1404	0.875196	0.196402	1
652208	cg11111498	NIPA1			0.00105178	0.304945	0.108347	1.16924	1.08131	0.108347	Change of Direction (COD) * Post up vs Straight (ST) * Post	0.00751891	Change of Direction (COD) * Post up vs Straight (ST) * Post	0.079216	-0.195795	3.81827	-1.95404	-0.195795	Change of Direction (COD) * 24 h down vs Straight (ST) * 24 h	-0.0147667	Change of Direction (COD) * 24 h down vs Straight (ST) * 24 h	11.1392	0.671026	0.150601	1
343567	cg01040200	ABLIM2			0.00105353	0.0391489	0.190729	5.626	2.37192	0.190729	Change of Direction (COD) * Post up vs Straight (ST) * Post	0.00892001	Change of Direction (COD) * Post up vs Straight (ST) * Post	0.00018871	0.461251	32.9035	5.73616	0.461251	Change of Direction (COD) * 24 h up vs Straight (ST) * 24 h	0.0223391	Change of Direction (COD) * 24 h up vs Straight (ST) * 24 h	11.1345	0.431971	0.0969895	1
103726	cg01071265				0.00105429	0.50176	-0.0551465	0.485633	-0.696874	-0.0551465	Change of Direction (COD) * Post down vs Straight (ST) * Post	-0.00145008	Change of Direction (COD) * Post down vs Straight (ST) * Post	0.0440739	0.182199	5.30105	2.3024	0.182199	Change of Direction (COD) * 24 h up vs Straight (ST) * 24 h	0.00553735	Change of Direction (COD) * 24 h up vs Straight (ST) * 24 h	11.1324	0.418282	0.0939333	1
229391	cg15064431	ARID1B			0.00105807	0.000100809	-0.646516	38.5005	-6.20488	-0.646516	Change of Direction (COD) * Post down vs Straight (ST) * Post	-0.0545226	Change of Direction (COD) * Post down vs Straight (ST) * Post	0.547417	0.0648824	0.387758	0.622702	0.0648824	Change of Direction (COD) * 24 h up vs Straight (ST) * 24 h	0.00509145	Change of Direction (COD) * 24 h up vs Straight (ST) * 24 h	11.1223	0.7245	0.162848	1
128805	cg23097415	SEPHS1	Unclassified_Cell_type_specific		0.00105837	0.28937	0.0748601	1.25177	1.11882	0.0748601	Change of Direction (COD) * Post up vs Straight (ST) * Post	0.00105272	Change of Direction (COD) * Post up vs Straight (ST) * Post	0.000838571	-0.314633	22.1121	-4.70235	-0.314633	Change of Direction (COD) * 24 h down vs Straight (ST) * 24 h	-0.0050515	Change of Direction (COD) * 24 h down vs Straight (ST) * 24 h	11.1215	0.29874	0.0671536	1
146898	cg02073796	FOXN3			0.00105871	0.00335251	-0.479268	14.6217	-3.82383	-0.479268	Change of Direction (COD) * Post down vs Straight (ST) * Post	-0.0447964	Change of Direction (COD) * Post down vs Straight (ST) * Post	0.0472235	0.283488	5.11576	2.26181	0.283488	Change of Direction (COD) * 24 h up vs Straight (ST) * 24 h	0.0319026	Change of Direction (COD) * 24 h up vs Straight (ST) * 24 h	11.1206	1.04819	0.235641	1
748143	cg01577045	PLXNA1			0.00106104	0.000225565	-0.60867	31.4356	-5.60675	-0.60867	Change of Direction (COD) * Post down vs Straight (ST) * Post	-0.0554171	Change of Direction (COD) * Post down vs Straight (ST) * Post	0.0127432	0.328607	9.16247	3.02696	0.328607	Change of Direction (COD) * 24 h up vs Straight (ST) * 24 h	0.031619	Change of Direction (COD) * 24 h up vs Straight (ST) * 24 h	11.1144	0.78592	0.17678	1
555710	cg15886450	ADCY10			0.00106249	0.0018831	-0.445628	17.4853	-4.18154	-0.445628	Change of Direction (COD) * Post down vs Straight (ST) * Post	-0.0746645	Change of Direction (COD) * Post down vs Straight (ST) * Post	0.00273475	-0.420845	15.5945	-3.94899	-0.420845	Change of Direction (COD) * 24 h down vs Straight (ST) * 24 h	-0.0687609	Change of Direction (COD) * 24 h down vs Straight (ST) * 24 h	11.1105	0.757111	0.170359	1
707663	cg00685014	AHNAK	Unclassified	Island	0.00106347	0.203936	0.24231	1.8475	1.35923	0.24231	Change of Direction (COD) * Post up vs Straight (ST) * Post	0.0121973	Change of Direction (COD) * Post up vs Straight (ST) * Post	0.787633	-0.0493303	0.0765722	-0.276717	-0.0493303	Change of Direction (COD) * 24 h down vs Straight (ST) * 24 h	-0.00332035	Change of Direction (COD) * 24 h down vs Straight (ST) * 24 h	11.1079	2.11807	0.476703	1
705421	cg09688928	PDGFD		Island	0.0010661	0.586711	0.0596002	0.315468	0.561665	0.0596002	Change of Direction (COD) * Post up vs Straight (ST) * Post	0.00248577	Change of Direction (COD) * Post up vs Straight (ST) * Post	0.0214758	0.288871	7.41086	2.72229	0.288871	Change of Direction (COD) * 24 h up vs Straight (ST) * 24 h	0.0153662	Change of Direction (COD) * 24 h up vs Straight (ST) * 24 h	11.1009	0.749984	0.168901	1
343852	cg07616374		Unclassified_Cell_type_specific	N_Shore	0.00106809	0.0249113	-0.221154	6.94765	-2.63584	-0.221154	Change of Direction (COD) * Post down vs Straight (ST) * Post	-0.0377614	Change of Direction (COD) * Post down vs Straight (ST) * Post	0.344636	0.083224	0.983884	0.991909	0.083224	Change of Direction (COD) * 24 h up vs Straight (ST) * 24 h	0.0138589	Change of Direction (COD) * 24 h up vs Straight (ST) * 24 h	11.0957	0.468662	0.105595	1
766969	cg03940650	GALNT2			0.0010686	0.0637483	-0.260535	4.34383	-2.08419	-0.260535	Change of Direction (COD) * Post down vs Straight (ST) * Post	-0.0235285	Change of Direction (COD) * Post down vs Straight (ST) * Post	0.204622	0.169632	1.84143	1.35699	0.169632	Change of Direction (COD) * 24 h up vs Straight (ST) * 24 h	0.0116489	Change of Direction (COD) * 24 h up vs Straight (ST) * 24 h	11.0944	1.04019	0.234396	1
179363	cg01446492		Unclassified_Cell_type_specific		0.00106879	0.352023	-0.202249	0.952827	-0.976129	-0.202249	Change of Direction (COD) * Post down vs Straight (ST) * Post	-0.0117694	Change of Direction (COD) * Post down vs Straight (ST) * Post	0.00523223	0.736397	12.6318	3.55412	0.736397	Change of Direction (COD) * 24 h up vs Straight (ST) * 24 h	0.0631993	Change of Direction (COD) * 24 h up vs Straight (ST) * 24 h	11.0938	2.85755	0.643949	1
416315	cg07744561				0.00107039	0.871133	-0.00701388	0.0277001	-0.166434	-0.00701388	Change of Direction (COD) * Post down vs Straight (ST) * Post	-0.000369787	Change of Direction (COD) * Post down vs Straight (ST) * Post	0.0303464	0.106231	6.35436	2.52079	0.106231	Change of Direction (COD) * 24 h up vs Straight (ST) * 24 h	0.00601675	Change of Direction (COD) * 24 h up vs Straight (ST) * 24 h	11.0896	0.118169	0.0266395	1
526610	cg11939940	LOC283050	Promoter_Associated	Island	0.00107098	0.464549	-0.0856174	0.578254	-0.76043	-0.0856174	Change of Direction (COD) * Post down vs Straight (ST) * Post	-0.00351204	Change of Direction (COD) * Post down vs Straight (ST) * Post	0.00657217	-0.384807	11.681	-3.41775	-0.384807	Change of Direction (COD) * 24 h down vs Straight (ST) * 24 h	-0.0132995	Change of Direction (COD) * 24 h down vs Straight (ST) * 24 h	11.0881	0.843359	0.19015	1
298763	cg23588893	FUT11	Promoter_Associated	Island	0.00107206	0.00615266	-0.421526	11.9515	-3.45709	-0.421526	Change of Direction (COD) * Post down vs Straight (ST) * Post	-0.00902298	Change of Direction (COD) * Post down vs Straight (ST) * Post	0.000568191	-0.605044	24.6233	-4.96219	-0.605044	Change of Direction (COD) * 24 h down vs Straight (ST) * 24 h	-0.0124533	Change of Direction (COD) * 24 h down vs Straight (ST) * 24 h	11.0852	0.988834	0.223007	1
417139	cg00156206	ADGRD1			0.00107254	0.377818	0.10241	0.851637	0.922842	0.10241	Change of Direction (COD) * Post up vs Straight (ST) * Post	0.00610365	Change of Direction (COD) * Post up vs Straight (ST) * Post	0.021873	0.300914	7.35285	2.71161	0.300914	Change of Direction (COD) * 24 h up vs Straight (ST) * 24 h	0.0237333	Change of Direction (COD) * 24 h up vs Straight (ST) * 24 h	11.084	0.818986	0.184723	1
83918	cg13294856	DDX52	Promoter_Associated	S_Shore	0.00108319	0.237345	-0.0825502	1.57987	-1.25693	-0.0825502	Change of Direction (COD) * Post down vs Straight (ST) * Post	-0.000930812	Change of Direction (COD) * Post down vs Straight (ST) * Post	0.000260134	-0.361516	30.2998	-5.50452	-0.361516	Change of Direction (COD) * 24 h down vs Straight (ST) * 24 h	-0.00447967	Change of Direction (COD) * 24 h down vs Straight (ST) * 24 h	11.0562	0.286135	0.0647004	1
753086	cg24605948			S_Shelf	0.00108566	0.624054	0.0482113	0.255692	0.50566	0.0482113	Change of Direction (COD) * Post up vs Straight (ST) * Post	0.0072279	Change of Direction (COD) * Post up vs Straight (ST) * Post	0.0491346	0.21342	5.01058	2.23843	0.21342	Change of Direction (COD) * 24 h up vs Straight (ST) * 24 h	0.0332829	Change of Direction (COD) * 24 h up vs Straight (ST) * 24 h	11.0497	0.602676	0.136355	1
324650	cg22013030	EPN3		S_Shore	0.00108734	0.00812976	0.209874	10.8338	3.29147	0.209874	Change of Direction (COD) * Post up vs Straight (ST) * Post	0.0165371	Change of Direction (COD) * Post up vs Straight (ST) * Post	0.0392981	0.151098	5.61542	2.36969	0.151098	Change of Direction (COD) * 24 h up vs Straight (ST) * 24 h	0.0107405	Change of Direction (COD) * 24 h up vs Straight (ST) * 24 h	11.0454	0.269444	0.0609856	1
116293	cg23575668	HIC2		Island	0.00109131	0.262886	-0.243911	1.40754	-1.1864	-0.243911	Change of Direction (COD) * Post down vs Straight (ST) * Post	-0.00559177	Change of Direction (COD) * Post down vs Straight (ST) * Post	0.00427937	0.755605	13.5079	3.67531	0.755605	Change of Direction (COD) * 24 h up vs Straight (ST) * 24 h	0.0239667	Change of Direction (COD) * 24 h up vs Straight (ST) * 24 h	11.0352	2.79853	0.634004	1
245462	cg08013737	ACACA			0.00109298	0.428864	-0.170828	0.679859	-0.824535	-0.170828	Change of Direction (COD) * Post down vs Straight (ST) * Post	-0.0110337	Change of Direction (COD) * Post down vs Straight (ST) * Post	0.000610471	1.01804	24.1453	4.91378	1.01804	Change of Direction (COD) * 24 h up vs Straight (ST) * 24 h	0.0940064	Change of Direction (COD) * 24 h up vs Straight (ST) * 24 h	11.0309	2.84093	0.64386	1
255672	cg21120047	XPNPEP2			0.00109348	0.000267159	0.57122	30.0911	5.48553	0.57122	Change of Direction (COD) * Post up vs Straight (ST) * Post	0.0797511	Change of Direction (COD) * Post up vs Straight (ST) * Post	0.0345849	0.254545	5.97532	2.44445	0.254545	Change of Direction (COD) * 24 h up vs Straight (ST) * 24 h	0.0373521	Change of Direction (COD) * 24 h up vs Straight (ST) * 24 h	11.0296	0.717595	0.162653	1
581416	cg03714609	C2CD3			0.00109461	0.011305	0.535148	9.59248	3.09717	0.535148	Change of Direction (COD) * Post up vs Straight (ST) * Post	0.0727381	Change of Direction (COD) * Post up vs Straight (ST) * Post	0.0649506	-0.358194	4.29754	-2.07305	-0.358194	Change of Direction (COD) * 24 h down vs Straight (ST) * 24 h	-0.0407387	Change of Direction (COD) * 24 h down vs Straight (ST) * 24 h	11.0267	1.97521	0.447825	1
468291	cg24356501	TEX41			0.00109724	0.0118912	-0.424983	9.40963	-3.06751	-0.424983	Change of Direction (COD) * Post down vs Straight (ST) * Post	-0.0406946	Change of Direction (COD) * Post down vs Straight (ST) * Post	0.0340101	-0.340018	6.0233	-2.45424	-0.340018	Change of Direction (COD) * 24 h down vs Straight (ST) * 24 h	-0.0400303	Change of Direction (COD) * 24 h down vs Straight (ST) * 24 h	11.0199	1.26911	0.287913	1
758889	cg06512164	ZFPM2-AS1			0.00109795	0.0420417	0.256966	5.42945	2.33012	0.256966	Change of Direction (COD) * Post up vs Straight (ST) * Post	0.0371039	Change of Direction (COD) * Post up vs Straight (ST) * Post	0.757289	0.0350298	0.100897	0.317644	0.0350298	Change of Direction (COD) * 24 h up vs Straight (ST) * 24 h	0.00490812	Change of Direction (COD) * 24 h up vs Straight (ST) * 24 h	11.0181	0.803995	0.182426	1
599634	cg11515115			Island	0.00110234	0.376136	-0.176633	0.857914	-0.926236	-0.176633	Change of Direction (COD) * Post down vs Straight (ST) * Post	-0.0102002	Change of Direction (COD) * Post down vs Straight (ST) * Post	0.000915427	0.885742	21.5731	4.64469	0.885742	Change of Direction (COD) * 24 h up vs Straight (ST) * 24 h	0.0713331	Change of Direction (COD) * 24 h up vs Straight (ST) * 24 h	11.0069	2.4017	0.545497	1
827	cg18172830	WFIKKN2	Unclassified	S_Shore	0.00110266	0.0772253	-0.105128	3.87842	-1.96937	-0.105128	Change of Direction (COD) * Post down vs Straight (ST) * Post	-0.00284089	Change of Direction (COD) * Post down vs Straight (ST) * Post	0.000468053	-0.27193	25.9497	-5.09408	-0.27193	Change of Direction (COD) * 24 h down vs Straight (ST) * 24 h	-0.00684471	Change of Direction (COD) * 24 h down vs Straight (ST) * 24 h	11.0061	0.188178	0.042744	1
430449	cg26073427	PFN2		Island	0.00110304	0.00301951	-0.307607	15.1163	-3.88797	-0.307607	Change of Direction (COD) * Post down vs Straight (ST) * Post	-0.00692909	Change of Direction (COD) * Post down vs Straight (ST) * Post	0.000366066	0.416458	27.7074	5.26378	0.416458	Change of Direction (COD) * 24 h up vs Straight (ST) * 24 h	0.00959501	Change of Direction (COD) * 24 h up vs Straight (ST) * 24 h	11.0052	0.413328	0.0938943	1
220197	cg24154699	LILRB1			0.00110532	0.0675947	-0.167738	4.19937	-2.04924	-0.167738	Change of Direction (COD) * Post down vs Straight (ST) * Post	-0.0243769	Change of Direction (COD) * Post down vs Straight (ST) * Post	0.224784	-0.105911	1.67418	-1.2939	-0.105911	Change of Direction (COD) * 24 h down vs Straight (ST) * 24 h	-0.0167393	Change of Direction (COD) * 24 h down vs Straight (ST) * 24 h	10.9994	0.442177	0.100501	1
342866	cg15041664	GRIK2			0.0011063	0.0405464	-0.145666	5.5289	-2.35136	-0.145666	Change of Direction (COD) * Post down vs Straight (ST) * Post	-0.0108359	Change of Direction (COD) * Post down vs Straight (ST) * Post	0.00130895	0.273363	19.4717	4.41268	0.273363	Change of Direction (COD) * 24 h up vs Straight (ST) * 24 h	0.0185733	Change of Direction (COD) * 24 h up vs Straight (ST) * 24 h	10.9969	0.253218	0.057566	1
354147	cg12752568	SUGCT			0.00110951	0.884545	0.0167424	0.0221895	0.148961	0.0167424	Change of Direction (COD) * Post up vs Straight (ST) * Post	0.00116942	Change of Direction (COD) * Post up vs Straight (ST) * Post	0.12686	0.18715	2.77263	1.66512	0.18715	Change of Direction (COD) * 24 h up vs Straight (ST) * 24 h	0.0147938	Change of Direction (COD) * 24 h up vs Straight (ST) * 24 h	10.9888	0.832889	0.189487	1
359893	cg09319946	CENPJ	Promoter_Associated	S_Shore	0.00111023	0.0619819	-0.192018	4.41384	-2.10091	-0.192018	Change of Direction (COD) * Post down vs Straight (ST) * Post	-0.0099185	Change of Direction (COD) * Post down vs Straight (ST) * Post	0.655215	-0.0420612	0.211786	-0.460202	-0.0420612	Change of Direction (COD) * 24 h down vs Straight (ST) * 24 h	-0.00262989	Change of Direction (COD) * 24 h down vs Straight (ST) * 24 h	10.9869	0.550674	0.125302	1
564927	cg07414636				0.00111089	0.59985	0.0358139	0.293498	0.541754	0.0358139	Change of Direction (COD) * Post up vs Straight (ST) * Post	0.00168719	Change of Direction (COD) * Post up vs Straight (ST) * Post	0.0280719	0.169646	6.5855	2.56622	0.169646	Change of Direction (COD) * 24 h up vs Straight (ST) * 24 h	0.0090339	Change of Direction (COD) * 24 h up vs Straight (ST) * 24 h	10.9853	0.288045	0.0655525	1
425220	cg23691216	IGF1R		S_Shore	0.00111164	0.00475718	0.317244	13.0421	3.61138	0.317244	Change of Direction (COD) * Post up vs Straight (ST) * Post	0.0204297	Change of Direction (COD) * Post up vs Straight (ST) * Post	0.0182609	0.247443	7.93431	2.81679	0.247443	Change of Direction (COD) * 24 h up vs Straight (ST) * 24 h	0.0163714	Change of Direction (COD) * 24 h up vs Straight (ST) * 24 h	10.9834	0.508544	0.115753	1
724012	cg27479162	PIK3AP1			0.0011126	0.00138973	-0.448901	19.1345	-4.3743	-0.448901	Change of Direction (COD) * Post down vs Straight (ST) * Post	-0.0766806	Change of Direction (COD) * Post down vs Straight (ST) * Post	0.801372	0.026513	0.0667475	0.258355	0.026513	Change of Direction (COD) * 24 h up vs Straight (ST) * 24 h	0.00459914	Change of Direction (COD) * 24 h up vs Straight (ST) * 24 h	10.981	0.693866	0.15797	1
318677	cg20981089			N_Shore	0.00111368	0.000366119	-0.843254	27.7063	-5.26368	-0.843254	Change of Direction (COD) * Post down vs Straight (ST) * Post	-0.0208794	Change of Direction (COD) * Post down vs Straight (ST) * Post	0.0892189	-0.301513	3.5422	-1.88207	-0.301513	Change of Direction (COD) * 24 h down vs Straight (ST) * 24 h	-0.00797158	Change of Direction (COD) * 24 h down vs Straight (ST) * 24 h	10.9783	1.69053	0.384972	1
205366	cg09861346	GPRIN1	Unclassified	Island	0.00111432	0.012807	0.34341	9.14476	3.02403	0.34341	Change of Direction (COD) * Post up vs Straight (ST) * Post	0.0114889	Change of Direction (COD) * Post up vs Straight (ST) * Post	0.00284226	-0.445747	15.4072	-3.9252	-0.445747	Change of Direction (COD) * 24 h down vs Straight (ST) * 24 h	-0.0178857	Change of Direction (COD) * 24 h down vs Straight (ST) * 24 h	10.9767	0.849326	0.193439	1
130803	cg20681975	CNPY3	Promoter_Associated	N_Shore	0.00111523	0.0119602	0.268131	9.3888	3.06412	0.268131	Change of Direction (COD) * Post up vs Straight (ST) * Post	0.00442883	Change of Direction (COD) * Post up vs Straight (ST) * Post	0.0110485	-0.272203	9.67614	-3.11065	-0.272203	Change of Direction (COD) * 24 h down vs Straight (ST) * 24 h	-0.00490694	Change of Direction (COD) * 24 h down vs Straight (ST) * 24 h	10.9744	0.504214	0.114862	1
807888	cg20936619				0.00111777	0.168591	0.105571	2.2027	1.48415	0.105571	Change of Direction (COD) * Post up vs Straight (ST) * Post	0.00480364	Change of Direction (COD) * Post up vs Straight (ST) * Post	0.000681718	0.344265	23.4235	4.83978	0.344265	Change of Direction (COD) * 24 h up vs Straight (ST) * 24 h	0.0172544	Change of Direction (COD) * 24 h up vs Straight (ST) * 24 h	10.968	0.332976	0.0758971	1
571359	cg11703587				0.00111974	0.00839519	-0.700014	10.709	-3.27247	-0.700014	Change of Direction (COD) * Post down vs Straight (ST) * Post	-0.0355355	Change of Direction (COD) * Post down vs Straight (ST) * Post	0.0886639	-0.403405	3.55648	-1.88586	-0.403405	Change of Direction (COD) * 24 h down vs Straight (ST) * 24 h	-0.0316612	Change of Direction (COD) * 24 h down vs Straight (ST) * 24 h	10.9631	3.00986	0.686362	1
395368	cg16880865	PDLIM4		N_Shore	0.00111992	0.354651	-0.173518	0.94201	-0.970572	-0.173518	Change of Direction (COD) * Post down vs Straight (ST) * Post	-0.0160835	Change of Direction (COD) * Post down vs Straight (ST) * Post	0.0202193	0.492968	7.60333	2.75741	0.492968	Change of Direction (COD) * 24 h up vs Straight (ST) * 24 h	0.0604036	Change of Direction (COD) * 24 h up vs Straight (ST) * 24 h	10.9626	2.10232	0.479429	1
734091	cg18111489	XKR6			0.00112049	0.566835	0.0743914	0.350755	0.592245	0.0743914	Change of Direction (COD) * Post up vs Straight (ST) * Post	0.0100962	Change of Direction (COD) * Post up vs Straight (ST) * Post	0.00242136	0.505497	16.1955	4.02437	0.505497	Change of Direction (COD) * 24 h up vs Straight (ST) * 24 h	0.077066	Change of Direction (COD) * 24 h up vs Straight (ST) * 24 h	10.9612	1.03765	0.236665	1
705030	cg15469038			N_Shore	0.00112209	0.0240091	-0.26656	7.06139	-2.65733	-0.26656	Change of Direction (COD) * Post down vs Straight (ST) * Post	-0.012739	Change of Direction (COD) * Post down vs Straight (ST) * Post	0.0127649	-0.303538	9.15643	-3.02596	-0.303538	Change of Direction (COD) * 24 h down vs Straight (ST) * 24 h	-0.0117756	Change of Direction (COD) * 24 h down vs Straight (ST) * 24 h	10.9572	0.661532	0.150935	1
252303	cg25334701	MICALL1			0.00112378	7.35151e-05	0.614533	41.5975	6.44961	0.614533	Change of Direction (COD) * Post up vs Straight (ST) * Post	0.0545748	Change of Direction (COD) * Post up vs Straight (ST) * Post	0.608255	0.0504173	0.279986	0.529137	0.0504173	Change of Direction (COD) * 24 h up vs Straight (ST) * 24 h	0.00484232	Change of Direction (COD) * 24 h up vs Straight (ST) * 24 h	10.953	0.596635	0.136181	1
247371	cg08573053	NAP1L1			0.00112569	0.000594531	0.318982	24.3207	4.9316	0.318982	Change of Direction (COD) * Post up vs Straight (ST) * Post	0.0204455	Change of Direction (COD) * Post up vs Straight (ST) * Post	0.00198342	0.268357	17.2136	4.14892	0.268357	Change of Direction (COD) * 24 h up vs Straight (ST) * 24 h	0.0169523	Change of Direction (COD) * 24 h up vs Straight (ST) * 24 h	10.9483	0.274823	0.0627549	1
596492	cg26156085	TSHR			0.00112809	0.178523	0.210532	2.09364	1.44694	0.210532	Change of Direction (COD) * Post up vs Straight (ST) * Post	0.0136126	Change of Direction (COD) * Post up vs Straight (ST) * Post	0.0004045	0.755806	26.9828	5.1945	0.755806	Change of Direction (COD) * 24 h up vs Straight (ST) * 24 h	0.056258	Change of Direction (COD) * 24 h up vs Straight (ST) * 24 h	10.9423	1.38993	0.317559	1
505743	cg22681578	KCNIP1			0.00113037	0.123122	-0.125685	2.83527	-1.68382	-0.125685	Change of Direction (COD) * Post down vs Straight (ST) * Post	-0.00662792	Change of Direction (COD) * Post down vs Straight (ST) * Post	0.0228112	0.200576	7.22076	2.68715	0.200576	Change of Direction (COD) * 24 h up vs Straight (ST) * 24 h	0.0124913	Change of Direction (COD) * 24 h up vs Straight (ST) * 24 h	10.9367	0.365605	0.0835731	1
505842	cg27504156				0.00113192	0.302559	-0.11538	1.18148	-1.08696	-0.11538	Change of Direction (COD) * Post down vs Straight (ST) * Post	-0.00657308	Change of Direction (COD) * Post down vs Straight (ST) * Post	0.00178182	0.447564	17.7778	4.21638	0.447564	Change of Direction (COD) * 24 h up vs Straight (ST) * 24 h	0.0321991	Change of Direction (COD) * 24 h up vs Straight (ST) * 24 h	10.9329	0.739124	0.169014	1
9511	cg27430961	SYCE1L	Promoter_Associated	Island	0.00113396	0.00669043	-0.220677	11.6085	-3.40713	-0.220677	Change of Direction (COD) * Post down vs Straight (ST) * Post	-0.00688174	Change of Direction (COD) * Post down vs Straight (ST) * Post	0.0291453	-0.164795	6.47368	-2.54434	-0.164795	Change of Direction (COD) * 24 h down vs Straight (ST) * 24 h	-0.00508424	Change of Direction (COD) * 24 h down vs Straight (ST) * 24 h	10.9278	0.275057	0.0629256	1
73744	cg26572163	AHCYL1	Promoter_Associated	N_Shore	0.00114058	0.181817	-0.0709697	2.0592	-1.43499	-0.0709697	Change of Direction (COD) * Post down vs Straight (ST) * Post	-0.00117066	Change of Direction (COD) * Post down vs Straight (ST) * Post	0.038253	-0.117977	5.6905	-2.38548	-0.117977	Change of Direction (COD) * 24 h down vs Straight (ST) * 24 h	-0.00207158	Change of Direction (COD) * 24 h down vs Straight (ST) * 24 h	10.9116	0.160136	0.0366893	1
416545	cg27553955	KCNG3		Island	0.00114463	0.258017	0.131695	1.43857	1.19941	0.131695	Change of Direction (COD) * Post up vs Straight (ST) * Post	0.0124844	Change of Direction (COD) * Post up vs Straight (ST) * Post	0.464795	-0.0834479	0.5776	-0.76	-0.0834479	Change of Direction (COD) * 24 h down vs Straight (ST) * 24 h	-0.00939046	Change of Direction (COD) * 24 h down vs Straight (ST) * 24 h	10.9018	0.788591	0.18084	1
775109	cg24691657	FAM135A		S_Shore	0.00114626	0.000747656	-0.451763	22.832	-4.77829	-0.451763	Change of Direction (COD) * Post down vs Straight (ST) * Post	-0.0305536	Change of Direction (COD) * Post down vs Straight (ST) * Post	0.936794	0.0076882	0.00661261	0.081318	0.0076882	Change of Direction (COD) * 24 h up vs Straight (ST) * 24 h	0.000268375	Change of Direction (COD) * 24 h up vs Straight (ST) * 24 h	10.8978	0.584476	0.134081	1
382073	cg02647591			Island	0.00114637	0.000160489	0.667607	34.2827	5.85514	0.667607	Change of Direction (COD) * Post up vs Straight (ST) * Post	0.0699078	Change of Direction (COD) * Post up vs Straight (ST) * Post	0.27743	-0.130971	1.31942	-1.14866	-0.130971	Change of Direction (COD) * 24 h down vs Straight (ST) * 24 h	-0.0155752	Change of Direction (COD) * 24 h down vs Straight (ST) * 24 h	10.8975	0.850054	0.19501	1
375595	cg11954715	FN3KRP	Promoter_Associated	N_Shore	0.00114639	0.243517	-0.15123	1.53597	-1.23934	-0.15123	Change of Direction (COD) * Post down vs Straight (ST) * Post	-0.00336707	Change of Direction (COD) * Post down vs Straight (ST) * Post	0.00309719	-0.472523	14.9952	-3.87237	-0.472523	Change of Direction (COD) * 24 h down vs Straight (ST) * 24 h	-0.0139061	Change of Direction (COD) * 24 h down vs Straight (ST) * 24 h	10.8975	0.973577	0.223349	1
741042	cg27021343	ATXN2	Promoter_Associated	Island	0.00114646	0.00158326	-0.486499	18.4142	-4.29118	-0.486499	Change of Direction (COD) * Post down vs Straight (ST) * Post	-0.0303878	Change of Direction (COD) * Post down vs Straight (ST) * Post	0.00143361	-0.493669	18.961	-4.35442	-0.493669	Change of Direction (COD) * 24 h down vs Straight (ST) * 24 h	-0.0330474	Change of Direction (COD) * 24 h down vs Straight (ST) * 24 h	10.8973	0.84039	0.192797	1
468607	ch.20.1295406F	PMEPA1		S_Shore	0.00114649	0.00300597	-0.72474	15.1378	-3.89073	-0.72474	Change of Direction (COD) * Post down vs Straight (ST) * Post	-0.114824	Change of Direction (COD) * Post down vs Straight (ST) * Post	0.0795609	0.363497	3.80804	1.95142	0.363497	Change of Direction (COD) * 24 h up vs Straight (ST) * 24 h	0.0498125	Change of Direction (COD) * 24 h up vs Straight (ST) * 24 h	10.8972	2.26866	0.520467	1
640016	cg17711596	DGKD			0.00114701	0.462533	-0.0734667	0.583641	-0.763964	-0.0734667	Change of Direction (COD) * Post down vs Straight (ST) * Post	-0.0065197	Change of Direction (COD) * Post down vs Straight (ST) * Post	0.00919797	0.309511	10.359	3.21853	0.309511	Change of Direction (COD) * 24 h up vs Straight (ST) * 24 h	0.03131	Change of Direction (COD) * 24 h up vs Straight (ST) * 24 h	10.896	0.604578	0.138716	1
223440	cg14637836	GTF2IRD1			0.00114905	0.00137639	-0.618708	19.1885	-4.38047	-0.618708	Change of Direction (COD) * Post down vs Straight (ST) * Post	-0.0282282	Change of Direction (COD) * Post down vs Straight (ST) * Post	0.787989	0.0390167	0.0763084	0.27624	0.0390167	Change of Direction (COD) * 24 h up vs Straight (ST) * 24 h	0.0021654	Change of Direction (COD) * 24 h up vs Straight (ST) * 24 h	10.891	1.30362	0.299241	1
263109	cg10277631	TXNDC16	Promoter_Associated	Island	0.00115015	0.000379252	-0.820893	27.4489	-5.23917	-0.820893	Change of Direction (COD) * Post down vs Straight (ST) * Post	-0.0345604	Change of Direction (COD) * Post down vs Straight (ST) * Post	0.0463807	-0.356049	5.16382	-2.2724	-0.356049	Change of Direction (COD) * 24 h down vs Straight (ST) * 24 h	-0.0136904	Change of Direction (COD) * 24 h down vs Straight (ST) * 24 h	10.8884	1.60385	0.368247	1
675409	cg02888090	FAM78A		Island	0.00115057	0.000157352	0.406975	34.4538	5.86974	0.406975	Change of Direction (COD) * Post up vs Straight (ST) * Post	0.0385744	Change of Direction (COD) * Post up vs Straight (ST) * Post	0.0552493	0.150397	4.70521	2.16915	0.150397	Change of Direction (COD) * 24 h up vs Straight (ST) * 24 h	0.0148695	Change of Direction (COD) * 24 h up vs Straight (ST) * 24 h	10.8874	0.314031	0.072109	1
91290	cg22937574	FOXJ2	Promoter_Associated	Island	0.00115647	0.195998	-0.0690505	1.91983	-1.38558	-0.0690505	Change of Direction (COD) * Post down vs Straight (ST) * Post	-0.000632346	Change of Direction (COD) * Post down vs Straight (ST) * Post	0.0325059	-0.123624	6.15369	-2.48066	-0.123624	Change of Direction (COD) * 24 h down vs Straight (ST) * 24 h	-0.00126425	Change of Direction (COD) * 24 h down vs Straight (ST) * 24 h	10.8732	0.162023	0.037253	1
89130	cg04014062	PKIA	Promoter_Associated	Island	0.00115921	0.00907471	-0.223055	10.4103	-3.22649	-0.223055	Change of Direction (COD) * Post down vs Straight (ST) * Post	-0.0022464	Change of Direction (COD) * Post down vs Straight (ST) * Post	0.0373987	-0.165827	5.75376	-2.3987	-0.165827	Change of Direction (COD) * 24 h down vs Straight (ST) * 24 h	-0.00194956	Change of Direction (COD) * 24 h down vs Straight (ST) * 24 h	10.8666	0.311606	0.0716889	1
257890	cg06937978	NFATC1		Island	0.00116197	9.52292e-05	-0.656901	39.0446	-6.24857	-0.656901	Change of Direction (COD) * Post down vs Straight (ST) * Post	-0.0592885	Change of Direction (COD) * Post down vs Straight (ST) * Post	0.85245	0.0200654	0.0364298	0.190866	0.0200654	Change of Direction (COD) * 24 h up vs Straight (ST) * 24 h	0.00189233	Change of Direction (COD) * 24 h up vs Straight (ST) * 24 h	10.86	0.720143	0.165779	1
59706	cg04462567	PITPNM3	Unclassified_Cell_type_specific	N_Shelf	0.00116366	0.388597	-0.173408	0.812426	-0.901347	-0.173408	Change of Direction (COD) * Post down vs Straight (ST) * Post	-0.00655526	Change of Direction (COD) * Post down vs Straight (ST) * Post	0.00249553	0.770636	16.0452	4.00564	0.770636	Change of Direction (COD) * 24 h up vs Straight (ST) * 24 h	0.0446164	Change of Direction (COD) * 24 h up vs Straight (ST) * 24 h	10.856	2.41087	0.555196	1
621696	cg09383456	CCDC136			0.00116578	0.00417795	0.21168	13.6149	3.68984	0.21168	Change of Direction (COD) * Post up vs Straight (ST) * Post	0.00748883	Change of Direction (COD) * Post up vs Straight (ST) * Post	0.00722822	0.192824	11.2974	3.36116	0.192824	Change of Direction (COD) * 24 h up vs Straight (ST) * 24 h	0.00732921	Change of Direction (COD) * 24 h up vs Straight (ST) * 24 h	10.8509	0.21427	0.0493669	1
165716	cg11490446	PSEN1	Promoter_Associated	Island	0.00116616	0.868904	0.0145922	0.0286766	0.169342	0.0145922	Change of Direction (COD) * Post up vs Straight (ST) * Post	0.000513413	Change of Direction (COD) * Post up vs Straight (ST) * Post	0.000134259	-0.515977	35.8549	-5.9879	-0.515977	Change of Direction (COD) * 24 h down vs Straight (ST) * 24 h	-0.0212967	Change of Direction (COD) * 24 h down vs Straight (ST) * 24 h	10.85	0.483384	0.111379	1
365658	cg07262264				0.00116815	0.00150529	0.276161	18.6909	4.3233	0.276161	Change of Direction (COD) * Post up vs Straight (ST) * Post	0.0164188	Change of Direction (COD) * Post up vs Straight (ST) * Post	0.109698	0.112137	3.08182	1.75551	0.112137	Change of Direction (COD) * 24 h up vs Straight (ST) * 24 h	0.00601798	Change of Direction (COD) * 24 h up vs Straight (ST) * 24 h	10.8453	0.265513	0.0612048	1
3750	cg20632978	AZI1		S_Shelf	0.0011814	0.201264	0.370406	1.87143	1.368	0.370406	Change of Direction (COD) * Post up vs Straight (ST) * Post	0.0130912	Change of Direction (COD) * Post up vs Straight (ST) * Post	0.00185924	1.13439	17.5525	4.18957	1.13439	Change of Direction (COD) * 24 h up vs Straight (ST) * 24 h	0.0715867	Change of Direction (COD) * 24 h up vs Straight (ST) * 24 h	10.8141	4.75689	1.0997	1
487328	cg18553292	MRPL54	Promoter_Associated	N_Shore	0.00118192	0.896847	0.0074242	0.0176836	0.13298	0.0074242	Change of Direction (COD) * Post up vs Straight (ST) * Post	0.000231568	Change of Direction (COD) * Post up vs Straight (ST) * Post	6.9193e-05	-0.362739	42.2145	-6.49727	-0.362739	Change of Direction (COD) * 24 h down vs Straight (ST) * 24 h	-0.00952123	Change of Direction (COD) * 24 h down vs Straight (ST) * 24 h	10.8128	0.202217	0.046754	1
239117	cg26719720	LTBP1			0.00118386	0.0160313	0.206995	8.36805	2.89276	0.206995	Change of Direction (COD) * Post up vs Straight (ST) * Post	0.0108361	Change of Direction (COD) * Post up vs Straight (ST) * Post	0.00207988	0.294752	16.9675	4.11916	0.294752	Change of Direction (COD) * 24 h up vs Straight (ST) * 24 h	0.0170339	Change of Direction (COD) * 24 h up vs Straight (ST) * 24 h	10.8083	0.332051	0.0768046	1
143324	cg00773770	SVILP1			0.00118573	0.000218947	-0.355744	31.677	-5.62824	-0.355744	Change of Direction (COD) * Post down vs Straight (ST) * Post	-0.0509792	Change of Direction (COD) * Post down vs Straight (ST) * Post	0.0234507	-0.168828	7.13445	-2.67104	-0.168828	Change of Direction (COD) * 24 h down vs Straight (ST) * 24 h	-0.0244206	Change of Direction (COD) * 24 h down vs Straight (ST) * 24 h	10.8039	0.258978	0.0599268	1
139647	cg27138673	NFASC			0.00118657	0.213754	-0.250609	1.76306	-1.3278	-0.250609	Change of Direction (COD) * Post down vs Straight (ST) * Post	-0.0225968	Change of Direction (COD) * Post down vs Straight (ST) * Post	0.00114959	0.848638	20.2171	4.49634	0.848638	Change of Direction (COD) * 24 h up vs Straight (ST) * 24 h	0.104104	Change of Direction (COD) * 24 h up vs Straight (ST) * 24 h	10.802	2.30877	0.534341	1
392005	cg23441616	MYCBP2	Promoter_Associated	S_Shore	0.00119002	0.00651874	0.339921	11.7143	3.42262	0.339921	Change of Direction (COD) * Post up vs Straight (ST) * Post	0.00699608	Change of Direction (COD) * Post up vs Straight (ST) * Post	0.00204853	-0.410043	17.0459	-4.12867	-0.410043	Change of Direction (COD) * 24 h down vs Straight (ST) * 24 h	-0.0100659	Change of Direction (COD) * 24 h down vs Straight (ST) * 24 h	10.794	0.638809	0.147955	1
9019	cg16193196	2009-09-01		Island	0.00119038	0.0780344	-0.141236	3.85374	-1.96309	-0.141236	Change of Direction (COD) * Post down vs Straight (ST) * Post	-0.00314363	Change of Direction (COD) * Post down vs Straight (ST) * Post	0.00609377	0.249136	11.9912	3.46283	0.249136	Change of Direction (COD) * 24 h up vs Straight (ST) * 24 h	0.00627691	Change of Direction (COD) * 24 h up vs Straight (ST) * 24 h	10.7931	0.335204	0.0776431	1
669282	cg15266894				0.00119073	0.944711	-0.00551295	0.00505692	-0.071112	-0.00551295	Change of Direction (COD) * Post down vs Straight (ST) * Post	-0.000398298	Change of Direction (COD) * Post down vs Straight (ST) * Post	0.000309756	0.417143	28.9526	5.38076	0.417143	Change of Direction (COD) * 24 h up vs Straight (ST) * 24 h	0.0417731	Change of Direction (COD) * 24 h up vs Straight (ST) * 24 h	10.7923	0.389179	0.0901517	1
107919	cg09463963	NCRNA00081		Island	0.00119254	0.000624479	-0.339228	23.9956	-4.89853	-0.339228	Change of Direction (COD) * Post down vs Straight (ST) * Post	-0.00373893	Change of Direction (COD) * Post down vs Straight (ST) * Post	0.665595	0.0308367	0.198283	0.445289	0.0308367	Change of Direction (COD) * 24 h up vs Straight (ST) * 24 h	0.000356221	Change of Direction (COD) * 24 h up vs Straight (ST) * 24 h	10.7881	0.31042	0.0719355	1
504117	cg22453435	FLJ13197		S_Shore	0.00119264	0.00718408	-0.721934	11.3218	-3.3648	-0.721934	Change of Direction (COD) * Post down vs Straight (ST) * Post	-0.117849	Change of Direction (COD) * Post down vs Straight (ST) * Post	0.0165994	0.616295	8.25087	2.87243	0.616295	Change of Direction (COD) * 24 h up vs Straight (ST) * 24 h	0.0874639	Change of Direction (COD) * 24 h up vs Straight (ST) * 24 h	10.7879	2.97965	0.690508	1
304569	cg11177264	C11orf85	Promoter_Associated	Island	0.00119319	0.0515323	-0.29599	4.88554	-2.21033	-0.29599	Change of Direction (COD) * Post down vs Straight (ST) * Post	-0.0073321	Change of Direction (COD) * Post down vs Straight (ST) * Post	0.00867716	-0.435609	10.5816	-3.25294	-0.435609	Change of Direction (COD) * 24 h down vs Straight (ST) * 24 h	-0.014865	Change of Direction (COD) * 24 h down vs Straight (ST) * 24 h	10.7866	1.16059	0.268988	1
705450	cg17891495	TMEM198	Promoter_Associated	Island	0.00119321	0.126422	-0.207025	2.77985	-1.66729	-0.207025	Change of Direction (COD) * Post down vs Straight (ST) * Post	-0.00941791	Change of Direction (COD) * Post down vs Straight (ST) * Post	0.000309566	-0.668175	28.9573	-5.38119	-0.668175	Change of Direction (COD) * 24 h down vs Straight (ST) * 24 h	-0.0246634	Change of Direction (COD) * 24 h down vs Straight (ST) * 24 h	10.7866	0.997832	0.231267	1
402767	cg07504040	ACTN2			0.00119409	0.26749	-0.142323	1.37893	-1.17428	-0.142323	Change of Direction (COD) * Post down vs Straight (ST) * Post	-0.0148282	Change of Direction (COD) * Post down vs Straight (ST) * Post	0.0020796	0.499256	16.9682	4.11925	0.499256	Change of Direction (COD) * 24 h up vs Straight (ST) * 24 h	0.0589976	Change of Direction (COD) * 24 h up vs Straight (ST) * 24 h	10.7845	0.950524	0.220344	1
557117	cg09754269	RASGRP3	Promoter_Associated		0.00119487	0.000455511	-0.327266	26.1397	-5.1127	-0.327266	Change of Direction (COD) * Post down vs Straight (ST) * Post	-0.00900055	Change of Direction (COD) * Post down vs Straight (ST) * Post	0.0437781	0.147631	5.31928	2.30636	0.147631	Change of Direction (COD) * 24 h up vs Straight (ST) * 24 h	0.0038009	Change of Direction (COD) * 24 h up vs Straight (ST) * 24 h	10.7827	0.265083	0.06146	1
738455	cg21237110	UBE4B			0.00119616	0.00762177	-0.174287	11.0869	-3.3297	-0.174287	Change of Direction (COD) * Post down vs Straight (ST) * Post	-0.00749367	Change of Direction (COD) * Post down vs Straight (ST) * Post	0.00576394	0.182997	12.2227	3.4961	0.182997	Change of Direction (COD) * 24 h up vs Straight (ST) * 24 h	0.00792197	Change of Direction (COD) * 24 h up vs Straight (ST) * 24 h	10.7798	0.177207	0.0410971	1
601871	cg25266256				0.0011987	0.54497	-0.0753569	0.392606	-0.626582	-0.0753569	Change of Direction (COD) * Post down vs Straight (ST) * Post	-0.00999893	Change of Direction (COD) * Post down vs Straight (ST) * Post	0.00540477	-0.4251	12.4937	-3.53465	-0.4251	Change of Direction (COD) * 24 h down vs Straight (ST) * 24 h	-0.0633099	Change of Direction (COD) * 24 h down vs Straight (ST) * 24 h	10.7739	0.935006	0.216961	1
669264	cg09895029	ZNF3		N_Shelf	0.00119973	0.677296	-0.0275651	0.183703	-0.428606	-0.0275651	Change of Direction (COD) * Post down vs Straight (ST) * Post	-0.00144088	Change of Direction (COD) * Post down vs Straight (ST) * Post	0.926798	-0.00605941	0.00887682	-0.0942169	-0.00605941	Change of Direction (COD) * 24 h down vs Straight (ST) * 24 h	-0.00053817	Change of Direction (COD) * 24 h down vs Straight (ST) * 24 h	10.7715	0.267321	0.0620432	1
424425	cg04257048	FAM65B			0.00120078	0.399499	-0.114591	0.77445	-0.880028	-0.114591	Change of Direction (COD) * Post down vs Straight (ST) * Post	-0.00676237	Change of Direction (COD) * Post down vs Straight (ST) * Post	0.000677053	0.630797	23.4679	4.84437	0.630797	Change of Direction (COD) * 24 h up vs Straight (ST) * 24 h	0.0454966	Change of Direction (COD) * 24 h up vs Straight (ST) * 24 h	10.7691	1.09556	0.254329	1
153830	cg25963116	SAMHD1		S_Shore	0.00120112	0.126538	-0.258371	2.77792	-1.66671	-0.258371	Change of Direction (COD) * Post down vs Straight (ST) * Post	-0.0180773	Change of Direction (COD) * Post down vs Straight (ST) * Post	0.00156443	0.666392	18.4795	4.29878	0.666392	Change of Direction (COD) * 24 h up vs Straight (ST) * 24 h	0.058017	Change of Direction (COD) * 24 h up vs Straight (ST) * 24 h	10.7684	1.55264	0.360462	1
268776	cg17618604	RASGRF2			0.00120219	0.000366681	0.618733	27.6951	5.26261	0.618733	Change of Direction (COD) * Post up vs Straight (ST) * Post	0.101649	Change of Direction (COD) * Post up vs Straight (ST) * Post	0.0036149	-0.444163	14.2719	-3.77781	-0.444163	Change of Direction (COD) * 24 h down vs Straight (ST) * 24 h	-0.0734077	Change of Direction (COD) * 24 h down vs Straight (ST) * 24 h	10.7659	0.892905	0.207346	1
647477	cg02899685	UTRN			0.00120723	0.00748688	0.426015	11.1575	3.34029	0.426015	Change of Direction (COD) * Post up vs Straight (ST) * Post	0.0547757	Change of Direction (COD) * Post up vs Straight (ST) * Post	0.0210377	-0.348728	7.47638	-2.7343	-0.348728	Change of Direction (COD) * 24 h down vs Straight (ST) * 24 h	-0.0375924	Change of Direction (COD) * 24 h down vs Straight (ST) * 24 h	10.7544	1.04959	0.243991	1
765254	cg17209284	SP140L			0.0012121	0.0815105	-0.277994	3.75123	-1.93681	-0.277994	Change of Direction (COD) * Post down vs Straight (ST) * Post	-0.0196985	Change of Direction (COD) * Post down vs Straight (ST) * Post	0.00324674	0.551658	14.7721	3.84345	0.551658	Change of Direction (COD) * 24 h up vs Straight (ST) * 24 h	0.0498871	Change of Direction (COD) * 24 h up vs Straight (ST) * 24 h	10.7433	1.32796	0.309022	1
472965	cg22660619	BAHCC1		N_Shore	0.00121304	0.00114807	0.544395	20.2248	4.4972	0.544395	Change of Direction (COD) * Post up vs Straight (ST) * Post	0.0350982	Change of Direction (COD) * Post up vs Straight (ST) * Post	0.0248254	0.319317	6.95826	2.63785	0.319317	Change of Direction (COD) * 24 h up vs Straight (ST) * 24 h	0.0235807	Change of Direction (COD) * 24 h up vs Straight (ST) * 24 h	10.7412	0.94438	0.219804	1
7856	cg05349624	COL18A1		N_Shelf	0.00121486	0.00666024	-0.338677	11.6269	-3.40983	-0.338677	Change of Direction (COD) * Post down vs Straight (ST) * Post	-0.0571786	Change of Direction (COD) * Post down vs Straight (ST) * Post	0.00627288	0.342225	11.8718	3.44554	0.342225	Change of Direction (COD) * 24 h up vs Straight (ST) * 24 h	0.0589567	Change of Direction (COD) * 24 h up vs Straight (ST) * 24 h	10.737	0.63554	0.147979	1
585705	cg10194025				0.0012162	0.107197	-0.140614	3.13199	-1.76974	-0.140614	Change of Direction (COD) * Post down vs Straight (ST) * Post	-0.00660537	Change of Direction (COD) * Post down vs Straight (ST) * Post	0.0114819	0.24536	9.53611	3.08806	0.24536	Change of Direction (COD) * 24 h up vs Straight (ST) * 24 h	0.011648	Change of Direction (COD) * 24 h up vs Straight (ST) * 24 h	10.734	0.406583	0.0946951	1
541677	cg04029255			N_Shore	0.00121707	0.867097	0.0242141	0.0294813	0.171701	0.0242141	Change of Direction (COD) * Post up vs Straight (ST) * Post	0.00314679	Change of Direction (COD) * Post up vs Straight (ST) * Post	0.0828563	0.271743	3.713	1.92691	0.271743	Change of Direction (COD) * 24 h up vs Straight (ST) * 24 h	0.0363952	Change of Direction (COD) * 24 h up vs Straight (ST) * 24 h	10.732	1.28063	0.29832	1
790633	cg14272706	ALS2CR12			0.00121761	0.000853993	0.256095	21.9993	4.69034	0.256095	Change of Direction (COD) * Post up vs Straight (ST) * Post	0.0121043	Change of Direction (COD) * Post up vs Straight (ST) * Post	0.117101	0.0936429	2.94141	1.71505	0.0936429	Change of Direction (COD) * 24 h up vs Straight (ST) * 24 h	0.00460337	Change of Direction (COD) * 24 h up vs Straight (ST) * 24 h	10.7308	0.191945	0.0447183	1
473874	cg19431200	NXN		N_Shelf	0.00121872	0.759693	-0.0409627	0.0988352	-0.314381	-0.0409627	Change of Direction (COD) * Post down vs Straight (ST) * Post	-0.00541474	Change of Direction (COD) * Post down vs Straight (ST) * Post	0.00388661	0.486489	13.9405	3.7337	0.486489	Change of Direction (COD) * 24 h up vs Straight (ST) * 24 h	0.0718893	Change of Direction (COD) * 24 h up vs Straight (ST) * 24 h	10.7283	1.09282	0.254658	1
597103	cg01176417				0.00121953	0.0774359	-0.143086	3.87196	-1.96773	-0.143086	Change of Direction (COD) * Post down vs Straight (ST) * Post	-0.00820416	Change of Direction (COD) * Post down vs Straight (ST) * Post	0.152295	-0.112676	2.40107	-1.54954	-0.112676	Change of Direction (COD) * 24 h down vs Straight (ST) * 24 h	-0.00751088	Change of Direction (COD) * 24 h down vs Straight (ST) * 24 h	10.7265	0.340306	0.0793144	1
190485	cg07219641	UBE2L6	Promoter_Associated	S_Shore	0.00122027	0.0321631	-0.32007	6.18444	-2.48685	-0.32007	Change of Direction (COD) * Post down vs Straight (ST) * Post	-0.0336178	Change of Direction (COD) * Post down vs Straight (ST) * Post	0.0228869	0.3456	7.21038	2.68522	0.3456	Change of Direction (COD) * 24 h up vs Straight (ST) * 24 h	0.043074	Change of Direction (COD) * 24 h up vs Straight (ST) * 24 h	10.7248	1.06593	0.248474	1
[truncated: 6,932 more rows]

## Sheet: 4b
Interaction TIME x TRIAL,_Contrast COD post vs. ST post, p = 0.01_6489 CpG list
[truncated: 6,490 more rows]

## Sheet: 4c
Interaction TIME x TRIAL,_Contrast COD 24 h vs. ST 24 h, p = 0.01_6647 CpG list
[truncated: 6,648 more rows]

## Sheet: 4d
Gene Ontology_Interaction TIME x TRIAL, p = 0.01_7844 CpG list
[truncated: 12,749 more rows]

## Sheet: 4e
Gene Ontology_protein binding_Interaction TIME x TRIAL, p = 0.01_7844 CpG list
[truncated: 3,663 more rows]

## Sheet: 4f
KEGG Pathways_Interaction TIME x TRIAL, p = 0.01_7844 CpG list
[truncated: 332 more rows]

## Sheet: 4g
KEGG Pathways_Axon guidance_Interaction TIME x TRIAL, p = 0.01_7844 CpG list
[truncated: 106 more rows]

[truncated: 19 more sheets: 4h, 4i, 4j, 4k, 4l, 4m, 4n, 4o, 4p, 4q, 4r, 4s, 4t, 4u, 4v, 4w, 4x, 4y, 4z]
